# Supplementary material for: Linear Atomic Cluster Expansion Force Fields for Organic Molecules: Beyond RMSE
Source: J Chem Theory Comput. 2021 Nov 4;17(12):7696–711. doi: 10.1021/acs.jctc.1c00647 (PMC8675139; doi:10.1021/acs.jctc.1c00647)
Supplement: Supplementary file 2 — ct1c00647_si_002.zip [file ct1c00647_si_002.zip]

Archive with 10 entries (10 files):
- dataset_3BPA/iso_atoms.xyz
- dataset_3BPA/README.md
- dataset_3BPA/test_1200K.xyz
- dataset_3BPA/test_300K.xyz
- dataset_3BPA/test_600K.xyz
- dataset_3BPA/test_dih_beta120.xyz
- dataset_3BPA/test_dih_beta150.xyz
- dataset_3BPA/test_dih_beta180.xyz
- dataset_3BPA/train_300K.xyz
- dataset_3BPA/train_mixedT.xyz
