# Supplementary material for: Linear Atomic Cluster Expansion Force Fields for Organic Molecules: Beyond RMSE
Source: J Chem Theory Comput. 2021 Nov 4;17(12):7696–711. doi: 10.1021/acs.jctc.1c00647 (PMC8675139; doi:10.1021/acs.jctc.1c00647)
Supplement: Supplementary file 2 — ct1c00647_si_002.zip [file ct1c00647_si_002.zip › dataset_3BPA/iso_atoms.xyz]

1
Properties=species:S:1:pos:R:3 energy=-1029.4889999855063 pbc="F F F"
C        0.00000000       0.00000000       0.00000000
1
Properties=species:S:1:pos:R:3 energy=-13.587222780835477 pbc="F F F"
H        0.00000000       0.00000000       0.00000000
1
Properties=species:S:1:pos:R:3 energy=-1484.9814568572233 pbc="F F F"
N        0.00000000       0.00000000       0.00000000
1
Properties=species:S:1:pos:R:3 energy=-2041.9816003861047 pbc="F F F"
O        0.00000000       0.00000000       0.00000000
