# Supplementary material for: Linear Atomic Cluster Expansion Force Fields for Organic Molecules: Beyond RMSE
Source: J Chem Theory Comput. 2021 Nov 4;17(12):7696–711. doi: 10.1021/acs.jctc.1c00647 (PMC8675139; doi:10.1021/acs.jctc.1c00647)
Supplement: Supplementary file 2 — ct1c00647_si_002.zip [file ct1c00647_si_002.zip › dataset_3BPA/test_1200K.xyz]

27
Lattice="50.0 0.0 0.0 0.0 50.0 0.0 0.0 0.0 50.0" Properties=species:S:1:pos:R:3:forces:R:3 energy=-17656.671736882017 dihedrals="_JSON [291.03, 219.0, 232.09]" pbc="F F F"
C       -0.78302276       1.02533480      -3.07427947      -0.24971324       3.45123737       0.82804529
C       -0.40266256       1.62424322      -1.78319010      -3.22635185      -2.18241605       1.34667399
C       -0.04188863       1.63927993      -4.12949914       0.71651481      -1.38099971       0.14498530
H       -1.89824592       0.52615761      -3.09940281       3.46355151       0.90518032      -0.19065683
C        0.47525176       2.63952090      -1.48556778       1.23483869      -1.28003220      -3.21555777
O       -1.16348164       1.18113660      -0.70357663       1.84329475      -1.52365915       0.77925071
N        0.78944947       3.21790465      -0.29049818       0.00279068       0.23574583       1.28437344
N        1.26647934       2.91705697      -2.53859319       1.88198557       1.83378068       0.81660908
H        1.77625000       3.49464634      -0.15816632      -1.32855321       0.06925868      -0.16468360
H        0.05636964       3.47891577       0.38516473       0.92508695      -0.33345148      -0.68445461
C        1.15373156       2.47556446      -3.74439860      -2.13954226      -0.29694430      -3.34077107
H        1.85942187       2.99270348      -4.58966788      -1.72435271      -1.70681382       2.11828158
H       -0.29856043       1.29365818      -5.17891605       0.71930715       0.88030400       1.11735278
C       -0.33086644       0.40877219       0.40695163      -5.71318760       0.61037331      -1.51872329
C       -1.35439329      -0.73489683       0.79183131       0.84945449       1.92149112      -2.72435954
H       -0.49982414       1.16432826       1.15961214       1.19927430      -0.13995220       0.79164208
H        0.65889115       0.13516879       0.14853633       1.04072465      -0.06600084      -0.54958754
C       -2.29904438      -1.35655639      -0.08046959      -0.01281244       0.65038774       2.06528175
C       -1.59468024      -0.83087215       2.09431560      -1.58137205      -3.27701486       5.05386065
C       -3.42632960      -2.02465383       0.46558024       1.45212416       0.59784424      -5.00882378
H       -2.31894424      -1.09871951      -1.13013515       0.25313907      -0.11327922      -0.14448284
C       -3.54478598      -2.40950268       1.77422133      -1.62015058      -0.58356548       3.43213494
H       -3.96782552      -2.17778053      -0.50124046      -1.17199392      -0.94077541       1.83643951
C       -2.57192588      -1.84101699       2.60510679       1.44615593       2.13163367      -2.23989016
H       -4.48013659      -2.99306503       2.31861542       2.65369154       1.34484556      -1.97289787
H       -2.40729288      -2.06262738       3.61842282      -0.58377021      -0.38156071       1.54252422
H       -1.03481661      -0.32463375       2.93941170      -0.33013419      -0.42561710      -1.40256642
27
Lattice="50.0 0.0 0.0 0.0 50.0 0.0 0.0 0.0 50.0" Properties=species:S:1:pos:R:3:forces:R:3 energy=-17657.799217574957 dihedrals="_JSON [282.61, 215.58, 226.44]" pbc="F F F"
C       -0.91380974       1.47196906      -3.05614578      -0.51520010      -1.01030469       2.58913096
C       -0.44591490       1.70410528      -1.72417409      -1.70579283       1.97889458      -1.23305066
C       -0.04117272       1.73959309      -4.12620819      -2.81874766      -1.44561824      -1.64588634
H       -1.93547406       0.95629950      -2.99351995       1.59208832       0.67433313      -0.98755301
C        0.55070312       2.78007964      -1.62329442      -1.34934513      -2.70700825       0.59794147
O       -1.33289836       1.29042098      -0.68711526       1.01515501      -0.14341029      -1.70524819
N        0.74948060       3.44556375      -0.39163725      -4.47727504      -1.99871309       0.22741667
N        1.35579559       2.96706364      -2.66197767       0.13223760       0.22614896       2.20048268
H        1.27872818       4.21031644      -0.63915578       1.51292130       2.72084268       0.03413212
H       -0.25704226       3.69808542       0.02295658       3.18451126      -0.46031080      -1.13193044
C        1.13227011       2.28891939      -3.77748666       0.25809637       1.12315965       1.05321193
H        2.01137412       2.16575995      -4.28340017       2.05406254       0.16828651      -2.50387521
H       -0.29437817       1.51213999      -5.21174280       0.42823883      -0.02248712       1.62967456
C       -0.65670681       0.47795573       0.28907720       2.10416540      -1.73768530      -2.28974858
C       -1.53758896      -0.63078045       0.85296618      -0.17410186       1.23795930       4.61338940
H       -0.19320966       1.29050003       0.80778298       0.50334986      -0.48534607       2.20688331
H        0.26330634      -0.15023141      -0.21379825      -2.00059266       1.67604073       0.78811695
C       -2.28286227      -1.43181276       0.03411296       0.34504647      -0.04948076      -0.59347070
C       -1.64054175      -0.92739611       2.26984398      -1.71138025      -2.01570364      -1.30215797
C       -3.04399225      -2.47473824       0.42563897      -0.27539410       0.46899416       2.32447599
H       -2.13748075      -1.34767608      -0.97992940       0.34094337       0.61091786      -2.67192096
C       -3.21898103      -2.68434210       1.83467927       0.60554156      -0.12718316      -3.98353193
H       -3.41359852      -3.15011527      -0.33128418      -0.49170582      -0.18622559       0.12314136
C       -2.51449767      -2.01544758       2.77456773       2.27692795       1.72515259      -0.68629419
H       -3.68999055      -3.59428953       1.85821253      -1.64178127      -2.28914379       1.91431643
H       -2.45587315      -2.48314741       3.77573879      -0.00058605       1.04887985      -0.29388271
H       -1.00900421      -0.49325160       2.99141972       0.80861693       1.01901080       0.72623710
27
Lattice="50.0 0.0 0.0 0.0 50.0 0.0 0.0 0.0 50.0" Properties=species:S:1:pos:R:3:forces:R:3 energy=-17656.59386410064 dihedrals="_JSON [263.79, 224.4, 249.74]" pbc="F F F"
C       -0.92424231       1.24335614      -2.87817013      -1.47621797      -2.54373973       2.11510806
C       -0.53102731       1.67792576      -1.63724636      -1.58894513       2.60544942       0.89553397
C       -0.01050420       1.34650096      -3.84983615      -0.02433337       0.30123234      -2.07202570
H       -1.90127512       0.63473508      -2.86660643       1.76424393       0.74376038      -0.45601224
C        0.29364305       2.76094201      -1.58080759       3.38336713       2.77973083      -1.13209949
O       -1.28414246       1.41478764      -0.57915120      -1.26262520      -2.49134728       1.85452337
N        0.53706285       3.84530603      -0.64656416       1.54516871       0.18034715      -0.12852629
N        1.12103011       2.97854503      -2.62446891       0.40183732       1.00717491       0.49741202
H        1.34329254       4.40779888      -1.09260530      -0.75312023      -2.13038022       0.96224873
H       -0.08830341       4.60282050      -0.81467448      -2.07051207       0.08413786       0.37188890
C        1.04034811       2.29390858      -3.70985491      -3.57644614      -2.90087554       1.48374430
H        1.63863692       2.56112600      -4.45991135       2.81532409       0.69972273      -3.24494975
H       -0.35226023       0.70277605      -4.63357188       0.96872095       0.28003661      -1.70763581
C       -0.63038268       0.41500571       0.26046956      -0.36957860       2.03053708       2.14074632
C       -1.42441127      -0.71338795       0.81592974      -0.69504409      -0.42854507      -4.90821691
H       -0.30590103       1.06691671       1.10837226       0.52668042      -0.89041989      -0.45622770
H        0.15562993      -0.13061861      -0.18587940       1.64588475       0.40520093      -1.31273609
C       -1.90150805      -1.69755548      -0.14955990      -1.46576568       0.40601744       5.35572609
C       -1.65845162      -0.74150148       2.11582589      -3.02224286       2.24319346       6.41619263
C       -2.80804529      -2.68840012       0.43304637       4.30455397       3.78604362      -0.38675840
H       -1.48498892      -1.46501650      -1.08488777      -0.23502906      -0.67760101      -1.92618543
C       -2.97939751      -2.71780765       1.81494157      -0.68172282       1.86678684      -0.49390281
H       -3.10640114      -3.51790712      -0.08333157      -1.01113682      -2.04237427      -1.77700742
C       -2.61483045      -1.60764172       2.67047335       0.57150546      -4.55738968       0.36031205
H       -3.54955177      -3.61650665       1.95690125      -0.50332850      -0.11584475       1.84499823
H       -2.79542847      -1.80198802       3.79945945       0.28650435       1.05060957      -1.99394771
H       -1.47823606       0.14184535       2.89910217       0.52225745      -1.69146375      -2.30220292
27
Lattice="50.0 0.0 0.0 0.0 50.0 0.0 0.0 0.0 50.0" Properties=species:S:1:pos:R:3:forces:R:3 energy=-17657.70654280014 dihedrals="_JSON [266.61, 230.13, 270.18]" pbc="F F F"
C       -1.05016292       1.19906008      -2.83001409       1.78975306       0.47042881      -0.15849476
C       -0.75192781       1.88433855      -1.67251227      -0.49504210       1.12791036      -0.53218545
C       -0.04663365       1.31527632      -3.87329751      -1.11019739      -1.23822634      -1.01564819
H       -1.91591737       0.53430755      -2.81718328       0.20515892       0.04816345      -0.46035384
C        0.34484697       2.82017735      -1.73017755      -0.28892037       0.54016887       3.82758571
O       -1.46992602       1.75326486      -0.46805121       1.12793247      -2.40653897      -0.37793123
N        0.62528284       3.51150867      -0.53395514      -3.31465424      -2.80456782      -0.11875468
N        1.19437382       2.95552033      -2.68390601       0.86607521       0.38008142      -0.19787449
H        1.17108806       4.34519994      -0.55264920      -0.10516872       0.54854274       0.06104804
H       -0.25102381       3.30250037       0.03271195       1.96005009       1.66262369      -0.05275312
C        1.06235286       2.12943791      -3.70052077       0.06360172       0.05417694      -1.32134577
H        1.95078677       2.27240239      -4.33567186      -0.86550959      -0.84170904      -0.70149501
H       -0.18139438       0.74058315      -4.83399159       0.23737089       0.56785285       1.17796750
C       -0.74339113       0.57754239       0.22462333       2.15720297      -1.07099123      -1.99318811
C       -1.30710526      -0.68063596       0.84343612      -2.90743892       0.15279441      -0.95055421
H       -0.31513185       1.04072888       1.08527564       1.33965817       0.86067833       0.17023533
H        0.00472664       0.14530539      -0.64246836      -1.33057862       1.59524631       2.59331664
C       -1.76002181      -1.68598279      -0.03571293      -1.78130093      -2.09394698       4.42591658
C       -1.67515194      -0.69732229       2.21472707       1.06204108      -1.33969919      -2.27434744
C       -2.62484235      -2.83022780       0.33941252       1.73964100       5.16782922       1.47589922
H       -1.44293314      -1.53383952      -0.96812447       1.03107995       0.17460104      -4.29321950
C       -3.04725781      -2.65408953       1.70034395       1.37812025      -0.49541303      -3.50217119
H       -3.08794627      -3.36884536      -0.47914119      -0.05724389      -0.58532962       0.45235905
C       -2.46916782      -1.74083816       2.58411165      -3.52137239      -1.11020827       3.39477255
H       -3.91079977      -3.18649595       1.92993869      -1.29003432      -1.25207474       1.27728312
H       -3.04895694      -1.85008166       3.63686369       2.08669941       0.74106428      -2.13735160
H       -1.15097264      -0.04894356       2.85375515       0.02307629       1.14654250       1.23128483
27
Lattice="50.0 0.0 0.0 0.0 50.0 0.0 0.0 0.0 50.0" Properties=species:S:1:pos:R:3:forces:R:3 energy=-17657.4358888728 dihedrals="_JSON [291.62, 234.45, 249.15]" pbc="F F F"
C       -1.17501030       1.24167810      -3.00568664       2.48337331       2.57324125       2.95320487
C       -0.70394235       1.83135935      -1.72156493      -1.63636279      -2.81703390       1.07424834
C       -0.46991806       1.63641199      -4.09844560       3.02290994      -0.60775529      -1.21673185
H       -1.82096539       0.44777897      -3.15213066      -2.22566076      -1.15255989       0.50685826
C        0.38811525       2.67776611      -1.63886316      -0.98951958       0.33552655      -2.30946421
O       -1.29387023       1.45078154      -0.40548104       1.02053866       0.05756113      -2.02384527
N        0.53055734       3.34339843      -0.44593912       3.20006077      -1.03798416      -0.71842659
N        1.17935535       2.88321772      -2.78262499       0.11990850      -0.33223778       4.30884889
H        1.41048964       3.78204973      -0.26674777       0.48475657       0.31629049      -0.23499386
H       -0.21091581       3.84017490      -0.09225963      -2.31945146       1.01363611       0.86744938
C        0.87543985       2.18112542      -3.81637117      -3.32171276       1.02372735      -2.70392627
H        1.54130730       2.36014608      -4.63635164       0.44241748      -0.33818099      -0.76272039
H       -0.73191233       1.30380529      -5.15534101       0.47809604       0.29583464       1.56243163
C       -0.45929295       0.59206993       0.42664794      -2.45364861      -1.19149353      -0.67104418
C       -1.20898885      -0.67370265       0.84139160      -0.95803652       2.82240910       2.37793543
H       -0.18442799       0.98339885       1.40945237       0.59587223       1.00212547      -0.73127489
H        0.28343989       0.12038922      -0.13835361       2.31991812       0.47439130      -1.06129769
C       -1.88051667      -1.55623364       0.05938295      -0.65320953      -1.09039420      -5.67215653
C       -1.49821397      -0.68038055       2.20586848      -2.28015399      -2.11753395       0.90702153
C       -2.71948193      -2.63959446       0.33042655       1.78970838       1.69608925       2.77041502
H       -1.93252179      -1.42361587      -1.08582679       1.19759632       0.41142788       1.53785540
C       -2.94782122      -2.63170488       1.75209327      -0.59864807      -1.66514714      -0.84496806
H       -2.86371131      -3.28077299      -0.56777350      -1.00366150       0.07583102       1.45997845
C       -2.36097030      -1.72122345       2.63607522      -0.66068822       0.11023029       0.57852748
H       -3.64573070      -3.31762447       2.23395326       0.04529215      -0.25223420      -0.26503535
H       -2.75810293      -1.81269918       3.69401997       0.81596032       0.41943603      -1.20028708
H       -1.43690502       0.13388036       2.93598424       1.08434501      -0.02520285      -0.48860245
27
Lattice="50.0 0.0 0.0 0.0 50.0 0.0 0.0 0.0 50.0" Properties=species:S:1:pos:R:3:forces:R:3 energy=-17655.653666912036 dihedrals="_JSON [300.03, 208.22, 251.74]" pbc="F F F"
C       -1.02926673       1.23184512      -3.05228428       0.74107461       0.45608552      -0.52815704
C       -0.69997126       1.77803291      -1.80922329      -0.01292387      -2.39546441       3.44232535
C       -0.44079751       1.75538121      -4.22771688      -4.35951937      -3.65880839       3.79023259
H       -1.71941319       0.43303169      -3.21480938      -0.64635025      -0.55692580       0.79645041
C        0.30495130       2.75214669      -1.64146378       0.34131732       2.90136921      -3.80879926
O       -1.30672001       1.15548405      -0.63434489       2.17812076      -0.35524139       0.04606197
N        0.56338686       3.59068543      -0.49877426       3.21588294       2.28397236      -0.28684790
N        0.88097030       3.25111250      -2.82531954      -2.42318487      -1.77152551       2.38868181
H        1.59035128       3.43747528      -0.28403550      -1.36705349      -0.78866994       0.46625151
H        0.85604406       4.65204215      -0.86164684      -1.97938197      -3.39793179       0.37228008
C        0.35508694       2.73147406      -3.94641670       4.72524885       3.84998664       0.03897005
H        0.78500612       3.15604372      -4.77208634       1.40410985       1.62445700      -2.37015851
H       -0.83430948       1.39721265      -5.12631292       0.07557234      -0.13749051      -1.78872283
C       -0.39359145       0.35967746       0.36323059      -1.65934616       0.98129835       1.61327172
C       -1.27652822      -0.73659970       1.03520987      -0.16323215       3.11766162       0.04667437
H       -0.02716930       1.07150451       1.34643826      -0.34800286      -1.71601763      -3.60541399
H        0.28902424      -0.36781004      -0.16447565       0.45084546       2.07018578       0.16067161
C       -1.68946503      -1.71437181       0.13685799       1.78790964       1.20679498      -0.84944702
C       -1.68923396      -0.65040313       2.42593188       0.93442068      -3.12863680      -2.35891353
C       -2.50505594      -2.78002403       0.49802465      -1.81722757      -1.11861376       0.30262860
H       -1.16907634      -1.50954492      -0.84880121      -1.39016522      -0.95995211       0.70029184
C       -2.76386418      -2.90167188       1.83168687       2.45569086       3.18910720       3.01029366
H       -3.11970899      -3.45274461      -0.11387536       0.87247455       0.32766310      -0.67297215
C       -2.13766258      -1.88852600       2.73654000      -4.29401535      -3.21395953       2.13068195
H       -3.39652101      -3.49994132       2.46622981      -0.34645292      -1.07481813      -0.92308907
H       -2.44763622      -2.09087064       3.83787007       0.71608182       0.38616399      -1.69496672
H       -1.58845413      -0.13069351       3.35305322       0.90810635       1.87930996      -0.41827948
27
Lattice="50.0 0.0 0.0 0.0 50.0 0.0 0.0 0.0 50.0" Properties=species:S:1:pos:R:3:forces:R:3 energy=-17656.975154697644 dihedrals="_JSON [294.91, 210.15, 227.29]" pbc="F F F"
C       -0.85295527       0.99083247      -3.17260064      -1.57075742       0.97254481      -1.89177751
C       -0.48859005       1.50344667      -1.94688846       0.19467583       1.00205988       1.90011676
C       -0.53722441       1.78382002      -4.30588298       3.30979363       3.08664544      -0.11538973
H       -1.63420172       0.19732984      -3.12827415       0.84234682       0.39868223      -0.52010439
C        0.20570235       2.74371483      -1.87746353       0.59850873       1.43849458      -0.50856453
O       -1.15038602       0.95760001      -0.75075601      -0.55347595       1.52041966      -4.77293655
N        0.29496414       3.35992636      -0.62178574       1.97337568       2.07622198      -3.23876373
N        0.79660374       3.55338042      -2.97296779      -2.85269286      -5.20285830       1.33949949
H        0.34248408       2.70442846       0.09641180       0.34651769      -0.84326201       1.67867769
H        1.15678863       3.96224666      -0.74993810      -1.44629713      -0.67065703       1.13397088
C        0.44435858       2.95213638      -4.14882508      -1.70980759      -0.78986443       2.62673562
H        0.85845486       3.53415423      -4.96210212      -0.34883327      -0.40340854      -0.79623591
H       -0.81485252       1.91179444      -5.37359062      -0.53269111      -1.81288190       0.80059976
C       -0.48440112       0.57456031       0.32626929       3.36524395      -2.09627906       4.19727290
C       -1.23353479      -0.61330950       1.09450938      -0.22659408       0.92605763       2.43350366
H       -0.30357226       1.38181702       1.06678771      -0.82206390       0.04252291       0.19902965
H        0.65054359       0.31162741       0.17020952      -1.91326116      -0.31822819      -0.41535260
C       -1.77637251      -1.66570152       0.41532450       1.57268321       0.31296851      -4.50592556
C       -1.50717534      -0.73512638       2.47951199      -2.20052241      -0.32061199      -0.05854094
C       -2.41650099      -2.79972670       0.77631850      -0.17258773       0.21152787       2.01546329
H       -1.58697808      -1.52769458      -0.63368132       0.01978302      -0.39918779      -0.98157777
C       -2.70859602      -2.81402619       2.13709074      -2.69181979      -2.48170423       0.21902034
H       -2.58981599      -3.62692621       0.11887933      -0.46807317      -0.13118263      -0.46039301
C       -2.36810720      -1.82490456       2.98910216       3.81051279       3.09485696      -4.91928773
H       -3.44230354      -3.53283758       2.59746852       1.12784841      -0.03792555      -0.72167592
H       -2.37960210      -2.08685933       3.94446372      -0.73593902      -0.09838625       4.72593744
H       -1.50145876       0.12209777       3.12165590       1.08412682       0.52343545       0.63669839
27
Lattice="50.0 0.0 0.0 0.0 50.0 0.0 0.0 0.0 50.0" Properties=species:S:1:pos:R:3:forces:R:3 energy=-17657.1452316053 dihedrals="_JSON [323.44, 203.85, 226.85]" pbc="F F F"
C       -0.80682333       0.84872821      -3.24575398       1.05084617       2.02330834       2.18301370
C       -0.61646296       1.42538324      -1.97271303      -1.32725301      -2.28010041       2.05141037
C       -0.26152105       1.68456794      -4.12666414      -0.42967753      -0.23367859      -4.24595746
H       -1.20256225      -0.12524980      -3.25273308      -0.38688635      -1.18279936      -0.81397409
C        0.11307702       2.50821888      -1.76881032       3.81545742       5.51105021      -1.69915196
O       -1.17247095       0.78537031      -0.92455863       0.17131655      -0.77225683       2.44750934
N        0.58693788       2.95445255      -0.48713582      -2.41790059      -0.37288215      -0.23435154
N        0.44274217       3.41432861      -2.85479990      -0.07273804      -0.34725345       4.68799714
H        0.04844754       3.78220058      -0.25872580       0.60748410       0.26599111       0.27563289
H        1.56631451       3.05863941      -0.34212664       0.69837769       0.31901616      -0.52453888
C        0.16056834       2.99560303      -4.02162856      -0.42249700      -0.24134116       1.89339019
H        0.18507732       3.70420781      -4.81300346       0.47396924       0.18942132      -1.14846006
H       -0.04714330       1.53258733      -5.12431619      -0.63606182      -2.09462151      -2.70595343
C       -0.48405971       0.64720885       0.42856896       1.17693620      -2.13202164      -1.97726364
C       -1.09998306      -0.59392622       1.11438801      -1.60556640       2.63172416      -1.18103113
H       -0.34516977       1.57849385       0.94760341      -0.99873292       0.33748840       0.45447894
H        0.57972125       0.37795271       0.22182677      -0.46302180       0.16674912      -0.31160074
C       -1.65552629      -1.51325646       0.21170170       0.16753947      -0.86766297      -0.40480040
C       -1.51024089      -0.50004958       2.47533469       1.65534842       1.15134647      -0.23013447
C       -2.49188750      -2.56729740       0.68258764       1.23809333      -0.26483942      -2.20888954
H       -1.44931166      -1.40174488      -0.90833393      -0.20900449      -0.26263679       1.95217495
C       -2.78266500      -2.52856380       2.02438974       2.72135659       2.20995662      -0.22771123
H       -2.72441233      -3.38919561      -0.12088184      -0.18122691       1.53335274       2.08680508
C       -2.23514498      -1.56812939       2.92933692      -2.99591602       0.26298845       0.67005763
H       -3.23514102      -3.22478153       2.57659941      -2.58120292      -3.36244900       1.34802348
H       -2.83541275      -1.52839465       3.90161559       1.57701784      -0.11266976      -0.92744050
H       -1.20268814       0.43611085       3.11197748      -0.62605721      -2.07518007      -1.20923464
27
Lattice="50.0 0.0 0.0 0.0 50.0 0.0 0.0 0.0 50.0" Properties=species:S:1:pos:R:3:forces:R:3 energy=-17657.91475539103 dihedrals="_JSON [354.99, 159.18, 198.21]" pbc="F F F"
C       -0.64457669       0.86636363      -3.29771818       1.17647569       0.08664051       1.42425732
C       -0.33964593       1.25447283      -1.86246057      -0.64901235       0.50208280      -5.54489884
C       -0.41991853       1.64129909      -4.41818999      -0.95479777       2.51227672       2.90033790
H       -0.95146929      -0.14040515      -3.48029740      -0.34763181      -0.85198991       0.33240603
C        0.10268651       2.54218695      -1.76190762       2.05182211       2.74562929       1.13013108
O       -0.63496090       0.31852388      -0.98429504       0.93449212      -1.37286187      -0.78768612
N        0.41139482       3.19467800      -0.45449096       2.43234180       0.86467983       0.49850164
N        0.30071550       3.41413952      -2.88673968      -1.43721198      -1.29829106       2.43534906
H        1.22782907       3.91342563      -0.47635221      -2.20496344      -1.49001548      -0.94341876
H        0.67384754       2.67669504       0.45135210      -0.92619380       0.19949514      -2.63470001
C       -0.12156607       3.02505063      -4.06179794       1.11096155      -1.35413572      -1.65053880
H       -0.09105780       3.72983785      -4.92654809       0.21490875      -0.07713642       0.94821074
H       -0.75128723       1.43305111      -5.42111664       0.11666271      -0.52061110      -0.20162696
C       -0.44008783       0.46881994       0.36900715      -1.86576439       3.00829844       0.34757694
C       -1.30067906      -0.49110579       1.03350758      -0.85629849      -0.34772783      -1.67546984
H       -0.87107062       1.46996681       0.56388336       0.32702826      -0.12219497       0.62349560
H        0.54394536       0.45694438       0.79253716       1.28846678      -0.29067405      -0.42618916
C       -1.91841141      -1.45269756       0.25238292       1.75039292      -0.08326857      -2.06689057
C       -1.58713066      -0.30738932       2.35733932       0.68091656      -0.04978604       1.07707090
C       -2.52130602      -2.46776853       0.92577387      -0.86900431      -1.22168003      -3.81491969
H       -1.74683338      -1.48255257      -0.88419688      -0.42106645       0.04511104       2.10833929
C       -2.61377725      -2.47337093       2.23813902       1.48914316       1.97601401       1.74253126
H       -2.96797729      -3.30001390       0.37945276       0.00635248       0.11467324      -0.12561955
C       -2.11084872      -1.41768200       3.00099674      -2.62262068       0.10428803       2.74546771
H       -3.11654944      -3.29142512       2.54643668      -1.54797391      -2.54061958       2.40197706
H       -2.50865937      -1.46604869       4.08584655       1.29521900       0.60063675      -1.57109721
H       -1.30699268       0.70883137       2.71856673      -0.17264450      -1.13883315       0.72740298
27
Lattice="50.0 0.0 0.0 0.0 50.0 0.0 0.0 0.0 50.0" Properties=species:S:1:pos:R:3:forces:R:3 energy=-17656.889013056687 dihedrals="_JSON [1.85, 144.25, 168.51]" pbc="F F F"
C       -0.55275198       1.00643551      -3.18025186      -1.06530848       1.01935797      -0.00016906
C        0.05605813       1.37419824      -1.93022043      -3.51739150      -0.47860613      -2.81131158
C       -0.64698387       1.84738574      -4.33132599       2.65855723      -0.43138971       2.97916405
H       -1.37539792       0.27722990      -3.11886489       1.21697556      -0.86502196      -0.00675610
C        0.18338897       2.78896501      -1.82964746       0.63556260       0.15816982       0.29451149
O       -0.22599069       0.34325951      -1.03109642       0.85437808       0.52491045      -1.02151149
N        0.28039517       3.27950358      -0.54882576       1.50022149      -7.27711087       2.38257605
N        0.15975368       3.63703036      -2.89402267       0.36793772      -0.83893084       1.40989452
H        0.31146569       4.13122020      -0.15874107       0.17884774       4.26864050       0.57168500
H        0.62050643       2.48815681       0.22226073      -1.09154962       3.30927770      -3.08717487
C       -0.11308823       3.12201292      -4.07990081      -1.91909891       0.21931521      -2.50456065
H       -0.27003166       3.80745119      -4.95686690       0.84062219      -0.02553730       1.02953413
H       -0.83974968       1.41715076      -5.29396915      -0.66491138       0.26976382      -0.45148419
C       -0.51821635       0.39588180       0.31875289       1.45673600      -0.44762124      -0.02572871
C       -1.51773445      -0.61351019       0.78656325       0.18586759       0.18711113       2.65241684
H       -0.57720237       1.41206182       0.71369188      -1.06462648      -0.18811619       0.03409950
H        0.31280296      -0.06757833       0.87293647       0.82283839       0.64751135      -0.47554487
C       -2.05791265      -1.76485111       0.24316988      -0.35079835       1.43962595      -0.80165094
C       -1.42902860      -0.53187987       2.21137599      -2.38329878      -3.01563019      -0.59121232
C       -2.75271929      -2.67686038       1.07173487       0.76197732      -1.81569880       0.59182474
H       -2.01082021      -1.81807968      -0.86315670      -0.11565482      -0.55648442       0.71989559
C       -2.76407160      -2.56140414       2.47590489       2.70535122       2.86191431      -1.44921318
H       -2.96012703      -3.68556044       0.62649023      -0.63818047       1.15670367       0.28276917
C       -1.94434688      -1.47654983       3.04603568      -3.46830056      -2.99795784       0.56921752
H       -3.19547239      -3.23335797       3.15893767      -0.70044509      -1.21266443       0.46773402
H       -1.94728762      -1.51235361       4.19178860       0.53518909       0.71887453      -1.77002552
H       -0.95325953       0.14017588       2.78681730       2.25850220       3.36959353       1.01102086
27
Lattice="50.0 0.0 0.0 0.0 50.0 0.0 0.0 0.0 50.0" Properties=species:S:1:pos:R:3:forces:R:3 energy=-17657.164798479258 dihedrals="_JSON [44.43, 153.0, 177.24]" pbc="F F F"
C       -0.25802912       0.97704489      -3.25152279      -0.78282454       2.78540826      -1.81873091
C       -0.51069861       1.50614926      -1.94293195       3.11699838      -2.83682641       0.15422947
C       -0.10384684       1.90848520      -4.37391723       0.00486788      -2.45278414       0.83967238
H       -0.28311891      -0.10904505      -3.32343377       0.30147458       0.15583176      -0.27095567
C       -0.13050681       2.82213760      -1.75212173      -2.20921354      -0.32921761       0.68172053
O       -0.39895665       0.46709314      -1.01073152      -0.85699701       0.44759252      -1.26849593
N        0.30201019       3.42277943      -0.52309158       3.50466865       0.98519588      -2.87338459
N       -0.35201429       3.62084806      -2.78403627       0.82184026       2.05254142       2.52927555
H       -0.33208029       4.08833469      -0.23295492      -3.13593340       1.17671391       1.45888218
H        0.85771407       4.23542658      -1.01727127      -0.01276372      -2.09691923       1.37227663
C       -0.32780969       3.25658840      -4.00457776      -0.54925759      -0.39272634      -2.85215495
H       -0.59873630       4.12162418      -4.64478337       0.62038998      -1.00223352      -0.55401130
H        0.23925405       1.53974536      -5.41714551      -0.97254835       0.78796214       1.89490449
C       -0.75745306       0.61910587       0.34106732       1.91485442       1.32186579      -0.17384431
C       -1.16922428      -0.75581989       0.91556432      -3.29515496       0.33082325      -0.41171963
H       -1.46999860       1.56325359       0.40238222       0.82446202      -2.28808543       0.49177720
H        0.24403607       0.91551429       0.85073390      -1.82777599      -0.17338116      -0.25803316
C       -1.78978136      -1.88930960       0.26937823       1.31012829       0.24420134      -1.78698814
C       -1.46938764      -0.65610950       2.25997131       2.42334205       1.80652815       2.16119978
C       -2.50972254      -2.84920746       0.94568417       2.48779607       2.49454317       3.04325045
H       -1.61867451      -2.15202990      -0.77733753       0.01007454       0.92337334      -0.19993457
C       -2.43176043      -2.78091189       2.34583554      -1.53818447      -0.38680506      -1.16777791
H       -2.94007958      -3.74457026       0.68693535      -1.03240171      -1.75370785      -2.13770905
C       -1.85450306      -1.73384313       3.04483382      -1.46544825      -0.94672872      -3.03270488
H       -3.13298687      -3.52740532       2.70675751       0.65985607      -0.19824814       1.53095842
H       -2.00409913      -1.85525132       4.04700253       0.13422026       0.85627782       3.05061067
H       -1.16280447       0.33458476       2.74997260      -0.45646994      -1.51119513      -0.40231274
27
Lattice="50.0 0.0 0.0 0.0 50.0 0.0 0.0 0.0 50.0" Properties=species:S:1:pos:R:3:forces:R:3 energy=-17656.733602692675 dihedrals="_JSON [38.7, 149.05, 123.25]" pbc="F F F"
C       -0.02999836       0.89700911      -3.29968149       0.86946589       0.98714197      -1.16928712
C        0.00564203       1.30535333      -1.99258977      -0.13290102      -3.21579448       2.18823321
C        0.04900252       1.86127219      -4.31585595      -2.53890091      -0.61392471      -0.25554384
H       -0.19984409      -0.14360208      -3.51328450       0.50163366      -0.44444428      -0.03396043
C        0.06807881       2.59706676      -1.61907362      -1.24626778       5.01059878      -0.07804069
O       -0.12141229       0.32775366      -1.03039222      -0.76525317      -1.79542768      -0.30232180
N        0.15893490       3.30763039      -0.36901817       0.12825396       1.52181420      -1.53832281
N       -0.36786425       3.41832645      -2.60858748       0.00243632       1.53803561       1.12315551
H        0.08697858       4.43253593      -0.49373983       0.31162545      -4.20802255       0.53907032
H        0.39689827       2.84977554       0.52457488      -0.07378340       0.81851938      -1.11251471
C       -0.48999865       3.10774180      -3.87492359       1.94716428      -1.32539212       0.10009609
H       -1.02530496       3.83074384      -4.46667272       0.23894687       0.24994488      -0.65305103
H        0.01866340       1.47762438      -5.35028828       0.02259165       0.64957267       0.37851589
C       -0.99588481       0.69541115       0.05545791       2.36035002      -0.67025999       1.27654545
C       -1.83367658      -0.38741425       0.82028522       3.63746367      -0.72677838      -1.24457791
H       -1.52603805       1.51631195      -0.31415510      -1.44517168       1.44260025       0.02093524
H       -0.14572831       1.01665318       0.73633203      -1.87772968       0.07473789       0.41897013
C       -1.99546586      -1.61544604       0.19709843      -2.66111364      -3.15181804      -2.36433312
C       -1.59859234      -0.40999988       2.21579214      -0.69018681       5.39434614      -1.15623103
C       -2.34087683      -2.84601356       0.90128727       0.89447834       0.36533211       2.63899215
H       -2.12002988      -1.78010402      -0.96798559       0.91084478       0.98742314       2.35914637
C       -2.39866822      -2.72087915       2.37293457       2.32389612       0.61092826      -1.93646379
H       -2.30394362      -3.92583936       0.41664249      -0.51077629       2.67448626       0.85608067
C       -1.93881767      -1.47340933       2.95382399      -0.32031346      -2.30015452       2.64116880
H       -2.34920162      -3.58736079       3.06250083      -0.67389171       0.34887340      -0.70073597
H       -1.67746405      -1.36994466       4.06611947      -0.86282185      -0.64038448      -1.53557463
H       -1.33069138       0.73214406       2.62410949      -0.35003957      -3.58195374      -0.45995093
27
Lattice="50.0 0.0 0.0 0.0 50.0 0.0 0.0 0.0 50.0" Properties=species:S:1:pos:R:3:forces:R:3 energy=-17656.46525537238 dihedrals="_JSON [64.32, 155.02, 104.75]" pbc="F F F"
C        0.27975762       0.93158567      -3.17298745      -1.07894168       0.85732275       2.80493520
C       -0.15384926       1.43748548      -1.91948126       1.51523991      -5.17544630      -0.19403568
C        0.33304186       1.75342708      -4.27555166      -2.97261685       2.01290762       2.86899128
H        0.48226569      -0.08760057      -3.05727951       0.76589613      -1.75902058      -0.81984393
C       -0.14664724       2.74960952      -1.79245991      -0.20121892       2.46571268       3.93029527
O       -0.19215697       0.59730531      -0.77072282       0.83400107       0.90525768      -2.31479028
N        0.07750326       3.17460673      -0.42315527       3.74862787      -0.18915912      -3.43350863
N       -0.25777188       3.55094771      -2.79700711      -1.53496058       0.95349085      -2.88511359
H        0.62308604       4.00253423      -0.41688541       0.82932253       0.98141555      -0.35412694
H       -0.59475463       3.36751945       0.19540795      -4.17411280       0.43596914       2.41689664
C       -0.31888495       3.00595606      -4.05557969       2.44259537      -0.31346467       2.08192131
H       -0.79846729       3.63855556      -4.76484329       0.27610118       0.47916627      -1.02476969
H        0.54686242       1.34263289      -5.16812730       0.73558393      -1.06983584      -3.45217529
C       -1.38901338       0.73777227      -0.02322234       0.50037296       0.73834896      -1.87830209
C       -1.55501709      -0.51486574       0.68946781      -3.00575216      -3.23653161       5.89585676
H       -2.14865200       0.89498055      -0.80506450      -0.59685635      -0.13820638       0.61061199
H       -1.35007511       1.63870271       0.59893825      -0.03916138      -0.34619203       0.37751216
C       -2.37628375      -1.59071081       0.30207395       2.78179690       1.15944362      -2.03740019
C       -1.27769166      -0.66636309       2.18455373       2.73031381       3.76559859      -4.10376392
C       -2.67003153      -2.66709812       1.13627976      -1.65135841       0.52203312      -4.32564133
H       -2.52110681      -1.71089063      -0.79620218      -0.57544573       0.11259885       0.77817757
C       -2.41287117      -2.73533512       2.41016871       1.10584821       1.65425406      -0.08811881
H       -3.23654809      -3.33317149       0.58347720      -1.47416530      -2.04450744      -0.48118592
C       -1.62173434      -1.76112711       2.90468474       2.01395927       1.03214276       2.06193634
H       -2.85515361      -3.14465553       3.19767754      -2.20796925      -3.79313844       2.50389770
H       -1.29177548      -2.10664144       3.89261992       0.34476944       1.64798775       0.24313175
H       -0.57113876       0.21064861       2.43054408      -1.11186914      -1.65814784       0.81861233
27
Lattice="50.0 0.0 0.0 0.0 50.0 0.0 0.0 0.0 50.0" Properties=species:S:1:pos:R:3:forces:R:3 energy=-17658.669554220833 dihedrals="_JSON [47.9, 161.91, 86.54]" pbc="F F F"
C       -0.00019913       0.85564747      -3.10752205       0.39760776      -0.73945077       2.43545342
C       -0.11011896       1.37058226      -1.80296112      -1.77239335       0.32853023      -0.50845557
C        0.14143061       1.66985122      -4.18827128       0.69838082       1.99610720      -1.11452016
H        0.12300068      -0.20265941      -3.24245415      -0.34024436      -0.60211953       0.15613087
C       -0.17151463       2.80526110      -1.71276164       1.29248479       0.76228130       3.16269820
O       -0.39680396       0.51180609      -0.73083079       0.74997190       1.29221160      -1.68346111
N       -0.27988133       3.51672777      -0.45487608      -0.58606051      -2.25402807      -2.67288007
N        0.10274229       3.63094034      -2.69907723      -0.35799450      -1.00254455      -4.47424751
H       -0.31736784       4.49076112      -0.47057478       0.07583159       1.66482561      -0.61151045
H       -0.16842644       3.14785465       0.43956235       0.32969403      -1.22966242       1.23584026
C        0.19211680       3.05200432      -3.99230624       0.21426651       0.89432116       0.60043201
H        0.38175894       3.66222144      -4.97589024      -0.39371836      -0.47993909       2.54641705
H        0.35983372       1.27152558      -5.18132269      -0.30682161       0.00009424       0.16911537
C       -1.59739173       0.75023469       0.01882127       0.50411879      -1.23885626      -1.09669665
C       -1.74675382      -0.56287186       0.68835295       0.39929659       0.03223820       3.21174200
H       -2.49082906       1.00851526      -0.56965421       0.37315458       0.08301460      -0.30799719
H       -1.38686648       1.50914992       0.72675188      -0.19265671       1.08660576       0.83827358
C       -2.58905176      -1.55128511       0.25641003       0.62336723      -1.18506468       0.69845257
C       -1.03164773      -0.70735311       1.93662920      -2.30644449       0.62633785      -1.73987596
C       -2.59617146      -2.76335920       0.98392637      -0.72489303      -0.49777887       3.06411048
H       -3.14314980      -1.32694437      -0.63796756      -0.31313666      -0.69379150      -0.53696361
C       -2.17638000      -2.83417747       2.40767894       0.91572674      -0.84783437      -3.28383219
H       -3.06038428      -3.66065376       0.61744738      -0.49251730      -0.17998718      -0.52370213
C       -1.39600024      -1.75586808       2.78279386       1.87082899      -0.24195798       2.53731067
H       -2.03683530      -3.77244520       3.10746021      -1.15053803       1.75080805      -1.94576243
H       -0.97231729      -1.96711884       3.82332666      -0.16030571       1.30479099      -1.35967730
H       -0.51052735       0.23421635       2.09637449       0.65299428      -0.62915149       1.20360587
27
Lattice="50.0 0.0 0.0 0.0 50.0 0.0 0.0 0.0 50.0" Properties=species:S:1:pos:R:3:forces:R:3 energy=-17657.518811482623 dihedrals="_JSON [93.04, 165.26, 69.61]" pbc="F F F"
C        0.01965181       1.02548459      -3.20089395      -0.02609183       4.84318569      -1.51559403
C       -0.19311377       1.49667188      -1.92596920      -0.15323954       0.16000555       1.54013718
C        0.12722840       2.10292583      -4.28109380      -0.71217765      -1.83872102       4.66579893
H        0.13276534       0.03185888      -3.51537715      -0.04171216      -1.52289141       0.01581479
C       -0.13744341       2.95182917      -1.66954967      -0.58536245      -1.22698980      -1.09042041
O       -0.28575260       0.70145275      -0.76442240      -0.77673571      -1.30554843      -0.36926787
N       -0.28414158       3.35546983      -0.35373892       0.80234872       0.77544174       2.12613092
N       -0.09405546       3.80386716      -2.67468114      -0.08688334       1.23101582       1.64213377
H       -0.06596124       4.31859918       0.01307642      -0.37614885      -1.24029535      -1.68659641
H        0.04327421       2.69812344       0.37850601      -0.45311549       0.13743139      -1.25094082
C       -0.00268852       3.41924481      -3.95023166       0.39268588       0.34979670      -0.73547704
H        0.03619348       4.26031175      -4.72558567      -0.08326189      -1.31871617       1.09641824
H        0.32632137       1.79129892      -5.22181652       0.47836584      -0.97832852      -3.21537686
C       -1.63661992       0.24974282      -0.20018962       1.90890062       4.52383455      -2.17207359
C       -1.70528888      -0.77626506       0.75540936      -1.34400991      -3.38764354      -2.80581597
H       -2.44438233       0.23696114      -0.91100622       0.21291621      -0.40085419      -1.11916561
H       -1.88721266       1.05929808       0.39739661      -0.63871251       2.64960664       0.91832371
C       -2.55330731      -1.78963187       0.33640555       1.98998100      -0.58758805       1.63145445
C       -1.30029155      -0.72925069       2.01778225       2.42175512       1.15195332       2.96902951
C       -2.63376594      -2.85806353       1.19098220       1.86191484      -0.40374890       1.08434345
H       -2.78775531      -1.78241278      -0.68337513      -1.48410143      -0.24583424      -1.26159227
C       -1.73638850      -3.07501980       2.27971949      -2.04052873       0.69065742      -0.57218600
H       -3.43352168      -3.50014916       1.16765628      -1.64705506      -2.38505683      -0.93312249
C       -1.18280504      -1.87173147       2.81903575      -1.55151588      -1.31077829      -0.72319565
H       -1.81537165      -4.15027050       2.65020677       0.51877260       1.91770295       0.47007000
H       -1.08403746      -1.84949752       3.88831639       1.15223625       0.23481108       0.38564544
H       -0.96097396       0.28542189       2.26806186       0.26077533      -0.51244810       0.90552461
27
Lattice="50.0 0.0 0.0 0.0 50.0 0.0 0.0 0.0 50.0" Properties=species:S:1:pos:R:3:forces:R:3 energy=-17657.012573312066 dihedrals="_JSON [88.21, 170.01, 64.84]" pbc="F F F"
C       -0.17530390       1.21606356      -3.17191400      -0.33386649      -1.58950176       2.10868710
C       -0.17167532       1.55464055      -1.80635172       0.16148985       3.04431820      -2.01116880
C       -0.34322968       2.06894375      -4.25691472       0.98180739       2.10253542       1.16178394
H       -0.10530479       0.17852731      -3.31105939       0.02187053      -1.72586737      -0.59439157
C       -0.24701139       3.02973885      -1.64437871      -0.91129753      -2.12729256       4.05813076
O       -0.11301002       0.68602764      -0.71856924       1.27288711       1.34363933       0.03251256
N       -0.36881882       3.45020880      -0.28455154      -0.30849880       0.91132992      -0.62909206
N       -0.34810560       3.88351212      -2.61432729       0.61052037      -0.10521531      -1.00208017
H       -0.79733897       4.42926307      -0.02291629       1.72527279      -3.05286855      -0.73022669
H        0.05393079       2.75986531       0.37919787      -0.93942615       1.52617104      -0.54967502
C       -0.28969048       3.39009232      -3.87683935      -1.19851890       2.42687080      -0.44813297
H       -0.34212830       4.24704744      -4.59810052       0.09687318      -1.10603687       0.17960806
H       -0.35488782       1.91032607      -5.31627935       0.03124780      -1.00457287      -0.29173551
C       -1.40567533       0.33556379      -0.28420202      -1.30694938      -1.55494459       3.00439312
C       -1.61532557      -0.83932995       0.80006264      -0.43390810       0.43435545      -4.77887760
H       -1.68801497      -0.26989810      -1.08341038      -2.21968666       0.23937714      -1.99787559
H       -2.04666273       1.14906938       0.17154028       0.68893065      -0.14126446      -1.53862682
C       -2.33883632      -1.97431350       0.24428461       1.61827749       1.96427612      -3.10274584
C       -1.15855049      -0.75435517       2.09233023      -0.33926439       2.85723025      -2.81975208
C       -2.32224195      -3.09083365       1.02702991      -0.17983082      -0.16444295      -1.69833610
H       -2.63694426      -2.10911706      -1.00029441       0.58073353       0.98038561       4.07290188
C       -1.52318482      -3.06575396       2.13554247      -2.44035103      -0.22242357       2.62155672
H       -2.91752578      -3.94409471       0.68718839       0.47295672      -0.20073296       0.47258514
C       -1.13023543      -1.87603613       2.77570075       0.20404971      -2.50685874       0.95951575
H       -1.94375611      -3.82914229       2.73954383       1.17705446      -1.43042030       1.43229357
H       -0.86226828      -1.74336294       3.78901586       0.51351749      -0.97376952       1.31591852
H       -0.88306414       0.24809533       2.37689004       0.45410918       0.07572312       0.77282971
27
Lattice="50.0 0.0 0.0 0.0 50.0 0.0 0.0 0.0 50.0" Properties=species:S:1:pos:R:3:forces:R:3 energy=-17657.37469844572 dihedrals="_JSON [97.77, 152.82, 72.49]" pbc="F F F"
C       -0.36301573       1.17628045      -2.96802541       2.05459753      -4.82850050      -1.83630825
C       -0.14900521       1.63253104      -1.72116534      -0.67735117       3.01862034       3.26448717
C       -0.40634519       1.87050091      -4.16897484      -0.69838215       1.54947162       1.62273969
H       -0.17510430       0.04659051      -3.11582718      -0.96019312       1.49858013       0.60058197
C       -0.08209354       3.10565094      -1.55857880      -2.08131197      -3.73727397      -4.70195668
O       -0.26676151       0.86365229      -0.55594490       0.77216980      -0.71385659      -1.17513173
N       -0.18243475       3.71960141      -0.37045679      -2.06161894       4.49735184      -3.85556758
N       -0.32975128       3.74785287      -2.75427767       0.59622332       1.72682689       4.28248263
H       -0.37701416       4.75713814      -0.50133960       0.69798609      -1.94376432       0.76985402
H        0.22197856       3.36790991       0.39764778       1.82504659      -1.47125335       3.47720482
C       -0.53383990       3.22664717      -3.94462236       0.76032110       0.12272533       0.08204253
H       -0.75555244       4.04598457      -4.60810132      -0.12781233      -0.34801419      -1.15226006
H       -0.48860980       1.36639885      -5.08231995      -0.16627790      -0.55020771      -1.38193451
C       -1.63642627       0.41861389      -0.19004625       0.62303968       4.14430711      -0.74855158
C       -1.58853078      -0.86124110       0.60784608       0.20472647      -1.18593531      -0.51055898
H       -2.24161798       0.50402727      -1.25206807       0.91319100      -0.61038995       3.14290701
H       -1.80456826       1.37946396       0.57656001      -1.07797342      -2.69184404      -2.02220245
C       -2.04796806      -2.12612904       0.03251892       1.81919200       2.08010442       5.72113285
C       -1.10657141      -0.72806874       1.97354906      -0.94208590      -0.92370728      -2.61625727
C       -2.11869368      -3.23532337       0.95488389      -0.82805923       1.18538884      -1.73455559
H       -2.32094628      -2.17273741      -0.96637111      -0.93936258      -0.16168661      -1.82707997
C       -1.55604573      -3.12095121       2.25233597      -1.33555551       4.01411865      -2.18998398
H       -2.90400648      -3.94129735       0.52105956       1.91739954      -0.36707623       1.28557320
C       -1.20091459      -1.84415706       2.79553935       0.08043315      -0.34414371      -2.22419393
H       -1.53326520      -3.82454129       2.96538229      -0.47115940      -3.36452976       2.23383932
H       -1.12258935      -1.67610053       3.83957211       0.77181851      -0.44170236       1.09888253
H       -0.61123562       0.21646026       2.22608053      -0.66900115      -0.15360929       0.39481480
27
Lattice="50.0 0.0 0.0 0.0 50.0 0.0 0.0 0.0 50.0" Properties=species:S:1:pos:R:3:forces:R:3 energy=-17655.73841342678 dihedrals="_JSON [126.21, 156.03, 46.43]" pbc="F F F"
C       -0.34527392       1.25114234      -2.73476611      -1.61330975      -4.42400039      -0.28014411
C       -0.54385027       1.87363861      -1.49772808      -0.74748011      -0.38177892      -0.64145147
C       -0.09966155       1.84931833      -3.91936822       1.11622904       2.17901287      -3.49110778
H       -0.55809423       0.08130022      -2.94085903       0.88394965       2.73768676       1.33598271
C       -0.63435556       3.29454367      -1.55360334       3.33960082      -2.37030731      -3.34236478
O       -0.67840042       1.07361877      -0.36461383       4.83357421       3.13201346      -0.30279235
N       -0.35985434       3.98464006      -0.39769580      -3.77575659       2.11697746       0.69444886
N       -0.33471738       3.86997975      -2.78892817       0.92607023       0.45841633      -0.55751883
H       -0.60230398       4.96826543      -0.47807916      -0.16110529      -0.06144997      -0.12056624
H        0.55634959       3.97388046      -0.10282686       2.62228180      -0.66689710       0.57620275
C        0.03186566       3.25859719      -3.99945904      -0.86284085       2.09679517       4.20662214
H        0.54558265       4.05540849      -4.74203732      -1.72482231      -2.55070661       1.31953756
H        0.00620432       1.31116192      -4.87784530       0.10641126      -0.28731207       0.76616457
C       -1.56721680       0.09791579      -0.42897779      -1.93171075      -5.14658423      -4.68762480
C       -1.49260846      -1.12111113       0.41815435      -0.55169123       2.51544954       3.35492051
H       -1.75840125      -0.50071371      -1.45559471       1.18896117       1.75082165       1.03438958
H       -2.39143759       0.68876431      -0.45979274      -4.37911227       0.54584999       1.05614294
C       -1.96967607      -2.34742144       0.06872180       1.56551651      -1.74761382      -5.40110450
C       -1.23535054      -0.84568224       1.77691857       1.26124953       1.13252964      -0.38338872
C       -1.88444547      -3.41458613       0.92006937       2.08166999       1.54702867       3.67678729
H       -1.84044011      -2.63251562      -1.12163176      -1.41418231       0.90233042       2.88835744
C       -1.32425516      -3.12465255       2.21042046      -1.72393455      -2.22785783       3.41914572
H       -2.02444399      -4.41903786       0.68822027      -0.35741652      -1.62551162      -0.84616567
C       -1.22946159      -1.82400104       2.76082327       1.17970149      -0.33912357       0.07885484
H       -1.14224506      -3.96460701       3.07658385      -0.60896213       1.62338907      -2.72261984
H       -0.97477852      -1.60488177       3.88147534      -0.38444756      -0.57219333      -2.39992568
H       -0.76074890       0.15173776       1.88080288      -0.86844348      -0.33696426       0.76921785
27
Lattice="50.0 0.0 0.0 0.0 50.0 0.0 0.0 0.0 50.0" Properties=species:S:1:pos:R:3:forces:R:3 energy=-17657.908775943 dihedrals="_JSON [139.47, 141.11, 23.45]" pbc="F F F"
C       -0.09565662       1.19022613      -2.69944704       2.44885768       0.73264318      -4.25144667
C       -0.32403723       1.85549492      -1.57182440      -2.41067876      -2.01127448       1.58828410
C        0.36318703       1.88837717      -3.88439426      -1.38854281       1.29398072       2.41048313
H       -0.07970022       0.14603362      -2.79429723      -0.41293439      -1.60538583       0.33167937
C       -0.24570244       3.25214167      -1.59751317      -1.60403639       2.99429982      -0.62631775
O       -0.96024544       1.17369487      -0.48779035       1.47012552       0.41204001       1.05551958
N       -0.59402259       3.94165660      -0.47594027       0.68708073       3.13772384       1.01655012
N       -0.11390526       4.06054663      -2.74267038       1.47624305      -3.81763228       0.93872195
H       -0.35118142       4.98470167      -0.41819405      -0.65427761      -2.45492512      -0.53433559
H       -0.96256908       3.57204145       0.39106129       0.30489748      -0.60392367      -0.52982627
C        0.27670917       3.29843753      -3.81853927      -0.57179999      -1.61250218       1.29118414
H        0.43734293       3.74662766      -4.74853254       0.26398789       1.57041323      -1.26661533
H        0.54541308       1.39373625      -4.82691766       0.19006988      -0.14956841      -0.01812297
C       -1.85593562      -0.02179137      -0.56629450      -0.85814754       3.45517191      -2.95374255
C       -1.80265204      -1.09629610       0.41692536       1.77119046      -1.79855426       1.32686440
H       -1.75339352      -0.47035780      -1.60152843      -0.56569139       0.69040308       0.93135054
H       -2.80923845       0.57916664      -0.41063544       0.40329372      -1.36564902      -0.72079788
C       -2.11388965      -2.42409874      -0.02576008       0.65385907       0.83417825       6.71615518
C       -1.26006830      -0.78634687       1.74883083      -2.31817449      -5.00564467      -2.48472890
C       -2.12308879      -3.39165510       1.18659649       0.22334894      -0.59297205      -5.68309743
H       -2.28113186      -2.65154102      -1.05530048      -0.46202857      -0.51741199      -0.41394000
C       -1.53024657      -3.17795217       2.38042777       0.87073307       1.74194561      -0.46214012
H       -2.23558783      -4.44069982       0.90855053      -0.57248603       0.00296333      -0.02911807
C       -1.08324299      -1.88547800       2.60597368       1.61813414       2.69121041       2.02198976
H       -1.10861107      -3.91524975       3.03668883      -0.69384137      -0.78795842       0.24851829
H       -0.45607001      -1.75889255       3.54452930      -0.97204877       0.23979177      -1.00177843
H       -1.18483775       0.22290153       1.89018644       1.10286648       2.52663721       1.09870740
27
Lattice="50.0 0.0 0.0 0.0 50.0 0.0 0.0 0.0 50.0" Properties=species:S:1:pos:R:3:forces:R:3 energy=-17658.295495463248 dihedrals="_JSON [133.04, 144.98, 42.71]" pbc="F F F"
C       -0.11353946       1.01968186      -2.79907587      -0.83675190       5.44538459       1.06100906
C       -0.44322870       1.76880674      -1.63997208       0.60616914      -1.59301208       1.71604686
C        0.22463408       1.87554331      -3.89991832       1.47255093      -3.11699744      -0.11210500
H       -0.29005084       0.00766043      -2.90369533      -0.11682070      -2.17304083      -0.04561042
C       -0.21710768       3.19572657      -1.45587652      -0.23882267      -1.83864893       0.06682346
O       -0.80993985       1.12816769      -0.41726421       0.08562606       0.96942003      -1.07787684
N       -0.28182147       3.80036552      -0.21405541       0.29133241      -0.37026031      -2.16955674
N        0.10082655       3.86404032      -2.49348329       1.30928172       0.85900946      -2.88213581
H       -0.63713820       4.76450732      -0.19409494       0.11074785      -1.11501507       0.52825220
H       -0.44525997       3.00982921       0.35520087      -1.02573038       0.20900977       2.27812173
C        0.39938914       3.18471175      -3.65797073      -1.41607878       2.36886206       1.60542007
H        0.63390268       3.89764883      -4.39224002       0.66554209       0.51487472      -1.48163274
H        0.64438595       1.39125177      -4.81784538      -0.76768926       0.68312321       0.57797561
C       -1.93493468       0.26488023      -0.55479771       3.81904115      -2.43421242       0.10766904
C       -1.73572699      -0.93028442       0.37286790       0.22787018       2.50699689       0.39043354
H       -1.77819249      -0.19000900      -1.53588384      -1.41566527       0.32777380      -0.31104238
H       -2.82457442       0.75520470      -0.31736615      -1.81006734       0.96712271      -0.14376545
C       -2.10514570      -2.13995496       0.01588762      -0.52962690      -3.35406228      -2.12188466
C       -1.26427760      -0.83541170       1.66179642       2.68290572       3.92810786       2.20157357
C       -2.08408193      -3.28271748       0.77326852      -0.79751550      -1.03017467      -0.43398971
H       -2.26207056      -2.49135793      -0.94791674      -0.93866320       0.76154536      -2.65777389
C       -1.80690146      -3.12761292       2.06246129      -0.46765625       0.33738610       5.42903119
H       -2.46091276      -4.22256538       0.35149406       0.42127344       0.23548255       0.12302218
C       -1.43259838      -1.82847404       2.60141139      -0.43181884      -2.78391499      -1.40748829
H       -2.04249398      -3.93513575       2.84274095       0.68935020       0.96659143      -1.29928067
H       -1.35486080      -1.81841044       3.68373106       0.69043173       0.70752391      -0.09462346
H       -0.56400349       0.12951132       1.85051941      -2.27921563      -1.97887543       0.15338757
27
Lattice="50.0 0.0 0.0 0.0 50.0 0.0 0.0 0.0 50.0" Properties=species:S:1:pos:R:3:forces:R:3 energy=-17657.877367318422 dihedrals="_JSON [137.77, 129.36, 45.87]" pbc="F F F"
C       -0.50276192       1.30833671      -2.71809185       0.83939670      -3.13830148      -4.19256809
C       -0.40969893       1.82867241      -1.51611347      -2.41309350      -1.38251586       4.75395422
C       -0.11440775       1.98065318      -3.93218814      -1.35841770      -1.68121928       1.02246243
H       -0.72401886       0.22303295      -2.85796382      -0.30845615       0.87180283       0.58888006
C        0.01043261       3.11707038      -1.21204553       0.11000713       0.73523673      -2.29291120
O       -0.95648894       1.17851274      -0.36488331       0.19311877      -0.04086552      -0.38857670
N        0.01648536       3.61552997       0.05030361       0.12363809       1.69091883       0.54298609
N        0.30062646       3.82878587      -2.29723853      -0.45998380       0.06027886      -1.42296767
H       -0.07731458       4.66061280       0.20039335       0.42605270      -2.21299601      -0.31139740
H       -0.04216403       2.95765369       0.82791185      -0.24943476       0.57353232      -0.49100048
C        0.13824754       3.29126019      -3.59189214       1.33831220       1.43974518       0.57763178
H        0.34685463       4.04902903      -4.33778609       0.04698617       0.07972508      -0.21354716
H       -0.23880113       1.30422852      -4.92237977       0.57490912       2.61015114       2.17895664
C       -2.13607202       0.37165759      -0.35826199       0.13515258      -1.65965159      -1.11597657
C       -1.85637392      -0.97877654       0.32451459       1.67856676       3.87013897      -0.03545292
H       -2.53037933       0.03839309      -1.36350486       0.52943925       1.15377407       0.47762922
H       -2.95988836       0.84868962       0.18254630       0.15457713       0.53891358      -0.02596797
C       -2.27449365      -2.12187219      -0.25302253      -1.08969111       0.55246539       0.04110198
C       -1.14788318      -0.89624893       1.53646765      -1.95383254       1.84990141       0.39930348
C       -2.19621809      -3.20467242       0.54340343       0.29771737      -4.58630329       3.26721088
H       -2.97544109      -2.09846196      -1.07446502       0.09818354      -0.03245245      -0.46838932
C       -1.35165573      -3.36343625       1.74463266      -2.46871990       3.18760108      -1.97277706
H       -2.99803669      -3.99190476       0.38360341       1.57509728       0.28183563      -0.21412434
C       -0.91216416      -2.01722791       2.26315484       1.66604141      -4.73556531       1.13808228
H       -1.48035806      -4.39532030       2.18192907       0.86148952       1.62574877       0.27061302
H       -0.25410597      -1.95227541       3.19534659      -1.28970215      -0.17964581      -1.10944289
H       -1.18903316       0.12015147       2.06667004       0.94264589      -1.47225326      -1.00371231
27
Lattice="50.0 0.0 0.0 0.0 50.0 0.0 0.0 0.0 50.0" Properties=species:S:1:pos:R:3:forces:R:3 energy=-17656.391845117785 dihedrals="_JSON [115.23, 140.6, 42.76]" pbc="F F F"
C       -0.50888178       1.16734995      -2.48011985      -0.76743630      -3.45796895      -0.82187470
C       -0.35251175       1.79397441      -1.24218114      -0.54983363       3.05685822      -0.99672503
C       -0.40954860       1.74603739      -3.78467709       2.14923007       3.01315190       4.68384543
H       -0.74569118      -0.04579203      -2.52955174       0.65948157       3.33167606       0.74565385
C        0.03074285       3.36012373      -1.20408164      -0.41506106      -5.18028468      -0.43036759
O       -0.77847389       1.09916689      -0.18187527      -0.19430150       0.32677274       1.97973286
N        0.66299470       4.05193402      -0.12009089      -2.24194766       1.38103569       0.95815153
N        0.14265289       3.79747386      -2.40452170       0.48738004       0.30440114      -2.73116523
H        1.49494219       4.47030294      -0.51840876       0.03998446       0.27698194      -0.09286450
H        0.06509283       4.88698488       0.28597205       1.40449740      -2.44062679      -1.18368140
C        0.00004804       3.07295906      -3.59886759       0.55809842       2.56367332      -1.39257280
H        0.36379321       3.77973522      -4.46762641      -1.07706755      -1.74613587       1.41311853
H       -0.12091273       1.16191362      -4.59530163      -0.30601300      -0.80888148      -1.83536574
C       -2.09606053       0.59794478      -0.23798926      -3.51081892      -0.42197790      -1.27263490
C       -2.09465920      -0.83652397       0.39504715       1.04481311      -0.09625120      -0.04390749
H       -2.36821522       0.57741919      -1.32008647       0.11420885      -0.63474598       0.62441581
H       -3.07616142       1.31544500       0.09605833       3.17832186      -1.45441955       0.24277427
C       -2.48513067      -2.10527719      -0.18441890      -0.89944097       2.48865328       0.04576524
C       -1.34179161      -0.93080030       1.55431371       2.56759664      -2.13649471       1.05992867
C       -2.17443614      -3.34934639       0.35535477      -2.17984154      -0.51292732      -2.59724907
H       -3.13965188      -1.97473316      -1.04492968       0.05510033      -0.60417829      -0.20660951
C       -1.38328684      -3.42009886       1.45095539       1.30039568      -0.74624558       1.54310697
H       -2.64989459      -4.25704136      -0.12230917       0.88052244       0.99356603       0.45297763
C       -1.00041651      -2.25029560       2.03788340       1.61056957       1.47093922       3.58579051
H       -0.93776829      -4.33490912       1.86539613      -0.67808710       0.04822064      -0.27292796
H       -0.36142973      -2.40724017       3.09948378      -1.56739884       0.92930302      -3.18717545
H       -0.59588635      -0.18511762       1.93897267      -1.66295237       0.05590511      -0.27013992
27
Lattice="50.0 0.0 0.0 0.0 50.0 0.0 0.0 0.0 50.0" Properties=species:S:1:pos:R:3:forces:R:3 energy=-17657.89102335228 dihedrals="_JSON [130.1, 123.9, 30.41]" pbc="F F F"
C       -0.06299897       0.91208744      -2.35028084      -1.98423949      -1.45222720      -4.77341479
C       -0.30450186       1.62855167      -1.27704995       1.74047344       4.58982276       0.43798797
C       -0.16196367       1.69698305      -3.64397739       1.56606971      -3.02419712       2.02294861
H       -0.28724637      -0.19564834      -2.39773574       0.43044929       1.26643428       0.17950313
C        0.11610620       3.05171873      -1.33466791       1.60964186       1.27712466      -2.10708703
O       -0.85115061       1.34169515      -0.12571142      -1.23262873      -2.24277406       1.99337411
N        0.73205642       3.63642145      -0.23196663      -0.80249279       1.36789563      -1.42502044
N        0.20094850       3.74892198      -2.49444428      -0.70246576      -1.25521177       1.91180404
H        0.89122494       4.70443384      -0.32281177      -0.54499303      -2.82697529       0.66343601
H        0.54738065       3.13220240       0.61803200       0.05715520       0.70326534       0.62616421
C       -0.07641794       3.02481007      -3.61223521       0.51175308       1.81372632      -0.80922579
H       -0.07753123       3.56179198      -4.58445366      -0.13257459      -0.02705364       0.77718652
H       -0.01606384       1.19103843      -4.57898471      -0.41496450      -0.42756430      -0.38801851
C       -2.10807271       0.67142980      -0.29127695      -0.17758946      -1.39867725       3.13158184
C       -2.17359462      -0.71557035       0.43899378       1.42020114       2.00313480      -0.70870760
H       -2.31540375       0.29992366      -1.21354635       0.00001384       0.00556952      -3.78353058
H       -2.84261761       1.42335383      -0.07345052      -0.80091097       0.13043930       0.67030050
C       -2.57042446      -1.90452026      -0.21103392      -0.09849726       3.23399690       0.60855545
C       -1.40707093      -0.79731805       1.57819617      -0.36401955      -2.25018906       2.03334982
C       -2.43757306      -3.10203424       0.39897616       0.13969146      -1.63709063      -1.58172325
H       -2.92900177      -1.84868132      -1.20812186      -0.92521490       0.11897198      -0.83929824
C       -1.51516374      -3.25372097       1.40326523      -0.67064706       2.87932581       1.91988812
H       -2.94394612      -3.89705235      -0.16245788       0.59352633      -0.44251051       0.62320908
C       -1.09930329      -2.08839096       2.09527309      -2.21158484       0.94766089      -4.50991721
H       -1.33861258      -4.17666668       1.80826571       0.69586327      -2.52887308       0.97757212
H       -0.48699997      -1.91779654       2.86662651       2.58296427      -1.07254321       3.46307493
H       -1.06735826      -0.00309036       2.26468182      -0.28497995       0.24851893      -1.11399301
27
Lattice="50.0 0.0 0.0 0.0 50.0 0.0 0.0 0.0 50.0" Properties=species:S:1:pos:R:3:forces:R:3 energy=-17658.00821302077 dihedrals="_JSON [118.38, 120.82, 73.43]" pbc="F F F"
C       -0.41600548       1.17810904      -2.57868942       0.60572723      -1.17382709       3.19172570
C       -0.37822352       1.86997716      -1.38150140      -0.25327720      -1.44836842       1.25236593
C       -0.12766818       1.73009034      -3.76749607      -0.31423489       3.45480917      -1.56493279
H       -0.33163418       0.13650746      -2.44289230      -0.84262953      -1.61307160      -0.06056610
C        0.07396521       3.18269117      -1.36793642      -0.40027574      -1.00577289       2.99224274
O       -0.58062134       1.23168034      -0.10828900       0.68325065       1.15427354      -1.59138183
N        0.41849340       3.72273930      -0.10140119      -1.13995910       0.01683805      -4.20174641
N        0.17829772       3.81649776      -2.49439086       0.50575093       0.45466234      -3.44840863
H        1.09833217       4.41506131      -0.22242672       0.98441812       1.30788579       0.82579155
H        0.15941211       3.25927988       0.72065736       0.09224430      -0.69598577       1.10127006
C        0.04161238       3.13221966      -3.70352151      -0.18144583       1.69621847      -0.03137479
H        0.00276642       3.82750347      -4.65939776       0.41138094      -1.58608656       2.12575321
H       -0.24306467       1.18352696      -4.68536829       0.32474838      -0.08868179      -0.40862005
C       -1.88914287       0.83906549       0.13112598      -1.06445364      -3.65036600       2.81959329
C       -1.96932216      -0.77989909       0.38557066       0.89416673      -0.53145041       1.46614031
H       -2.57726213       1.27318802      -0.53867345      -0.94990364       0.20866908      -1.29893998
H       -2.29068435       1.05244450       1.18596636       1.11559728       0.97336984      -1.39217090
C       -2.38907987      -1.96137530      -0.32352963       0.06218454       5.63533533      -0.74911421
C       -1.45100796      -1.09043076       1.64786022       0.22069451       0.24385259       1.39092752
C       -2.20903880      -3.20286830       0.13051810       1.19707369       0.41609099       3.03556896
H       -2.73644739      -1.59581702      -1.27846991      -0.54078998      -1.27798708      -0.83242205
C       -1.67787915      -3.42960517       1.45049769       0.64605476      -2.68610279      -2.62419300
H       -2.42329749      -3.91310373      -0.56351899      -0.49724330      -2.84834678      -1.56224881
C       -1.40567660      -2.37163356       2.25237459       0.67912482       0.01441507       1.36933610
H       -1.15976821      -4.44276753       1.60963814      -1.64075418       1.23980116       0.38292926
H       -1.09164993      -2.63741009       3.34630588      -0.16694313       1.20061410      -2.17747286
H       -0.93660266      -0.34703857       2.25265743      -0.43050673       0.58921166      -0.01005224
27
Lattice="50.0 0.0 0.0 0.0 50.0 0.0 0.0 0.0 50.0" Properties=species:S:1:pos:R:3:forces:R:3 energy=-17657.178600170744 dihedrals="_JSON [120.75, 157.49, 61.04]" pbc="F F F"
C       -0.52644316       1.27842107      -2.78379674       3.17809394       4.14366086      -0.49712635
C       -0.31503354       1.76466201      -1.48424973       0.60336939      -1.02143139       2.61370786
C       -0.15186914       2.25943574      -3.84302718      -1.07773129      -2.59907594       2.16439370
H       -0.55397589       0.23848978      -3.05840332      -0.66638434      -0.38005261       0.31173909
C        0.23793453       3.09463922      -1.11763243      -3.51670869      -2.32472735      -3.13466889
O       -0.46762576       0.88412436      -0.37225777      -1.45445251       0.90429271      -0.34509945
N       -0.03535970       3.88353913      -0.02582464       0.24509094      -3.21363263       1.45850420
N        0.45912323       3.81667123      -2.18466612       0.68188321       2.62844919       1.67640753
H        0.21813297       4.79349171      -0.31582720       0.49879686       1.39880289       0.80318804
H        0.05809991       3.45068584       0.91221312       0.15760564       1.12603141      -0.92286464
C        0.20838033       3.52944506      -3.41823490       0.39130064       1.15865461      -3.35482243
H        0.29683203       4.50916184      -4.06828508       0.06888570      -2.53714743       0.51193974
H       -0.07935846       1.76418216      -4.80083322      -0.28520004       0.95461093      -0.71820816
C       -1.87528115       0.45471763      -0.19845793       1.08807134       1.91906784      -1.70934542
C       -1.88754637      -0.79220023       0.54982335      -0.11990983      -1.18641878       0.22809805
H       -2.19008461       0.20893530      -1.24453257      -0.31637830       0.55369950       0.95393943
H       -2.56233147       1.25485558       0.20075229       0.93821425      -0.43080631      -0.15456939
C       -2.18635317      -1.87874407      -0.26030967      -0.44626694      -1.06456270      -3.49685951
C       -1.44481386      -1.09730361       1.80871417       0.84776930      -1.89569545       0.77810871
C       -2.27036141      -3.23232385       0.02079943       2.16846295      -0.85790581       2.40016768
H       -2.12995042      -1.59993209      -1.37346915      -0.68084555      -0.74862322       1.54517309
C       -1.91842864      -3.59207967       1.41765080      -1.03742834       3.73516134      -1.39836277
H       -2.14025257      -3.97006605      -0.80654944      -0.77903939       0.53279083       0.78929538
C       -1.60490494      -2.48927708       2.23345347       3.00735421       1.51424896       1.95605028
H       -1.89349318      -4.51990144       1.92005854      -0.04551994      -1.43424129      -0.18550103
H       -1.02848183      -2.58544779       3.27959425      -1.84333470      -0.61210356      -2.22019850
H       -0.66180969      -0.47301740       2.32604824      -1.60569850      -0.26304661      -0.05308626
27
Lattice="50.0 0.0 0.0 0.0 50.0 0.0 0.0 0.0 50.0" Properties=species:S:1:pos:R:3:forces:R:3 energy=-17656.477643506398 dihedrals="_JSON [100.12, 149.26, 72.17]" pbc="F F F"
C       -0.58856554       1.68512610      -3.00043803      -0.33838043      -2.51758234       3.93090050
C       -0.31709913       1.75033874      -1.48041936      -0.11193302       0.82495647      -2.85533614
C       -0.20509357       2.66335896      -3.83148199       0.78660511       2.61123411       0.36659945
H       -1.02615206       0.81780051      -3.48162894      -0.46615896      -0.42144183       0.53377446
C        0.08140997       3.06847126      -1.08393211      -0.81598125      -2.63029483       0.03592402
O       -0.53973139       0.78241758      -0.43885832       2.76819634       0.77218121      -2.55210264
N       -0.24584131       3.35068477       0.18653124       2.75302817       4.66185340      -1.15678927
N        0.80663278       3.93531735      -1.89322108      -1.64817607      -1.84881219       3.39578059
H       -0.13193682       4.33376475       0.44691931      -0.12761251      -0.84038789       0.40989770
H       -0.74103517       2.72645383       0.69686414      -1.73599565      -1.97458944       1.95360697
C        0.66451111       3.57746913      -3.09816839       3.10675513       1.64590287      -7.28393420
H        1.58314313       3.98363947      -3.78150228      -2.53037283      -0.20114407       1.17060581
H       -0.57171533       2.86439358      -4.90678511       1.23316255      -0.74320098       1.84576904
C       -1.85864162       0.53572588      -0.06168985      -1.07444919      -0.61290656      -3.31249100
C       -2.09997846      -0.87252115       0.41904137       1.40714886      -0.99182612      -2.82086765
H       -2.37609868       0.83896676      -1.01397484      -0.94565804      -0.39573522       1.40267988
H       -1.96097335       1.18096128       0.73562215      -1.65057306       1.67347332       2.02900892
C       -2.24586622      -2.00744444      -0.47749470      -3.04693343       1.47359700      -0.15752633
C       -1.57139407      -1.14711183       1.64225282      -0.39368122      -1.32907812       0.88856782
C       -2.39885433      -3.29772837       0.07519964       0.65442907      -1.93685548      -3.08199486
H       -2.56314511      -1.78713568      -1.56748549       0.64404843      -0.51931116       1.83863861
C       -1.83154156      -3.58934822       1.29950545       1.40063052       3.20076101       0.79969908
H       -2.59432375      -4.24123833      -0.60620335       0.13054364       2.25328745       1.09955120
C       -1.36891435      -2.45406376       2.02179116       0.69014356      -2.41690356      -0.34500180
H       -1.30079254      -4.49313131       1.49578601      -0.59736043      -1.15393525       0.36747153
H       -0.51138447      -2.64136278       2.65656571      -0.41517149      -0.00431234       1.05929596
H       -1.16867477      -0.44449315       2.31753034       0.32374619       1.42107055       0.43827237
27
Lattice="50.0 0.0 0.0 0.0 50.0 0.0 0.0 0.0 50.0" Properties=species:S:1:pos:R:3:forces:R:3 energy=-17657.50471796919 dihedrals="_JSON [101.57, 157.04, 56.36]" pbc="F F F"
C       -0.47600384       1.44403005      -2.67495645      -0.40256681       2.18407394      -1.39720586
C       -0.66141326       1.80131903      -1.40354816       3.41030432       3.61993212       2.88765576
C        0.09518933       2.37271337      -3.57641558      -0.64577385       1.52972086      -1.93521645
H       -1.09625580       0.61033473      -2.76083059       0.10878218      -2.36777528      -1.82534030
C       -0.08266079       3.14472723      -0.97008169       0.65973355      -0.94296731      -0.59595301
O       -0.77302805       0.77802414      -0.50348790      -1.93990424       0.05441012      -0.87452124
N        0.19562639       3.31373315       0.43887163      -2.58188077      -1.81298368      -1.86556569
N        0.41630266       4.06899963      -1.86036422      -1.70376760      -2.25818516       0.79496085
H        0.67646718       4.15357979       0.56444607       0.70431913       1.86802098       0.45521845
H       -0.68577783       3.25171853       0.99211375       1.20432052       0.18472510      -0.40330335
C        0.37518369       3.68709201      -3.19384399       1.78191660      -0.58506323       1.80722030
H        0.92360777       4.40529893      -3.86962840      -1.03843515      -0.81439966       0.52316538
H        0.22806904       2.27258627      -4.67588045      -0.32627357      -0.84296076       0.83157084
C       -2.13169955       0.56005316       0.04524517       2.23089937      -0.12737307       1.95195264
C       -2.06879096      -0.91829826       0.49546486       1.84825877       4.22793302      -0.95124675
H       -3.01874632       0.80900640      -0.58422441       0.92405130       0.04680990       0.15616506
H       -1.92862899       1.21792817       0.91140131      -1.88155737      -0.06409854       0.14864177
C       -2.58132846      -1.76460775      -0.42713127      -2.70965580      -3.15021910      -1.97069230
C       -1.03753205      -1.22548261       1.40546773      -2.56218538      -2.80742010      -0.08163196
C       -2.40982603      -3.17148493      -0.20894330       1.38756732       0.51982301       2.58752132
H       -3.19008248      -1.35928469      -1.35385594       1.20326612      -0.87345816       2.10494504
C       -1.60888812      -3.55144946       0.93629902      -1.00594490       1.75226752      -2.95317729
H       -2.75663121      -4.06958157      -0.70694427      -0.38157031       0.64105725      -1.05040947
C       -0.97561906      -2.57595592       1.70808606       2.23053793      -1.33925719       0.22657986
H       -1.16689173      -4.51532182       0.79528282      -0.18979646      -1.03068841       1.06591003
H       -0.16016914      -2.99407960       2.35528600      -0.76311887       0.75450359      -0.25467472
H       -0.30052749      -0.61183363       1.82524392       0.43847397       1.63357225       0.61743110
27
Lattice="50.0 0.0 0.0 0.0 50.0 0.0 0.0 0.0 50.0" Properties=species:S:1:pos:R:3:forces:R:3 energy=-17657.16396778403 dihedrals="_JSON [120.1, 127.51, 33.81]" pbc="F F F"
C       -0.45028191       1.36163190      -2.38013374      -0.95339990      -3.52809002       3.31337167
C       -0.20833247       1.81418911      -1.04005469      -0.59844549       3.50153066      -3.18431155
C       -0.36986785       2.14894396      -3.47533910       3.26969522       3.57665297       0.42085807
H       -0.82962567       0.24608943      -2.47291881       1.19830164       2.23186594      -0.00363645
C        0.06641424       3.28396835      -0.93598956      -0.88765647      -3.62417622       3.70518187
O       -0.55243886       1.10252807       0.03214731      -1.81785997      -0.72070466       0.31584804
N        0.13280443       3.83095460       0.43397924       1.13807433      -2.83287137       0.15689572
N        0.11007211       4.07969349      -1.96127771       1.09131583       0.37401697      -1.58334583
H        0.73940959       4.61746622       0.40148757       0.37936058       1.18399500      -0.08737593
H        0.59140539       3.17066879       1.21707411      -1.66047631       1.48998107      -2.87684621
C        0.07844670       3.52978578      -3.18852046      -1.92699307      -2.87417346      -0.69083548
H        0.24241950       4.11665414      -4.07521269       0.14756629       0.87943327       0.02557177
H       -0.10825684       1.64995003      -4.39992665      -0.78737863       0.45026340      -0.63157272
C       -1.93234334       0.44958650      -0.14167226       0.25953562       6.60731896      -4.00763349
C       -1.72662986      -0.90203710       0.13982720      -3.96856410      -4.98311888       2.06938195
H       -2.32385100       0.77098972      -1.29164369       1.29750561      -1.73998351       2.72015311
H       -2.67876166       1.17216063       0.29823581       0.78518925      -1.34790654       1.17377833
C       -2.78498009      -1.84732014      -0.23876550       1.92415678       2.37132607      -1.23646270
C       -0.82317869      -1.36358221       1.06930685      -0.38597188      -2.08328843      -1.92731923
C       -2.84075388      -3.18937279       0.02625091       2.46769644       1.90784903       0.06820603
H       -3.28435717      -1.50693636      -1.12349508      -1.31302273       0.38447891      -0.16040522
C       -1.68105830      -3.65374273       0.67749897      -1.18241825       1.16573165       0.39513060
H       -3.49308878      -3.65200661      -0.65146738      -1.05772701      -1.76713894      -0.11357832
C       -0.73499077      -2.77075685       1.18954017       0.01757915      -0.81818639       0.15209702
H       -1.56912270      -4.68287127       0.84300206       0.45504530      -1.55125143       0.15231798
H        0.10516451      -3.33725146       1.58775199       0.28373049       0.80505496       0.54590959
H       -0.09666061      -0.66395398       1.29592039       1.82516130       0.94139098       1.28862138
27
Lattice="50.0 0.0 0.0 0.0 50.0 0.0 0.0 0.0 50.0" Properties=species:S:1:pos:R:3:forces:R:3 energy=-17658.425758380483 dihedrals="_JSON [111.78, 133.26, 32.16]" pbc="F F F"
C       -0.34425836       1.31812358      -2.45943478       1.69011785       0.80685969       1.87090440
C       -0.40654997       1.88122240      -1.10546802       0.84623906      -1.34856126      -3.63384834
C        0.02001399       2.25220849      -3.46066810      -1.42469635      -3.14665421       0.47887133
H       -0.24407635       0.16949604      -2.52734824      -0.77739447       2.03611566      -0.24173729
C       -0.13785634       3.20206555      -0.89217321       1.21798313       1.96187765      -0.15976115
O       -0.63108391       1.07020937      -0.08549951       1.90157197       0.33405765       1.73548280
N       -0.15714364       3.78330054       0.47478203       1.63085382       2.04379012      -4.76741129
N        0.23317475       4.03500858      -1.92738642      -0.98376165      -0.53681314       2.61945980
H       -0.13366363       4.78689858       0.06460551       0.28017461      -1.41968668       1.85633364
H       -1.10125932       3.67670833       0.69292788      -2.20667038      -0.34112844       1.32475515
C        0.23323129       3.55223963      -3.14925954      -0.34045334      -0.98630058       2.83271145
H        0.42829953       4.23350499      -3.85487167       0.93242173       2.62793379      -3.04211346
H        0.02385491       1.94722785      -4.48077304       0.28058713      -0.29575402      -0.82876354
C       -1.89957461       0.60608458       0.01214461      -2.75417738      -1.05247765      -1.28146920
C       -1.83579494      -0.89696092       0.25681829       0.02687046      -1.31599631      -0.69576281
H       -2.39503855       1.02425049      -1.05389026       0.02676156      -1.74220097       3.24177972
H       -2.38001188       0.87704346       0.97999360      -0.17527100       1.28286530      -0.80499070
C       -2.78201830      -1.79586448      -0.22011869      -3.20376369       0.14813032      -1.43061410
C       -0.76194891      -1.45181959       0.98806148       1.14797676      -0.01958575       0.13068986
C       -2.78189876      -3.21886520      -0.01773688       0.48608857       2.79575456       0.20022621
H       -3.74161419      -1.36514330      -0.76964714       2.19578527      -0.74297432       0.97392831
C       -1.67260140      -3.67803431       0.66532854       0.83922818       2.09575166      -0.48739199
H       -3.63762190      -3.80471565      -0.39603613       0.71462221       0.06809042       0.39927387
C       -0.58944267      -2.83395197       1.08475683      -2.83021373       0.44234746      -0.75854343
H       -1.63619089      -4.67834467       0.84574969       0.51668523      -3.12742029       0.56944997
H        0.31409640      -3.23679226       1.47241657       0.54845959      -0.43862608       0.64642627
H        0.01617621      -0.82859516       1.48144197      -0.58602515      -0.12939457      -0.74788548
27
Lattice="50.0 0.0 0.0 0.0 50.0 0.0 0.0 0.0 50.0" Properties=species:S:1:pos:R:3:forces:R:3 energy=-17657.282342684273 dihedrals="_JSON [105.27, 135.09, 43.75]" pbc="F F F"
C       -0.13578843       1.37361692      -2.60759152      -0.26858758      -2.51395949      -2.01975368
C       -0.29472612       1.85360326      -1.32680069       0.13500915      -1.11146941       2.31006224
C        0.26807165       2.26573253      -3.57535760       3.82021669       1.71318966      -2.61478355
H       -0.24886289       0.28261552      -3.09468524       0.07582159       2.27125818       2.31507385
C       -0.02924742       3.20237373      -1.01808586      -1.89271559       0.45282013       1.27754580
O       -0.51727125       1.03845521      -0.24273239      -2.71414676      -0.91335891      -0.15527633
N       -0.45784424       3.69934497       0.38271813      -2.53292240       0.07264094      -3.56106556
N        0.20907931       4.02211001      -1.99467524       1.57954169       2.31233447      -1.72209918
H        0.16529191       4.22063672       0.92279741       2.65307191       0.32102592       0.74444351
H       -1.10614602       4.52052215       0.18588311       0.52767931      -1.58866669      -0.23851025
C        0.50454880       3.63387650      -3.28425854      -2.68571968      -4.25982706       4.73834758
H        0.83972517       4.30810870      -3.96515206       0.94285548       2.24381000      -1.91279661
H        0.90764134       1.89155999      -4.49371331      -2.26102002       0.43530268       1.32722788
C       -2.00477677       0.65279722      -0.04047997       2.27742932      -1.99431210      -2.64422318
C       -1.95419074      -0.94710158       0.26600547      -0.37776810       2.97897498       1.21484583
H       -2.55934314       0.95216717      -0.99459772       0.66847683      -0.86863392       1.04060830
H       -2.39167319       1.28790332       0.71790270      -0.17627106       0.27184293       1.24271093
C       -2.90503263      -1.92172554      -0.01487057      -1.48766656       2.86614502      -3.49644964
C       -0.99135489      -1.40683495       1.13041909       1.25217339       1.36199559      -0.52872864
C       -2.78019121      -3.21586543       0.21712587       0.65944521      -4.87462179       1.36222061
H       -3.65947800      -1.77783208      -0.78595939      -0.46898352       1.00528460       0.31584181
C       -1.65176521      -3.69664231       0.94242826      -4.15503445       3.30985050      -2.74567682
H       -3.55623336      -3.93904486      -0.14070062       0.69441306       0.73817824       0.22963150
C       -0.84813465      -2.73219645       1.35942793       0.71200839      -0.45184678       0.97614570
H       -1.54261632      -4.65141468       1.16705867       0.67472740      -4.59691084       1.00060685
H       -0.09349514      -3.05380664       1.97229333       2.40360280      -0.47404790       1.62753899
H       -0.15684471      -0.88168167       1.55400085      -0.05563651       1.29300105      -0.08348794
27
Lattice="50.0 0.0 0.0 0.0 50.0 0.0 0.0 0.0 50.0" Properties=species:S:1:pos:R:3:forces:R:3 energy=-17657.145486906033 dihedrals="_JSON [100.33, 139.95, 44.71]" pbc="F F F"
C        0.05286738       1.21372850      -2.63708842      -1.64178509      -0.36863753      -0.75994730
C       -0.37054633       1.64643031      -1.42815127       0.95738670       4.49625203       2.00568318
C        0.43970161       2.11449109      -3.61538959       2.02976586       2.42998461      -2.04130226
H       -0.22245823       0.24970139      -2.98878599       0.25835755      -1.32890186       0.20804550
C       -0.16386131       3.13956599      -1.09613816      -1.12123641      -0.83312354       1.04152935
O       -0.74239944       0.88138428      -0.37303003       3.27844332       1.77117261      -0.17103747
N       -0.48724671       3.60490771       0.20516533      -2.46271502      -4.66526727      -1.29963578
N        0.20808036       4.05703315      -1.98876174       0.74690989      -3.12829666      -0.64909446
H       -1.07663400       2.90031346       0.76781681       1.85660895       1.91639422      -0.93682153
H       -0.05740219       4.35850996       0.65155158       0.72310000       1.28700672       0.41153517
C        0.58218497       3.46791045      -3.19208035       0.09957525       1.92129080      -0.98036517
H        0.97477672       4.35269882      -3.80683890      -0.50062884      -1.99916990      -0.01140881
H        0.75997588       1.75571391      -4.72766543      -0.87300890       1.08076473       3.04404092
C       -2.01250833       0.50794938      -0.15914357      -4.03487891       3.28671623      -2.18880357
C       -1.89292470      -0.83516126       0.27903089       0.02835770      -3.01971545      -0.40811833
H       -2.66589004       0.90138987      -1.01367177       0.76827626      -2.18389930      -0.48443253
H       -2.68511344       1.14264483       0.45840903       1.26408955       0.12505266       1.76500213
C       -2.60996519      -1.84147429      -0.36165865      -1.70447888      -1.43630165       3.58271595
C       -0.89786324      -1.10806633       1.22783413      -2.39097196      -2.78228740       0.37407575
C       -2.86966534      -3.05783407       0.37877908       1.61233667      -2.02734265      -0.59263696
H       -3.29246860      -1.50677280      -1.06743460      -1.33505187       0.38894798      -1.71597912
C       -1.85187324      -3.41691837       1.27037982       2.22609861       1.58883244      -0.04370388
H       -3.56114869      -3.99488636       0.26811472       0.68746804       2.49998197      -0.90264948
C       -0.83163142      -2.44100469       1.65451962      -2.10555143      -0.87278455      -0.87201727
H       -1.64150809      -4.47164538       1.52640984      -0.68906086       0.62343486       0.40054768
H       -0.12846104      -2.79264392       2.36796303       0.86777931      -0.01749406       0.65253811
H       -0.53460388      -0.32339503       1.81025301       1.45481451       1.24738997       0.57224019
27
Lattice="50.0 0.0 0.0 0.0 50.0 0.0 0.0 0.0 50.0" Properties=species:S:1:pos:R:3:forces:R:3 energy=-17657.67150177317 dihedrals="_JSON [107.99, 147.53, 43.17]" pbc="F F F"
C        0.13627934       1.25318240      -2.61719496      -2.23021087       1.99718018       2.10332130
C       -0.24550311       1.79963961      -1.33081208       1.12297756      -1.33667162      -3.55165074
C        0.35950789       2.18164307      -3.64967699      -0.46372621      -4.46236508      -0.14735885
H       -0.06620474       0.21702346      -2.77907046      -0.08264235      -0.70537768      -0.29015272
C        0.06879547       3.16727764      -1.12803773      -0.04417354      -0.58365461      -2.18979704
O       -0.73141905       1.00371348      -0.36727167      -1.84516338      -1.82565496       2.43088343
N       -0.23988791       3.65280703       0.06717245      -1.49940519       3.92311696       0.93892536
N        0.52810060       3.96546883      -2.11133600      -0.21373393      -1.00337576       1.60727621
H        0.01380371       3.20270526       0.87024427       0.60608939      -2.05248795       2.24477635
H       -0.29693729       4.66003214       0.25110792       0.37910848      -0.56018502      -0.82296345
C        0.63685340       3.41020271      -3.32681603       1.28556286       6.23258836       0.80630350
H        1.02098246       4.20907588      -3.99641165      -0.57943321      -0.94507602      -0.43088261
H        0.19282517       1.92472402      -4.65950060       0.60131459      -0.65841019      -1.26200323
C       -2.20199860       0.42051058      -0.21045484      -0.31812104       6.13258646      -1.02920100
C       -2.22324524      -0.84916095       0.39192344      -1.04273854      -3.94895598       2.22194223
H       -2.61141614       0.34787104      -1.22473128      -0.05591262       0.48056844       0.05781764
H       -2.84740124       1.20560249       0.45975490       1.77681040      -1.40048500      -1.84930806
C       -3.11125307      -1.91092034      -0.01403221       4.32950645      -1.51179590      -1.08716208
C       -1.41341246      -1.08194901       1.48969506       2.26385509      -1.60231495       0.76136872
C       -2.57601625      -3.25363236       0.09925394      -0.20151742       1.37554151       2.84136129
H       -3.79250810      -1.66320336      -0.76420676      -1.44039155       0.19112840      -1.28753191
C       -1.59767051      -3.45343248       1.10452085       0.95095493      -0.76169899       1.29858650
H       -2.86660648      -4.25375169      -0.23851217      -1.13149666       0.89618031      -0.68664671
C       -0.95711490      -2.40589822       1.83026265      -2.22445635       1.08144317      -1.25377910
H       -1.46171733      -4.53452676       1.44205408       0.45266162       1.45817979      -0.75640865
H       -0.17068031      -2.50164713       2.59272023      -0.59392261      -0.39449777      -0.23074447
H       -0.97816385      -0.24073564       2.03601613       0.19820408      -0.01550609      -0.43697193
27
Lattice="50.0 0.0 0.0 0.0 50.0 0.0 0.0 0.0 50.0" Properties=species:S:1:pos:R:3:forces:R:3 energy=-17657.160483124353 dihedrals="_JSON [123.52, 132.48, 63.58]" pbc="F F F"
C       -0.14007489       1.50024054      -2.47075851       0.13932723      -0.05807878      -1.03727436
C       -0.34853495       2.05071469      -1.22958082       1.34543505      -0.06145905       1.46293518
C        0.49986053       2.11898490      -3.52370065      -0.63308411       5.86854186       1.01967716
H       -0.53891925       0.56650497      -2.76782427      -0.51727667      -1.39446695       0.61359502
C        0.35962031       3.34014418      -0.94300622      -3.56915157      -2.01460723      -1.61163013
O       -0.78563082       1.14860753      -0.23679714      -1.32366685      -0.05145191       0.57958362
N        0.29655840       3.97130182       0.29681683       2.33933008       1.99341917       0.03118851
N        0.73413581       4.02520734      -2.05110430      -0.05233519       0.69470110       0.02756563
H       -0.16479841       3.83207834       1.19802527      -0.09501706      -1.24375070      -1.23586081
H        0.99470748       4.74094715       0.40957050      -1.04743822      -0.90745522      -0.56478694
C        0.68561896       3.55378344      -3.34086047       0.67456690      -4.32844230       4.38597623
H        0.97902838       4.19708825      -4.11051647       0.43387342       1.18323557      -1.11896197
H        0.49853437       1.87560494      -4.52959600       0.01107519      -1.61257499      -1.84417683
C       -2.19250420       0.61791476       0.00140689       2.15109255      -2.71017345      -0.53761645
C       -2.24359234      -0.98719962       0.20295312       0.57742694      -0.35532295       2.03977671
H       -2.82917972       0.59949609      -0.87288608      -0.59580571       1.97967393      -0.14954340
H       -2.39729506       0.99344486       1.00628532      -1.03840437       0.61174347      -0.64334362
C       -3.07172864      -2.02177687      -0.40154322       2.26536610       1.49734127       0.55253438
C       -1.54341278      -1.44702563       1.35906565       0.79009781      -0.52471291      -0.79828342
C       -2.72414886      -3.35102276      -0.06919466      -3.03174983      -1.04706482      -1.70255935
H       -3.88918189      -1.74607937      -1.10169204       0.69172674      -0.53570326       0.32899058
C       -1.82952790      -3.87203789       0.86099674      -0.80983587       0.66220445       0.48818472
H       -3.43411882      -4.10432757      -0.48258493       0.66267727       0.43247024      -0.16055694
C       -1.32255628      -2.83969437       1.63676491       1.57929684       1.74150424       3.14310188
H       -1.84547570      -4.98913076       1.05918068       0.50586093       1.67921343      -0.13058015
H       -0.75952938      -2.92680418       2.66403613      -0.90781956      -0.62947731      -2.21858223
H       -1.04323284      -0.69984701       2.04466961      -0.54556805      -0.86930690      -0.91935299
27
Lattice="50.0 0.0 0.0 0.0 50.0 0.0 0.0 0.0 50.0" Properties=species:S:1:pos:R:3:forces:R:3 energy=-17658.030481280723 dihedrals="_JSON [133.9, 131.81, 58.65]" pbc="F F F"
C       -0.53604911       1.57198776      -2.42307313       2.69843199       1.73539130       1.81372191
C       -0.37014013       2.01856526      -1.06236790      -0.58598474      -1.16067887      -0.95953906
C        0.12451498       2.22610449      -3.45055997      -1.47640581       0.34328681       2.50278981
H       -0.99718718       0.66481705      -2.58540903      -1.00788443      -2.15096957      -0.28032990
C        0.11466899       3.30361083      -0.78302294      -1.72533998       1.57246612      -4.15225588
O       -0.69667110       1.12287802      -0.05732723      -0.03595021       1.31585478      -0.25187708
N       -0.22390875       4.20799299       0.28317137      -0.30512621      -2.13941887      -4.44902914
N        0.54502946       3.97895923      -1.90492651      -0.07264877      -0.03059957       2.61942502
H       -0.23629937       3.52707138       0.94865794       0.44947267      -0.90897947       4.38252752
H        0.49664974       4.85363002       0.09940204       1.19624019       1.46094245       1.46644299
C        0.57891326       3.46350106      -3.11134117      -0.05946904      -0.23192035       2.57016838
H        0.85392041       4.21312637      -3.72593797       1.40034767       1.90807113      -3.17025912
H        0.09432884       1.95941121      -4.43219938      -0.20482430      -1.11844924      -2.78829267
C       -1.90462899       0.43372019      -0.16319833      -1.43870659      -1.67302880       2.72274005
C       -1.71436399      -1.07251082       0.08070846       0.82537571       2.18955611       1.32073241
H       -2.56976215       0.54193865      -1.01958079       0.62103885       0.63039722      -0.66093170
H       -2.57522652       0.72146620       0.72507888       0.86769033       0.12272263      -1.06771694
C       -2.36052480      -1.96014879      -0.69162527      -2.51858595       2.42258396      -3.68632817
C       -1.18854563      -1.53402795       1.27270889      -0.24726459      -2.48009957       0.27731452
C       -2.57755602      -3.21142505      -0.31281488       0.24168756      -3.62249062       1.00881601
H       -2.96372002      -1.55540438      -1.60258810       1.23052574      -0.81631630       1.43261067
C       -1.99661837      -3.81723349       0.80908413       0.45515650      -0.51269183       1.17305351
H       -3.23073825      -3.76368998      -0.90922387      -0.98188791      -1.28395431      -1.08315469
C       -1.29127858      -2.92829538       1.64397561      -0.93743037       1.77923566      -2.73313891
H       -2.09259274      -4.95756189       1.10149550      -0.03829144       2.60218677      -0.80141835
H       -0.90982443      -3.25811042       2.54614449       0.98060600      -0.59821160       1.93411006
H       -0.78014550      -0.82984311       1.94635036       0.66922715       0.64511403       0.85981874
27
Lattice="50.0 0.0 0.0 0.0 50.0 0.0 0.0 0.0 50.0" Properties=species:S:1:pos:R:3:forces:R:3 energy=-17657.451600385502 dihedrals="_JSON [122.15, 119.46, 88.36]" pbc="F F F"
C       -0.44235129       1.51623878      -2.56643595       0.34954733       0.02697762      -2.58082531
C       -0.68182172       1.99436156      -1.29279085       1.23820474       2.34022415      -2.44079890
C        0.16776075       2.35633744      -3.50124911       0.95343681       0.51094988      -1.37195483
H       -0.60398765       0.58375295      -3.13612049      -0.48102138      -0.41138019       1.78952103
C       -0.22561067       3.36434775      -1.05916699       1.94748131      -0.49753171      -3.75027839
O       -0.77158319       1.23768816      -0.23114158       0.49934379      -2.22618839       3.92258194
N       -0.08778051       3.77083146       0.17598194      -0.54357723       2.58342433       3.91620424
N        0.46820719       4.24348723      -1.99460296      -2.69265050      -3.69700591       1.28124649
H       -0.58215460       3.38112607       1.00019533       0.46441030       0.20318774      -1.33982840
H        0.09449498       4.79136814       0.20754726       0.00209785      -1.10708517       0.34949552
C        0.59678100       3.61240417      -3.17709368       1.58560308       4.13231886      -1.05410440
H        1.16068823       4.33070753      -4.00628849      -1.44242761      -2.19362349       2.08959378
H        0.55369661       2.09956363      -4.51085550      -0.98904505      -0.71575020       0.67331034
C       -1.88831613       0.53675846       0.30342376      -2.34543836      -0.92658773      -2.94362826
C       -1.83292760      -1.05113846       0.44590155       0.86933887       0.53546333       0.07038481
H       -2.65064144       0.62742987      -0.54811168       0.28842375       0.19884775       1.45649260
H       -2.26787381       1.06322517       1.20158051       0.31944808      -0.46233178      -0.17094047
C       -2.26708438      -1.87589964      -0.61290604       1.64818818      -3.29638917      -1.50160069
C       -1.31130808      -1.68920583       1.62061570      -1.62708893       1.65116870      -1.96657852
C       -2.25813508      -3.34134227      -0.43674961      -0.76867179       3.28040744       0.83806135
H       -2.23534187      -1.69508200      -1.72203434      -0.77852605       1.18254432       1.22456047
C       -1.88991544      -3.79393838       0.82328934       0.16488868      -1.83497153      -3.23827832
H       -2.58768917      -4.09691373      -1.18246640       0.14310695       1.02064873       0.29941141
C       -1.20521562      -3.05459291       1.71358631      -0.43918188       1.43907591       1.67652338
H       -1.95266213      -4.84332825       0.81280734       0.22826607      -1.63119247       1.06951586
H       -0.77591264      -3.44041697       2.60478006       0.23901514      -0.69049462       0.76985460
H       -1.30970951      -1.06696798       2.48025717       1.16682785       0.58529361       0.93205869
27
Lattice="50.0 0.0 0.0 0.0 50.0 0.0 0.0 0.0 50.0" Properties=species:S:1:pos:R:3:forces:R:3 energy=-17657.149726720116 dihedrals="_JSON [61.44, 150.94, 97.58]" pbc="F F F"
C       -0.16405484       1.60968116      -2.61791680      -0.25856320      -6.09654256      -5.34130956
C       -0.35179167       1.90347493      -1.37128832      -1.62733660       4.22149319       0.88740593
C        0.11014933       2.45272652      -3.65119254       1.16666132       4.36393197       0.70735577
H       -0.28101681       0.53397284      -2.97299791      -0.05474919       1.08826904       0.87793226
C       -0.15878002       3.31385162      -1.16388342      -0.65382431      -2.18390241       3.79678069
O       -0.85772723       1.06648329      -0.52229238      -0.50730895      -3.44528988       3.31581711
N       -0.14604400       3.65499811       0.20447243      -2.65930067       2.70254689       1.21554202
N        0.14806320       4.24447515      -2.00741300       0.06666702      -0.97477956      -1.67482459
H       -1.02260141       3.40934465       0.82188346       2.16075327       0.01897214      -1.99281944
H       -0.24187604       4.69479641       0.07469603       0.57154524      -0.89514917       1.10664143
C        0.28371719       3.78633239      -3.30040953       1.10891732       2.08907413       0.83216598
H        0.73472602       4.66876763      -3.84706143      -0.93897069      -1.61894759      -0.60015187
H        0.30579120       2.24656438      -4.65027074       0.14115339      -1.20062173      -1.68687384
C       -1.92171770       0.54863681       0.33199662       4.40206117      -2.40976101       2.02813132
C       -1.86108423      -1.09506218       0.56097487       2.95645800       1.67662843       0.96645064
H       -2.84718856       0.49461428      -0.04884582      -3.76187318       1.63205301      -2.01000662
H       -1.81997906       0.99302725       1.34895665      -0.37096205       0.09547059      -0.83369561
C       -2.21733297      -1.91125330      -0.51963395      -0.43493324       1.00112825       1.40052943
C       -1.22228639      -1.65259806       1.80483097      -2.13394327       2.81349197      -3.65124402
C       -2.16481777      -3.27147086      -0.36741884       0.95131093      -0.74009743       3.40235512
H       -2.79958019      -1.58420776      -1.36233275       0.31237202       0.84786361      -0.56675326
C       -1.75774086      -3.80060418       0.87698913       1.16197163       1.25361926       0.03850953
H       -2.51707057      -3.90362675      -1.10953203      -0.74302714      -1.30916572      -1.43517451
C       -1.16858520      -3.00417418       1.91404761      -1.71404726      -0.37561021      -1.56817031
H       -1.83220585      -4.82829421       1.13172809      -0.07581568      -1.14688310      -0.34334607
H       -0.88143063      -3.41714139       2.83759990       0.53214256      -0.92657083       1.03893399
H       -1.00063269      -0.89689494       2.56062777       0.40264153      -0.48122128       0.08981847
27
Lattice="50.0 0.0 0.0 0.0 50.0 0.0 0.0 0.0 50.0" Properties=species:S:1:pos:R:3:forces:R:3 energy=-17656.811759181655 dihedrals="_JSON [84.84, 138.26, 74.13]" pbc="F F F"
C       -0.18580520       1.31052568      -2.68174285      -0.15531672       4.08440920       2.09717232
C       -0.19350419       1.65808450      -1.34256757      -1.21217864       8.02051361      -5.81890941
C       -0.11253239       2.33752196      -3.64266100       1.63780633      -2.39775511      -1.69276886
H       -0.27768586       0.34833732      -2.93978960       0.10511569      -3.86342342      -1.31599800
C       -0.46220648       3.11390205      -1.16861418       3.12719081       1.35442176      -0.34528695
O       -0.24492303       0.98437614      -0.30104722      -1.18772422      -5.03246972       3.81585684
N       -0.67027891       3.65646600       0.17013623      -3.47088376       0.08701714      -6.17260178
N       -0.12360149       4.02829841      -2.15051193      -1.61647874      -0.34039494       3.48338913
H       -0.18297798       3.25412975       0.83025968       3.19800981      -3.42815628       4.35003674
H       -0.49350339       4.61241342       0.23003072       0.15703711       2.07128538      -0.54462108
C        0.09480747       3.64570553      -3.40900860      -0.05484632       0.95064697       2.79300934
H        0.55877537       4.48940154      -3.92240352      -0.40514089      -0.74860989      -1.17601286
H        0.27524292       1.93436079      -4.53479209      -0.29683164      -0.31709513      -1.91442467
C       -1.61082038       0.61554247      -0.05663443      -1.55387769      -1.96060871       3.82445049
C       -1.72325040      -0.83163896       0.41078978       0.09875245       0.11934609      -1.48562918
H       -2.51643508       0.67919259      -0.71378482       1.72205176       1.14455821      -0.77925677
H       -1.79191714       1.17768647       0.85910187      -0.80153316       0.49304904      -0.13542569
C       -2.21255162      -1.82057010      -0.41562755      -1.45037392      -3.59293342       0.26315434
C       -1.37540584      -1.24689774       1.65186365       3.58978640      -1.93925816       4.00399527
C       -2.12632139      -3.26779858      -0.03785599       0.25561132       5.47038032      -0.68902679
H       -2.92571243      -1.55791149      -1.22283414       0.91598843      -0.23041867      -0.03085462
C       -1.48208941      -3.66946924       1.08551622       0.20364046       3.02080261       1.88687972
H       -2.70567030      -3.89263107      -0.58467399      -1.31958928      -2.30022721      -2.21121781
C       -1.19988954      -2.64412733       2.02726726      -1.20814522       1.72693831      -4.06774092
H       -1.22784274      -4.64319676       1.36125240      -0.04494299      -1.84478349       0.15511751
H       -0.82562182      -2.97377602       2.92452784       1.04361476      -0.10468649       2.46584453
H       -0.81313897      -0.55810525       2.36157050      -1.27674213      -0.44254801      -0.75913083
27
Lattice="50.0 0.0 0.0 0.0 50.0 0.0 0.0 0.0 50.0" Properties=species:S:1:pos:R:3:forces:R:3 energy=-17657.95070663519 dihedrals="_JSON [84.62, 142.21, 62.3]" pbc="F F F"
C       -0.14628444       1.32007424      -2.76819471       0.66465609       4.73466576       1.64440373
C       -0.23483708       1.76915962      -1.44940182      -0.55452465       2.67004663      -0.26166150
C        0.01150350       2.23948181      -3.80304372      -1.92813562       0.59669465       2.08630414
H       -0.24401468       0.35012930      -2.96181038      -0.27241816      -4.36057188      -0.69988403
C       -0.30117653       3.22482400      -1.20415823       0.95103979      -2.58930715      -1.66291778
O       -0.35907938       0.90120999      -0.43592743      -0.66060927      -1.42575728       1.15468180
N       -0.29161566       3.87495856       0.02925514      -3.63400416      -3.22904781       3.03522887
N       -0.29036940       4.04676307      -2.23889995      -0.04163559       1.32761344       1.57330436
H       -0.60604447       3.02126809       0.76664733       1.36562945       3.13565049      -2.15760530
H       -1.17543217       4.46340167      -0.02899758       1.62528520      -0.33167725       0.43359132
C       -0.17212414       3.60433020      -3.43950364       1.03553556      -2.77795790      -2.27490303
H       -0.10133541       4.30292357      -4.22369452      -0.28131015       1.25537806      -0.98639961
H       -0.34160516       1.81494045      -4.70417581       0.68762017       0.22860247      -1.84361849
C       -1.70220249       0.46646498       0.04493197       1.27603898       1.22829441      -2.46805861
C       -1.68838347      -0.93348305       0.40817931       2.21619737       0.84292934       1.93045748
H       -2.52194545       0.67323221      -0.64899602       0.28581495       0.27795336      -0.43112614
H       -1.80627729       1.07101884       0.88553306      -0.80799359       1.04364340       1.87951386
C       -2.38583000      -1.89366485      -0.17251174      -1.82899041      -4.78506068      -4.35210984
C       -0.84553389      -1.30681163       1.44852921      -0.22606069       1.13109534       2.95767657
C       -2.48027136      -3.23143313       0.37191489       2.16145801       4.27066644       0.87498041
H       -2.59754176      -1.88365715      -1.33991716      -0.53275377       0.67677826       2.61105953
C       -1.73736778      -3.54839457       1.49342550      -0.10752186      -2.78774686      -0.36878934
H       -2.95860574      -3.89509897      -0.21400155      -1.91787882      -2.65565506      -1.64862412
C       -0.84907566      -2.59407689       1.96925674      -0.66063704       0.33307118      -0.46827243
H       -1.73814494      -4.66985300       1.85608148       0.04354152       2.51329210      -0.44552150
H       -0.21746318      -2.86914418       2.75981043       0.97226741      -0.11002757       1.24534046
H       -0.44158975      -0.47735784       2.12467066       0.16938931      -1.21356588      -1.35705082
27
Lattice="50.0 0.0 0.0 0.0 50.0 0.0 0.0 0.0 50.0" Properties=species:S:1:pos:R:3:forces:R:3 energy=-17657.659083490595 dihedrals="_JSON [71.46, 138.2, 68.61]" pbc="F F F"
C       -0.07775392       1.37358588      -2.95167546       0.12803398      -1.06576460       1.96607850
C       -0.35357107       1.80741100      -1.62880995      -0.20766939      -0.78743695      -2.11057876
C       -0.01251393       2.39539494      -3.93659155      -0.48402796      -2.33068573       0.61200134
H        0.09030135       0.23571450      -3.03497578      -0.32421941       2.00522303      -0.51024475
C       -0.31355907       3.19462686      -1.43700961       0.09613667       0.01933453       6.48756264
O       -0.45150391       0.92358841      -0.57956670       1.86531939      -0.19732322      -0.04533646
N       -0.27127712       3.56316564       0.02467202       0.09177694      -0.67635363      -2.61595859
N       -0.33028642       4.14615894      -2.30814619      -0.33345258      -0.17256881      -0.79807840
H        0.04564633       2.73496432       0.58390991       0.08768913       1.61906918      -0.67224071
H        0.24155572       4.45967958       0.11025149      -0.34603628      -1.10394615       0.35870507
C       -0.31537310       3.65627184      -3.55166833      -0.29044987       1.45191663      -0.61384233
H       -0.68443747       4.31637658      -4.30269444       0.43119735       0.96444333      -0.74817974
H        0.04823590       2.16963414      -4.98251691       0.09650097      -0.22458739      -0.45553086
C       -1.48851556       0.61656089       0.27307485      -5.04906289      -2.32253389      -0.31356973
C       -1.65772108      -0.95426811       0.58610972       2.49653358       0.18578481      -1.70378405
H       -2.52826875       0.76223749      -0.12284021       0.80008320       0.70207213      -0.82920961
H       -1.65745730       1.14592732       1.23013025       1.51074385       0.18882732      -0.10974425
C       -2.54000011      -1.93140172      -0.01521409      -2.25950249       0.34667262       3.99264957
C       -0.58841926      -1.46306007       1.36155847       0.52073180       2.40790139       0.20085206
C       -2.78539881      -3.12065024       0.80537993       2.54125558       0.68208090      -2.42730690
H       -3.43698431      -1.70615004      -0.61979096       0.93384239       0.52264033      -0.33243289
C       -1.77058934      -3.49631522       1.71299693      -1.68556911      -3.10746241      -2.41298748
H       -3.45044174      -3.91099906       0.41428230      -0.06805906       0.66041526       0.46482322
C       -0.64826807      -2.74410581       1.85614285       1.33778310       0.94659910       3.17993428
H       -1.71006110      -4.62007038       1.83073974      -0.29708099       1.36444799       1.16834858
H       -0.02326364      -2.95799335       2.75721275       0.33779301      -0.38262475      -1.33462415
H        0.29370345      -0.72388139       1.62951428      -1.93029089      -1.69614102      -0.39730558
27
Lattice="50.0 0.0 0.0 0.0 50.0 0.0 0.0 0.0 50.0" Properties=species:S:1:pos:R:3:forces:R:3 energy=-17656.660172546235 dihedrals="_JSON [74.31, 141.98, 55.79]" pbc="F F F"
C        0.05232723       1.41303772      -2.96486858      -0.82248809      -1.10244757       1.66411692
C       -0.37669443       1.69154797      -1.67666033       1.81605329       1.35277085       3.29641488
C        0.11487385       2.33323188      -3.96980293      -2.33486538       3.02291247       1.94325056
H        0.33195799       0.41700693      -3.19834055       0.37712336      -1.11066386       0.21245099
C       -0.58233156       3.12009326      -1.23746369       2.13329350      -1.18311412      -3.30162437
O       -0.06007979       0.76538325      -0.60231081      -5.26707800       1.65103221      -0.15103602
N       -0.39785757       3.67872132       0.01034717      -0.46165663       0.94085243      -3.33490544
N       -0.50893178       3.97577630      -2.25593377      -1.04772860       0.11673701      -1.85038046
H       -0.45008058       3.16184646       0.78525845      -0.15424014      -2.70308090       3.60888368
H       -0.35341040       4.67206135       0.15177428      -0.18255895       0.15266240      -0.64154874
C       -0.35481328       3.59980547      -3.60665810       2.04163136       0.19772005       3.07147450
H       -0.09937681       4.47655503      -4.18119256      -0.65351047       0.17950051      -0.70537412
H        0.44836944       2.12493917      -4.91449758       0.81398448      -0.61178361      -2.44424777
C       -1.52761442       0.57130193       0.17391260       1.17035322      -0.04569789      -0.35799100
C       -1.50025632      -0.88071847       0.52652871      -4.98836388      -0.77609764      -1.15587484
H       -2.53955765       0.98876255      -0.30283832       2.64491953      -1.30130872      -0.26204948
H       -1.65761844       1.05038760       1.16656234       1.41072019       0.61988468      -0.39045227
C       -2.74529039      -1.58273935       0.33783700       3.12165254      -0.84313088       0.50420763
C       -0.57022632      -1.55791786       1.23711167       4.40646220      -0.56700637       2.55298276
C       -2.85721046      -2.90529195       0.83654290      -1.85524399       1.14575218       0.19768214
H       -3.44088796      -1.23591956      -0.39139884      -0.94090496       0.58319694      -0.04141032
C       -1.81833190      -3.51127676       1.53050201       2.62119089      -1.63377770       2.21929737
H       -3.94276460      -3.24589149       0.79749646       1.79760320      -0.62491119      -0.18940357
C       -0.54769592      -2.79063252       1.88167028      -6.19770162      -1.84315551      -3.90815155
H       -1.83582432      -4.62879384       1.85392641      -0.55943803       2.04863103      -0.52365250
H        0.30076376      -3.36909883       2.20259004       0.34432711       0.40928021       0.46660161
H        0.42097370      -1.21617533       1.42562892       0.76646386       1.92524298      -0.47926060
27
Lattice="50.0 0.0 0.0 0.0 50.0 0.0 0.0 0.0 50.0" Properties=species:S:1:pos:R:3:forces:R:3 energy=-17657.643116628715 dihedrals="_JSON [60.51, 135.87, 54.57]" pbc="F F F"
C        0.33897594       1.52023729      -2.90516799      -2.41768958       0.59072070      -0.85085620
C        0.04015869       1.74435370      -1.56103448      -0.31952392      -0.11604508       2.40978482
C       -0.17815140       2.51097166      -3.81526087       0.49769606       0.34786363       7.30700738
H        0.64393856       0.58043513      -3.38294627       0.09083727       0.10263240       0.81745322
C       -0.25670542       3.10116443      -1.13735630      -1.27966338      -1.81736775      -1.70970888
O       -0.01734944       0.73459119      -0.51667707       2.47467961       0.81838117      -2.25728498
N       -0.53749963       3.35006615       0.20188486       0.65162903       1.77679690       0.62648838
N       -0.53159793       4.02417467      -2.06152234      -0.26464554       1.37952052       4.42343279
H        0.34044477       3.11879724       0.75412938      -1.90225299       0.88680261      -0.30063355
H       -1.03160430       4.32252473       0.32797285       2.02587539      -2.45245698      -0.12581530
C       -0.54974632       3.75996442      -3.30479175       1.25068053      -0.49584990      -3.63929142
H       -0.59014495       4.65774290      -3.96376697      -0.66551585      -0.83639582       0.12460159
H        0.12558044       2.43324013      -4.71795186       1.39302705      -0.65439060      -6.87105437
C       -1.23892794       0.58326061       0.11064624      -2.38685087       0.81636688       1.94953531
C       -1.67199073      -0.92161912       0.31992994       5.42141156       2.61091629       1.74950449
H       -1.93248913       1.17619648      -0.47984569      -0.86880002      -0.23965631       0.08193005
H       -1.23548808       1.14214610       1.18565673       0.06841517      -1.54427356      -2.30428140
C       -2.82364793      -1.54622083       0.26366555      -6.22694003      -2.78276324       0.63619336
C       -0.60818780      -1.61015356       1.02890960       0.80191676       3.30571955      -1.89017182
C       -3.00216545      -2.85980701       0.83550374       0.20385746      -1.95468993      -1.39121895
H       -3.88485492      -1.22540962       0.01088036       1.84233663       0.80143621      -0.39825806
C       -1.87526309      -3.59766465       1.22751492      -2.33730513       0.25285698       2.06921643
H       -3.99951919      -3.40903202       0.73996036       1.28670336       1.13942146       0.22642291
C       -0.73672142      -2.86137155       1.44674796       1.58888494      -2.61287690       0.38424235
H       -1.83620373      -4.53242645       1.84817563      -0.93226105       0.37254917      -1.37465289
H        0.02035370      -3.49669781       1.90974636       0.65863656       0.91651974       0.09600199
H        0.34175295      -1.03358182       1.10566523      -0.65513904      -0.61173814       0.21141272
27
Lattice="50.0 0.0 0.0 0.0 50.0 0.0 0.0 0.0 50.0" Properties=species:S:1:pos:R:3:forces:R:3 energy=-17657.621898145204 dihedrals="_JSON [79.52, 157.35, 29.48]" pbc="F F F"
C        0.02228756       1.60490238      -2.84086506       1.52610562       1.55935548       0.18959449
C       -0.09696968       1.81145655      -1.47338162      -1.31997735       1.20321304       0.92368171
C        0.03843149       2.71354994      -3.77272399      -0.08265166      -4.23878738       1.18777173
H        0.66067797       0.89356588      -3.27139001      -0.15790004      -2.73874827      -0.06218765
C       -0.43770735       3.22555401      -1.05639571      -0.77439776      -1.25397526       0.74755731
O       -0.05756788       0.79595547      -0.46457200      -1.87636182       0.41703415      -1.20786433
N       -0.94735002       3.41754550       0.29631288       0.08179584      -0.59748678      -3.80413856
N       -0.39342961       4.26041838      -1.91732003       0.93717063      -3.03363095       1.75281423
H       -0.72942389       2.68322638       0.90535802       0.53833579      -1.64143288       0.71168144
H       -0.58820774       4.22060180       0.69832465       0.59575981       2.45670427       0.72613231
C       -0.00825716       3.86177834      -3.16775816      -2.27685772       5.44557698       0.04356393
H       -0.09779301       4.69847278      -3.81178946       0.59632158       1.26868320      -0.81014460
H        0.11270366       2.55988696      -4.84795235       0.27400283       0.11873817       0.26606567
C       -1.50704300       0.34075953      -0.13750537       1.77643458       3.25353785      -2.50515223
C       -1.61674214      -0.96146402       0.43989141       1.29894973      -1.17252190       0.37433522
H       -2.09898691       0.42260315      -1.05883915       0.38844684      -0.42946737      -0.26945063
H       -1.90795375       1.17123442       0.39158792      -0.40079485       0.54617442       1.37586857
C       -2.63610983      -1.73283753       0.05847880      -3.43422961      -3.66406518       0.14714865
C       -0.64227426      -1.54779103       1.22457989       3.02404476      -1.08695510       2.16931850
C       -2.82906884      -3.12802942       0.42793408      -1.73989102       0.80401941      -1.09431390
H       -3.44429097      -1.39639707      -0.55510933      -0.38539537       0.81699449      -0.46917676
C       -1.78336991      -3.75308663       0.99952355       4.61639409      -1.53749382       3.84968911
H       -3.82266776      -3.69284621       0.24507884       1.86634745       1.14115855      -0.28638370
C       -0.69774522      -2.92789142       1.62102809      -1.42407984       0.71332214      -3.33770620
H       -1.52127105      -4.90253294       1.19653076      -1.66888953       2.46523599      -0.61775272
H        0.14564906      -3.46501598       2.07805065      -0.36391053       0.55222209       0.03243061
H        0.28428838      -0.88541319       1.44712660      -1.61477246      -1.36740534      -0.03338220
27
Lattice="50.0 0.0 0.0 0.0 50.0 0.0 0.0 0.0 50.0" Properties=species:S:1:pos:R:3:forces:R:3 energy=-17658.420408446695 dihedrals="_JSON [119.8, 122.33, 40.52]" pbc="F F F"
C       -0.17288529       1.34915357      -2.31897941       0.29581366       0.32335251      -0.50710605
C       -0.44925397       1.94740443      -1.10346579      -0.21083172       4.35874374       0.05381925
C        0.31189018       2.18635352      -3.35294888       0.20858332       0.24543407       0.25809756
H       -0.38578842       0.24546193      -2.34633053       0.85781670       1.02487084      -0.33444116
C       -0.54834178       3.41194673      -0.88998716       1.85283194      -1.19235376      -2.91205790
O       -0.72085004       1.25209005      -0.01937183       0.87783908      -1.09584442       1.08564680
N       -0.70567932       4.15274076       0.25402563      -0.52680977      -2.11559326      -0.79500988
N       -0.24617011       4.18329126      -1.99470008      -1.42479467      -0.15789135       4.44206011
H       -0.87033602       3.69076201       1.13709444       0.18430705       0.52867484      -0.04644286
H       -0.45972387       5.10347258       0.07802821      -0.03273086       0.60595151       0.66846801
C        0.19106718       3.59798507      -3.03642984       1.50811854      -0.38174598      -5.64644678
H        0.38084197       4.43621206      -3.82698725       0.20164157      -2.12869312       0.74515819
H        0.86775371       1.73615622      -4.26046471      -1.41145527       1.19307186       1.35835748
C       -1.78357322       0.39731351      -0.14715994      -3.30938351      -1.26739868       1.43238157
C       -1.55433456      -1.09008166       0.11515986      -2.12819140      -0.74284456      -0.89193987
H       -2.46969136       0.45444404      -1.07262514       1.49088649       0.58298239       0.95215282
H       -2.38422929       0.80909239       0.70570345      -0.59845792      -0.99248488      -0.55797084
C       -2.44421689      -1.99959657      -0.51761227       0.69506518       1.42153732      -0.06162043
C       -0.74992273      -1.55062416       1.16290792      -0.81667892       0.48862962      -1.98230205
C       -2.47282786      -3.40178148      -0.12617392      -0.14164201       3.31776150      -1.97920903
H       -3.09936336      -1.48966290      -1.36096824       0.99012587      -1.74234412       1.79716986
C       -1.46989176      -3.85061801       0.70429598       0.81091355       1.34163593       1.78376928
H       -3.29993951      -3.80694944      -0.71097672       0.46330224      -1.58370582       0.66072169
C       -0.60451598      -2.86059343       1.40357128      -1.08960437      -3.84676227      -0.62070510
H       -1.37448638      -4.88569150       1.02913741      -0.08807131       0.00551237      -0.25516783
H        0.11964160      -3.25661915       2.13448115      -0.40034166       0.27385739      -0.29333172
H       -0.24421630      -0.78853528       1.62684251       1.74174820       1.53564633       1.64594888
27
Lattice="50.0 0.0 0.0 0.0 50.0 0.0 0.0 0.0 50.0" Properties=species:S:1:pos:R:3:forces:R:3 energy=-17657.59287493914 dihedrals="_JSON [121.68, 121.21, 39.68]" pbc="F F F"
C       -0.04853820       1.34682902      -2.26919273       0.32108611       1.06961232       1.73652571
C       -0.25672967       1.94886225      -1.00554911       1.23611983      -2.46116269      -1.63656871
C        0.13426904       2.14817592      -3.34603584      -0.41359822      -1.61644362      -3.04544634
H        0.09290752       0.32274430      -2.42813459      -0.38874951      -1.83155356       0.28405278
C       -0.11529371       3.27716565      -0.87925002      -1.04605481      -0.55140066       0.05234532
O       -0.65914681       1.26271094       0.10901781      -1.62458399      -0.88624480      -0.85650587
N       -0.50065325       3.74483494       0.33014852       1.52701497       5.21681520      -2.37925340
N        0.16932007       4.01968810      -1.95139053      -0.66799689       3.26134806       5.61770014
H       -0.73439359       3.21498751       1.07843393      -0.48100782      -2.22399607       2.42172075
H       -0.20725433       4.70637306       0.46491538      -0.37440117      -0.15083400       0.48694825
C        0.14302708       3.51877525      -3.08949300       1.95941466      -0.99062155      -4.99935655
H        0.43982509       4.26070323      -3.82424859      -0.42178347      -0.24474165      -0.92060628
H        0.18402532       1.54752131      -4.37155229       0.12269584       2.15927955       2.01430245
C       -1.87155101       0.60947684      -0.29187048      -2.09364953      -2.76664667      -0.42185482
C       -1.70324866      -0.98539080      -0.11066581      -0.64121290       1.05564394       3.37789913
H       -2.16050026       0.81948789      -1.39149920       0.55280113      -0.16021051       1.83034355
H       -2.81934420       0.88903631       0.32686199       1.93057895      -0.05902945      -0.61127931
C       -2.61138680      -1.95257769      -0.62136562       0.02267671      -0.77128199      -1.85159412
C       -0.95977227      -1.35940691       1.13224770      -1.61508857      -1.81472797      -4.69005682
C       -2.59899568      -3.31469301      -0.20526896       0.25127745      -1.81279957       0.00830428
H       -3.30549775      -1.83500210      -1.51692471       0.98538128       0.84843766       1.23696843
C       -1.68385079      -3.67842623       0.82729200      -2.21977720       0.42783204      -0.33168807
H       -3.31619101      -4.25270274      -0.72063432       2.12207236       3.38882411       1.62240774
C       -0.87062693      -2.69227338       1.44901183      -1.72751084      -1.19745952       0.56365883
H       -1.98570383      -4.62041137       1.31329195       1.22768949       0.04574357      -0.17033344
H       -0.40576627      -2.91419256       2.40635906       0.38069417      -0.39937264      -0.18225288
H       -0.31157925      -0.81172005       1.71288648       1.07591196       2.46499048       0.84361924
27
Lattice="50.0 0.0 0.0 0.0 50.0 0.0 0.0 0.0 50.0" Properties=species:S:1:pos:R:3:forces:R:3 energy=-17657.951088385875 dihedrals="_JSON [108.53, 148.45, 39.39]" pbc="F F F"
C        0.03169537       1.48766311      -2.43859854      -0.71414204      -0.40168233       0.14956652
C       -0.42885510       1.84279952      -1.20774530       2.75250789       2.76297765       1.38217416
C        0.53436768       2.37750242      -3.45208297      -1.37903712      -2.83666944       2.67922614
H       -0.07279894       0.41256341      -2.47980337       0.58563491      -0.46675880      -1.13024616
C       -0.19951050       3.26923297      -0.89141044      -1.01210210      -3.00783948      -0.15182170
O       -0.55854918       0.89314507      -0.20492842      -0.90187465       0.21616547      -1.22133331
N       -0.59767740       3.89792985       0.27053772      -1.45988063       2.24315927      -1.62477014
N        0.27034545       4.02426398      -1.81636146       0.13585938       2.42305399      -1.23622446
H       -0.15809256       3.74018146       1.11828894       1.11411762      -1.07833974       1.92174675
H       -0.54515118       4.91637715       0.05735849      -0.01782094      -1.03082420       0.41661191
C        0.58509102       3.66570660      -3.07937721      -1.56504490      -3.37095052       3.88616833
H        0.94732673       4.39142669      -3.60885909       2.23462380       4.39476939      -3.53613960
H        0.96867349       1.77346373      -4.18033276       0.74524277       0.18329494      -2.36648344
C       -1.93748922       0.49484250      -0.17678065      -0.07718223      -1.50829044       1.05536403
C       -2.07196921      -0.97592311       0.25646984       3.04705314       1.80430022       0.83989625
H       -2.37533250       0.55818685      -1.15142101      -0.42220566       0.44216013      -0.81706995
H       -2.37679867       1.19363734       0.51090394      -0.98448400       0.25261391       0.37959968
C       -2.51275482      -1.96403924      -0.54557729      -0.96938854      -0.18212845      -1.32853965
C       -1.21268003      -1.38322402       1.26726500       0.09124031      -2.00901087       1.78949392
C       -2.53471782      -3.33520866      -0.29065307       0.55608833       2.03843931       3.26594364
H       -2.84712605      -1.55550059      -1.43991454      -1.43097480       0.12530684      -2.09243892
C       -1.93605811      -3.69366800       0.90941546       2.45512627       2.64511799      -1.35380907
H       -3.35854475      -3.90018130      -0.52963350      -1.52263894      -1.71891193      -1.96421102
C       -1.03463747      -2.75841971       1.50651608      -2.05998387       0.61975224      -0.44953225
H       -1.97477462      -4.67558130       1.20308858      -0.05503846      -2.47312411       1.07693800
H       -0.34807534      -3.01683839       2.26620186       0.56779181      -0.63105607       0.98307854
H       -0.76639408      -0.75153280       2.03043216       0.28651266       0.56447501      -0.55318818
27
Lattice="50.0 0.0 0.0 0.0 50.0 0.0 0.0 0.0 50.0" Properties=species:S:1:pos:R:3:forces:R:3 energy=-17657.838418888205 dihedrals="_JSON [105.29, 128.24, 76.43]" pbc="F F F"
C        0.03960521       1.58114062      -2.50444429       0.63223853      -0.85609585       0.12044207
C       -0.28749513       1.95502766      -1.22047130       0.59520582       3.54053535      -2.36727324
C        0.41268472       2.53304614      -3.50654433      -1.50343119      -0.05930676       3.66821293
H        0.12609255       0.50698573      -2.74997961      -0.32372561       0.44600221       0.15931760
C       -0.27381837       3.48115548      -1.04795974      -3.02134538      -6.55023030       5.62708877
O       -0.48377375       1.11382372      -0.20742434      -0.57115462      -1.56658188       1.48861600
N       -0.86111164       3.91706091       0.18349313       1.17975299      -0.02025232      -0.91082888
N        0.04274436       4.30668624      -1.91967473       0.58700566       2.96392059      -0.12085450
H       -0.67644272       3.33077198       1.00184647       0.04350714      -0.02314981      -0.60876708
H       -0.46038404       4.82961325       0.31828369      -0.27248295       0.65507275       0.53694887
C        0.38251273       3.83673774      -3.07324313       1.60891100       2.48615153      -6.88879932
H        0.60828892       4.73914261      -3.88735297      -0.42636537      -2.56437686       1.96637772
H        0.39231355       2.13960087      -4.46167383       0.76306710      -0.02767696      -2.30150572
C       -1.71002950       0.38079258       0.03188161      -3.19061177       0.68089520      -2.30138721
C       -1.70709124      -1.13256478       0.24489316       0.54272879      -0.05350027       1.34284860
H       -2.57983280       0.53081715      -0.83240820       2.57992875       0.19553279       1.73337914
H       -2.16584723       0.83368313       0.92254074       0.18330141      -0.01077152       0.01065006
C       -2.34097573      -2.04733284      -0.62345020       0.88471409       0.01945471       1.76431807
C       -1.28315454      -1.64263430       1.49990633      -0.38853352      -0.14787874      -2.61616112
C       -2.38002900      -3.40946330      -0.27066397       1.67057863      -2.99714378      -1.16815871
H       -2.87116774      -1.59018269      -1.43113880      -0.26149999      -0.38506816      -0.98186656
C       -1.65989195      -4.05638286       0.82469901      -2.62759276       6.96484697      -0.92677765
H       -2.66353990      -4.18622918      -1.00229594      -0.92797076       0.86785508      -0.07613125
C       -1.33407785      -2.99600542       1.69914178       1.61380609      -1.91235080       0.98990400
H       -1.99743592      -4.89196282       1.34417596       0.05242874      -2.40422557      -0.06983205
H       -0.94189077      -3.31852794       2.63278507       0.21132792      -0.21749974       1.25977772
H       -0.90127456      -1.05134163       2.28722882       0.36621125       0.97584215       0.67046176
27
Lattice="50.0 0.0 0.0 0.0 50.0 0.0 0.0 0.0 50.0" Properties=species:S:1:pos:R:3:forces:R:3 energy=-17657.9773204804 dihedrals="_JSON [105.36, 142.54, 70.98]" pbc="F F F"
C       -0.27186019       1.38633752      -2.52525934       1.24237628       2.36047486      -1.46303908
C       -0.26485773       1.94077182      -1.29724060       0.13634111      -2.34425736       4.38402289
C       -0.19708108       2.34788725      -3.57293640      -0.42804895       1.14482254       0.72120760
H       -0.15475955       0.36187359      -2.85252634      -0.45654097      -0.34820373       0.79482575
C       -0.16089293       3.34961253      -1.01864315      -1.30980417      -0.99608169      -0.90142201
O       -0.36538187       0.96799919      -0.13837234       0.94850240       3.35841140      -2.07745185
N       -0.38597194       3.83380634       0.25763075       1.71014114       0.43685988       1.27419743
N       -0.11538907       4.21841203      -1.99185235      -0.06668240      -0.63918106      -2.79340234
H        0.32273447       3.36568035       0.85577556      -0.99845214       0.59108329       0.13823689
H       -0.27066100       4.88215674       0.29395660      -0.03938229      -1.66076041      -0.22989636
C       -0.17288953       3.73252801      -3.32013199      -0.49335687       0.58595253       2.29605440
H       -0.35415038       4.64649053      -3.95280924       0.61268689      -1.73304190      -0.26790127
H       -0.26565577       1.85422177      -4.49990378       0.06485502       0.34899767      -1.78629346
C       -1.67809635       0.49199600      -0.02211325       0.24815240      -1.66485162      -1.38015574
C       -1.55269093      -0.99553432       0.38056473      -2.24207498      -0.40869886      -0.57164425
H       -2.14545039       0.59277570      -1.06175772       0.11822968      -0.54288624       1.44879435
H       -2.31510079       1.02935939       0.66485476      -0.05476540       0.58817212       0.58502198
C       -2.18189653      -1.86755232      -0.53062684       0.60322541      -2.84195656       0.22357958
C       -1.12638611      -1.50438169       1.62823412      -2.45133129      -4.55622979      -2.78767254
C       -2.27456604      -3.30857069      -0.34088450       2.14097926       2.33959583      -1.59170535
H       -2.36695016      -1.62369623      -1.56905536      -0.43107436       0.91095046       0.02040829
C       -1.66600800      -3.77939476       0.82802036      -0.05389609       1.87577661       0.36229419
H       -2.32262627      -3.83534023      -1.37328619      -0.44325011       0.14596988       2.37597739
C       -1.23457691      -2.96421710       1.88789712      -0.20701135       4.76799495      -2.81863869
H       -1.16971462      -4.66857457       0.93819025      -0.02773110      -3.36825645      -0.19648335
H       -0.78428019      -3.36568850       2.74803539       0.47322089      -0.62539040       1.15247491
H       -0.96216237      -0.79123476       2.31332006       1.40469198       2.27473406       3.08861066
27
Lattice="50.0 0.0 0.0 0.0 50.0 0.0 0.0 0.0 50.0" Properties=species:S:1:pos:R:3:forces:R:3 energy=-17658.134211705565 dihedrals="_JSON [87.63, 139.73, 72.86]" pbc="F F F"
C        0.03467153       1.35534495      -2.54122704      -0.74121193      -2.38842381       1.18080314
C       -0.18365368       1.85340502      -1.27434165      -0.65254798      -2.96285710       1.35615503
C       -0.22946661       2.15976538      -3.58649867      -0.03034550       1.72286664      -1.26194815
H        0.28266951       0.29071948      -2.63183983      -0.26242838       0.25939513      -0.00865235
C       -0.15610254       3.21609118      -1.07836103       1.84308003       0.06974979       3.12243482
O       -0.37113289       0.91061098      -0.21641967      -1.39684904       0.87415883      -0.73330559
N        0.27407168       3.70186401       0.15581877      -1.73040770       3.54292673      -1.45858189
N       -0.23199962       4.02550348      -2.08854529      -0.71226990       1.22778470       0.97105126
H        0.66114560       3.18318673       0.85646465       0.92923032      -2.39132025       1.73991593
H        0.37876333       4.71904113       0.36104437      -0.45989501      -1.33018473      -1.02385884
C       -0.44365710       3.47942622      -3.25625033       1.67057269       2.99241712      -2.36179201
H       -0.29213584       4.35410565      -3.94526157      -1.15480158      -1.47999186      -0.68148984
H       -0.16685796       1.94139745      -4.62393544       0.13350416      -0.66961583      -0.75926080
C       -1.84199469       0.60536938       0.08049421       1.30794687       3.32978096       1.95102694
C       -1.99218626      -0.79099597       0.33793341       0.39714053      -4.00014132      -0.07125618
H       -2.59566178       1.10463433      -0.51115063       0.30717728      -0.01161019      -1.31721734
H       -2.04905803       1.07413670       1.09623634       0.54463926      -0.06242842      -1.04157104
C       -2.24142633      -1.83567516      -0.53882090       0.41611309      -2.12430729      -0.80870157
C       -1.50293237      -1.24663155       1.55429371       0.68389675       0.65831010       1.49119760
C       -2.09106169      -3.27643041      -0.26462039       0.73981911       3.08305451       2.81466405
H       -2.31540995      -1.59918588      -1.58479767      -0.65431584       0.17338755      -0.58071988
C       -1.60789166      -3.71576723       1.01311414      -0.11840856       3.15620262      -2.45591882
H       -2.17535601      -3.94079239      -1.06639175      -0.45026325      -1.07239344      -1.28671922
C       -1.26281269      -2.56121861       1.85275847       0.95863749      -4.61869576       2.09196589
H       -1.33056955      -4.79836338       1.06677747      -0.22197887       1.20378807       0.86040692
H       -0.70607822      -2.91421881       2.82773923      -1.21799014       1.36503048      -1.70068233
H       -1.16198560      -0.46526468       2.25494468      -0.12804388      -0.54688323      -0.02794575
27
Lattice="50.0 0.0 0.0 0.0 50.0 0.0 0.0 0.0 50.0" Properties=species:S:1:pos:R:3:forces:R:3 energy=-17657.16522713334 dihedrals="_JSON [107.99, 141.14, 54.92]" pbc="F F F"
C        0.08259394       1.27729818      -2.52754923       0.20446011      -4.89691063       2.84037281
C       -0.18792083       1.73358517      -1.23593745       3.68005683       1.00480000       2.14929939
C       -0.20749457       2.11902469      -3.53387339       0.21117265       0.23986486      -3.53669702
H        0.40392522       0.12144021      -2.61520182      -1.18477522       2.75967165      -0.09122024
C        0.02831300       3.15315344      -1.01937710      -1.05488304      -0.94722996       2.86558955
O       -0.31172328       0.83795638      -0.06374326       2.05747668       2.27742245      -3.50198095
N        0.22091971       3.67776603       0.34419749       0.04052060      -4.67959631      -1.96029836
N       -0.16230825       4.00598600      -2.02406513       0.29897722      -0.52742165       0.31115229
H        0.77457995       3.04802222       1.03422533      -1.34973525       2.08718037      -1.92456948
H        0.26320160       4.65183062       0.30018711       0.66337729       1.73334870       0.57005651
C       -0.36248169       3.43898567      -3.21928437      -0.64675015       1.71629321      -0.47370788
H       -0.70126145       4.11584305      -3.99908525       0.21407018       0.21400065      -0.08141980
H       -0.27559217       1.78889237      -4.61629886       0.24765915       0.42364513       1.44721988
C       -1.64798250       0.59892500      -0.16975959      -4.95578581      -1.34289066      -2.93136912
C       -2.00547296      -0.83812256       0.15384189       3.75471380       0.02855112       0.51162783
H       -2.06132818       0.83471838      -1.28306319       0.60905672      -0.37749987       2.70094299
H       -2.19712027       1.17952151       0.54587081      -0.49520003       1.02453684       0.29876915
C       -2.14724087      -1.91180953      -0.73559273      -1.93463487       2.37250731      -1.20109431
C       -1.47441109      -1.07937087       1.44020605      -3.46591514      -1.66281156       1.82617950
C       -2.08690337      -3.22234277      -0.25301584       0.17748422       4.74860362       0.65705631
H       -2.56038734      -1.52642131      -1.75334476       1.07831417      -1.54195272       1.37227503
C       -1.83672871      -3.48372882       1.02645230       0.96049665       1.42074534       4.30444201
H       -2.10273541      -4.02881885      -0.77545786      -0.65866858      -4.98125095      -4.49431533
C       -1.62453564      -2.40157198       1.91811439       1.05088068       1.41177622       1.40441429
H       -1.72378835      -4.46758527       1.43854387      -0.26546065      -0.66460177      -0.12669656
H       -1.51701178      -2.41652702       3.05309522      -0.00417488      -1.05421068      -1.57220830
H       -1.52071281      -0.27646137       2.24607431       0.76726666      -0.78657072      -1.36382019
27
Lattice="50.0 0.0 0.0 0.0 50.0 0.0 0.0 0.0 50.0" Properties=species:S:1:pos:R:3:forces:R:3 energy=-17655.45758363434 dihedrals="_JSON [100.36, 125.3, 97.44]" pbc="F F F"
C        0.10973679       1.23486029      -2.37121051       1.55957012      -1.79101827      -3.91896197
C        0.02101823       1.91884412      -1.22797729       0.22012029       0.05662001       3.93690791
C       -0.28311911       1.99475051      -3.52192002      -0.03372649      -3.06465591      -0.17454435
H        0.62374467       0.10836832      -2.47540053      -2.20682152       3.08428601       0.56837846
C       -0.00527947       3.33731258      -1.17668147      -1.39803549       2.23960486      -2.09595151
O       -0.13304545       1.17389822      -0.02950238      -1.51479624      -0.11393682      -0.02390984
N        0.03306775       3.94279548       0.07385054      -0.46002055       1.71832729      -0.84132542
N       -0.24131831       4.12356306      -2.34292437       0.30519978      -2.01445676       4.02942978
H       -0.16098975       3.17659126       0.66716619      -0.11788050      -0.40043120       1.77855590
H       -0.46394826       4.87442009       0.29716249       1.07290489      -2.42194421      -1.07330385
C       -0.55010730       3.36831003      -3.36778829      -0.18847389      -1.18988790      -2.67329183
H       -1.04686939       3.86977700      -4.20716824       0.41160254       0.12944840       0.04375090
H       -0.51071430       1.23573034      -4.38721956       0.40955321       2.55396364       0.95994231
C       -1.67511333       0.64682727       0.05311751       2.87833488      -0.05416345      -3.62677111
C       -1.73580102      -0.93746912       0.24306262      -0.99780208       3.87042897       2.19998955
H       -1.85338871       0.79745247      -1.11894287      -0.99901701       0.26363844       2.95108813
H       -2.06158780       1.39415334       0.85234987      -0.11958210      -1.93881037      -1.55568768
C       -1.87298933      -1.97062603      -0.61255398       0.48422494      -1.46733160      -4.82785008
C       -1.90340102      -1.29502715       1.55363665       1.50144482      -1.87381328       3.91745267
C       -1.79244179      -3.31015489      -0.29618416       1.45441321      -3.81394203       0.34260397
H       -1.95137147      -1.98616847      -1.73148668       0.25118182       1.55298225       0.88191066
C       -1.75655364      -3.73404083       1.09430986      -0.27460803       0.83603483       1.50387468
H       -1.50111251      -4.10828445      -1.36171354      -1.44256047       2.36795527       4.03541050
C       -1.84428769      -2.61936984       2.12536762      -0.46937358      -0.41960277      -6.83092263
H       -1.70797746      -4.86861402       1.43726787      -0.02263204       2.65052746      -0.92668662
H       -2.04499318      -2.64601231       3.14485526       0.03631761      -0.93384700       1.86404410
H       -1.83450995      -0.53719582       2.34616180      -0.33953813       0.17402414      -0.44413262
27
Lattice="50.0 0.0 0.0 0.0 50.0 0.0 0.0 0.0 50.0" Properties=species:S:1:pos:R:3:forces:R:3 energy=-17657.08525549332 dihedrals="_JSON [99.33, 130.05, 100.02]" pbc="F F F"
C       -0.10133086       1.30956784      -2.33647963      -0.31032574       1.20382783       0.30830755
C       -0.07959531       1.97333093      -1.08172602      -2.26956727      -1.38320996      -3.69259135
C       -0.33447244       2.02694770      -3.60750932       2.46803182       0.69545606       1.59337985
H       -0.06685026       0.24087576      -2.18111357       0.19421968      -0.43676785      -0.84402732
C       -0.24398626       3.38742424      -1.18360378       1.55117674      -1.15044840       5.70100420
O       -0.40033450       1.25931429       0.06857445       1.68495410       1.48409635       0.35772456
N        0.08764392       4.02104963       0.03476293      -1.05351524      -0.88892498       1.15644124
N       -0.53715864       4.01688865      -2.22305281      -0.62115667       2.38217887      -3.15908177
H        0.03537134       3.24786799       0.77021136       0.11737649       1.96392851      -0.90130409
H       -0.35818758       4.92190025       0.32454186       0.43161495      -1.30302339      -0.73325349
C       -0.53430886       3.40144043      -3.41263929       0.09824994      -1.97514262       0.76264430
H       -0.68804828       4.03125536      -4.23414957      -0.32217959       0.97814196      -1.37770018
H        0.13637525       1.78731536      -4.61011623      -1.34461804      -0.60058768       1.20398641
C       -1.62857418       0.60617704       0.07261013      -1.69315709      -1.00828139      -2.12113931
C       -1.44169479      -0.86869399       0.50899159      -1.14527902      -1.65941190       1.69154027
H       -2.01560769       0.55030236      -0.97059796       1.10073309      -0.74916288      -0.19028874
H       -2.56200528       1.22562853       0.25786706       1.20009575      -0.37947775       2.21581240
C       -1.28898457      -1.80670003      -0.51018956      -0.19654012      -0.28467994      -0.16853997
C       -1.64659407      -1.57348052       1.77080606      -0.87260860       1.39960739      -2.11800582
C       -1.62038971      -3.17443852      -0.45886229       0.92704176       2.00117805       4.09211579
H       -0.96389953      -1.48947036      -1.46598422      -0.14108275       0.64941114      -1.23398805
C       -1.87804583      -3.82455473       0.71674803      -0.55101544       2.25035223       2.65558635
H       -1.86637668      -3.65841597      -1.26429297      -0.58300228      -2.65901420      -5.37656850
C       -1.83974816      -2.94920282       1.81388256       1.08133108       1.19514795       0.85740653
H       -2.38307380      -4.71602494       1.03636709       0.24570163      -1.16156386      -1.19892713
H       -1.93749677      -3.16888887       2.86083476      -0.54906752      -1.44123205       0.27292630
H       -2.00143437      -1.11679667       2.68089631       0.55258836       0.87760252       0.24653997
27
Lattice="50.0 0.0 0.0 0.0 50.0 0.0 0.0 0.0 50.0" Properties=species:S:1:pos:R:3:forces:R:3 energy=-17656.906242747067 dihedrals="_JSON [113.45, 109.01, 147.04]" pbc="F F F"
C       -0.24015377       1.37491074      -2.43179336       0.99513461       0.05874304      -1.57189834
C       -0.58687232       1.87103267      -1.19253555       1.60635191       0.94167453       0.60372368
C       -0.34659347       2.08005761      -3.64221985      -1.42631615       2.48706042       3.93088132
H        0.63749233       0.76987761      -2.45040999      -0.33468990      -2.55486048       0.26147246
C       -0.37411106       3.24912244      -1.15529584       0.14600595       1.61535992      -2.32392719
O       -0.27429754       1.16720998      -0.03220287      -0.22555621       1.56810355      -1.18603479
N       -0.11628466       4.02132760      -0.09678055       0.79501335      -1.74121096       5.29837397
N       -0.26285620       4.04317293      -2.27320153      -1.42427600       0.00513549       1.93651685
H        0.22312510       3.50383414       0.78852355      -0.96973045       0.91905805      -2.00143624
H        0.52877049       4.74206407      -0.31262622       0.27768723       1.01133219      -0.38241374
C       -0.53058587       3.49196298      -3.40092243      -0.23095411      -2.77808737      -3.12614781
H       -0.84205884       4.12035377      -4.22147362       0.49987073       0.54343543      -0.41898236
H       -0.29345266       1.56278980      -4.53567234       0.41523727      -0.52632462      -2.06252816
C       -1.34205418       0.58671415       0.64477287       3.70343354      -2.78332905       1.82849343
C       -1.25321323      -0.91751484       0.46520496      -3.10760543      -3.19652491       2.87079411
H       -2.32435380       0.83980412       0.46725965      -2.24894309       1.64844952      -0.99195217
H       -1.09407591       0.72959263       1.73987445      -0.58139710       0.23508410      -1.03630173
C       -1.23912034      -1.79776014      -0.60112814       1.20410691       1.20952676      -0.72282927
C       -1.76840524      -1.58391517       1.68062811       1.80580500       4.14845186      -2.44947526
C       -1.39784912      -3.20475959      -0.41463817      -0.89384865       1.29929993       1.37660777
H       -1.09427078      -1.28519039      -1.57125154       0.36006493      -1.04167978       0.02664360
C       -1.94530142      -3.73178049       0.74659967       2.43071382       4.86361535      -1.00991867
H       -1.09715037      -3.92890014      -1.08970466       0.23124479      -0.97369698      -2.30308470
C       -2.06541608      -2.85134931       1.81632466      -2.25686600      -4.09353358       1.61263240
H       -2.26462009      -4.66902546       0.77491393      -1.01651455      -4.44446771       0.35066672
H       -2.54785630      -3.28531291       2.73212277       0.45393476       0.84388239      -0.60401418
H       -2.09584622      -0.85343589       2.35039316      -0.20790715       0.73550290       2.09413830
27
Lattice="50.0 0.0 0.0 0.0 50.0 0.0 0.0 0.0 50.0" Properties=species:S:1:pos:R:3:forces:R:3 energy=-17657.714903935866 dihedrals="_JSON [76.42, 111.06, 160.51]" pbc="F F F"
C       -0.28850415       1.21198432      -2.51664720       1.48443020       0.40735180       0.33807843
C       -0.20808832       1.88361841      -1.31465463      -0.02694916      -4.88547005       1.23310358
C       -0.26661669       1.89713356      -3.68366289       0.14346020       1.88077841       0.48811221
H        0.10561974       0.25664397      -2.63262816      -0.19993928      -2.37098790       0.70212331
C       -0.31405678       3.22896559      -1.24928809      -1.57982991       2.64104388       1.83614680
O        0.05776946       0.98321940      -0.21652036       0.39819680       1.30533725      -0.72081318
N       -0.44409744       3.77064322       0.14850475      -0.62640937      -0.17013757      -3.66504833
N       -0.49587845       4.00234449      -2.35657644       1.58387396      -2.83287026      -1.14773682
H        0.45051907       3.67117574       0.56325592       1.11088994      -0.23745465       0.77044024
H       -0.57811268       4.75463767      -0.02814108      -0.11935210       0.62846839       0.35862105
C       -0.30043934       3.26340460      -3.55353562      -1.55756735       0.28491385       4.61106715
H       -0.32547216       3.74445886      -4.42559325      -0.00973283       2.99649685      -3.32488308
H       -0.03668426       1.45434006      -4.61714789      -0.13835892      -0.50773816      -0.95736950
C       -0.97726369       0.65741349       0.71404755      -1.18932784       1.51116815      -0.75977935
C       -1.44912343      -0.78044141       0.61948232      -1.87348545       1.99329955       2.47431815
H       -1.84096282       1.35787657       0.38353080       1.01736815      -0.92070749       1.51309852
H       -0.58081927       0.79757781       1.78682318      -0.77198265       0.30640936      -1.62097230
C       -1.47314493      -1.57739954      -0.43972423       2.77065938      -1.92584309      -4.03730949
C       -2.13831600      -1.32398300       1.72836542       1.70206740      -3.15103665      -2.38982097
C       -1.45858528      -2.97346827      -0.31396744       0.57455515      -0.40830686      -2.74020565
H       -1.15163110      -1.27574630      -1.46233096      -0.08725938       0.36747676       0.91659876
C       -1.76715632      -3.63793805       0.80977287      -1.73265807       3.08006658       1.75007935
H       -1.07313539      -3.54802361      -1.16439927      -0.53032363       0.19587328      -0.15423099
C       -2.26265842      -2.75293108       1.78299617       0.80550072       2.45775099       1.98368218
H       -2.02798529      -4.63229958       0.87978073       0.41442525      -2.50327388       0.19829596
H       -2.37473652      -3.00981472       2.82281247      -1.10486030      -1.05061257       0.25376937
H       -2.52121348      -0.66424777       2.42910085      -0.45739092       0.90800405       2.09063461
27
Lattice="50.0 0.0 0.0 0.0 50.0 0.0 0.0 0.0 50.0" Properties=species:S:1:pos:R:3:forces:R:3 energy=-17657.406561987256 dihedrals="_JSON [78.76, 102.24, 166.07]" pbc="F F F"
C        0.27873920       1.01084835      -2.34769991      -2.65447924       2.18315312      -3.00984875
C       -0.21965798       1.68904628      -1.27648520       1.48238731       0.74107477       3.44502974
C       -0.12415310       1.59287565      -3.63361399       1.97083039       0.47783560      -1.30114835
H        0.75842763       0.06484136      -2.31839395       0.18885707      -0.81324458       0.25267059
C       -0.31830304       3.18471308      -1.33306462      -1.90092367      -3.15586815       1.19535845
O       -0.05281273       1.01421477      -0.02980861       1.63526126       1.66573147      -0.98937865
N       -0.42852145       3.93067163      -0.11493199      -0.14929254       0.15556746      -3.67678213
N       -0.57491744       3.63045133      -2.51408427      -1.13225153       2.03252936      -2.24106909
H       -0.26959605       3.40405675       0.69055298       0.69890425      -0.51297282       1.50619682
H       -0.31713254       4.94985771      -0.13199842      -0.03944040      -0.93313126       0.00603536
C       -0.68127849       2.89989283      -3.70030247       3.27199212       0.14828789       1.43136524
H       -0.70104601       3.55583197      -4.67551490      -0.51917285      -1.67151921       2.03141557
H        0.38229050       1.17058901      -4.58905991      -1.52317221       0.38174495       1.54639932
C       -1.05318564       0.75570493       0.89155227       1.67083016       1.77286094       2.89590804
C       -1.46007267      -0.61747671       0.79376975      -2.06445014      -3.39759420       1.07186416
H       -1.75830676       1.54548014       0.93478037      -1.80507228       0.57890426      -0.82945647
H       -0.67999639       0.91421773       2.00677300       0.27503358      -0.37008104      -1.97734297
C       -0.91859483      -1.44391217      -0.16067803       3.14644304       3.03584945      -2.10585368
C       -2.26640145      -1.29677147       1.78681307       1.47389323       6.23403058       0.37820753
C       -1.25387771      -2.72472051      -0.39654190      -1.75005488      -1.18986799      -0.51327594
H       -0.08147524      -1.04247899      -0.77633160      -0.91527715      -0.05965465       0.48393399
C       -2.22108600      -3.19210783       0.45051295       1.73146685      -3.02282412       1.00912260
H       -0.90634005      -3.36505187      -1.23167583       0.07071517       0.71574524       0.58892952
C       -2.49731115      -2.57463491       1.68232053      -0.57576591      -2.41881347      -3.14989537
H       -2.21980568      -4.27207134       0.35605199      -1.32622984      -0.42208340       0.33880805
H       -2.93482610      -3.10953417       2.42987775      -1.54063655      -1.53844319       2.10918688
H       -2.60078710      -0.68649128       2.65972736       0.27960478      -0.61721706      -0.49638048
27
Lattice="50.0 0.0 0.0 0.0 50.0 0.0 0.0 0.0 50.0" Properties=species:S:1:pos:R:3:forces:R:3 energy=-17658.079976799185 dihedrals="_JSON [88.17, 92.17, 178.39]" pbc="F F F"
C       -0.04152030       0.99768825      -2.46953056      -0.19070850       1.27144518      -0.99160905
C       -0.28104900       1.67705100      -1.34218785       2.72630002       0.58878190       3.07681381
C       -0.43868003       1.58792716      -3.70372248       0.39275656      -0.72292475       0.44429180
H        0.64229813       0.19530320      -2.39769422      -0.08783548      -1.69578716      -0.18607846
C       -0.52967282       3.07782771      -1.38909212      -1.37279130      -2.76940969      -4.60847194
O        0.26950301       1.20229442      -0.06716949      -0.66465300       0.41399545      -1.09975784
N       -0.58945044       3.74982371      -0.29603336      -0.46832277       4.05685615       3.72781523
N       -0.90472318       3.66254619      -2.55385558       1.81945214      -0.63160829       0.46316316
H       -0.00678369       3.56714277       0.51558693      -0.17055998      -0.31126570      -0.44986155
H       -0.82928611       4.73370925      -0.46724165       0.29585123      -0.51313651       0.37893366
C       -0.74121702       2.93471125      -3.71262872      -4.20353381       1.55361469       0.06360284
H       -1.36961635       3.56070748      -4.51704201       2.18587653      -2.00964076       0.96062575
H       -0.58786965       0.81288187      -4.44233345       0.36329315       0.72690835      -1.16057420
C       -0.80641279       0.87665727       0.83945689      -0.79587642       0.28908908      -2.20805275
C       -1.19245970      -0.62108348       0.72347071      -1.57234648      -0.50046900       2.29063006
H       -1.61453571       1.58697639       0.41867271       0.29055661      -1.41092408       1.51100217
H       -0.57809569       1.12929870       1.90354565       0.19741386      -0.05108341      -0.86273525
C       -0.54872509      -1.61917256      -0.06138106      -0.39159838      -0.21470632       2.41339866
C       -2.25283750      -1.00927848       1.64865904      -0.84837925      -0.24654693      -2.65549504
C       -0.83237902      -3.03006622       0.05347982      -4.01646198       4.18500213       2.93207919
H        0.36833269      -1.25404669      -0.47507326       0.43997066      -0.11317909      -0.99728501
C       -2.03068907      -3.36027241       0.89062004       2.14252379       0.72018959      -1.39223544
H       -0.20965616      -3.60533792      -0.54706133       0.64537366      -1.96460741      -0.71979359
C       -2.73012858      -2.34865694       1.62313195       1.80475789       0.88586694      -1.46340843
H       -2.35063282      -4.40387219       0.89751311      -0.15607965       0.20608001       0.11136012
H       -3.73117669      -2.41016144       2.01381021      -0.15870635      -1.10061819       0.49699118
H       -3.04505883      -0.27014108       2.01897223       1.79372725      -0.64192217      -0.07534909
27
Lattice="50.0 0.0 0.0 0.0 50.0 0.0 0.0 0.0 50.0" Properties=species:S:1:pos:R:3:forces:R:3 energy=-17658.60115901004 dihedrals="_JSON [77.18, 104.95, 195.54]" pbc="F F F"
C       -0.03327763       0.92519187      -2.73357221       0.65517821       0.54002197       2.39298507
C       -0.14980423       1.60711038      -1.49815684       0.58139244      -0.46416473      -0.31351223
C       -0.28819554       1.57738020      -3.95124176      -0.18317375       0.52167660       1.39250273
H        0.40655243      -0.04503585      -2.67119710      -0.04745329      -0.96474507      -0.16926244
C       -0.37539140       3.04553226      -1.58498629      -0.87995383      -3.37704224       3.53029561
O        0.18512976       0.99843486      -0.21236064      -1.14543153       1.02230139      -1.52905972
N       -0.59610684       3.73752770      -0.41091039      -0.59669759      -0.20076986      -1.20370967
N       -0.63260354       3.67679275      -2.64436501      -1.09125678      -0.82311920      -5.88814336
H       -0.15271664       3.31550020       0.33462368       1.31524548      -0.87590887       2.16963993
H       -0.28865306       4.65356886      -0.57758837       0.18156926       1.86366154       0.26180135
C       -0.70006193       2.86850314      -3.81483828       1.42050659       1.54476316       2.67981434
H       -0.91112249       3.37320068      -4.68585478      -0.66806958       1.63564719      -1.91397383
H       -0.09464688       1.20657501      -4.94297612      -0.24611189      -0.62288718      -0.10197022
C       -0.93650275       0.80927113       0.72941002       0.54506228      -1.50042799      -3.81574955
C       -1.39701014      -0.60602701       0.84005089      -1.05086475      -1.09012217      -0.81857319
H       -1.74142239       1.38480983       0.40446153      -1.59227341       1.43300285      -0.61540089
H       -0.64961744       1.14300661       1.64214915       1.37367735       1.22937733       3.06287681
C       -0.60208047      -1.62264879       0.26597571      -0.14574054       3.22456155      -1.17404211
C       -2.68941654      -0.89493275       1.45306476       3.94352084       2.25743300       1.19362418
C       -0.85274242      -2.92809801       0.54246049       2.75226664      -1.74942470      -0.33404635
H        0.09062281      -1.26419313      -0.51594163       0.25145881      -0.45203911       0.91311334
C       -1.85069972      -3.13282970       1.40880926      -3.78585642      -1.11030653       1.67673995
H       -0.10117917      -3.75482756       0.26511995      -1.54269730       1.26055986       0.11514562
C       -2.82404570      -2.18259170       1.85193278       2.09299519      -1.42564105      -2.30055611
H       -2.15567762      -4.11896868       1.68264950       0.33139050      -1.01314666       0.23465407
H       -3.70384612      -2.58171542       2.22059195      -1.73299412      -0.58953152       1.47629485
H       -3.10160175      -0.06573197       2.05497464      -0.73568881      -0.27372956      -0.92148819
27
Lattice="50.0 0.0 0.0 0.0 50.0 0.0 0.0 0.0 50.0" Properties=species:S:1:pos:R:3:forces:R:3 energy=-17657.32999852642 dihedrals="_JSON [51.72, 140.42, 202.05]" pbc="F F F"
C       -0.15096013       0.99629896      -2.78351706      -1.45656974      -2.86478559      -6.83170097
C       -0.12317172       1.64644355      -1.67700726      -0.86471379       1.56383035       6.00494234
C       -0.66272875       1.63472869      -3.98426310       2.14470385      -5.05634986       1.04400091
H        0.08685999      -0.08633106      -2.77790355      -0.61520531       0.62990363       0.11550641
C       -0.14711194       3.04909496      -1.52001299      -1.24549840      -1.34765017      -5.58296337
O       -0.21412930       0.81050645      -0.58513775       3.21347507      -0.58459838      -0.19825269
N       -0.07518072       3.59698954      -0.28617062      -0.75859802       0.89785838      -2.51412612
N       -0.35288363       3.67638987      -2.78012636      -0.33305016      -0.08650887       3.03725813
H        0.34699968       3.16801327       0.47643487       0.76747703      -0.80577982       1.32658664
H       -0.43131184       4.50777722      -0.27974402      -0.12376235       1.68558060       0.75269875
C       -0.72581798       2.94181924      -3.90994335       1.96633920       2.91636319       3.62687718
H       -0.60137937       3.48236654      -4.77067771      -0.89141579       1.93009100      -2.28308919
H       -0.73630658       1.01204664      -4.89791222      -0.15586393       0.75491600       0.46059375
C       -1.14712365       0.82783124       0.40124792      -0.15689491       2.08737645       2.63560846
C       -1.51685382      -0.62117281       0.76831403      -0.37357251       2.36746319      -0.81439427
H       -1.86163723       1.65978193       0.19649602      -0.79548077      -1.28808437      -0.18586049
H       -0.70085247       1.29606431       1.39680075      -0.32772770      -0.95369289      -1.43109993
C       -0.48598626      -1.53730549       0.58447455      -1.01487080      -0.14834516       2.24887302
C       -2.74661123      -0.87373010       1.39426705       5.15300416      -5.68758581      -1.16213607
C       -0.62827734      -2.80409281       1.21536066       2.95472681      -0.02704429      -2.83651635
H        0.42334144      -1.09116284       0.22189715       0.46673769      -0.57046917      -0.29931157
C       -1.85723501      -3.19347395       1.65179634      -1.70463989       0.19785184       1.09504430
H        0.30353991      -3.49594828       1.11552154      -2.01658969       0.91407269       0.47263275
C       -2.90359263      -2.22105822       1.76600930      -0.99382173       0.64794966       2.23031419
H       -1.99667723      -4.23333183       1.95795359      -0.20103915       0.33373562       0.26022629
H       -3.79424864      -2.29710890       2.49568681       1.09032059      -1.07174862      -1.65589143
H       -3.50873996      -0.25694415       1.40607548      -3.72746974       3.56565039       0.48417933
27
Lattice="50.0 0.0 0.0 0.0 50.0 0.0 0.0 0.0 50.0" Properties=species:S:1:pos:R:3:forces:R:3 energy=-17657.813022834096 dihedrals="_JSON [72.84, 145.14, 203.36]" pbc="F F F"
C       -0.15513925       0.93214750      -2.79919962       0.36350015       0.76228611      -3.00472027
C       -0.08322103       1.54496293      -1.63156683      -1.70234042       2.48556255       4.90171571
C       -0.41765600       1.72573796      -4.01636308       1.15183295      -1.23474642      -1.01714813
H        0.25518273      -0.04768457      -2.62168356      -0.68211540      -1.09081977      -1.29483770
C       -0.16942542       2.99501608      -1.57248199      -0.09963414      -1.56411357      -2.74812026
O       -0.10634022       0.81970146      -0.38504454      -0.81652316       1.11064301      -0.83626528
N        0.05624505       3.78886068      -0.53570367      -0.66733248       0.91464000       5.36366927
N       -0.33553626       3.64495866      -2.68330160      -1.31106546       1.85457711      -2.10458633
H       -0.30058701       3.35310578       0.37706516       1.11500750       1.26661636      -1.63509075
H       -0.11508281       4.83299266      -0.62704179       0.09270512      -2.27836961      -0.22564910
C       -0.58349131       3.10510216      -3.90730938       1.94707564      -2.41462968       3.34426711
H       -0.62424460       3.82611365      -4.67413192      -0.47769631       0.44962958      -1.28500886
H       -0.23383862       1.30284341      -5.05908125      -0.71849700       0.16699962       1.58119285
C       -1.42633515       0.77253107       0.28955774       1.89924469       0.27424002       1.45554514
C       -1.51885053      -0.60487330       0.96910612       0.99371044       1.25451697      -1.80615064
H       -2.26788300       0.88290633      -0.42216795       0.56008012       0.18524178       0.19999545
H       -1.52553493       1.54849396       1.18116110       0.38622317      -0.87227634      -2.06149541
C       -0.39739000      -1.53457393       1.04319636       0.67022079       6.13779715      -3.04175228
C       -2.83216811      -0.96232394       1.16746911      -0.95639491      -1.70071181       0.68519377
C       -0.67351917      -2.76267614       1.24994259      -3.46954198      -7.55315298       3.19056535
H        0.59126768      -1.42470445       0.52391475      -0.97035386       1.22375105       0.88573038
C       -1.95043098      -3.23566542       1.68267921      -2.01852122       2.17173140      -1.80589246
H       -0.05792519      -3.63459331       1.21019987       1.61286754       0.09477438      -0.35625344
C       -3.05464864      -2.29283499       1.51738830       0.44941477      -3.51983913       1.92796054
H       -2.08620337      -4.33500905       1.79952541      -0.20268436       1.03786004       0.21669752
H       -4.09889467      -2.67075513       1.75560527       1.25977863       0.57201777      -0.47360617
H       -3.79723052      -0.40360825       1.02230531       1.59103918       0.26577442      -0.05595602
27
Lattice="50.0 0.0 0.0 0.0 50.0 0.0 0.0 0.0 50.0" Properties=species:S:1:pos:R:3:forces:R:3 energy=-17656.92856202587 dihedrals="_JSON [92.89, 120.11, 184.5]" pbc="F F F"
C       -0.16527438       0.81676860      -2.72620680      -1.55417333       1.09615986      -1.68638402
C       -0.16457450       1.58775008      -1.62365150       0.65509578      -1.82300609       3.16024856
C       -0.46919116       1.51731611      -3.98662515       1.59406388      -0.69107442       3.04440130
H       -0.21053471      -0.22528283      -2.57295856      -0.01723457      -1.38799591      -0.27839385
C       -0.10354166       2.94382815      -1.67130264       0.61341043       3.64574912       3.37516160
O       -0.30048833       1.16000855      -0.24550812       2.09835887       0.58483172      -2.73086517
N        0.23511846       3.67774512      -0.45746799       0.18702538      -2.65995594       0.20957027
N       -0.39488818       3.67942725      -2.67628810       0.68806902      -1.80604394      -4.66794340
H        0.19650451       3.02585870       0.35388616       0.86213692       0.14857384      -1.06970936
H       -0.54251165       4.20928614      -0.20620742      -1.55195250       2.19930441      -0.17004785
C       -0.45982957       2.87887882      -3.86651105      -3.25578507       3.80286470      -0.96659826
H       -0.92230736       3.52497578      -4.74067509       1.45354256      -1.42389804       1.55174397
H       -0.71435328       0.95254504      -4.86450388       0.17084128       0.06428287      -0.55920728
C       -1.62764000       1.00782852       0.08946639       0.42918693      -6.01593458      -0.92752177
C       -1.63315439      -0.66394285       0.51893918       2.52339021       5.66473105      -0.12469167
H       -2.25437845       1.11880494      -0.82412440      -0.24481835       0.39123938       1.12588298
H       -1.84282733       1.49684420       1.00402022      -0.72386232       1.05366803       0.68948373
C       -0.47519415      -1.25920954       1.05456368       2.79857981      -2.88235055       1.44583134
C       -2.78957758      -1.19352356       0.81606473      -4.51405887      -5.62793676       2.73777824
C       -0.55076234      -2.57124204       1.62010832       0.67835264       1.93847667       0.40947580
H        0.62038146      -0.98632455       1.20937301      -1.78229471       1.12498180      -1.23020932
C       -1.76967654      -3.14414541       1.84204320       0.67432765      -3.59673599       0.13329642
H        0.22052953      -3.14999974       2.17624279       0.44353396       1.08165761      -1.11670853
C       -2.88036925      -2.48664193       1.51826088      -3.04267130       2.03018147      -2.01538407
H       -1.68168172      -4.23389175       2.10409880      -0.89147034       1.11816926       0.40449832
H       -3.93397983      -2.89275985       1.60596783       1.43448904       0.25592280       0.18283319
H       -3.84239396      -0.98061059       0.67410511       0.27391700       1.71413764      -0.92654118
27
Lattice="50.0 0.0 0.0 0.0 50.0 0.0 0.0 0.0 50.0" Properties=species:S:1:pos:R:3:forces:R:3 energy=-17657.92463626438 dihedrals="_JSON [102.88, 144.2, 187.16]" pbc="F F F"
C       -0.25721769       0.96046320      -2.60769758      -0.95640972      -1.06042361       2.00236967
C       -0.18774039       1.75526194      -1.39641091       1.02115698      -0.34006693      -1.85979596
C       -0.42452616       1.57488221      -3.85689002      -0.02809116       0.32236675       2.27176289
H       -0.43661764      -0.18703255      -2.49059948       0.73764161       2.12898530      -0.05149623
C       -0.13567964       3.19241028      -1.48729674       1.16651116      -1.95400885       0.55006515
O       -0.22699496       1.11404898      -0.16219736      -2.62008897       0.57809672      -1.43901916
N        0.06203152       4.04683787      -0.44375660       0.73906896       2.27304591       0.79484689
N       -0.16526166       3.72971142      -2.67996620      -0.74914674       0.44041085      -0.90415187
H        0.27941423       3.66335698       0.50297846      -0.14366579       0.74336403      -1.47018887
H        0.34966747       5.08510368      -0.73681231      -0.91530164      -3.51380724       1.14004085
C       -0.42102587       2.94919381      -3.71732146      -0.34126472       1.39740263      -3.27298897
H       -0.68491712       3.51679461      -4.64350119       0.47009220      -0.21246275       0.59605958
H       -0.71980481       1.06573492      -4.76246543       0.24762935      -0.03976311      -0.12308536
C       -1.65938407       0.75171764      -0.09031049       3.10405169      -4.81480365       2.90876695
C       -1.69295920      -0.66386203       0.64276563       3.47609677       0.15203163      -0.57854903
H       -2.17205475       0.65036400      -1.00443449      -0.34465031       0.23246003      -1.35380158
H       -2.15864146       1.30768122       0.60686150      -1.35493838       2.61651126       1.48577798
C       -0.54663062      -1.40859609       1.05606328       0.56217964       5.63708700      -2.13297473
C       -2.78186276      -1.40201605       0.78364753      -5.95616807       0.94605163      -2.06273940
C       -0.54773926      -2.63375260       1.52785333      -6.34296073      -1.80116794      -0.68602817
H        0.40201525      -0.91047608       0.84094561       0.08671248      -0.07877989       0.43270911
C       -1.74316374      -3.44894072       1.55207907       1.01730489       2.28548902       1.49003456
H        0.33870042      -2.97232687       1.71505868       5.32850287      -2.83483608       1.44773904
C       -2.94363839      -2.68122281       1.26540716       3.49523115      -3.35660133       0.29180115
H       -1.45991639      -4.45348904       2.01045468      -1.75458979       0.96656492      -0.93992407
H       -3.85979514      -3.19779485       1.13888443      -1.08379518      -0.24771810       0.18671291
H       -3.72568492      -0.99023847       0.24656249       1.13889145      -0.46542821       1.27605667
27
Lattice="50.0 0.0 0.0 0.0 50.0 0.0 0.0 0.0 50.0" Properties=species:S:1:pos:R:3:forces:R:3 energy=-17657.54645726047 dihedrals="_JSON [86.39, 138.08, 188.43]" pbc="F F F"
C       -0.17541509       1.05452485      -2.61872055      -0.55748094      -0.22070143       1.04250570
C       -0.07327647       1.77434456      -1.37307051      -1.36923043       0.57817067      -3.74531551
C       -0.34579194       1.77281510      -3.76913845       0.40505910       2.82187732      -3.10868704
H       -0.28471517      -0.04598908      -2.81646936       0.47061514       0.88731277       1.23722997
C       -0.26710272       3.22331752      -1.53469206       1.32357058       0.22142147       3.69208996
O       -0.09465894       1.08480279      -0.20146956      -2.75578003      -0.04056044       1.15775699
N       -0.22399758       4.00165656      -0.31252526       3.56388344      -5.90789327      -0.41758319
N       -0.22329277       3.93294827      -2.65812033      -0.71162214      -1.88035128      -0.11024332
H        0.21687365       3.37840820       0.45893763      -1.74350152       2.10473241      -1.37989216
H       -0.81937041       4.72667541      -0.13368035      -1.78216596       2.08532000       0.56138082
C       -0.27902880       3.19420018      -3.79641099       0.11933849      -1.65546528       4.77971479
H       -0.07474988       3.89783513      -4.48965361       0.03907327       1.18123721      -4.03805210
H       -0.45111627       1.38235937      -4.79615547       0.14085473      -0.65969646       0.78937130
C       -1.53898030       0.69299478       0.14273248       0.39184136      -1.39753184      -0.05564825
C       -1.60456049      -0.77755245       0.68689867      -2.97903987       1.80505418       0.19561268
H       -2.15996887       0.59253724      -0.75819363       0.53130198       0.69447225      -0.37773948
H       -2.08011788       1.42077488       0.79613587       1.03610354      -0.27586106      -0.19055374
C       -0.47317892      -1.50560072       0.78674907      -0.66154809      -3.89520792      -0.16154557
C       -2.89370984      -1.40770081       0.89794270       3.03796521      -1.96951655       1.76063299
C       -0.64102496      -2.92841460       1.17874201       1.57004378       3.19723198      -1.43078584
H        0.24061149      -1.09503088       0.09048458       1.50862024      -0.32354303       0.82375050
C       -1.82260057      -3.49222860       1.55094869       2.35538573      -0.07465774      -0.31560867
H        0.12321039      -3.61811034       0.94342807       1.44672694      -0.47218368       0.14835883
C       -2.91735223      -2.72631594       1.41160181      -4.99401921       0.21390513      -0.63107338
H       -1.77572870      -4.55087802       1.65456492      -0.63794187      -0.78756919       0.57596132
H       -3.94244918      -3.33978517       1.53074949       2.05483126       1.99807566      -0.24474754
H       -3.84799392      -1.05537765       0.73051707      -1.80288474       1.77192809      -0.55689005
27
Lattice="50.0 0.0 0.0 0.0 50.0 0.0 0.0 0.0 50.0" Properties=species:S:1:pos:R:3:forces:R:3 energy=-17658.53509521353 dihedrals="_JSON [74.69, 138.36, 173.99]" pbc="F F F"
C       -0.31806317       1.17618149      -2.78893045       0.87895049      -1.71550912      -2.23140245
C       -0.17800405       1.65809670      -1.50027478      -1.18597039       0.27996865      -2.96412064
C       -0.35862307       1.94619810      -4.01628325      -0.28362845       0.26693487       4.27875087
H       -0.42174854       0.10180910      -2.87425272       0.28229339      -0.42811560      -0.11878963
C       -0.38740178       2.99921428      -1.48666555       0.11482322       4.38226942       3.51006980
O       -0.17390625       0.92916767      -0.39175146      -0.48917856      -0.46211661       1.90687383
N       -0.64984234       3.58370160      -0.10812059       0.35185516       2.04855270      -4.20619555
N       -0.42015811       3.83198792      -2.51580810      -0.92341856      -0.65516166       0.67359343
H       -0.00490146       3.10205386       0.40065530       1.89561767      -2.44037313       2.68469870
H       -0.16311235       4.51202366      -0.08527833      -1.26554498      -0.45294002      -0.50684797
C       -0.50035338       3.28781901      -3.73364994      -0.51244513       0.70219160      -0.16029539
H       -0.97679780       3.98267061      -4.40806426       0.80368392       0.28890360      -1.03705908
H       -0.44975482       1.57415248      -4.99273256      -0.23595084      -0.86523037      -1.09503067
C       -1.48034391       0.68489863       0.18391757       0.51574767       0.27447925       2.16919513
C       -1.51466570      -0.72858025       0.62477685       1.28669910      -1.09419506      -0.30985923
H       -2.17640384       0.85161943      -0.58097102      -1.36365142       0.38973617      -1.26487090
H       -1.85835109       1.28214222       1.13324785       1.50556576      -0.22987377      -2.01871571
C       -0.40159648      -1.59293348       0.43824235       2.72937806       4.10611713       0.45362507
C       -2.58129693      -1.20578028       1.31537880      -0.66393887      -0.37721268      -0.44265283
C       -0.35350274      -2.75894636       1.07856025       0.62151453      -4.35004363      -0.38216507
H        0.61322801      -1.08834586       0.22899656      -1.84933487      -0.92038680      -0.47933207
C       -1.57237106      -3.31707141       1.50838988       1.77390906      -1.38226894      -0.10949865
H        0.56494460      -3.44776592       1.03870275      -1.32071623       1.30229710       0.17520773
C       -2.66522224      -2.57782721       1.62320021      -3.10427749       2.23024127       1.25753921
H       -1.70025160      -4.34457427       1.72492907       0.49397991      -1.21101066       0.49461333
H       -3.60235839      -2.96298945       2.10091216       0.87150944       0.19628154      -0.64333299
H       -3.35528727      -0.49223066       1.50308578      -0.92747156       0.11646476       0.36600170
27
Lattice="50.0 0.0 0.0 0.0 50.0 0.0 0.0 0.0 50.0" Properties=species:S:1:pos:R:3:forces:R:3 energy=-17658.603726007434 dihedrals="_JSON [55.28, 137.75, 188.65]" pbc="F F F"
C        0.00597625       1.43951083      -2.85257709       1.15382397      -1.15775044      -1.57971501
C       -0.22222985       1.75575661      -1.52153119      -0.78991832       1.19142371      -1.95957034
C       -0.15844292       2.32096618      -3.94112186      -0.57252881       2.37843717       4.29309928
H        0.49281731       0.51178228      -3.18509007      -0.59687348      -0.26616242       0.83311560
C       -0.63047355       3.13166299      -1.34882346      -0.32881553      -0.93541149       1.16177297
O       -0.06614468       0.81713932      -0.54913218       0.80960907       0.62212638      -0.10135386
N       -0.97709550       3.46308709       0.03786447       4.39330953      -1.35124577      -0.44683032
N       -0.67775573       4.00240394      -2.33736792      -0.32483075      -0.02573325       1.14058493
H       -0.05321856       2.95446636       0.44065123      -2.96122765       1.51603285      -0.01397837
H       -0.76140890       4.45303568       0.21152176      -0.42739774      -0.14082643      -0.33678639
C       -0.44778402       3.62687266      -3.61179588      -0.58700979      -1.14271843       2.95976356
H       -0.60143411       4.46655159      -4.19117998       0.03659570       1.31002339      -2.34174123
H        0.00936983       2.22107567      -4.92136398       0.88822698      -1.72732359      -3.77043978
C       -1.16205318       0.56287028       0.30237259      -1.40262478      -0.87995301      -3.79226385
C       -1.32383454      -0.87167653       0.53712996       1.55751333      -2.11418823       2.26229918
H       -2.11212571       0.83925863      -0.20621651       0.48230981       0.49391321       0.23384864
H       -1.09414453       1.07673158       1.17745089       0.34120492       1.77854980       2.76422033
C       -0.29446820      -1.84851948       0.49531100       1.39367047      -1.65662497      -3.21398756
C       -2.49121486      -1.23743083       1.21242459      -1.04408563       2.58942272      -1.86962997
C       -0.61375386      -3.22562156       0.70558469      -0.84531392      -0.11918985       2.49750534
H        0.74968835      -1.74580898      -0.05974946      -2.39139088       0.63243772       1.31918010
C       -1.81613752      -3.49567549       1.46641634       2.83877188      -0.12113615      -1.04707847
H        0.08792706      -4.10764287       0.53703971      -0.66298296       1.61787158       0.13091406
C       -2.72979519      -2.47971508       1.64207129      -1.63283858      -3.27394437       1.27167506
H       -1.89754803      -4.42573935       2.03670212      -0.37757523      -0.14676496      -0.74640432
H       -3.69913855      -2.85693329       2.04574820       0.60336275       1.06441135       0.07688137
H       -3.32575423      -0.51382078       1.21432619       0.44701564      -0.13567650       0.27491907
27
Lattice="50.0 0.0 0.0 0.0 50.0 0.0 0.0 0.0 50.0" Properties=species:S:1:pos:R:3:forces:R:3 energy=-17657.599863869673 dihedrals="_JSON [68.77, 153.27, 172.98]" pbc="F F F"
C        0.07735771       1.37389771      -2.91057949      -1.02863444       2.33960415      -1.54752779
C       -0.11179819       1.71463505      -1.58029100       1.29306615       0.14870610      -0.30204131
C       -0.20442316       2.30932644      -3.97489714       0.62502932      -2.28471424       3.42841283
H        0.39882497       0.44617184      -3.27168464       0.64454478      -1.76163385       0.27433281
C       -0.64036354       2.98907030      -1.32196994      -0.81267329       2.08621144       1.94864757
O        0.28967156       0.85646545      -0.55556702      -2.94659117      -0.07580725      -0.42233384
N       -1.14365326       3.44626214      -0.04491336       0.40394503       0.93061977       1.19907102
N       -0.72933595       3.92995698      -2.30130382      -0.61028185      -0.98441456       5.37219101
H       -1.21220319       2.86381606       0.87130696       0.64535481       1.60955307      -2.94201731
H       -1.16397780       4.52671215       0.13630432       0.13980745      -3.12355173      -0.94844105
C       -0.51512512       3.55133568      -3.49239446       0.12794751       0.59994159      -3.70599135
H       -0.63566964       4.41231638      -4.07900302      -0.01239367       0.85980457      -2.07666069
H       -0.14411628       1.90223618      -4.95384472       0.07527686       0.50124860      -1.04224358
C       -0.99944972       0.51180381       0.06028237       0.80004246      -0.72650187       1.43025368
C       -1.02007998      -0.85041510       0.76491153      -3.48358063      -0.53024140      -2.48525952
H       -1.89207775       0.48204237      -0.71507427       1.96286225       0.64099885       1.61337075
H       -1.10333022       1.19871527       0.96040359      -0.60205080      -0.41797813      -1.49581670
C       -0.55511085      -2.01670227       0.12582163       3.02971025       0.16894637      -0.52591647
C       -2.25474511      -1.00606121       1.45824056       3.91283063       0.23101801       0.58856129
C       -0.98182652      -3.27310441       0.50405677      -4.29763172       1.41146545       3.58641428
H        0.35777935      -1.87877879      -0.56696231      -1.64881864      -0.41169220       0.88803929
C       -2.10391282      -3.38201294       1.49536623       2.79810596      -0.94516831       0.09895065
H       -0.73668218      -4.21730218       0.20750775       1.69441044      -2.21068457      -1.59138735
C       -2.59039416      -2.21112737       2.00314630      -3.08994916      -0.11813044       0.35632201
H       -2.35710088      -4.32168421       2.10866345       0.42168297       1.06291875      -1.75815003
H       -3.48740294      -2.13534022       2.67507060       1.02081869      -0.72888219      -0.28523013
H       -2.65872867      -0.16669880       1.92752260      -1.06283019       1.72836401       0.34444994
27
Lattice="50.0 0.0 0.0 0.0 50.0 0.0 0.0 0.0 50.0" Properties=species:S:1:pos:R:3:forces:R:3 energy=-17657.72033245521 dihedrals="_JSON [82.9, 147.11, 138.82]" pbc="F F F"
C       -0.20390570       1.27263266      -3.03043711       1.63973507       2.34548975       4.68822572
C       -0.04451488       1.76323347      -1.70847195      -2.12946220       4.28249425      -2.52001203
C       -0.47221666       2.15130545      -4.09165278      -0.68645656       0.93980002       0.90914201
H        0.14503692       0.31125203      -2.79203341      -0.04615829      -2.45646275      -2.06767360
C       -0.36688635       3.28260323      -1.53030779       0.58599662      -5.07548736       0.54488523
O        0.16133065       0.96202329      -0.64282386       0.49626742      -1.64667935       1.14896430
N       -0.67486372       3.57187550      -0.24287710       0.05942762       2.03864445       3.32742095
N       -0.64888245       4.09763739      -2.50348728      -0.41097498      -1.25259942      -1.08357833
H       -0.04350397       3.39350813       0.56490142      -0.34572375      -0.46477251      -1.41468458
H       -1.13647226       4.46817732      -0.04110736       0.33858958      -0.36019848      -0.78307034
C       -0.76323281       3.50658673      -3.74322532      -0.04068945       0.50153160      -1.12371122
H       -1.18808994       4.31432633      -4.42180347       0.87044774      -1.65678797       0.03748194
H       -0.53767627       1.62687301      -5.03858094      -0.31043677       0.97108787      -0.56664534
C       -1.04827403       0.42375134       0.01367311      -1.02409952      -0.68073621      -1.66102852
C       -1.27708311      -0.94651736       0.73336033       3.21047062       0.77394982       0.06623884
H       -1.77193499       0.27852450      -0.82905626       0.20292757       0.73743117       0.54124898
H       -1.34468495       1.22205325       0.65020119      -0.79983223       0.63022124       0.71240517
C       -0.66930789      -2.13431585       0.30724650      -1.95120162       0.73596591      -0.05071401
C       -2.01264036      -0.97482239       1.91938230      -0.81069731      -1.50322181      -2.71731794
C       -1.07357111      -3.40419150       0.74755956       3.04153613      -0.21324738       0.73444047
H        0.07202742      -1.98388361      -0.41564430       1.16270497      -0.28364567      -1.37522162
C       -1.94172968      -3.47309262       1.81720979      -1.82155832       1.38386852      -0.05243517
H       -0.32637943      -4.23489828       0.51364267      -1.60910150       0.73946598       0.05938708
C       -2.56602409      -2.19880730       2.22553155       1.88441665      -2.74032539       1.75651549
H       -2.14465683      -4.46976567       2.28082458      -0.28853489       1.15119305      -0.26343315
H       -3.18799486      -2.19888387       3.10100680      -0.57470617      -0.35651428       0.35326829
H       -2.33682801      -0.09599237       2.37962134      -0.64288642       1.45953495       0.79990138
27
Lattice="50.0 0.0 0.0 0.0 50.0 0.0 0.0 0.0 50.0" Properties=species:S:1:pos:R:3:forces:R:3 energy=-17656.05595797166 dihedrals="_JSON [62.06, 158.02, 179.5]" pbc="F F F"
C       -0.22750946       1.27703746      -3.08642351       1.97732444      -3.14506903      -5.48553120
C       -0.30196437       1.61877406      -1.85131214       0.04865897       3.50877659       8.46927611
C       -0.78428205       2.07435459      -4.05473913      -1.35109565       2.96159051       0.55008261
H        0.41615363       0.41066753      -3.39206631      -1.31334994       0.17372513       0.47281236
C       -0.47960068       3.16334645      -1.58480714      -1.47549200       0.16933206      -0.15370682
O       -0.00771805       0.61115379      -0.82074322      -0.79565458       1.33368306      -1.37213802
N       -0.49969864       3.79084789      -0.28270807       1.11476020      -2.37794411      -1.53547074
N       -0.79286910       4.01535333      -2.61625583      -0.71847151      -2.22120829       2.62554123
H       -0.59154855       3.03841926       0.36581426       0.22244679       0.03040406       0.95099217
H       -1.08041910       4.57542135      -0.01014663      -0.11490944      -0.05646128      -1.12832874
C       -1.21089222       3.35693861      -3.69782093       1.17525954       0.33563922      -1.55963092
H       -1.72653927       3.97357780      -4.45615419       0.35129900      -0.20943523       0.28440357
H       -0.94869576       1.96256411      -5.07992170       0.16914576      -1.46158813      -1.57451491
C       -1.06163941       0.48083334       0.23038349       5.14618916       3.15038247      -0.25925305
C       -0.99055526      -0.85649347       0.91239567      -0.15295415       0.54608927      -0.82905996
H       -1.96742718       0.68857462      -0.25141990      -1.93205048      -0.01170043      -0.45656416
H       -0.72542822       1.44472969       0.81450808      -1.44301453      -2.24251487       0.27569458
C       -0.26672849      -1.93567491       0.35191436      -6.60331665      -2.94887255       3.76201169
C       -1.98416657      -0.97423449       1.91764035      -0.46977247       1.91675553      -0.49902857
C       -0.91002141      -3.26266531       0.68819421       1.42042416       4.63162419      -0.28497941
H        0.62845669      -1.99784936      -0.07565452       3.46487447       0.76545991      -2.84229033
C       -1.74448500      -3.26932756       1.78069877       0.56004197       3.61097874      -0.91532652
H       -0.85262597      -4.12245487       0.03978592       0.86434268      -0.45661016       0.24975653
C       -2.25189828      -2.17992116       2.50584503       1.33275029       0.55879933      -2.36429603
H       -1.83529503      -4.17282356       2.10347697      -1.77825154      -6.01991024       2.29936463
H       -2.94064648      -2.14583623       3.28511189      -1.05375646      -0.91080595       1.55081928
H       -2.61594161      -0.03037028       2.16598966       1.35457196      -1.63111979      -0.23063536
27
Lattice="50.0 0.0 0.0 0.0 50.0 0.0 0.0 0.0 50.0" Properties=species:S:1:pos:R:3:forces:R:3 energy=-17657.640673215803 dihedrals="_JSON [40.78, 153.0, 187.53]" pbc="F F F"
C       -0.52267840       1.13144501      -3.23939875      -1.64789364       0.80746264      -0.75267053
C       -0.52805606       1.56917465      -1.93805880       0.86187677      -1.96847252       0.26257220
C       -1.03902589       1.98953997      -4.26435821       1.28318577      -0.02997232       3.74412687
H       -0.21406681       0.12168971      -3.41169974       0.07247618      -0.58239392      -0.28386755
C       -0.78049722       2.92705779      -1.70982065      -0.45816740       3.07680253       1.66069724
O       -0.12616664       0.57929621      -0.99854499      -1.18345765       1.12422954      -0.69579829
N       -0.31014312       3.51125473      -0.44908919      -1.15756265       1.93229960       0.62683681
N       -1.28587420       3.82088085      -2.58695808       1.50419979      -3.39967484      -2.81130460
H       -1.05425850       3.59011332       0.27246274       0.26690688      -1.14330935      -0.44196807
H       -0.20535887       4.57427983      -0.52889021       0.26135857      -1.94884998      -0.99224139
C       -1.33627153       3.27273895      -3.93017217       0.28975217       1.19940293       4.37807341
H       -1.39203782       4.02671289      -4.64369786      -0.99777509       1.25097708      -1.46868592
H       -1.12031452       1.71663129      -5.23841834       0.05092488      -1.07659915      -2.98111669
C       -0.75937081       0.63369471       0.27991156       0.17560511       4.65473896       1.31833540
C       -0.85785436      -0.62595053       1.01311427      -0.78328004      -3.04095659      -0.85640423
H       -1.72017171       1.29255489       0.33283031       0.81028442      -1.74107211      -0.87785108
H       -0.14321876       1.36210815       0.83641299       0.29789920      -0.33596786       0.36507077
C       -0.39300499      -1.77580571       0.38946182       4.14632812       0.42126522      -2.12776631
C       -1.55277035      -0.87727649       2.20931293      -0.80236872       4.26350310       0.10389240
C       -0.58774540      -2.99897866       0.94676605      -0.50056282      -0.59444710       2.48747696
H        0.54940782      -1.75135858      -0.38456951      -2.98658175       0.38854935       1.47895589
C       -1.45222581      -3.19892454       2.05906749      -1.19420185       0.85868586      -2.10403717
H        0.13379957      -3.76032997       0.75532522      -0.02667676      -1.00649801      -0.78801203
C       -2.13560460      -2.06132642       2.61383342       1.31818628      -2.43446100       1.90442588
H       -1.72101429      -4.24654006       2.12333818      -0.21079822      -0.09092780       1.19457691
H       -2.81104404      -2.17647790       3.58029834       1.50141826       0.47358027      -2.30946576
H       -1.64597545       0.10088784       2.75740348      -0.89107581      -1.05789455      -0.03385111
27
Lattice="50.0 0.0 0.0 0.0 50.0 0.0 0.0 0.0 50.0" Properties=species:S:1:pos:R:3:forces:R:3 energy=-17657.63167633805 dihedrals="_JSON [36.81, 154.91, 196.9]" pbc="F F F"
C       -1.06633577       1.11504244      -3.32706508       1.35056847       0.69808214       3.28127766
C       -0.79851827       1.56882555      -1.93922499      -0.14900290      -0.91556469      -2.94367714
C       -1.27150005       2.02163630      -4.27767974      -2.12800821       5.67081036      -1.62158923
H       -0.94081580       0.12599254      -3.62270544       0.27963525      -2.06944971       0.05355570
C       -0.82820339       2.95156859      -1.78484542      -1.19975311       0.77546886       4.07836554
O       -0.38456678       0.58459128      -1.06702892      -1.23573684       0.64681955      -0.71231856
N       -0.67247724       3.60407636      -0.51382415       1.41781890      -5.52292768       0.10567905
N       -1.40743818       3.84726407      -2.58907987       0.02925803      -0.90400220      -3.18939829
H       -0.92832024       4.50119480      -0.58658786      -0.96879753       4.31914609      -0.38173533
H        0.20659777       3.46213820      -0.05216788       0.32392091       0.01881622       0.18962916
C       -1.60170062       3.40909445      -3.83130042       2.02790449      -3.06276246       1.06236069
H       -1.80255198       4.11416565      -4.56916677      -0.91161432       1.38946058      -1.23651658
H       -1.35558418       2.00895629      -5.39753209       0.13151881      -1.22560773       1.22595954
C       -0.60046833       0.66059260       0.32421233       2.01073816       3.42506317       2.02814275
C       -0.62776230      -0.65101737       0.92720219      -0.25530674      -6.69801758      -0.46165004
H       -1.43718124       1.31481887       0.85923361       1.33928711      -1.02772166      -2.18280284
H        0.40204494       1.11971651       0.70591195      -1.54687412      -0.20071235      -0.17317410
C       -0.29778333      -1.91064662       0.28588244      -0.79941872       0.76570658      -3.03240180
C       -1.15491433      -0.89015545       2.19777706       1.23292440       4.82594631      -0.28417969
C       -0.51751453      -3.12773916       0.95152613       0.75757311       0.19313090      -0.42748049
H       -0.12526015      -1.95534990      -0.91153416       0.00232379       0.21818734       3.14979899
C       -0.97890602      -3.21198471       2.24344197       0.20104248       1.78279622      -1.15898829
H       -0.36943685      -4.09961055       0.52975175       0.47292408      -0.26466295      -1.06896837
C       -1.34920608      -2.07161323       2.86114607      -2.35391222       1.10627648       2.34377848
H       -1.12339060      -4.06790255       2.76670385      -0.41051411      -3.13697638       1.07766869
H       -2.07064583      -2.12762384       3.76461676       1.87582073       0.34888893      -1.07869166
H       -1.12984782       0.16443574       2.58030193      -1.49431989      -1.15619434       1.35735613
27
Lattice="50.0 0.0 0.0 0.0 50.0 0.0 0.0 0.0 50.0" Properties=species:S:1:pos:R:3:forces:R:3 energy=-17656.83919004043 dihedrals="_JSON [355.12, 160.16, 208.27]" pbc="F F F"
C       -0.57513106       1.25540240      -3.36112998      -1.98946032      -0.00293461      -1.62667978
C       -0.66644646       1.55973405      -2.02862106       0.31708654       1.08873923       3.48576980
C       -1.36673435       2.07788943      -4.22437352       2.73341674      -1.01525839      -0.60591661
H       -0.22472917       0.29298473      -3.80675807      -0.14230310       0.71200092       1.10010757
C       -0.97310440       2.94412082      -1.57846415      -0.38427290       0.12434249      -6.16469948
O       -0.47329435       0.54089638      -1.12766953      -0.57582950      -0.59585355      -1.07369777
N       -0.63744162       3.61870006      -0.47055463       4.00415352       3.34534815       5.15713329
N       -1.51601248       3.74670832      -2.55320738       0.60983586      -0.71104479       2.81723734
H       -0.64124455       4.73381343      -0.38976935      -1.08946841      -3.46761221      -1.46734343
H        0.34829884       3.47245103      -0.02766843      -2.53473047      -0.70153728      -1.23425214
C       -1.77549483       3.28315099      -3.75469693      -2.02817941       0.61149245      -0.22612270
H       -2.54021477       3.88202923      -4.25426576       0.54692208       0.11880725      -0.66578656
H       -1.32061970       1.86012867      -5.29200276      -0.58101036      -0.05265873       0.11596676
C       -0.44425726       0.70819204       0.28183375      -2.93592573      -0.35317510      -0.07210459
C       -0.70475283      -0.63851236       0.91548730       2.38875821      -4.33086969      -1.33928300
H       -1.35121760       1.25847232       0.75335916       1.85264328       0.44012613      -1.26010586
H        0.53252180       1.11868781       0.33302900       0.99099274       0.68025587       1.95151205
C       -0.21796464      -1.89764895       0.30573024       1.99576333       0.34300938       0.86892182
C       -1.29592913      -0.83625492       2.16243780      -5.15923430       3.25181137      -0.41120085
C       -0.18452779      -3.13601818       1.07334949      -0.34274784       2.12112965      -2.15065625
H        0.38981503      -1.94571926      -0.68156515      -1.27169137       0.61218563       1.72111878
C       -1.01675339      -3.22644473       2.16577296      -1.29747091       3.44602662      -0.05622348
H        0.46045031      -3.95948583       0.70785972      -0.81680728       0.31741568       0.16460387
C       -1.73974420      -2.08049263       2.66638062       4.20018141      -0.00015924      -0.78704705
H       -1.32473908      -4.11077055       2.55240283      -0.19122202      -3.14995047       1.53275427
H       -2.05547076      -2.05805752       3.69313382      -1.16847150      -0.42867122       0.15026122
H       -2.08961836       0.12245464       2.42958639       2.86907172      -2.40296556       0.07573278
27
Lattice="50.0 0.0 0.0 0.0 50.0 0.0 0.0 0.0 50.0" Properties=species:S:1:pos:R:3:forces:R:3 energy=-17657.52550079697 dihedrals="_JSON [0.3, 151.84, 216.43]" pbc="F F F"
C       -0.91749651       1.07582430      -3.29202148       0.29147251       1.14519299      -0.30153889
C       -0.84709050       1.50681060      -1.99029085      -2.03972627       4.42964439      -0.18481860
C       -1.24382472       2.05458679      -4.28975330      -0.84751742       1.13988779       3.03514487
H       -0.59929976       0.05420400      -3.35345795       0.06088733      -0.55515787      -0.98546452
C       -1.24293561       2.97469946      -1.64249623       2.48804139      -5.30128523       0.30211006
O       -0.47336981       0.64754248      -1.09611849       1.03092044      -1.65750251       3.46004848
N       -1.09823349       3.26872904      -0.25605028      -0.83262215       2.38230813      -1.24476104
N       -1.48229938       3.84728735      -2.54113168      -1.60560295      -0.43232703      -1.90641365
H       -1.33405431       4.26237287      -0.30291251      -0.34598933       0.19452724       0.78461514
H       -0.11426745       3.31090991      -0.05123483       0.70584669      -0.35576521       0.28076339
C       -1.63944798       3.30349879      -3.81523788       1.61046241       1.28410978      -1.21653183
H       -1.76625141       4.03430095      -4.64586297      -0.31856072      -0.10261291       0.99014989
H       -1.23377942       2.09277820      -5.34710782       0.08946519      -1.32017873      -1.06922808
C       -0.32859203       0.81560961       0.46432900      -4.41931814      -3.07397739      -3.21900675
C       -0.57438325      -0.60856465       0.97845980       0.77694256       0.11299343      -0.37428322
H       -1.11492332       1.53721567       0.74947916       1.09154858      -0.33755267       0.43002436
H        0.66968597       0.94444432       0.56950441       3.25167881       1.64862322       0.65282111
C       -0.00119224      -1.77171122       0.32618465       2.86330747       3.80608378      -3.25634747
C       -1.24834923      -0.79333890       2.15134951       0.06811496      -0.79805598      -0.56672757
C       -0.17125501      -3.00735731       0.72795868      -3.42988442      -1.48594331       5.01844644
H        0.77191292      -1.67409784      -0.60874672      -2.41974454       0.33675136       2.11017375
C       -0.95536783      -3.24078871       2.03693574       3.46698295       0.73121419      -4.00990201
H        0.04368073      -3.80203368       0.09404786       0.90638651      -1.68358587      -0.75498876
C       -1.31260641      -2.12871290       2.70698292      -3.82702936       2.07655313       1.16317518
H       -0.91936037      -4.25659425       2.34582776      -0.80711733      -0.73727851       0.72844780
H       -2.14981866      -2.11179034       3.47648188       1.69145995      -0.82418255      -0.12543693
H       -1.83373536       0.05296358       2.55566261       0.49959488      -0.62248363       0.25952884
27
Lattice="50.0 0.0 0.0 0.0 50.0 0.0 0.0 0.0 50.0" Properties=species:S:1:pos:R:3:forces:R:3 energy=-17657.66718351285 dihedrals="_JSON [5.05, 175.84, 204.22]" pbc="F F F"
C       -1.02553873       1.06696491      -3.28760193      -0.49494017       2.56242985       2.88505533
C       -0.94945748       1.52782060      -1.88868812      -0.68851530       2.90734189      -2.36745213
C       -1.38159870       2.05396203      -4.24079551       0.99688933      -3.16718542      -1.00118471
H       -0.85480501       0.02015562      -3.45613785      -0.10097483      -0.37578520      -0.26389375
C       -1.15243041       2.97769556      -1.61341422      -1.49024996       1.39669042      -0.39647275
O       -0.71348101       0.61316692      -0.98266104       0.75941129      -2.17024705       0.24109248
N       -1.39693593       3.63061872      -0.32429838       2.67408801      -0.21883732       1.93317137
N       -1.45303611       3.88318767      -2.58684180       1.47221115      -3.58114489      -1.23511594
H       -1.76683615       4.56459286      -0.39973707      -1.58677685      -0.07689096      -1.60629381
H       -0.54207039       4.08171491       0.13256616      -0.28168539      -2.28802278      -0.61683947
C       -1.44580716       3.32873122      -3.84546171      -1.26483461       5.79658963      -0.46058731
H       -1.57907633       4.16110335      -4.64636781       0.01097003      -1.63048767       1.23906709
H       -1.52104317       1.83256182      -5.33786493       0.31762895       0.03824067       1.35669763
C       -0.68588182       0.71415348       0.41621475       1.48469594       1.96711219       1.11556817
C       -0.46642251      -0.64964497       1.01781740      -0.14937423      -2.00662475      -1.23230395
H       -1.64795893       1.19997485       0.72358933       1.04434705      -0.27995596       0.30680071
H        0.26840978       1.30940428       0.74134077      -1.87934824      -0.17385910      -0.55144147
C        0.00132036      -1.72007133       0.18143544       0.00089298       2.54636266       0.19897674
C       -0.86358560      -0.97349137       2.30697573       0.27746444       0.81797855       1.88689310
C       -0.12982653      -3.05450910       0.64534605       0.68812691       5.63251670       0.17274628
H        0.46989673      -1.23093792      -0.77880583      -1.08022797      -2.21373322       1.44995847
C       -0.60087140      -3.29058047       1.89495200      -3.29106581      -2.52954093       0.77222862
H        0.15919156      -3.70055740      -0.04464756       1.17652842      -3.89922648      -2.63819520
C       -1.05547385      -2.29196632       2.72903475      -0.78371570       1.07216994       1.65967020
H       -1.09060311      -4.27868859       2.02567218       1.11029369       0.12962815       0.43257524
H       -1.70568318      -2.41044868       3.71772858       1.95392284      -0.25902248      -2.15160331
H       -0.87680812      -0.22976123       3.14219309      -0.87576195       0.00350354      -1.12911765
27
Lattice="50.0 0.0 0.0 0.0 50.0 0.0 0.0 0.0 50.0" Properties=species:S:1:pos:R:3:forces:R:3 energy=-17657.480004293324 dihedrals="_JSON [29.59, 141.78, 195.34]" pbc="F F F"
C       -1.11649552       1.10153050      -3.44200973      -0.29633374      -3.53957183       3.21707610
C       -1.13637518       1.46702233      -2.05634959       1.06970898       2.25860588       1.79734343
C       -1.23553656       2.05075563      -4.35529616       0.93496289       5.64316752      -2.37646940
H       -1.10620118       0.00940745      -3.72734578       0.49098731       1.23713934       0.42852278
C       -1.41313583       2.89506472      -1.79336330       0.06219416      -1.93236845       0.30081312
O       -0.50153683       0.58919040      -1.05653252      -1.16141927       1.59936969      -0.88788179
N       -1.47217966       3.43878384      -0.46993800       1.64891750       1.42320148      -0.91617274
N       -1.61425254       3.82646826      -2.75654869       0.88069766      -0.00044844       1.16434127
H       -1.27991477       4.49116340      -0.63772286      -0.67177139      -2.20238121       0.58093599
H       -0.62318637       3.08151521       0.00076990      -0.74730753       0.32316363       0.09845400
C       -1.32507487       3.48154401      -3.97170610      -0.75624648      -4.43246845      -1.10639148
H       -1.24982435       4.17946831      -4.77385919      -0.19862691       0.94229622      -0.33894716
H       -0.96332974       1.98347412      -5.41679484      -0.57313907      -0.88991345       0.27435948
C       -0.57180385       0.67889892       0.42808537      -1.98877973       0.90541365      -1.34578630
C       -0.64695298      -0.69808182       0.91195084       0.02974124      -0.64652087       4.43393158
H       -1.56165830       1.06003032       0.82185230       1.07562398       0.71496414      -0.93065445
H        0.28950878       1.22759917       0.91651066      -0.72583556      -0.32806183      -0.97960027
C       -0.15036872      -1.78219549       0.30363888      -0.94114733      -3.41423646       0.01214132
C       -1.08294355      -0.83833518       2.33639188       0.01384883      -0.55127531      -1.40081724
C       -0.12054344      -3.10834381       0.98498954      -0.74580760       0.08156523      -3.35924701
H        0.01218291      -1.69288166      -0.74853733       0.51248586      -0.21296014      -0.65295580
C       -0.22060345      -3.15174695       2.31329285      -2.29696865       4.14638762       2.38448213
H       -0.26479989      -4.14939361       0.46110447       1.47063618       2.28076662       0.38680970
C       -0.87463250      -1.99372775       3.04939483       3.12251934      -1.19147722      -2.99415085
H        0.15615731      -3.95088779       2.83873087       0.10462519      -2.30807212       1.40429117
H       -0.85957427      -1.94252377       4.10911025      -0.65401746      -0.40467188       1.01202844
H       -1.65991912      -0.06842959       2.84490401       0.34045161       0.49838665      -0.20645603
27
Lattice="50.0 0.0 0.0 0.0 50.0 0.0 0.0 0.0 50.0" Properties=species:S:1:pos:R:3:forces:R:3 energy=-17657.906669581418 dihedrals="_JSON [1.29, 178.27, 197.25]" pbc="F F F"
C       -1.04377043       0.97637924      -3.42065540       0.33559006       1.80891737      -1.81763362
C       -0.89311879       1.51425462      -2.14339720      -1.61116878      -0.36496517       1.25073307
C       -1.52901518       1.89485818      -4.54309979       1.88704336      -0.57575130       3.16802093
H       -0.55350946      -0.00324501      -3.68684258      -1.34229265       0.70637468       0.64030740
C       -1.22476921       2.96900030      -1.86799549       1.29265448      -5.52805952       4.02917025
O       -0.75491690       0.52353225      -1.14424105       0.69939104       1.24526820       1.30839372
N       -1.34290912       3.44077501      -0.49180871      -0.72654963      -0.64501903      -3.14469541
N       -1.48559453       3.70771074      -2.82187726      -0.04510060       2.67435969      -4.96799556
H       -1.61113475       4.41459840      -0.64826943       0.72589503      -0.00312807       1.09540320
H       -0.58174778       3.14927899       0.10807242      -0.01520902       0.87112140      -0.06329257
C       -1.47209877       3.24241283      -4.15183040      -1.34696742      -3.71633768       2.29359545
H       -1.69731908       3.91648932      -4.86412613      -0.78401494       2.91691279      -2.25488069
H       -1.86331795       1.45709106      -5.53335503       0.89750296       0.94749255       1.16194691
C       -0.93725411       0.72790181       0.34757612       0.65824915       0.05741404      -1.87552111
C       -0.72973414      -0.61074982       0.97620054      -1.34464489       0.44063415       3.72959589
H       -1.93514524       1.13873619       0.52063607       0.09737261      -0.02568990       0.06265552
H       -0.16179957       1.37614150       0.84388718      -0.53212989      -0.11378584      -0.92272895
C        0.08728075      -1.56860832       0.55518610       0.24294095      -4.63506616      -0.09484915
C       -1.19670559      -0.84896312       2.33864218       0.20440111       0.40855591       2.11982982
C        0.22424344      -2.87471605       1.23752597       1.06323927       3.35514169      -3.83616930
H        0.47156869      -1.56698717      -0.41245129       0.86171160       0.40280684      -1.76039177
C       -0.18147712      -3.05924397       2.46645849      -1.51270324       0.71663704       2.22101898
H        0.74273620      -3.65912455       0.74692556       0.67220409      -0.52897751      -0.71418872
C       -0.90183927      -2.02775678       3.09309982      -0.30067835       1.54868440      -0.22348906
H        0.09715814      -3.95985926       2.92220634      -0.02691334      -1.34512306       1.13731086
H       -1.13949412      -2.15389761       4.18424054      -0.08836526       0.55089617      -1.21808739
H       -1.58741501       0.01500344       2.98238586       0.03854230      -1.16931368      -1.32405872
27
Lattice="50.0 0.0 0.0 0.0 50.0 0.0 0.0 0.0 50.0" Properties=species:S:1:pos:R:3:forces:R:3 energy=-17658.46263300466 dihedrals="_JSON [41.13, 179.14, 198.75]" pbc="F F F"
C       -1.26510432       0.88525128      -3.33915125       0.36011696       1.72792702      -3.54064966
C       -1.26438916       1.37553836      -2.09683951       1.20367775      -1.23519410       2.29428309
C       -1.33963421       1.81592795      -4.39590458       0.94195177      -1.73856804      -2.83258794
H       -0.93071339      -0.05948551      -3.65375017       0.06736280      -1.65689717       0.45306514
C       -1.46305049       2.74109271      -1.87336352       0.27160756       1.15770015       1.91680135
O       -0.75043484       0.45870105      -1.19382548      -0.94309165       0.70287197       2.75845357
N       -1.47469897       3.17372711      -0.46323427      -2.42633552       1.98153028      -2.17566507
N       -1.65618686       3.62550340      -2.85166430       0.48491122      -1.33081925       0.25686732
H       -1.80951660       4.15703432      -0.47651953      -0.40192565      -0.78814991      -0.29601243
H       -0.61565343       3.34823014      -0.02006266       2.14241082      -0.66102825       0.18875884
C       -1.51557731       3.13334287      -4.12178605      -0.85751808      -0.45910743       3.20379411
H       -1.70722373       3.85525438      -4.80602559      -0.13737402       2.11295552      -2.64662027
H       -1.07438069       1.46418543      -5.51538051      -1.01886673       0.84578064       2.74818353
C       -1.18185656       0.53011239       0.24860694      -3.78067800       1.18417486      -1.86103812
C       -0.59304900      -0.49380874       1.09864878      -0.67344980      -1.76679869      -1.31160320
H       -2.39119263       0.58712894       0.26050773       2.63595773      -0.72119770      -0.09703519
H       -0.98151384       1.45285332       0.71405085       0.64851894       1.54886445      -0.03081257
C        0.31374082      -1.29516524       0.46913505       0.96107611      -1.50665163       1.55908103
C       -1.17971094      -0.81167248       2.35186748      -0.46179635       3.57720410      -1.00445810
C        0.75140401      -2.44649239       1.20873193      -1.95376311       1.26301088       0.74298277
H        0.64656427      -1.04861771      -0.54123558       0.09108558      -0.30638295       0.37866487
C        0.16869281      -2.76692241       2.41679293      -2.54149203       0.22019254       2.34237467
H        1.41322544      -3.11416045       0.80354956       1.89373124      -1.65771968      -1.21152751
C       -0.84773680      -1.89387184       3.02959312       2.77509936      -3.16066127       0.53134153
H        0.17196780      -3.68584151       3.07996515       1.32920352       0.61169558      -1.55178686
H       -1.16552501      -2.16338451       4.05865392      -0.18261124       0.38991296      -0.86568878
H       -1.79638138      -0.01255718       2.76912660      -0.42780921      -0.33464486       0.05083388
27
Lattice="50.0 0.0 0.0 0.0 50.0 0.0 0.0 0.0 50.0" Properties=species:S:1:pos:R:3:forces:R:3 energy=-17657.977882213807 dihedrals="_JSON [60.82, 177.26, 165.8]" pbc="F F F"
C       -1.26846689       1.11822216      -3.39738179       0.79054601      -3.17528741       1.28807466
C       -1.35968621       1.44875888      -2.02232751       0.31225208       2.91498919      -3.85193792
C       -1.27520711       2.02414869      -4.50435519      -0.17322211      -2.18026329      -0.12488706
H       -1.02660889      -0.03524938      -3.47938229      -0.66092087       2.41547735      -0.50460857
C       -1.45601250       2.89321390      -1.81762670      -0.25385825      -4.99064013      -0.70242176
O       -0.96976982       0.58013532      -1.13536862       1.71651286      -3.90569896       0.09956067
N       -1.77890687       3.35993134      -0.56870950       1.41305498       1.69600905       1.62102144
N       -1.42330775       3.67396357      -2.81894920      -0.57367817       2.46491995      -3.32723415
H       -1.81248965       4.31825279      -0.86737084      -0.86377398       1.44428352       0.80083857
H       -0.94444904       3.38897955       0.05868854      -0.72194432      -0.59446569      -0.39887907
C       -1.38849660       3.32274141      -4.18432782       0.53209706       0.67052254       3.87557259
H       -1.30754275       4.15773890      -4.83201712      -0.12039251       0.63309507      -0.77219591
H       -1.18051171       1.64612031      -5.54873359      -0.11799344       0.33221789       0.91657247
C       -1.49818489       0.23874770       0.13531298       0.76753118       1.26665932       0.36729431
C       -0.79839915      -0.93492849       0.94279269      -0.63453589       3.84014955       1.62187390
H       -2.51714183      -0.04380160       0.05998289      -1.42808519      -0.16955329      -0.32493964
H       -1.43957030       1.28047837       0.49003617      -0.43067095      -0.86889560       2.14437740
C        0.34868175      -1.57527561       0.46675740      -2.35062333      -0.31915130       1.50257390
C       -1.23107150      -0.95786713       2.38131204       1.66956065      -2.48211658      -2.98104026
C        0.92133297      -2.51767998       1.28652042       0.02415973       0.94483063       0.84769883
H        0.78682819      -1.42276537      -0.47518740       0.10544035       0.54442030      -1.44136919
C        0.48217668      -2.69947700       2.58988241       2.27709852      -1.44705976       2.15125200
H        1.83695479      -2.84694129       0.89371876       1.34874177      -1.31798254       0.06331983
C       -0.58482429      -2.01127002       3.13720172      -2.32693814       1.95776699       0.17564997
H        1.16227056      -3.25255308       3.39193327      -1.64122869       0.59792505      -2.12465955
H       -0.95871590      -2.29088637       4.16151391       0.66285119       0.64620636      -0.94369155
H       -2.03828262      -0.25477671       2.69524934       0.67801944      -0.91835823       0.02218408
27
Lattice="50.0 0.0 0.0 0.0 50.0 0.0 0.0 0.0 50.0" Properties=species:S:1:pos:R:3:forces:R:3 energy=-17658.29424814545 dihedrals="_JSON [66.31, 180.69, 139.92]" pbc="F F F"
C       -0.93806441       1.21572057      -3.24641268       0.00291861      -2.14061400      -5.75343226
C       -1.00557403       1.47897177      -1.93963575      -0.96067453       0.18936304       1.71683303
C       -1.36013309       2.16727335      -4.36509822       2.24286409      -0.51125988       2.43143207
H       -0.54743730       0.14184397      -3.56259897      -1.13311101       2.28614849       0.69209415
C       -1.31092404       2.84039642      -1.63412702       0.52927984       0.61073990      -4.07330050
O       -0.74396164       0.48533966      -1.00117001       4.79761994       2.26201626      -2.21333910
N       -1.44426257       3.35166158      -0.42509718      -0.51659138       1.63813036       2.20690552
N       -1.43490075       3.79894930      -2.62121432       0.01476185      -1.61766858       0.29903460
H       -1.41002499       4.35093710      -0.57295147      -0.29689871       0.35904014       0.51820047
H       -0.90858533       3.07583498       0.37166106       0.38308875      -0.74151866       0.19438498
C       -1.45178109       3.47082004      -3.97507850      -0.41019660      -2.13222504       5.52694773
H       -1.71360504       4.30820157      -4.49043738      -0.38662254       2.11844173      -2.38189595
H       -1.22549327       2.10739063      -5.43109545      -0.05578574      -1.43903926      -0.33583575
C       -1.62682133      -0.00897237      -0.11672646      -3.41621731      -1.75270767      -2.02284288
C       -1.08544273      -1.05060149       0.78130144       2.00067503      -0.04572525      -0.90617278
H       -2.33215700      -0.45293257      -0.83969196      -1.04514937      -0.56779277       0.75085170
H       -2.15500173       0.78100188       0.31929836      -0.98720385       1.26276844       1.68589454
C        0.00385408      -1.82972857       0.28267123      -1.76996667       1.33945745       0.04761583
C       -1.42487790      -1.09735645       2.12215719      -4.55197494       2.87053525      -1.02247258
C        0.81496569      -2.51329162       1.13814288      -1.32665455      -0.28367299       2.28655498
H        0.19600624      -1.84407081      -0.76736583       0.15707951       0.29336929      -0.71523256
C        0.44211125      -2.47813777       2.47572120      -0.72761622       0.22737497       2.70399992
H        1.61315700      -3.13532759       0.86433284       1.27112914      -0.58846064      -0.72724310
C       -0.74191865      -1.81295709       2.96911906       5.10013271      -2.87156579       2.48994136
H        1.02568947      -2.89549325       3.32347587       0.08869961      -0.19876583      -1.06018948
H       -0.84818139      -1.70834825       4.07187140      -0.30044220      -0.46319343      -0.88879146
H       -2.33795286      -0.59256958       2.60534639       1.29685655      -0.10317555      -1.44994250
27
Lattice="50.0 0.0 0.0 0.0 50.0 0.0 0.0 0.0 50.0" Properties=species:S:1:pos:R:3:forces:R:3 energy=-17657.064297397326 dihedrals="_JSON [93.72, 189.27, 127.4]" pbc="F F F"
C       -1.03032677       1.30006390      -3.14626102      -1.36175363      -5.18652839      -8.89689139
C       -0.96299852       1.63571884      -1.90822931       2.92485645      -4.72495246       2.54882970
C       -1.19402661       2.11495970      -4.26782552      -1.13558319       3.85101756       3.92960501
H       -1.18730294       0.22988601      -3.56513376       1.15378620       1.08171240       1.82035294
C       -1.20588856       2.86662937      -1.53935337      -4.99394818       5.36807152       1.27761959
O       -0.51661572       0.61787195      -1.01856109      -2.71198486       0.46860863       0.08032240
N       -1.39918744       2.88668871      -0.08899688       1.67509996       1.76197440      -1.18050818
N       -1.78493988       3.79787835      -2.47721837       3.84742539      -2.59096561      -0.60567632
H       -1.26037361       3.84321368       0.28494761      -0.23465604      -0.76091423      -0.20871479
H       -0.63530045       2.26010709       0.26300404      -1.04046406       0.82893291      -0.07796781
C       -1.53600126       3.42664572      -3.86730632       0.54213165       0.01456456       4.17412899
H       -1.41787704       4.29791487      -4.47632508      -1.00163838       0.45553172      -0.76796461
H       -1.35639849       1.86537031      -5.25734385       0.29114617      -1.06964336      -1.97698782
C       -1.67799646      -0.17792627      -0.47192451       0.58820443       1.15561761      -0.23364357
C       -1.01167640      -0.99219849       0.57583576       1.00667830      -0.22337073      -4.06915215
H       -2.15240756      -0.78897376      -1.26719789       0.42570045       0.35249081       0.05443673
H       -2.48767629       0.45324125       0.01274519       1.05293342      -0.20561527      -0.82840170
C        0.09394801      -1.74150166       0.24583791       0.39129330      -1.71413106       3.13577944
C       -1.48510243      -0.99217384       1.79456262      -3.31896120       1.30400890       3.84380692
C        0.81553102      -2.49151155       1.23104885      -0.22981209       1.77660730      -0.25273236
H        0.31720603      -1.82281048      -0.74842362       1.11607195      -0.10325864      -2.63167645
C        0.41171231      -2.39259380       2.58388152      -1.93567071       1.93804615      -3.21351755
H        1.77328772      -2.90115709       0.90882992      -0.18578276      -0.39135770       0.23264004
C       -0.82265999      -1.67476397       2.76489183       1.55703829      -2.91654853       5.17420289
H        1.03425418      -2.62294536       3.40666454       0.35337457      -0.88084229       0.84292504
H       -1.16701213      -1.88416656       3.88709674       0.10994316       1.40385342      -2.51974220
H       -2.41747195      -0.36913788       1.96828696       1.11457140      -0.99290961       0.34892722
27
Lattice="50.0 0.0 0.0 0.0 50.0 0.0 0.0 0.0 50.0" Properties=species:S:1:pos:R:3:forces:R:3 energy=-17657.888331334405 dihedrals="_JSON [104.96, 193.76, 99.75]" pbc="F F F"
C       -1.00341266       1.22387967      -3.25352378       0.53624682      -1.48944947      -3.80693863
C       -0.88903059       1.52212431      -1.95311381      -1.21108879       3.24305628       1.05850671
C       -1.41397102       2.10745213      -4.30948269       1.33562065      -0.49962296       2.22992570
H       -0.67942203       0.19336260      -3.57659090      -0.28889616       1.05960190       0.37899191
C       -1.44470748       2.78560363      -1.61836240      -2.61330591       3.40386572      -0.08693863
O       -0.38465860       0.72086753      -1.02608373       0.61150798      -0.56311252       1.22059425
N       -1.93956729       3.39604555      -0.37167991       1.83818748      -3.42234914      -0.01082283
N       -1.77028580       3.68972166      -2.60891412       0.80513271      -1.08721449       1.10481668
H       -2.37198011       4.24460751      -0.60685904      -0.63164914       1.26189578      -0.58485430
H       -2.53006501       2.85535702       0.28605366       0.92758799       0.08743173      -0.86202939
C       -1.65920767       3.42084352      -3.91386619      -2.40121505       1.36153117      -0.26533750
H       -2.17910241       4.33099348      -4.49479121       1.87865596      -2.41628293       0.47215476
H       -1.23458309       1.66518104      -5.25557951      -0.49459329       0.29883983      -1.32480746
C       -1.23148916      -0.34482427      -0.75228006      -0.47318294      -3.30444223       0.66418988
C       -0.77873435      -1.05199493       0.56133526      -0.36276835       1.56826336       2.64117878
H       -1.05359176      -1.20694724      -1.52674048      -0.82614952       1.66287137       0.77406642
H       -2.33388807      -0.02223681      -0.72377098       1.46945982      -0.52126631      -0.04777190
C        0.46322920      -1.73525043       0.57942491       0.33491966      -1.03691784      -2.49282964
C       -1.39151614      -0.84582967       1.88247977       0.95043815      -3.51958798      -0.95666634
C        0.97328235      -2.53230958       1.63434974       1.29499741       1.97118394      -2.65571345
H        0.98801119      -1.78143715      -0.43874987      -0.48380857       0.21600654       1.54785154
C        0.18740649      -2.52814865       2.74111522       4.10552882      -2.61042985       4.90833361
H        2.07530674      -2.82608479       1.58174637      -1.92931112      -0.25749240       0.17156330
C       -0.85959513      -1.73363294       2.92262134      -4.67964474       4.13179036       0.53081988
H        0.67836414      -2.98812210       3.74480418      -1.45783972       0.63429614      -2.45534667
H       -1.35239590      -1.61889809       3.95842688       0.83088177      -0.47145916      -1.70549765
H       -2.39859729      -0.42381177       2.08458974       0.93428808       0.29899318      -0.44743903
27
Lattice="50.0 0.0 0.0 0.0 50.0 0.0 0.0 0.0 50.0" Properties=species:S:1:pos:R:3:forces:R:3 energy=-17656.600450084097 dihedrals="_JSON [139.26, 190.8, 95.72]" pbc="F F F"
C       -1.02144122       1.26746678      -3.35076639       2.49064507      -3.00706765       3.83738203
C       -0.99225544       1.66532391      -1.95795764      -0.21660389       2.80268872       0.34008729
C       -1.39420306       2.13888083      -4.30470546      -0.35584803       1.04288071       0.55013410
H       -0.53096157       0.23875307      -3.53468185      -1.07236049       1.69637520      -0.19997259
C       -1.49513622       2.96102205      -1.63740211      -0.98787005      -0.96163947      -5.58230750
O       -0.39143333       1.13125354      -0.81326797      -2.09451352      -5.35682513      -1.98177000
N       -1.46550472       3.50304407      -0.39644439       1.02436361       0.79474153       0.19545320
N       -2.02682579       3.81097215      -2.67178213       2.14614401      -1.98474658       1.82474455
H       -1.57749364       4.44329935      -0.70862850      -0.42603149       1.52496123       1.05977760
H       -2.25514045       3.21852315       0.12505063      -0.88801903      -0.35442211       1.08052363
C       -1.83665037       3.40524166      -3.92716074      -0.92784763      -0.62839531       1.35507993
H       -2.26281555       4.03829007      -4.65240449      -0.25123815       1.02926576      -1.10459950
H       -1.35105291       1.84487737      -5.30243059       0.01868327      -0.30104388      -1.83608513
C       -0.88492468      -0.45172350      -0.86730902       4.91852651      -0.45754691       3.60770405
C       -0.54269292      -1.28430406       0.56310359       0.14388282       1.16045204      -4.92562907
H       -0.26328704      -1.04833741      -1.59345180      -1.00228734       1.21639192      -0.01239759
H       -1.92479670      -0.52623960      -0.89867778      -1.83378219       0.45787057      -0.96620800
C        0.65804947      -2.00183455       0.70540139       1.37089369       1.63313738      -1.50837259
C       -1.54980886      -1.35548672       1.46231913       3.58919608      -0.23121460       3.97662348
C        0.93777150      -2.47715646       1.99437762       1.89687881      -3.65836551      -0.04939054
H        1.34563232      -1.98379473      -0.26759352      -1.00483237      -0.16244461       2.74038129
C       -0.06194221      -2.60335210       2.92032905      -2.68438483       2.97438396       3.24825663
H        1.81017303      -3.11237570       2.42151948      -0.72369766       1.29711819      -1.98937286
C       -1.18553665      -1.73017675       2.79526051      -2.12581136      -1.50433942      -2.28553005
H        0.01942469      -3.08980338       3.92473859       0.65467952       0.34161935      -1.01826744
H       -2.05522570      -1.42169562       3.43744146       1.42913907      -1.25385127       0.56120543
H       -2.43630555      -0.88034153       1.41349715      -3.08790442       1.89001587      -0.91745034
27
Lattice="50.0 0.0 0.0 0.0 50.0 0.0 0.0 0.0 50.0" Properties=species:S:1:pos:R:3:forces:R:3 energy=-17656.6432009417 dihedrals="_JSON [184.84, 189.32, 62.26]" pbc="F F F"
C       -1.31599734       1.15422217      -3.24624621       1.37085570       2.70479045      -0.15577624
C       -1.14522855       1.71121720      -2.02344682       0.98134628       0.64178642       3.15384506
C       -1.40667106       2.09008062      -4.38840257      -3.30732959      -1.59826277       2.53538101
H       -1.13467265       0.11471674      -3.14762247      -0.08956065      -1.19601991      -1.37342905
C       -1.27099583       3.19300335      -1.64061894      -1.87017780      -3.90385281      -3.56185076
O       -0.80540116       0.95080961      -0.89842627      -0.19696813      -0.56224451       1.13519278
N       -1.44807767       3.54973238      -0.27489755       0.44214686      -2.33273704       1.13781915
N       -1.57751172       3.90428801      -2.69053680      -1.34996108       0.25736251      -0.87666886
H       -2.38960655       3.08934062       0.04054360       2.06650985       1.26559143      -0.90101350
H       -0.73665645       2.88041804       0.19141652      -1.44394830       1.53403977      -0.46413184
C       -1.84492212       3.35623767      -4.02185479       3.91123808       1.27302400       2.71194710
H       -1.89304116       4.22892534      -4.65953695      -0.70234868      -0.36056882      -0.70624656
H       -1.78024882       1.59161405      -5.27030363       0.62072549       0.42133465      -0.95421007
C       -0.50017239      -0.46334388      -0.85569678      -0.60877329      -1.37533484       0.27834555
C       -0.34482057      -1.23412133       0.53950122      -3.30238843       3.89759120      -2.54611380
H        0.36501142      -0.68262703      -1.44322182       1.09576612       0.18788256      -0.52295783
H       -1.27719871      -1.09339696      -1.30687195      -0.51668418       0.59977956      -0.42066548
C        0.76156045      -1.85492320       0.91852665       0.68545306      -0.43306963      -0.31251018
C       -1.48369379      -1.25643963       1.33346127      -1.39169518       1.39244800      -1.30495916
C        0.86370911      -2.48963173       2.09063308      -0.49459804      -2.72702630       4.82263450
H        1.49199945      -2.13352547       0.25075368       2.15206485       0.40745600      -1.87696400
C       -0.27061757      -2.55677973       3.07378721       0.64868401       2.35087063      -5.39213138
H        1.90724441      -3.00376148       2.17041089      -2.25309952       0.53021000       0.81292349
C       -1.50058791      -1.84154643       2.56846356       2.64212772      -1.75420466       3.06537290
H       -0.14513731      -3.21478342       3.90299126      -0.41542433       0.03838506       0.93795151
H       -2.33053956      -1.63770739       3.26231412       0.10858295      -0.66681028      -0.42451092
H       -2.40581085      -0.76529867       0.86135832       1.21745623      -0.59242065       1.20272658
27
Lattice="50.0 0.0 0.0 0.0 50.0 0.0 0.0 0.0 50.0" Properties=species:S:1:pos:R:3:forces:R:3 energy=-17657.889667900192 dihedrals="_JSON [219.61, 188.0, 46.17]" pbc="F F F"
C       -1.33227197       1.02743068      -3.22089271       0.65368716       1.78485348      -0.96837280
C       -1.43184187       1.46321605      -1.96180674       0.04074509       3.33055634       3.97542549
C       -1.12485126       2.05960913      -4.21068173      -1.61624562       1.52264547       0.85931713
H       -1.45759959      -0.00467692      -3.33816596       0.66779474      -1.66486844      -0.99560863
C       -1.58665281       2.90080846      -1.63668579       1.30519305      -0.55389702       0.65070551
O       -1.19770552       0.84477805      -0.74742967       0.17408373      -2.06731880      -1.81171055
N       -1.61684261       3.29959435      -0.27001538      -1.11284717      -0.83772550      -0.11845333
N       -1.45671216       3.83881150      -2.51408402      -1.48766694      -0.59439077      -2.60076399
H       -1.71461412       4.29509893      -0.17789433       0.40923644       0.71483922      -0.64047319
H       -2.49689875       2.98344825       0.14389610       0.50223030      -0.67420635       0.22353126
C       -1.40381227       3.38601876      -3.84367610       1.20342510       0.71917917       0.98407522
H       -1.52004435       4.27012416      -4.52770566       0.69649589      -1.31712144       0.14703008
H       -0.75993511       1.94107146      -5.21147004      -0.47820132      -0.77895202      -0.64615220
C       -0.19607968      -0.22217580      -0.78501263       1.61084217       3.35681053      -0.72648447
C       -0.26078742      -0.83844465       0.52172516       1.26066371      -3.49849430       2.09020594
H        0.86383000       0.17127020      -0.91638250      -0.95705077       0.73113008       0.47524916
H       -0.15446302      -0.76081139      -1.72447024      -1.35844032      -1.19460955       0.06992340
C        1.01896145      -1.44869278       1.06829337      -2.37324198       2.08828021      -0.64055697
C       -1.55051000      -1.15748705       1.08102864       2.46993246      -1.31092867       0.47683526
C        0.82352392      -2.27923691       2.19496605       3.27025740       0.10928300      -2.18271398
H        2.11151835      -1.09933379       0.65161372      -3.09230591      -1.22980106       1.02684476
C       -0.39600374      -2.64401213       2.70989561      -1.21402142       1.48238471      -2.23369984
H        1.76479852      -2.83072408       2.38098302      -0.61209362       0.29880763       1.13409450
C       -1.56274941      -2.18639672       2.10803480      -1.38607194       1.85501938      -1.32280572
H       -0.50181992      -3.25583210       3.52232481       0.06214151      -1.98981966       1.99429683
H       -2.55958980      -2.63383267       2.32843741       0.82004800       0.53228988       0.43297490
H       -2.43660748      -0.64386297       0.65244025       0.54141026      -0.81394551       0.34728623
27
Lattice="50.0 0.0 0.0 0.0 50.0 0.0 0.0 0.0 50.0" Properties=species:S:1:pos:R:3:forces:R:3 energy=-17656.97713548224 dihedrals="_JSON [256.04, 165.86, 20.85]" pbc="F F F"
C       -0.93150847       1.18997999      -3.25752310      -2.09734319       2.32338464       1.92244005
C       -1.39329635       1.53551344      -1.98156685       2.83808724      -2.12284702       1.60009419
C       -1.05930770       2.20404239      -4.16451934       0.84495870       0.02328106      -2.82112364
H       -0.64904448       0.19762844      -3.49855360       0.27674570      -0.85800888      -0.22174731
C       -1.73297369       2.84098771      -1.60356003       0.71264031       0.01982380      -1.47837130
O       -1.21404666       0.53588574      -0.99536587      -1.69079201       0.61142558       0.73486002
N       -1.99448651       3.26489602      -0.29646311       6.24912057       6.97641900      -8.97414841
N       -1.74156868       3.86223977      -2.55381884       0.40008339      -1.87474074       1.02453059
H       -2.31798750       4.16712215      -0.64527836      -0.78852172       0.48365032       2.15738442
H       -2.44492950       2.72631134       0.21015459      -6.06312723      -6.42337279       6.45786736
C       -1.36786387       3.55563012      -3.80526839      -0.47115523      -4.85860349       3.38642874
H       -1.40020466       4.34563271      -4.41020109       0.04165749       3.01039788      -3.10350044
H       -0.85987950       1.74463090      -5.17602092      -0.12161115       1.86790406       0.43192904
C        0.02494161      -0.00090432      -0.51957253       2.03123370       4.68969338      -5.84753962
C       -0.11402055      -0.72668319       0.64778443      -2.62755002      -2.39547745       3.41929102
H        0.83104300       0.83404390      -0.48826863      -1.18894329      -0.89370434       0.47367487
H        0.46338720      -0.61489606      -1.36379055      -0.49621902      -0.05103728       0.81976577
C        0.89440343      -1.16325694       1.40789353       2.49656000      -3.73522984       0.77524536
C       -1.32430544      -1.28635036       1.09380810       2.37680848       0.72974714      -0.90923563
C        0.74991336      -2.44970874       2.10688707       1.59907150       3.25191124       1.64344094
H        1.91056813      -0.81362614       1.26402304       0.21790695       0.18311369      -0.00363916
C       -0.47203008      -2.94559442       2.48735436       1.22106546      -2.32075204       1.53446059
H        1.63329876      -2.70869539       2.71616216      -0.26459292      -0.44185757      -0.66551670
C       -1.55123014      -2.27695083       1.95134864       1.10893907      -1.13806035       0.97413095
H       -0.44122713      -3.84093342       3.23078111      -0.62602382       1.61218397      -1.55666623
H       -2.56470243      -2.48358045       2.01978211      -1.84340502      -1.05288059       0.96800602
H       -2.20474742      -1.02007461       0.75368414      -4.13559395       2.38363660      -2.74206152
27
Lattice="50.0 0.0 0.0 0.0 50.0 0.0 0.0 0.0 50.0" Properties=species:S:1:pos:R:3:forces:R:3 energy=-17658.013599712598 dihedrals="_JSON [264.65, 175.53, 330.6]" pbc="F F F"
C       -0.63950183       1.25385571      -3.39375330      -2.35945247       3.90573014       1.52219680
C       -1.03942952       1.67191636      -2.10150960       0.75903310      -2.77070418       1.60656348
C       -0.89351361       2.25227159      -4.37335639       2.25937983       1.42095666      -0.51134463
H       -0.30925241       0.26650337      -3.59953143       0.36078303      -0.72338455      -0.08252858
C       -1.71719494       2.90147293      -1.74550373       0.66090776      -3.10511302      -2.51986193
O       -1.02834201       0.63563994      -1.11848796       1.02547560      -0.56886195       1.36423949
N       -2.36843911       2.88915611      -0.47910423      -0.26722278       1.37045059      -2.48593267
N       -1.89206376       3.75609887      -2.75020024       0.88591339       1.10010277       0.63620884
H       -2.51513348       3.84261951      -0.26459438      -1.04556631       1.56055793       0.19466988
H       -1.72491033       2.64834102       0.20715683       1.49698200      -1.45133449       1.48925270
C       -1.28778939       3.58414499      -3.98418628      -1.28173324      -4.50667612       3.01183140
H       -1.32410558       4.48047105      -4.50413785       0.04903702       1.20855338      -1.88625716
H       -0.39343950       2.02671504      -5.34525956      -0.92552774       0.62362817       0.34944429
C        0.11304466       0.32436731      -0.06103428      -3.02649420       3.16409848      -1.79806085
C       -0.22030296      -0.74756036       0.88433888       1.10940264      -0.93839526      -1.46264279
H        0.13502237       1.22697828       0.53860428       0.54154859       0.71817700      -0.04650895
H        1.00463025       0.20072429      -0.62187970       1.04537712      -0.30856035      -0.37959190
C        0.82466028      -1.50832586       1.33504422       1.38152037      -2.57986778       1.39627413
C       -1.45933685      -1.08241787       1.31814024      -1.27154943       0.25680559       0.09172156
C        0.66578734      -2.66465483       2.17681555      -4.70985801       3.20708598      -1.93460459
H        1.84367475      -1.21962979       1.12226612       0.30172423       0.09261163      -0.36344637
C       -0.64486339      -3.02007199       2.58548288       1.70095886       0.68473739       0.62254731
H        1.40040473      -3.10633956       2.68411496       3.63909042      -1.78543426       1.51245988
C       -1.66613565      -2.19034243       2.08565308       1.23223552      -0.76635023       1.39476938
H       -0.66568166      -3.68811814       3.52206875      -0.78788899       0.68109744      -1.92293240
H       -2.59083671      -2.17088020       2.54145391      -2.32580458      -0.78462678       0.90489387
H       -2.29072502      -0.41127089       1.22707357      -0.44827172       0.29471584      -0.70336020
27
Lattice="50.0 0.0 0.0 0.0 50.0 0.0 0.0 0.0 50.0" Properties=species:S:1:pos:R:3:forces:R:3 energy=-17656.05923421628 dihedrals="_JSON [275.99, 186.19, 313.9]" pbc="F F F"
C       -0.69331806       1.20433722      -3.47873815      -0.04968919       3.08680031       4.35514832
C       -1.20454038       1.35623420      -2.03116028       0.27138883       3.06697907      -5.54945061
C       -0.35294255       2.39006503      -4.29832439      -1.11412184      -4.47582918      -0.68915182
H       -0.32249906       0.35695124      -3.94180992       0.63692412      -2.52603587       0.02789504
C       -1.83626506       2.79272617      -1.93400804      -0.63314475      -2.73396227       3.74710424
O       -1.23631371       0.41039556      -1.06161887      -0.61029540      -0.11345490       0.57021691
N       -2.68925967       3.18778627      -0.69740217       3.03687543      -3.47229512      -2.39200486
N       -1.65966640       3.72619537      -2.75894622       0.95162538       1.31000255      -4.68100101
H       -2.26654899       4.05719261      -0.37334010      -0.00756682      -0.24156646       0.30655595
H       -2.35519691       2.34205386      -0.16147892      -1.03025734       1.66235507       0.72014079
C       -1.00639670       3.49285681      -4.00874668       0.72617221       4.83972699       2.47687449
H       -0.60801418       4.38753129      -4.61226551      -1.66993500      -0.75628776       1.09099624
H        0.15436439       2.30103959      -5.31568748      -0.54692213      -0.21042115       1.64241542
C       -0.20030866       0.48446395      -0.01051261       2.65354593       0.56680082      -2.22580459
C       -0.25720720      -0.76431514       0.96421733       0.34647163       1.46596050      -1.11343041
H       -0.29859743       1.53214229       0.50269336       0.35846809      -1.91027108      -0.72169259
H        0.81783094       0.44799377      -0.76242087      -2.30197221       0.31455172       2.82999363
C        0.98339591      -1.47310535       1.32313082      -3.28587431      -1.22372039       0.62674126
C       -1.59292259      -1.08480623       1.40433992       1.97165680       0.30436462       0.73383809
C        0.71546769      -2.68708432       2.07201895       0.40906447       3.63389634       1.05890230
H        2.01625568      -1.10839684       1.16003702      -0.88026980      -0.25509056      -0.52628447
C       -0.51331570      -2.80750696       2.71184404      -0.05863150      -1.11425951      -2.06203497
H        1.44475981      -3.25632351       2.60254342       1.28557048      -0.46669381      -0.49995125
C       -1.65183907      -2.17725905       2.31188671       0.40427426       2.80079918      -2.12590869
H       -0.70260025      -3.65825136       3.28929567       0.16979601      -1.35364211       1.31754670
H       -2.56664301      -2.55965100       2.58907842      -2.21216948      -0.53872551       1.15707686
H       -2.43653564      -0.33272555       1.21051339       1.17901609      -1.65998150      -0.07473097
27
Lattice="50.0 0.0 0.0 0.0 50.0 0.0 0.0 0.0 50.0" Properties=species:S:1:pos:R:3:forces:R:3 energy=-17657.748698089697 dihedrals="_JSON [266.18, 177.51, 340.43]" pbc="F F F"
C       -0.64234457       1.11692967      -3.22105793      -2.99906973       3.03697371       2.10643712
C       -1.37455438       1.43606826      -2.01473701       2.08927821       0.85781701      -1.24554050
C       -0.52712787       2.09860987      -4.14999829      -0.61260675       0.98471928       1.43362820
H       -0.35971674       0.18029254      -3.48947215       1.29737306      -3.10848110      -0.02152320
C       -1.81995815       2.79351853      -1.82356653      -0.26069700      -0.75657572      -0.89212937
O       -1.32744473       0.50075002      -1.01291334       0.74015335      -0.65798823       1.03914888
N       -2.22762725       3.18589635      -0.53099890      -1.60319215      -1.73107339       2.89018812
N       -1.78166210       3.73584422      -2.88879653      -0.85389998      -1.48373174       4.03822238
H       -3.16359470       3.58302420      -0.31518883       0.92163478       0.55475514      -1.59272447
H       -2.30902936       2.39365996       0.24340960       1.22744119       1.42151877      -2.82020742
C       -1.11619674       3.34703429      -3.91931228       1.84164299       1.10342605      -3.13901769
H       -0.85298229       4.12241965      -4.73840436      -0.96026258      -0.92913966       1.39899919
H        0.22043017       2.02425931      -4.85449452       1.12992836      -0.34135218      -2.32860442
C       -0.02078730       0.32904771      -0.26809803       0.53963349      -0.06844442      -3.36187104
C       -0.19967512      -0.67843336       0.80358684      -1.49352409       0.13867974       2.35055717
H        0.27744791       1.35898192      -0.14298519       0.14188515       0.47985896       1.43319294
H        0.87178834      -0.04028426      -0.92335106      -1.76931179       0.26015183       0.29020227
C        0.82662032      -1.37152047       1.44015674       0.83165378       3.84611488      -3.17714617
C       -1.48929979      -0.98334793       1.25018708      -0.13859765      -0.72196305      -3.98663092
C        0.73378527      -2.31748380       2.33822130      -0.98026503      -5.51196743       2.90531438
H        1.74087554      -1.11286267       1.02442157       2.45773701       0.37387744      -0.32042734
C       -0.55724548      -2.86543516       2.56396127      -1.23719594       0.51402787       0.03549912
H        1.59491993      -2.95848065       2.72196410      -0.86667889       1.37588118      -0.62822919
C       -1.66233455      -2.13437851       2.01249853      -0.22025439      -1.42297782       1.41408364
H       -0.68874046      -3.88811821       3.05363864       0.05906881       1.73973639      -0.43779147
H       -2.71591602      -2.46515749       2.15661818       0.91337653      -0.12630513      -0.04214400
H       -2.16504426      -0.75442571       0.33809434      -0.19525076       0.17246163       2.65851381
27
Lattice="50.0 0.0 0.0 0.0 50.0 0.0 0.0 0.0 50.0" Properties=species:S:1:pos:R:3:forces:R:3 energy=-17658.87147586592 dihedrals="_JSON [254.64, 179.78, 346.65]" pbc="F F F"
C       -0.53458222       1.29085771      -3.28365958       0.10360099       0.72074673      -2.63078840
C       -1.04622918       1.50242278      -2.05653144      -1.16208091      -1.08998061       1.06088822
C       -0.63204847       2.17644203      -4.37244495      -0.21031323       1.75532701       3.44738995
H        0.02628947       0.43213249      -3.35355381       1.11558654      -2.44281032      -0.60955992
C       -1.68642431       2.65618570      -1.79117083       0.10071410       4.53741214       1.87194329
O       -1.16452783       0.53385198      -1.12683768       1.27203810      -2.11376585       1.65254335
N       -1.92760502       3.09803857      -0.40380920      -0.14380966      -1.68855634      -2.11517342
N       -1.68103274       3.60621558      -2.73092194      -0.73786385       1.03226757       1.82708526
H       -2.32028635       4.04200228      -0.29171865      -0.06944591      -0.91613500      -0.41268536
H       -2.39072698       2.32913470       0.09394296       0.05055658       0.83445295       0.10442962
C       -1.13832304       3.43865323      -3.89876096       0.54758674      -1.44136199      -2.25686903
H       -1.05776325       4.35491829      -4.47730649      -0.20287330      -0.08791623      -0.48810180
H       -0.10657108       2.02288708      -5.28572841       0.15751831      -0.04185269      -0.70308493
C        0.02703847       0.28605954      -0.26679506      -1.56194578       1.86394785      -0.96502866
C       -0.26049566      -0.80513034       0.71031137      -0.90097699       0.17422449       1.17509944
H        0.13637412       1.33263820       0.18871890       0.83848533      -1.61101753      -0.23507113
H        0.82436813      -0.07107880      -0.91811952       0.53343481       0.62441953      -0.06747120
C        0.76516337      -1.28944462       1.58695006      -2.26447682       1.01212194       0.17037800
C       -1.58321512      -1.22083755       0.89606839      -1.07767052      -0.72625046       1.65476623
C        0.41876592      -2.24223855       2.58486665       1.99663996       1.21130662      -0.64329915
H        1.66564245      -0.63115896       1.61778587      -0.16515910      -1.30856571      -0.02564378
C       -0.89269086      -2.76416146       2.71194870      -0.05797257      -1.26992540      -0.17951586
H        1.36258799      -2.43695794       3.16276298      -1.55919598      -0.73375772       0.15993318
C       -1.90717315      -2.18303203       1.92615226       1.46050841      -0.70219767      -2.20701335
H       -1.10886954      -3.76338310       3.26153521       0.44791999       2.14076123      -0.54242906
H       -2.82633105      -2.74060442       1.68797748      -0.06635774       0.47282854       1.07808092
H       -2.50670815      -0.82613074       0.39150459       1.55555252      -0.20572308      -0.12080240
27
Lattice="50.0 0.0 0.0 0.0 50.0 0.0 0.0 0.0 50.0" Properties=species:S:1:pos:R:3:forces:R:3 energy=-17657.798672365177 dihedrals="_JSON [252.48, 167.54, 356.17]" pbc="F F F"
C       -0.36785744       1.39904719      -3.36652606       0.62327791      -1.14786651      -0.67710817
C       -0.87259738       1.48362974      -2.08892009      -1.53387152      -0.54325866      -0.01959536
C       -0.57955864       2.45037349      -4.26778244       1.97791480      -3.80790225       0.14276543
H        0.19379490       0.48429561      -3.60182874      -0.47263962       0.18512508      -0.32939206
C       -1.55525997       2.65368583      -1.77786403      -1.83202226       2.52198056       3.12970992
O       -1.07704405       0.37180340      -1.28311326       1.43637436       0.39409559       0.32308043
N       -2.24639912       2.92754330      -0.50450003       3.06593756      -1.07117172      -2.40838058
N       -1.54441947       3.72787170      -2.56363276      -0.60283490      -0.37101887       1.64741804
H       -3.10645776       3.39390958      -0.58715611      -1.11781634       0.78245776      -0.41749481
H       -2.28289181       2.14778975       0.09551133      -0.24968436      -1.20676737       0.70834397
C       -1.04557783       3.54839985      -3.75065392      -1.42221929       4.98165010      -0.44422945
H       -1.01531782       4.44566661      -4.37553272      -0.32821492       0.05483211      -0.01860049
H       -0.35707734       2.51751484      -5.28749744       0.92693016      -0.72890200      -1.47839947
C        0.08983744       0.11305927      -0.45297501      -1.27034799       1.36757752       0.05323041
C       -0.33084287      -0.90015807       0.59542717      -1.47763778      -0.78244917       0.29094816
H        0.33068698       1.08027889       0.11408052      -0.07808570      -1.12913414      -0.72002213
H        0.92554587      -0.08301594      -1.16003247      -0.11720016      -0.52325304       0.83622108
C        0.54204483      -1.32737866       1.52819511       3.72698392      -2.52209323       1.40302689
C       -1.63071201      -1.45046736       0.81503473       0.67419926       0.13474465       2.46007810
C        0.29413300      -2.32735304       2.55161649       7.57081132       0.40813667      -0.72999726
H        1.61750604      -1.14453635       1.36029622      -0.37133523       0.24438320       0.09852511
C       -0.93111704      -2.42376407       3.00220817      -3.49172904      -1.01794701      -0.20830152
H        1.39484934      -3.03380583       2.99548680      -3.93539568       2.70920990      -1.13544745
C       -1.94216582      -2.03056582       2.11653636      -1.02897183       1.52211468      -2.67964886
H       -1.23962204      -3.04084219       3.80180396      -0.09772189      -0.51807829       1.19867081
H       -3.01373997      -2.14032824       2.41561310       0.95111033      -0.28081027      -0.53096095
H       -2.28089616      -1.41571009      -0.01304556      -1.52581115       0.34434473      -0.49443979
27
Lattice="50.0 0.0 0.0 0.0 50.0 0.0 0.0 0.0 50.0" Properties=species:S:1:pos:R:3:forces:R:3 energy=-17658.83247902591 dihedrals="_JSON [276.56, 150.41, 353.04]" pbc="F F F"
C       -0.59285849       1.28481708      -3.47420651      -0.64936592       0.20465143      -0.29024123
C       -0.93772283       1.41552603      -2.13549761       1.51977234      -0.88396711      -1.56296131
C       -0.54474641       2.39424103      -4.33087886      -0.98474212       1.19743212       7.48784260
H       -0.52771380       0.28933908      -3.88535492       0.40102050      -0.38156398       0.07491967
C       -1.41025326       2.67027925      -1.71303370      -1.84906149      -0.08766884       0.72828783
O       -0.92941654       0.24311634      -1.38887280      -0.23136396       0.75552149       0.41744989
N       -2.15039838       2.68286173      -0.55837525       2.54376384      -2.63515196       0.57232960
N       -1.39312426       3.79000211      -2.44480482       2.13844029      -1.62152867      -1.26243686
H       -2.82945128       3.34013185      -0.43808940      -2.05829328       2.28779081       0.31828183
H       -2.29181582       1.77579018      -0.11606279      -0.10874575       0.51282462      -0.23259954
C       -0.78170033       3.61058266      -3.66658206      -0.96056481       0.64618287       0.38221853
H       -0.53885195       4.56737136      -4.10559975      -0.24432518       0.16274901      -0.68920334
H       -0.44654952       2.33908811      -5.29311549       1.14438511      -0.30567614      -5.79393227
C        0.14538095       0.01113514      -0.47942358      -0.49852454       1.62559123       1.44742764
C       -0.41476140      -0.85088550       0.67362856       2.56051535      -0.63180629      -0.57535857
H        0.48758348       0.96632671       0.06999534      -0.63624008      -0.78888087      -1.11462070
H        1.08881504      -0.34325449      -0.97634335      -0.97285869      -0.33710879       0.23609396
C        0.56519055      -1.29327286       1.56478921       0.26945618       0.48511838       0.57210707
C       -1.73428481      -1.20754085       0.88526308       2.13948123       0.14897003       1.51514741
C        0.17318057      -1.98933256       2.73055081      -0.29238957      -2.09432722      -0.90386638
H        1.62723774      -0.96007306       1.33368236      -1.17932080      -0.78102579       0.71313566
C       -1.16690979      -2.48045981       2.93288842       2.34548129       1.75646998      -3.06976757
H        0.93840283      -2.54773969       3.27722735       0.12978886       0.74784304       0.37661060
C       -2.08046861      -2.01338383       1.94927194      -1.35995267      -0.80791159       2.31717246
H       -1.23358863      -3.31340182       3.60534186      -0.91282327       0.02207333       0.60987803
H       -3.16061170      -2.16455214       2.14306927       0.53466243      -0.15962339      -0.32532537
H       -2.36121498      -0.48632709       0.53205358      -2.78819530       0.96302230      -1.94858964
27
Lattice="50.0 0.0 0.0 0.0 50.0 0.0 0.0 0.0 50.0" Properties=species:S:1:pos:R:3:forces:R:3 energy=-17657.5465945396 dihedrals="_JSON [271.64, 163.59, 349.48]" pbc="F F F"
C       -0.39672834       1.19784507      -3.42222575       2.71770938      -1.08965044      -2.61419747
C       -0.88519977       1.18538607      -2.20732519      -4.36538156       2.51700193       1.22406945
C       -0.38252423       2.38757195      -4.15583995       0.83324373       3.36455538      -1.58753107
H        0.21607000       0.31579921      -3.81687778      -1.30726650       1.07758902       0.45998441
C       -1.46753542       2.52178239      -1.73812709       3.01176325      -1.21121422      -4.14469130
O       -1.14314045       0.04516421      -1.48611029       2.55812197       2.14525682       0.41521577
N       -1.77153595       2.59825821      -0.49763701      -3.63217592      -1.65963676       7.63303448
N       -1.40174071       3.66723729      -2.37698854      -0.03189955       0.61449687      -3.66454208
H       -2.27949869       3.40837733      -0.04051004       1.06203882      -1.22040122      -1.51299716
H       -2.11476392       1.66570634      -0.10742352       0.72514726       1.80124574      -0.42591133
C       -0.94191611       3.64558669      -3.71194917       0.76210884      -4.47445468       2.43429628
H       -0.99135478       4.53456300      -4.32242476       0.13347127       0.23406905       0.12149994
H        0.33202207       2.37365002      -5.02056137      -1.25908003       0.21476354       0.29765141
C       -0.02943593       0.10488992      -0.53958567      -6.35358200      -2.75148559       2.79867422
C       -0.55892069      -0.92138047       0.54015391       4.08259420       1.19346269       2.05317831
H        0.21501629       1.06195084      -0.09860796      -0.67291036       0.61455083       0.05490906
H        0.81675286      -0.30361068      -0.85826437       3.82160684      -1.71737465      -2.52712981
C        0.50891052      -1.05608825       1.53550799      -4.78197635      -2.88263564       0.22065939
C       -1.80097601      -1.54772549       0.72949813      -0.61555091       1.97999208      -0.84457994
C        0.18960882      -1.80330309       2.72782248       3.10550494       2.38347641      -3.07841167
H        1.45165360      -0.68308026       1.30532957       1.86441765       0.55279745      -0.20152909
C       -1.10753209      -1.91240793       3.05042447      -2.53820255      -0.63825495      -1.27834955
H        0.99064699      -2.14108812       3.36068865       0.20765089       0.28119437       0.69115120
C       -2.12783153      -1.86238946       2.05953011       0.04684103       0.20747586       0.72685641
H       -1.24471102      -1.99312790       4.08495058      -1.18505458      -0.83210568       1.50825029
H       -3.19749298      -1.93901391       2.34708722       0.79527752      -0.32920784      -0.19927812
H       -2.57178408      -1.43798576      -0.10878215       1.01558272      -0.37550637       1.43971797
27
Lattice="50.0 0.0 0.0 0.0 50.0 0.0 0.0 0.0 50.0" Properties=species:S:1:pos:R:3:forces:R:3 energy=-17656.50218772679 dihedrals="_JSON [267.51, 134.98, 50.51]" pbc="F F F"
C       -0.35309828       1.16174076      -3.43037442      -0.40974232      -0.94429185      -2.49617810
C       -0.88836031       1.33829820      -2.20886604       0.74660003      -2.75690907       1.74636117
C        0.02119382       2.29594715      -4.10624852      -0.64392450       0.09969580       2.75989040
H       -0.34445460       0.16244967      -3.98769651       0.36335398       1.18411570       1.48573776
C       -1.22754150       2.59247262      -1.70792493      -3.04792339      -5.96199835       7.23010903
O       -0.98082953       0.15360092      -1.53156628      -1.70812789      -0.24091606       1.32148044
N       -1.91025427       2.70087751      -0.39615354       1.38927237      -1.44746649      -1.61000188
N       -1.02290091       3.63240695      -2.32591186       0.56719269       5.64872927      -1.34049602
H       -1.81996221       3.68385198      -0.11472224       0.00545142      -0.92309119       0.56816531
H       -1.72542983       1.88853510       0.28581073      -0.26879075       2.23206549      -1.43669207
C       -0.29641189       3.49674596      -3.36649159       3.17021295       0.20872247      -7.85367795
H        0.01587222       4.32920476      -4.03545936      -0.45458198       0.54038619       1.32473600
H        0.64463779       1.93321393      -4.89469373       0.51452823       1.85350582      -1.38035302
C        0.07679393      -0.53523617      -0.71738470      -5.50793901      -1.24308764      -3.55864559
C       -0.72716400      -0.93104103       0.51600785       3.60358379      -0.24179647      -0.35613783
H        0.81390510       0.18970316      -0.58377843       2.01851897       0.59378678       0.40423531
H        0.18673455      -1.43068622      -1.44264163       1.23074575       1.24489674       1.62716142
C        0.12282629      -0.84554629       1.64535028      -0.33703922       1.35777770      -1.75878692
C       -1.92229867      -1.58751004       0.51427045      -0.71894647      -0.47409945       4.13250674
C       -0.42852288      -1.04884577       2.87213759       1.91612611      -2.19338723       0.79677170
H        1.17992828      -0.59278920       1.33958363      -1.05756180       0.06716703       1.47031078
C       -1.56673411      -1.83423931       2.98055185      -1.23185391      -3.54380239       0.97348693
H        0.25295977      -1.19947720       3.68201096       0.42751181       0.78366424       0.91199602
C       -2.32248144      -2.14622006       1.84685645       0.11535060       1.81074892      -2.39969055
H       -1.61233558      -2.65820363       3.89770331      -0.43999430       2.98289199      -1.97899145
H       -3.26754255      -2.68895614       1.90232190       0.35471205      -0.25763137       0.08121769
H       -2.51717874      -1.61796747      -0.36483621      -0.59673523      -0.37967657      -0.66451531
27
Lattice="50.0 0.0 0.0 0.0 50.0 0.0 0.0 0.0 50.0" Properties=species:S:1:pos:R:3:forces:R:3 energy=-17657.42356104767 dihedrals="_JSON [226.23, 147.51, 69.71]" pbc="F F F"
C        0.19436565       1.02873028      -3.17142759      -1.25194385       3.43851296      -0.67824570
C       -0.78867935       1.21089147      -2.23983910       0.41666675      -0.73890608       1.30764204
C        0.21427217       2.34120862      -3.98109353       3.44862063      -4.67408165      -0.99605864
H        0.84514636       0.09131890      -3.06770553      -0.98644323       1.64317638      -1.46503870
C       -1.29522918       2.47275776      -1.85821898      -2.19500962       1.74284744       2.51928235
O       -1.15546248       0.27093096      -1.35715882      -2.95255095       0.73130544      -0.15891395
N       -1.94344643       2.68650980      -0.53447619      -0.39546253      -0.03543146      -1.28343212
N       -1.05259264       3.58046296      -2.50725209      -1.34421404       0.06366131       2.75704297
H       -2.32204529       3.65532189      -0.43807128       0.82346309      -1.08255872      -0.61886862
H       -2.65956225       2.04963476      -0.12407633       1.19706749       0.11605115      -1.11755480
C       -0.26699473       3.51930744      -3.54630439       0.28759211       2.46165155      -1.41496321
H       -0.07081928       4.60556142      -3.89399498       0.04292982      -2.32432510      -0.60985524
H        0.77463284       2.20256505      -4.91336229       0.14172955       0.75645446       0.27308468
C       -0.24860292      -0.60115478      -0.90940426       4.31210539      -1.29191774       0.51476852
C       -0.64028885      -0.95402155       0.56797544       1.66394075      -1.91776954      -2.61436039
H        0.77284310      -0.06525353      -1.16346041      -1.13219721      -1.33752204       1.69448519
H       -0.17142207      -1.55070905      -1.54267780      -0.43417981       0.78746925       0.71650157
C        0.19179355      -0.92295929       1.69107142       0.08483491       1.94083830       1.79023756
C       -1.80042544      -1.70437070       0.56674112      -0.74598452       1.89008934       2.47572592
C       -0.39985915      -1.22534918       2.95772261      -2.73702980      -0.58767797      -3.01489253
H        1.19640374      -0.37559601       1.59191221      -1.45277620      -1.11436233       0.42095172
C       -1.81548390      -1.65753123       3.02553100       4.51856805       2.40891933       2.44620543
H        0.04778598      -1.04571062       3.86782082       1.61213545       0.27734710       1.88227703
C       -2.44026034      -1.77648918       1.85065153      -2.58115396      -3.02513721      -2.18038709
H       -2.27836640      -1.67270848       4.06818586       0.37894369      -0.34254206      -1.77194244
H       -3.43733073      -2.23916690       2.00522640       0.19634426       0.47829490      -0.94934868
H       -2.20629457      -1.90965023      -0.40892198      -0.91599622      -0.26438701       0.07565713
27
Lattice="50.0 0.0 0.0 0.0 50.0 0.0 0.0 0.0 50.0" Properties=species:S:1:pos:R:3:forces:R:3 energy=-17656.967305633072 dihedrals="_JSON [243.76, 110.58, 58.4]" pbc="F F F"
C        0.33930787       1.29512481      -3.13666070       1.31983784      -9.34115890       1.04459343
C       -0.71002020       1.22405472      -2.27326992      -1.76091406       3.34036160       1.62433041
C        0.84173979       2.32010657      -3.73454839       4.19181729       6.15498044      -3.32051839
H        0.86867392       0.21330476      -3.28027526      -1.32793880       2.48230715      -0.05732699
C       -1.24933258       2.50483811      -1.90242931      -0.92820314      -0.89033849       1.22079614
O       -1.29212899       0.09983154      -1.82573310       0.28522185      -1.38294416       1.27276123
N       -2.37512518       2.61729283      -0.88966709       5.30294397      -4.37445669      -5.30645795
N       -0.76955647       3.60660348      -2.49811414       0.32078502       1.07685055      -0.19619055
H       -2.91035248       3.31815518      -1.14215533      -3.35381266       4.74690112      -0.52310442
H       -2.13268635       2.37903440      -0.00263196       0.52803003      -0.37604304       3.11611714
C        0.26227871       3.58613776      -3.36072167       0.23954690      -1.77219366      -2.05794947
H        0.64377736       4.41147003      -4.06617136      -1.17665427      -0.31188267       1.98347960
H        1.84608815       2.28005514      -4.51242620      -3.26201646       0.04934596       2.46671975
C       -0.56221563      -0.77632118      -0.95676274      -0.43584979      -1.70126341       0.64828238
C       -0.92316509      -0.96089120       0.53100053       2.47260166       1.87881401       0.21858638
H        0.50246011      -0.83305581      -1.12861615       0.67912336       0.99570025      -0.00492213
H       -0.83066167      -1.80045017      -1.17449878      -0.46072289      -0.33338245      -1.52222378
C       -0.00880611      -0.94189294       1.60318739       3.59496043       1.58748065      -0.36216106
C       -2.12836836      -1.38343159       0.87217508      -3.35420149      -1.90167879       3.29976052
C       -0.36669288      -1.24436213       2.90582302      -0.48493911      -0.68939568       1.25695637
H        1.12175021      -0.64110124       1.34824064      -2.58123060      -0.66131430       0.78035100
C       -1.69110412      -1.65476580       3.20290711      -0.19028372      -2.14991710       1.17389004
H        0.27649925      -1.30379778       3.80843252       0.31405660       0.37427288      -1.15251790
C       -2.57903418      -1.80744409       2.19173934      -0.17871359       1.64641855      -2.73936472
H       -2.01632964      -2.26370157       4.10404909       0.98572689       1.59115122      -0.28836935
H       -3.64309676      -2.12883938       2.30764175       1.14185907       0.01783123      -0.02479814
H       -2.81323830      -1.69651880       0.18018902      -1.88103033      -0.05644625      -2.55071953
27
Lattice="50.0 0.0 0.0 0.0 50.0 0.0 0.0 0.0 50.0" Properties=species:S:1:pos:R:3:forces:R:3 energy=-17657.596235412548 dihedrals="_JSON [236.89, 139.92, 34.2]" pbc="F F F"
C        0.54318638       1.12216099      -2.99636769      -1.02525704      -2.01912150       0.73083450
C       -0.70750450       1.17764885      -2.40850572       0.16736776      -1.21908166       2.89055707
C        0.97641003       2.31111781      -3.54372191       3.32182272      -2.50459427      -1.01310610
H        1.07187728       0.13633511      -2.91272810      -0.17037409       1.11310972      -0.71782908
C       -1.20357137       2.46429694      -2.04214940      -1.03143709      -0.69445358      -1.18149481
O       -1.29197365       0.09222437      -1.62430623       1.68736913       1.08442741      -1.18347521
N       -2.30540229       2.54641240      -1.30580480      -0.70714937       3.43591283       2.31417015
N       -0.76245177       3.64601268      -2.48564880       0.36169111      -0.73025200      -0.50984583
H       -2.40225367       3.47967887      -0.81171111      -0.31806912      -1.88708997      -1.09635952
H       -2.93080594       1.82102266      -1.11584036      -0.53525326      -1.34110251       0.51189101
C        0.24316346       3.43904011      -3.30284733       3.12845683       0.36612987      -1.33147540
H        0.86618991       4.09290686      -3.86019980      -0.75711677       3.00117152       0.04030181
H        2.07007832       2.26882161      -4.06690590      -3.06824635       0.70455285       1.03969564
C       -0.32158707      -0.76545975      -0.89790250      -6.21731118      -0.96468492       0.18694938
C       -0.95778010      -1.06256798       0.49725619       1.70748106       1.35860372       2.27010123
H        0.61340461      -0.33478751      -0.94943129       2.30692446       0.75997817       0.53064741
H       -0.41884857      -1.75872714      -1.34240369       0.84265311       0.04253621      -0.70735252
C       -0.02316308      -0.97803993       1.62433420      -1.05426677      -0.08291186      -1.55376008
C       -2.29980329      -1.24678661       0.88797477       1.66182795       0.10447728       0.44823506
C       -0.51039312      -1.11391232       2.87135215      -1.80545314      -0.97524525       1.81136609
H        1.03803779      -0.69167358       1.62044276      -0.36606962      -0.16851137      -0.95918872
C       -1.86913508      -1.58227919       3.21937678       2.46463526       0.06455130       0.00202253
H        0.22551726      -0.90599324       3.62815286      -0.09606351      -0.20245396       0.86789561
C       -2.77647662      -1.66598742       2.19467979       2.60027480       0.53518386      -1.35114137
H       -1.96470768      -1.94027218       4.26350048      -0.53913689       0.36720741      -0.69544358
H       -3.72595060      -2.14265189       2.17560222      -1.07237478       0.10161249       0.65025782
H       -3.03587188      -0.79420763       0.30671647      -1.48692520      -0.24995180      -1.99445311
27
Lattice="50.0 0.0 0.0 0.0 50.0 0.0 0.0 0.0 50.0" Properties=species:S:1:pos:R:3:forces:R:3 energy=-17657.727032861625 dihedrals="_JSON [241.89, 118.39, 37.28]" pbc="F F F"
C        0.64353930       1.14184541      -3.03947184      -3.02915477      -2.45976791       0.48806799
C       -0.48979421       1.16505206      -2.17876115       2.27349954      -4.11454730      -0.94416503
C        0.83821799       2.33850699      -3.65511790       6.46027393      -5.76843821      -2.21411830
H        1.06768400       0.16671145      -3.48302870      -0.47374033       1.64307070       1.22252103
C       -1.05256767       2.37387577      -1.96351941      -4.91575445       2.86000088       1.18399627
O       -1.06838813      -0.07243610      -1.71798773      -0.09963631       2.76401596      -1.99673197
N       -2.21158564       2.51362409      -1.12453610       0.94145231       0.20298757      -1.17318436
N       -0.84562179       3.48904502      -2.67244185       0.31502415       0.05574260       1.54024628
H       -2.80322359       3.32835413      -1.47404543       0.97208902      -1.93439044       0.61735291
H       -2.60711506       1.58274322      -1.14882752      -1.11918106       0.24237229       0.51277164
C        0.21579686       3.42919596      -3.42742104      -2.43496911       4.37742097       0.18140917
H        0.52508591       4.28597069      -3.94118449       0.12379806       1.66213545      -0.84904173
H        1.69721819       2.21392999      -4.30690310       0.06035322       1.10299288      -0.56311171
C       -0.27837702      -0.74613168      -0.83385718      -1.49686192      -1.89084699       3.46030180
C       -1.03631450      -0.89067784       0.58406409       1.64371738       1.73416469       0.63968177
H        0.74976983      -0.32779712      -0.83968954      -0.49664921      -0.35413753       0.74132813
H       -0.25936515      -1.85606072      -0.92358960       0.42999820       0.48175011      -1.71229971
C       -0.16506370      -0.84751797       1.64936745      -0.17932940      -2.30468655       2.15842365
C       -2.39860067      -1.11475754       0.90981296       2.99527397      -0.08455740      -0.18304635
C       -0.62469009      -1.38277927       2.96333438       4.17360802       1.56098578      -2.22411762
H        0.87139160      -0.64505865       1.38145438       0.16653045      -0.09062742       0.71483079
C       -1.92544844      -1.48447797       3.17295772      -1.46598996      -0.56176316       1.05484251
H        0.00605912      -1.72464414       3.81357349       0.22743945       0.93150886      -0.88556325
C       -2.84132797      -1.39633868       2.15319139       1.61246720       0.95950028       0.01857097
H       -2.15559338      -1.67184600       4.18600553      -1.06284519      -0.56795112       1.04627158
H       -3.84981503      -1.43884663       2.31323769      -2.74094553      -0.45376157       0.53079176
H       -3.05395667      -1.23042732       0.16815808      -2.88046767       0.00682656      -3.36602827
27
Lattice="50.0 0.0 0.0 0.0 50.0 0.0 0.0 0.0 50.0" Properties=species:S:1:pos:R:3:forces:R:3 energy=-17657.835142390057 dihedrals="_JSON [219.53, 138.31, 41.6]" pbc="F F F"
C        0.48051410       0.99644839      -3.12943729       0.60788809       4.46493219      -2.22817168
C       -0.42273424       1.12011811      -2.14766714      -4.39624202       3.64677971       0.44851799
C        0.80846296       2.21925210      -3.91429746      -1.67127136       1.18807243       2.86668021
H        0.89593894       0.07667190      -3.36898162       0.99610828      -1.73639502      -0.51915271
C       -1.14384182       2.47393863      -2.02008492       0.67981903      -2.37026367       1.19151334
O       -1.06109717       0.16442061      -1.46010682       2.22621192      -3.30142623       1.49261613
N       -2.20898334       2.67798432      -1.09582354      -0.22909623      -1.02029084       0.07712755
N       -0.63594630       3.55249037      -2.54383687      -2.04928592       0.84509332       0.62215733
H       -2.24689083       3.63138081      -0.79550377       0.11122267       0.63949862      -0.20239292
H       -3.18645376       2.32528723      -1.17711048       1.68295846      -0.23982173      -0.42281245
C        0.23368013       3.53761246      -3.51597909       3.36094568      -4.11470913      -0.54325857
H        0.66152602       4.53053190      -3.68823330       0.04520449      -0.47621964      -1.02301452
H        1.56178865       2.12173198      -4.64859546       0.68850428       0.11770722      -0.97047411
C       -0.12028999      -0.85089238      -0.69953014      -2.71194240      -0.14574312      -0.16067480
C       -0.84654675      -1.00683609       0.63117420      -2.25324441      -0.65082325      -1.80948928
H        0.83781539      -0.37018631      -0.59767719       0.54617158       0.08173612      -0.06777345
H       -0.04788482      -1.95066196      -1.08985940      -0.15236058       2.34767571      -0.42098419
C       -0.22577515      -1.30459937       1.77103942       4.98121797      -0.28378675       3.29156102
C       -2.24652954      -1.11865882       0.65272316      -1.92215031       1.38174490      -0.30274067
C       -0.75667458      -1.43553684       3.07572966      -1.63679248      -0.89549006       0.95503168
H        0.89327779      -1.39854472       1.67554821      -0.86402057       0.25729310       0.34865060
C       -2.16890205      -1.44613471       3.15129450       0.82982764       0.67361471      -2.46733045
H       -0.24656870      -1.62865749       4.12773698      -0.31680269       0.50355969      -2.88568895
C       -2.92775883      -1.27422062       1.91945703       0.79871018       0.37577418      -0.25990470
H       -2.55615660      -1.53761910       4.14629687      -0.97403022      -0.01878082       0.21509994
H       -4.03558273      -1.12758845       1.94585908       0.98066305      -0.51139653       0.02265922
H       -2.76568111      -0.86755339      -0.38881444       0.64178587      -0.75833509       2.75224843
27
Lattice="50.0 0.0 0.0 0.0 50.0 0.0 0.0 0.0 50.0" Properties=species:S:1:pos:R:3:forces:R:3 energy=-17657.079322096255 dihedrals="_JSON [258.59, 137.17, 21.64]" pbc="F F F"
C        0.32813892       1.01091957      -3.22170942       1.22799533      -1.88871745       2.48392234
C       -0.49923094       1.21752370      -2.14209456       2.19838359       2.02066221      -2.87907811
C        0.91172497       2.13039952      -3.76004305       0.49338906      -2.93175448      -2.55309170
H        0.82230624      -0.03901400      -3.36098980      -1.35082848       1.94167705      -0.05077683
C       -0.83186978       2.58797924      -1.94539219      -6.43475239      -1.65885425       5.22643124
O       -0.88389772       0.15433447      -1.51204031      -3.59330479      -2.11680449       1.55675721
N       -1.86582162       2.76357743      -0.80486562       0.45325145      -0.37351054      -1.70008683
N       -0.62643116       3.60074342      -2.70183837       1.22073953      -0.00076484      -0.51212988
H       -2.36655564       3.70719365      -0.73993217       1.26477356      -1.88768149      -0.74540249
H       -2.56713098       1.97313077      -0.88256565       1.09784492       1.43592608       0.28024969
C        0.31558846       3.32456731      -3.61135103       0.93483241       4.62992476      -1.21096203
H        0.60007319       4.29850187      -4.11934146       0.14454396      -1.63006398       0.00310596
H        1.56730753       1.62147946      -4.45699442       1.06805978       2.19702277      -0.98991852
C       -0.08556748      -0.45556588      -0.57841419       0.65300191       1.81739156       4.75043896
C       -0.86775045      -0.91616151       0.73586517      -2.63565023       0.89072059      -2.68667800
H        0.60327527       0.35995021      -0.17046381      -0.06912803      -1.35867267      -0.71217985
H        0.41052349      -1.33033344      -0.91941253       0.84843424      -0.69542296      -0.93095539
C       -0.30847487      -1.12314777       2.00432647      -0.46476066      -1.40186879      -0.86362998
C       -2.31742959      -1.08748891       0.57023199       1.17232020      -0.34651059       0.06607012
C       -1.02425208      -1.65454191       3.03036042      -3.29457153      -0.24237438       1.52848759
H        0.63479338      -1.29340383       2.43000989       2.74627044       1.05498331      -1.56926132
C       -2.46896569      -1.68607413       2.89832771       0.88971011      -0.87804760       1.77245148
H       -0.38328237      -2.00283713       3.91396658      -1.79517472       0.63803250      -0.82735586
C       -3.07072158      -1.51358258       1.66252356      -0.85347497       1.23882143       0.24672168
H       -3.13088233      -1.84077553       3.78090785       0.67342862      -0.28672846      -0.59183227
H       -4.19842761      -1.48858365       1.54007642       1.42912154      -0.35440536       0.41222497
H       -3.00026506      -0.95874231      -0.32746691       1.97554515       0.18702010       0.49647781
27
Lattice="50.0 0.0 0.0 0.0 50.0 0.0 0.0 0.0 50.0" Properties=species:S:1:pos:R:3:forces:R:3 energy=-17658.159180263712 dihedrals="_JSON [282.19, 152.54, 357.6]" pbc="F F F"
C        0.58671997       1.01862974      -3.20811503       0.91380968      -5.92489372      -3.13583720
C       -0.37877945       1.19066549      -2.33639628      -2.05802899      -2.30488990       4.60760310
C        0.88256901       2.06396213      -3.96483234       5.01013991       5.56408517      -2.21041993
H        0.85139898      -0.06755728      -3.48304116      -0.18326498       1.76342302       0.48845012
C       -0.73394183       2.41003783      -1.89110904      -3.88034090       1.14656545       3.96770562
O       -0.94179758       0.15572734      -1.61955762       1.39887900      -1.63155348       2.76738138
N       -1.57686674       2.66690026      -0.68473607       1.06290103       1.14396478      -2.89491372
N       -0.33105445       3.48233605      -2.46562555       1.34546659       2.33246480       0.22046769
H       -1.97274397       3.63867402      -0.90484571       0.30228819      -2.19022991       1.05770019
H       -2.19789792       1.93000924      -0.32853051       0.17264887       0.60617328      -0.74305479
C        0.60417619       3.30763997      -3.37201449      -0.73107063       2.20823907      -2.81928424
H        0.97243886       4.30562299      -3.81358240      -0.28924343      -1.79075930       0.41596822
H        1.71414236       2.27433096      -4.76102068      -1.62710810      -1.65531925       1.26574602
C       -0.25046832      -0.10222828      -0.27659306       1.34449426       0.02652190      -0.62955401
C       -1.12583219      -0.69734939       0.76655273      -1.10960826       0.24390725      -1.31671496
H        0.21440267       0.82563239       0.16123414      -0.42825912      -0.44050028      -0.97001385
H        0.56990221      -0.90882298      -0.26756108      -0.65032798       1.34842236      -1.40813937
C       -0.53928374      -1.08637162       1.98312378      -0.57191668      -0.15108721      -1.38662496
C       -2.45888008      -0.91839247       0.47955981      -0.98224059      -0.27371538       0.72152122
C       -1.24497889      -1.77298845       2.92207148      -2.79325191      -0.42506841       1.14482988
H        0.48840903      -0.84459206       2.07131935       1.14561817       0.05241127       0.53196038
C       -2.67086822      -1.99219911       2.73360284       1.86422616       2.48992508      -2.87409114
H       -0.82865947      -2.02174100       3.89191277       0.29137646      -0.07368122      -0.00307294
C       -3.19597322      -1.51319622       1.50589190      -1.50403542      -0.17081107       0.98536821
H       -3.40819065      -2.01878657       3.48453948      -0.39783542      -1.13574348       1.42198578
H       -4.30929417      -1.43236087       1.37057826       0.98604552      -0.57365950       0.32780801
H       -3.07335389      -0.58157914      -0.39307473       1.36863855      -0.18419134       0.46722529
27
Lattice="50.0 0.0 0.0 0.0 50.0 0.0 0.0 0.0 50.0" Properties=species:S:1:pos:R:3:forces:R:3 energy=-17656.2732259086 dihedrals="_JSON [301.39, 139.18, 353.8]" pbc="F F F"
C        0.49692743       1.13564146      -3.43968248      -1.48129801       0.82699487       1.85174143
C       -0.35560077       1.30451183      -2.42997433      -2.56691821      -3.14974963       6.54712944
C        1.03823416       2.33277501      -3.66803461       4.63916940       2.00300466      -4.85636690
H        0.47914309       0.11314653      -3.43476345       1.92416399      -2.92844696      -1.89465272
C       -0.78014196       2.42169672      -1.71246701       0.49140882       0.25980068      -4.35210723
O       -0.60394287       0.08335032      -1.64826482      -2.22062007       0.19559970      -3.31633795
N       -1.88524361       2.60832327      -0.98765264      -2.60064810      -1.70862232       3.37546459
N       -0.30009946       3.55079861      -2.18054585       0.56641121       2.78110937       0.06259683
H       -1.66442022       3.35306263      -0.36479999      -0.51054250       1.02687104       0.53907370
H       -2.39452067       1.85404235      -0.45496922       1.33436941       0.62622765      -1.12353914
C        0.57235639       3.50800719      -3.16392154       3.68135165       1.38470531       0.95705343
H        1.45578658       4.29730016      -3.39706588      -3.20832128      -0.59885730       0.87951983
H        1.98897309       2.55748656      -4.26209565      -1.45873865      -1.19356850       0.15251746
C       -0.09462423      -0.15163558      -0.42625983       0.00251082      -2.71692975       2.90243210
C       -1.06284822      -0.84030644       0.66875560      -1.13154743       0.66010994       0.07611534
H        0.25458661       0.72509271       0.08094466       0.75452183       0.86909864       0.20141159
H        0.68327715      -0.96076101      -0.47366331       0.14535924       1.01158602      -0.19512311
C       -0.56435515      -1.09798763       1.97993869      -3.22200196      -1.10166655      -0.39642915
C       -2.45843163      -1.09577123       0.45604682      -0.49988981      -1.35742052      -0.99011140
C       -1.39144162      -1.77551593       2.94329454       1.44179713       2.46658733      -0.68213331
H        0.32609952      -0.70979463       2.35251148       2.02937993       0.50648129       0.18227096
C       -2.71883930      -2.02372796       2.66503378      -2.63459059      -0.27278694      -0.03365236
H       -1.05895656      -1.73916249       4.01394587      -0.16622077      -0.71298348      -1.11516640
C       -3.37928584      -1.64614702       1.45555503       4.18035881       0.83336412      -1.91298400
H       -3.27488385      -2.46469797       3.49936558      -0.23549540       0.06468861      -0.32043077
H       -4.35908009      -1.74009519       0.96951211      -0.10490422      -0.53561819       1.47236463
H       -2.86730792      -1.12158514      -0.63713802       0.85093474       0.76042092       1.98934311
27
Lattice="50.0 0.0 0.0 0.0 50.0 0.0 0.0 0.0 50.0" Properties=species:S:1:pos:R:3:forces:R:3 energy=-17657.15743950729 dihedrals="_JSON [256.77, 154.21, 19.0]" pbc="F F F"
C        0.75556368       1.33769917      -3.25358547      -0.24154089       0.16916329       1.27168122
C       -0.07011820       1.32992043      -2.21943744      -4.61859300       0.60364448       5.76616851
C        0.98098301       2.59836592      -3.70964861       1.58583451       3.10723101      -0.41523646
H        1.39441482       0.53896646      -3.49134396       0.27740096      -1.34297866      -0.92635425
C       -0.72495871       2.53852355      -1.64654308       1.95583140       2.89057533      -2.86034113
O       -0.65966764       0.27606056      -1.49813546       0.00329977      -0.12253152      -0.21441951
N       -1.74098784       2.51639909      -0.69564578       2.81845917       3.94251114      -2.78345363
N       -0.35127737       3.80032802      -2.10440118       1.49214562      -1.23442759      -0.63517759
H       -2.46609067       3.19071160      -0.85333008      -0.24756737      -0.04731852       0.31946251
H       -1.86014403       1.66182409      -0.36136503      -1.70862762      -4.60435200       1.90956782
C        0.64902591       3.84757704      -3.10913342      -3.86403780      -6.83579561       1.60641616
H        1.02769569       4.65397565      -3.60211961       0.55197251       3.08572431      -0.59465743
H        1.64460132       2.52362496      -4.52095721       1.17322173       1.00155096      -1.30973014
C       -0.04520200      -0.44337748      -0.43556187      -0.15482217       1.11288411       2.48043872
C       -1.07079700      -1.07738142       0.57499308      -0.88023735       1.16168248       3.40372605
H        0.85431060       0.06367195       0.17051853      -2.02612128      -0.73168953      -1.58882652
H        0.24999656      -1.27535905      -0.94578502       2.14927266      -2.67738885      -1.06017949
C       -0.72895493      -1.28409477       1.99726458      -0.94384662       0.05605128      -2.40400075
C       -2.46792977      -1.31233249       0.29746432       5.67598932       3.86108640      -6.06109302
C       -1.68387603      -1.82074318       2.86513707      -0.85812125      -0.05820681      -2.99249182
H        0.20690014      -1.00067066       2.41798219       1.04232444       0.16828555      -0.04742202
C       -2.92972108      -2.14005399       2.38091349      -1.17813353      -0.35707322       2.11586737
H       -1.66884938      -2.20693100       3.80577152       1.75793290      -0.24375728       3.25058439
C       -3.31550058      -1.80935650       1.12643324      -4.21999846      -2.76058469       2.33752251
H       -3.70766857      -2.54765833       3.07704647       0.88087344       0.14349691      -0.57770633
H       -4.31455855      -2.13936183       0.87552410      -0.34779545       0.56432577      -0.55494285
H       -2.75569459      -0.89185749      -0.69771064      -0.07511565      -0.85210874       0.56459768
27
Lattice="50.0 0.0 0.0 0.0 50.0 0.0 0.0 0.0 50.0" Properties=species:S:1:pos:R:3:forces:R:3 energy=-17656.13192941532 dihedrals="_JSON [271.71, 141.55, 350.21]" pbc="F F F"
C        0.89537052       1.56234565      -2.83358444       0.88284200      -0.48658347      -2.23098505
C       -0.11909710       1.53174191      -1.98644879      -1.59850999      -4.09497244       2.80962580
C        1.16515964       2.72414054      -3.54315600       0.41469171      -0.21353220       1.98127194
H        1.32926136       0.62887037      -3.14207464       0.35623272      -0.48575189       0.17282325
C       -0.75776562       2.65057579      -1.44856800       2.97520139       2.01831757      -7.55929578
O       -0.59411390       0.21229248      -1.62707263      -0.17356705       0.78648726       0.57060484
N       -1.52930520       2.62402559      -0.46668660      -1.31004105      -7.47955418       4.79476984
N       -0.69343098       3.72323854      -2.24994323       1.72746570       1.17477149      -0.65505789
H       -1.88320473       3.30889535       0.06094347      -1.48362504       3.68005267       1.91512595
H       -1.32236667       1.69548914       0.04207793      -1.39294361       2.18207482      -0.48847178
C        0.29356245       3.74868027      -3.20065985      -0.27317981      -3.59258608       2.18604378
H        0.55108183       4.55725313      -3.70130393      -0.06009151       4.91638533      -2.12185921
H        2.17635918       2.76517191      -3.95864708      -0.69938779       0.70767219      -0.81272374
C       -0.07439585      -0.44359293      -0.46248518       0.78777487      -1.88796016      -1.73351979
C       -1.22029890      -1.31965330       0.41742254       6.36469909       4.60308084      -0.48133818
H        0.63385653       0.30219587       0.01038946      -1.32693738      -0.69807751       0.74030614
H        0.68775935      -1.24338558      -0.82330882      -1.14501692       0.95299702       0.39160486
C       -0.58826902      -1.51215211       1.60132228      -4.63826806      -2.96030390       3.90924641
C       -2.53991812      -1.23515917       0.16156311      -0.70110959      -0.72810376      -3.53699070
C       -1.49833867      -2.01956537       2.67212749       0.40925911       1.25458733      -2.73420504
H        0.44011386      -1.44683334       1.82550591       1.22591749       0.29266122      -0.10383603
C       -2.90631958      -2.11566527       2.42206869       2.28629593       0.20229044      -3.75817629
H       -0.97350385      -2.21808301       3.59573232      -0.61697841      -0.37070912       0.56580375
C       -3.44955460      -1.80292988       1.05125782       0.96695663       1.47833847       3.04413795
H       -3.50300708      -2.71316977       3.04278729      -1.10971945      -0.23199097       1.38126858
H       -4.53315636      -1.60525793       0.99122621       0.44329847      -0.80149237      -0.37986571
H       -2.45771001      -0.92031816      -0.97398918      -2.31125947      -0.21809858       2.13369210
27
Lattice="50.0 0.0 0.0 0.0 50.0 0.0 0.0 0.0 50.0" Properties=species:S:1:pos:R:3:forces:R:3 energy=-17655.945250055815 dihedrals="_JSON [233.79, 124.5, 23.57]" pbc="F F F"
C        0.99302716       1.49484443      -2.55236823      -0.96360084       0.56600201      -1.98756280
C       -0.19055703       1.41765776      -1.83865733       1.12859771      -0.44124090      -2.97020753
C        1.37514505       2.66439290      -3.29282154      -4.10291727       0.45080628       2.91903337
H        1.36333015       0.56499817      -2.81707925       1.35836690      -2.00289796      -0.49934734
C       -0.75306192       2.65847262      -1.58488870      -4.63340711       0.36906620       2.04294417
O       -0.94409415       0.22480551      -1.73649524       1.64853075       0.43314379       1.41377442
N       -1.45122029       2.64370386      -0.30321740       1.58685415       3.25447987      -2.31446181
N       -0.81487181       3.67404006      -2.50571358       3.27771355      -0.15964458       3.14634796
H       -1.76214666       3.52994734       0.09705026      -0.01868164      -0.22955548      -0.70904003
H       -2.02725553       1.90459045      -0.04965397      -1.02357129      -1.94747196       0.22323176
C        0.39214488       3.70899758      -3.13718582       3.56964420       0.03517719      -2.19927517
H        0.99778051       4.59650341      -3.58976039      -2.99335579      -0.35076575       0.25487352
H        2.02126494       2.80614645      -4.13267016       1.14932607      -0.39956790       0.20519202
C       -0.19505072      -0.68600322      -0.81060650      -3.73093158      -0.50275893      -0.59513332
C       -1.12487468      -1.10428823       0.33498203       3.03203045      -2.16469944       1.19850093
H        0.40341351       0.08409493      -0.46910346       3.09235842      -0.05731445       1.39450249
H        0.10326473      -1.59981691      -1.37008415       0.67654318       0.92374595       0.32040792
C       -0.65717704      -1.80979627       1.50443110      -1.16512210      -0.10485125      -0.44070192
C       -2.44005272      -1.08983224       0.22303163      -5.41968738       4.02211028      -1.14332118
C       -1.45228802      -2.29587196       2.51606047      -1.62598725       2.05997362      -1.59251228
H        0.25798504      -2.23282362       1.58427614       3.84229057      -0.45867417      -0.34659599
C       -2.76956552      -1.90152157       2.42355033      -1.41692717       0.41126308       0.75733631
H       -1.31090029      -2.83089744       3.40444868       1.72745693      -0.99114649       0.96300785
C       -3.31176201      -1.26846408       1.35567078       2.40173786      -1.24840501      -2.07402131
H       -3.43658733      -2.05384615       3.23180744      -0.61743373      -0.54375494       1.06355719
H       -4.35561609      -1.20843498       1.30290157      -1.50860351       0.68083917      -0.32788661
H       -2.88505246      -0.47422017      -0.66301376       0.72877592      -1.60385823       1.29735737
27
Lattice="50.0 0.0 0.0 0.0 50.0 0.0 0.0 0.0 50.0" Properties=species:S:1:pos:R:3:forces:R:3 energy=-17658.056001625857 dihedrals="_JSON [241.19, 134.29, 13.75]" pbc="F F F"
C        0.59725696       1.42107651      -3.00576481       0.41845919      -1.88016547      -1.65390500
C       -0.36180370       1.30553645      -2.00167455      -0.45966801       2.01791787      -0.28352107
C        1.01680595       2.58289556      -3.68718092      -1.71922446      -0.86308456       3.21809276
H        0.95201805       0.47617302      -3.42405680      -0.05469384      -0.10582166       0.00104741
C       -0.73489223       2.53889496      -1.42989375      -0.22934136       3.99712213      -0.52512318
O       -1.09899728       0.18987329      -1.65390184       0.14329569       0.98698986      -1.75746494
N       -1.43374277       2.67302023      -0.19272923       0.44874348       2.22556644      -3.06995563
N       -0.43426664       3.78725832      -2.10857537       1.19494045      -3.46288399       0.31926631
H       -2.20666604       3.39478335      -0.19101150       1.41625995      -1.52462078       0.18937563
H       -1.53572140       1.80839120       0.25379102      -0.99064053      -1.32756013       0.88646777
C        0.44775303       3.71213651      -3.17553792      -2.47885793       4.18186974       0.26492484
H        0.57842745       4.77194302      -3.78045514      -0.27129815      -2.73855610       1.82331546
H        1.63787286       2.65623771      -4.51136306       1.39886202      -0.43502529      -1.51925269
C       -0.36079547      -0.80617832      -1.01546667      -0.72809560       0.98989831       1.61090857
C       -1.22901877      -1.22396491       0.17102610       0.90884960      -0.44852163       2.88910721
H        0.44372379      -0.15609783      -0.58078630       0.50603666      -1.85186970      -0.20056453
H       -0.08013529      -1.65461752      -1.67704504       0.19681612       0.54923808       0.33900353
C       -0.42496686      -1.68816626       1.30813253      -3.60974198       0.61962037       0.54647577
C       -2.61342541      -0.94317984       0.44697966       0.96283504      -0.79813188      -1.73006490
C       -1.04124998      -1.90332552       2.53486069      -3.69543233      -0.59623721      -1.81076847
H        0.60253417      -1.67986516       1.49957434       2.03102384       0.17748261      -1.29472693
C       -2.48970117      -1.99432614       2.68078402       3.18024348       2.65843980      -1.53797216
H       -0.49212534      -1.94643032       3.40607500       1.56183504      -0.56918171       1.86548548
C       -3.21467532      -1.39580059       1.65655714       2.78388807      -0.81587013      -1.14882351
H       -2.86456897      -1.94111364       3.66683461      -0.77965512      -0.87863771       1.07960326
H       -4.23196874      -1.41773848       1.73388411      -2.98140678       0.58597553       0.18797320
H       -3.23444873      -0.47117530      -0.38613598       0.84596745      -0.69395282       1.31109580
27
Lattice="50.0 0.0 0.0 0.0 50.0 0.0 0.0 0.0 50.0" Properties=species:S:1:pos:R:3:forces:R:3 energy=-17658.40431572013 dihedrals="_JSON [245.66, 136.64, 36.68]" pbc="F F F"
C        0.13854514       1.11901005      -3.28608711      -0.02394360       2.03109630       2.36494660
C       -0.50363747       1.39185883      -2.08179403      -0.28641064      -0.13951210      -0.38010765
C        0.66888561       2.31636178      -3.77734149      -0.87055254       0.29702128       1.27914256
H        0.20171056       0.05967286      -3.55828222       0.03869806       0.64787571      -0.83097276
C       -0.52528363       2.61025179      -1.37744380      -0.53045028      -0.81848860      -2.33527755
O       -1.33115677       0.45561410      -1.56596251       1.03528058      -0.29469153       1.30965968
N       -1.28777719       2.70555827      -0.32113022      -3.33838271       0.69511841       6.14136679
N       -0.14418916       3.74394485      -1.93544892       0.25530679       0.13970868       0.80592855
H       -1.59921680       3.63135767       0.06467805       1.04980599      -1.19605603      -1.12405513
H       -1.56848458       1.95399596       0.36248096       0.83593074       0.75910288      -1.88133699
C        0.41613550       3.54641686      -3.08159243       2.22588093       2.07509673      -4.70513242
H        0.68288604       4.57683708      -3.63221392      -0.23792503      -2.55736167       1.01373508
H        1.14527056       2.26319125      -4.69499188       1.17487891       0.61196734      -1.84557052
C       -0.55303634      -0.60693845      -1.06947366      -0.07913258      -3.89275558       0.47026270
C       -1.09467869      -1.08058253       0.33703704       1.25776819       1.74015486      -1.90366297
H        0.60570630      -0.68578236      -1.12573789      -1.68069632       1.59477199       0.33606233
H       -0.79836705      -1.37919613      -1.84305955       0.14282354      -0.44096136       0.99618695
C       -0.30668307      -1.41098174       1.42413053      -1.46015466      -0.86993164      -1.39092715
C       -2.46062229      -1.04999642       0.47682183       0.27544508      -0.93208214       1.71967132
C       -0.94595410      -1.95103237       2.49642779      -0.34652043      -0.51865045       2.05458646
H        0.72279446      -1.46817587       1.35954342       2.29691178      -0.00361014      -0.22212000
C       -2.31750007      -1.92152453       2.71282625       0.78189182      -0.18607987      -3.06138395
H       -0.40511569      -2.52306467       3.22903991       0.73846573       0.33159764       0.57201228
C       -3.09281597      -1.55296946       1.60427272      -0.69700156       0.92451849       1.35323719
H       -2.63433685      -2.35873807       3.60129356      -1.21486929      -0.63872328       1.46739974
H       -4.18826996      -1.49762453       1.67913164       0.36394372      -0.06087447      -0.05779898
H       -2.96894814      -0.46790328      -0.19825208      -1.70699221       0.70174855      -2.14585216
27
Lattice="50.0 0.0 0.0 0.0 50.0 0.0 0.0 0.0 50.0" Properties=species:S:1:pos:R:3:forces:R:3 energy=-17656.907831120923 dihedrals="_JSON [250.78, 133.53, 51.12]" pbc="F F F"
C        0.00239238       1.24802457      -3.41634626      -3.05644151      -3.63904891      -0.10699821
C       -0.75678096       1.38902414      -2.28259571      -0.16572386      -0.43100610       2.95185683
C        0.61065311       2.36859059      -3.76792729       2.23538753       2.57133836      -2.36492564
H       -0.04582338       0.35560423      -4.11583629       0.06833543       1.02862311       1.16430899
C       -0.54636576       2.61261736      -1.51573572      -3.64929661      -2.05525089       1.79684401
O       -1.57214150       0.41156776      -1.65463686       0.74176579       1.22998346      -0.18647233
N       -1.02840583       2.75710393      -0.18499705       1.06339234       1.41744768      -2.01264666
N       -0.17121429       3.71473255      -2.05944341       2.52335583       2.41359709       0.37239658
H       -0.52669865       3.51456790       0.29276498      -0.55036017      -0.61128109      -0.23957481
H       -1.25486585       1.96738811       0.34848415      -0.23783904      -1.34975404       0.66783920
C        0.57276342       3.57517537      -3.15322797      -5.71084263      -6.14386613       3.33053999
H        1.20926014       4.18084083      -3.47509060       4.79316379       6.73813713      -2.74213610
H        1.04328602       2.51098052      -4.70208645       1.40006001      -0.78486728      -1.90035863
C       -0.86488229      -0.73698413      -1.21908540       0.31952568      -1.85047458       0.87646131
C       -1.18980394      -1.25601997       0.28724804       1.53501189       0.26651761       0.12529811
H        0.22137251      -0.47801739      -1.33504546      -0.68841479      -0.99951107       0.12519985
H       -1.24540936      -1.58742238      -1.88513093       1.11983813       0.88247644       0.67253950
C       -0.25036391      -1.58981342       1.34258389       1.18202233       4.31895499      -1.23009879
C       -2.50633010      -1.43092014       0.59006018      -0.39227746      -0.19509544       1.99014628
C       -0.68165799      -1.64119472       2.70994457       0.14726999      -0.88358222      -2.36959489
H        0.75646576      -1.00778792       1.09413127      -1.22135627      -2.51769582       0.79530188
C       -2.06763557      -1.49686496       2.95757738       1.99666347      -2.02889174      -2.23027201
H        0.02359997      -2.08171939       3.45224014      -0.50124968       1.32309013      -0.15083212
C       -2.97184974      -1.66160754       1.92080362      -1.69345663       0.68763150      -0.55624608
H       -2.26727416      -1.51503450       3.95161175      -1.54503549      -0.18067706       3.05937901
H       -4.10383447      -1.88682653       2.12230056       2.26435620       0.88353457      -0.38606107
H       -3.14576093      -1.12359644      -0.16576882      -1.97785428      -0.09032970      -1.45189420
27
Lattice="50.0 0.0 0.0 0.0 50.0 0.0 0.0 0.0 50.0" Properties=species:S:1:pos:R:3:forces:R:3 energy=-17658.081948543182 dihedrals="_JSON [228.19, 147.59, 65.9]" pbc="F F F"
C       -0.12741849       1.15924546      -3.39657364      -0.90733216      -0.10636186       1.21174710
C       -0.79330885       1.33674646      -2.17059219       0.32740999       2.35583708       0.64275109
C        0.71101722       2.25586427      -3.89946104       0.74129582      -2.66967571       0.10971453
H       -0.31994975       0.15000384      -3.89330089       0.79610332       1.59554790       0.21856107
C       -0.57716368       2.60285595      -1.48021355       0.81068266      -0.39015726      -0.01689853
O       -1.58156956       0.53945922      -1.34807487       2.05090411      -0.58090348      -1.94740673
N       -1.11868440       2.78478600      -0.21349229       0.33274046      -0.07347312       0.10784195
N        0.20603262       3.56019129      -1.92012098       0.51303912       0.00949636      -1.14796335
H       -0.48251643       3.24154208       0.44449517      -0.28868042       0.18364109      -0.63207952
H       -1.37391301       1.88442834       0.13730492      -0.53949478      -0.44756579       0.48317923
C        0.88152805       3.40753199      -3.10597615      -2.78791321      -2.03210037       0.62963011
H        1.24633703       4.34960107      -3.37926564       1.59441165       0.90121637      -0.99147382
H        1.39317377       1.81738662      -4.72051314      -1.09696378       1.84664581       0.88499386
C       -1.03485977      -0.82175836      -1.20880560      -7.16089452       0.78364404      -0.16876057
C       -1.47715759      -1.13117135       0.21295674       4.47190162       1.01000351      -0.62979857
H       -0.04919756      -0.95316179      -1.42486254       3.23991976       0.15516308      -0.26862427
H       -1.64423426      -1.33018834      -2.00042251       0.66425881      -0.54565123       0.77952340
C       -0.35391462      -0.98500115       1.09650400      -0.39740849      -1.40257031       1.92441764
C       -2.72582165      -1.27747972       0.68246120      -4.42779286      -0.66615253       0.47625265
C       -0.53080748      -1.45978919       2.37929977      -1.11355045      -1.01638002       2.98591256
H        0.64335228      -0.59678326       0.92019486      -0.07540693       0.01001940      -1.10483014
C       -1.84884226      -1.91875128       2.75790277      -1.00548377       0.51985912       1.48894591
H        0.19224721      -1.56099012       3.33447110      -1.06681359       0.62206415      -2.95691522
C       -3.04603916      -1.71290386       2.05780982       8.35018953       1.92811917      -4.54738343
H       -1.98856109      -2.28024557       3.78842287       0.39146201      -0.07176204      -0.29521879
H       -3.95244027      -1.98100735       2.31466178      -4.72356873      -1.19209409       1.67078413
H       -3.58589376      -1.05668086      -0.05308370       1.30698483      -0.72640925       1.09309770
27
Lattice="50.0 0.0 0.0 0.0 50.0 0.0 0.0 0.0 50.0" Properties=species:S:1:pos:R:3:forces:R:3 energy=-17656.259525852733 dihedrals="_JSON [259.42, 105.8, 78.83]" pbc="F F F"
C       -0.16782110       1.14787832      -3.18475605      -2.16392600      -2.85766095       1.74402521
C       -0.91469179       1.51180691      -2.08689271       0.71991810       2.91830881      -0.88537292
C        0.89062982       1.82671318      -3.61815517       3.65984914       1.86547452      -4.49636271
H       -0.43245134       0.11079093      -3.48759300       0.43926810       0.94277488      -0.62788848
C       -0.40237413       2.61909647      -1.31141504      -0.92334543      -1.38785533      -0.39372526
O       -2.03462726       0.76929031      -1.90587589       1.17698137      -0.28120640       3.26687888
N       -0.85294080       2.78942844       0.03955756      -0.80910790       1.77071330      -0.21868681
N        0.53498013       3.35852938      -1.88512570      -0.15621240       1.70968222      -2.06803809
H       -0.73111447       3.80717578       0.40741345      -0.36436995      -2.56415071      -1.07669122
H       -1.85606424       2.43388810       0.17069167       2.10924409       0.82144148      -0.35776081
C        1.00937655       3.18151190      -3.21895442      -0.34465709      -1.64230210       4.33948284
H        1.55784837       4.06506249      -3.62415149      -0.17268551      -1.24265551       0.22692623
H        1.52766857       1.28219315      -4.44846300      -1.21192074       1.72380093       1.42806345
C       -1.45140939      -0.43655836      -1.26807109      -1.81892693      -2.66057868      -2.95902926
C       -1.49326630      -0.88438594       0.11502507      -0.64433445      -1.62233073       4.80243782
H       -0.35961020      -0.48248712      -1.44063539      -0.68488893      -0.15478399      -1.12322612
H       -2.17692508      -1.15066769      -1.88969924       2.40212443       0.43947909       1.30695216
C       -0.37402086      -0.96865516       1.12060165       1.29786044       1.01498247      -7.68479623
C       -2.66683614      -1.51778359       0.59031157      -1.53885190       1.17633309       0.32813630
C       -0.59266034      -1.46180030       2.32396104      -0.96746067       0.17427354       4.22626096
H        0.80248718      -0.85491755       0.66082187      -3.56094081       0.31570132       1.71725771
C       -1.84367367      -1.80707542       2.89827363      -1.98938634      -0.75590318      -1.57600512
H        0.15004583      -1.17079993       3.00890976       1.60528872      -0.69985581       1.12722472
C       -2.89986593      -1.88154217       1.95115279      -0.48857275       0.00698701       2.13973329
H       -2.12537463      -2.11997624       3.96605879       1.22571401       0.78190893      -1.57402941
H       -3.95690768      -2.09550313       2.45357349       2.15166081       0.17465975      -1.92223773
H       -3.58671991      -1.54742861      -0.05472025       1.05167856       0.03276206       0.31047058
27
Lattice="50.0 0.0 0.0 0.0 50.0 0.0 0.0 0.0 50.0" Properties=species:S:1:pos:R:3:forces:R:3 energy=-17657.83496763576 dihedrals="_JSON [245.6, 120.42, 83.67]" pbc="F F F"
C       -0.43297942       1.44696126      -3.49431772      -0.93484656      -1.87158742       0.29599350
C       -0.81791759       1.50320344      -2.22600688      -4.82623317       0.52711215       5.68403417
C        0.77147618       2.03200153      -3.63027247       3.02883635       4.81604157      -0.04189503
H       -0.92203208       0.83070412      -4.26086120       0.28703516       0.16448785       0.39922627
C       -0.47846468       2.59505538      -1.25407689       2.91825985      -3.37233866      -6.53927106
O       -1.88383307       0.68934628      -1.65534968       0.86823789       1.63692408      -1.45556103
N       -1.07904667       2.70329853      -0.11471272      -3.32980239       0.61341620       3.13727500
N        0.54641093       3.33461631      -1.56094892       3.41622202       0.98018957      -1.84063339
H       -0.86503740       3.58593702       0.33457003      -0.04113439      -0.04772636       0.15993097
H       -2.08380501       2.53601587      -0.24879071       0.48115112      -0.13704749       0.77619993
C        1.30057672       3.03951544      -2.71963948      -5.03216700      -3.22400503       0.91109605
H        2.22449273       3.50921508      -2.87615616       1.09764492       0.92621950      -0.16501060
H        1.04055593       2.08337971      -4.63958101       1.70234102      -0.07013698      -1.52366160
C       -1.41549723      -0.62873007      -1.38926782      -0.40774933       1.15061105       0.52290451
C       -1.56710080      -0.92617577       0.10329240      -0.03808160      -1.07799299      -0.25736747
H       -0.37821500      -0.58914740      -1.56216919       1.73928531      -0.37945585      -0.28940584
H       -1.81621183      -1.25291884      -2.19928957      -0.47709841      -0.70473727       0.88323952
C       -0.41298781      -0.86586171       0.94615947      -3.21193586      -0.24917770       1.97641441
C       -2.79234188      -1.38037211       0.65025470       5.36857247      -0.83636634       3.13808663
C       -0.55957639      -1.31534427       2.31136093       3.06584615       0.06001572      -3.17770733
H        0.41417760      -0.24392705       0.74265558       1.22673528       0.27845062      -0.90397049
C       -1.65262805      -2.02579641       2.65903110      -0.70653846      -0.48452742       4.37546909
H        0.36326977      -1.36258640       2.91602021      -0.64033765       0.38832228      -0.02086387
C       -2.79464428      -1.98107066       1.92747209      -3.61421848       1.39997917      -1.24482885
H       -1.67614437      -2.37175459       3.73814192      -0.13089024      -0.01354725      -1.37591703
H       -3.88301391      -2.12214385       2.31923005       2.33581615      -0.61821083      -0.28796094
H       -3.66521275      -1.48374928       0.21017391      -4.14495017       0.14508785      -3.13581553
27
Lattice="50.0 0.0 0.0 0.0 50.0 0.0 0.0 0.0 50.0" Properties=species:S:1:pos:R:3:forces:R:3 energy=-17656.982399773962 dihedrals="_JSON [262.58, 97.59, 94.39]" pbc="F F F"
C       -0.60268564       1.40269868      -3.54972433       0.69847595       0.16925182       0.91597147
C       -0.90023164       1.48912772      -2.17040797      -2.51808366      -5.30635723      -4.11174010
C        0.38948616       2.26515956      -4.06930122      -0.96431823      -0.51665997      -3.58580614
H       -1.13642856       0.57157583      -3.99607858       0.17933610       0.18425258      -0.84684633
C       -0.38168931       2.47647262      -1.46583066       1.82661898       1.72126807       1.51932799
O       -1.89268109       0.55415762      -1.71193659       0.26096828      -0.33361725       1.28777376
N       -0.62751331       2.47271737      -0.15754499       1.40179567       2.42555145       3.95322708
N        0.45663435       3.38024954      -1.99367934       0.17082053       0.18259214       2.60927444
H        0.05464602       2.97349840       0.49009625      -1.46092441      -0.88013346      -1.57777766
H       -1.09323029       1.69883250       0.26408980      -0.34673346      -0.47171430      -0.07757547
C        0.88489512       3.19050910      -3.19478851       0.52913601       1.34127556      -1.56328955
H        1.60346981       3.90858657      -3.59779189       0.05323279       0.08865881       0.28473098
H        0.65402738       2.50996519      -5.22862162      -0.70476587      -1.48190288       2.91775249
C       -1.67460412      -0.97126779      -1.11974530       3.89376441       2.55091516     -10.02692927
C       -1.65949605      -1.09351204       0.23645488       2.24285842      -1.01646117       3.84985087
H       -0.57556168      -1.18834349      -1.65336944      -2.52876205       0.37348550       1.86744530
H       -2.29482545      -1.51605603      -1.86429333      -0.58211342       0.31956159       1.37581768
C       -0.44466088      -1.23565147       0.87519213       4.46191283       1.11703324       1.90077066
C       -2.69367085      -1.39951141       1.04537632      -5.26449367      -1.87805027       1.10406409
C       -0.30776336      -1.11838732       2.33545025      -0.11047097      -0.41081267      -3.15108449
H        0.55585110      -1.38049042       0.27712457      -2.07837105       0.78990687       0.99538885
C       -1.42033059      -1.35726663       3.09587439       1.84868810       1.64420145       0.04336280
H        0.62218812      -0.87576073       2.81383476       0.66983673      -0.20761750      -0.14271808
C       -2.56900384      -1.63510971       2.42662729      -2.10447846      -1.43255777       0.30531726
H       -1.34319400      -1.17415870       4.16017487      -0.29703997      -0.66996944       0.30176432
H       -3.19880340      -2.24130022       3.13051306      -0.90975426       1.07967000      -1.47636634
H       -3.69424987      -1.64626546       0.49782237       1.63286469       0.61822967       1.32829339
27
Lattice="50.0 0.0 0.0 0.0 50.0 0.0 0.0 0.0 50.0" Properties=species:S:1:pos:R:3:forces:R:3 energy=-17657.77840736863 dihedrals="_JSON [248.27, 125.26, 73.01]" pbc="F F F"
C       -0.83783054       1.35560996      -3.53401577       2.28034247       0.47116429      -3.17409880
C       -0.68593488       1.24664154      -2.24549610      -4.72467363      -2.89713718       6.06480662
C        0.12763837       2.18865944      -4.16875750       0.41440995       1.25884569       0.27578803
H       -1.50106522       0.71522165      -4.03973314      -0.82421005      -0.73962966      -0.78054855
C       -0.09815515       2.16798116      -1.36166888      -1.00784912      -1.76993963      -1.37791597
O       -1.75050924       0.42441326      -1.48628674       0.58866649       3.45115993      -1.91479746
N       -0.23391447       2.16575972      -0.04237471       0.54373465       0.60999158       0.99249684
N        0.56546938       3.10349848      -1.92379886       1.98098878       1.88547858      -1.84916034
H        0.44657391       2.83112674       0.31932446      -0.55043719      -0.43594186       0.83677200
H       -0.68420198       1.42542086       0.47502810       0.17418846       0.09449551      -0.01410129
C        0.75453860       3.06124350      -3.28530900       1.76266294       2.36725135       1.13917007
H        1.52206539       3.94951770      -3.44494137      -1.67799152      -2.22358345      -1.04250802
H        0.37562267       2.21463945      -5.23882165      -0.49582128      -0.01811420       0.44352763
C       -1.51777537      -0.90134796      -1.26593907      -5.44835794      -1.97423416       1.24996907
C       -1.64947208      -1.13712947       0.23930412       1.01988318       0.74543552      -0.34009345
H       -0.62321685      -1.05935698      -1.64993932       4.80565231      -1.81491376      -1.30680769
H       -2.23757340      -1.65078644      -1.80158256       0.68010652       1.52899854       0.36235315
C       -0.41072677      -1.03904322       0.86932515      -0.60268244       0.30887057       1.40416462
C       -2.87081730      -1.14777129       0.97409700       1.30105415       0.05926004      -1.64444723
C       -0.51279792      -0.78106710       2.31187558       3.42186174      -0.77057553      -2.62844316
H        0.47495657      -1.14809189       0.13325106      -0.93789851       0.65992362       2.18370639
C       -1.58626920      -1.02092574       3.06148522      -2.78876640      -0.21916645       0.73892352
H        0.28229281      -0.53153372       2.95960188       1.92234299       0.26949741      -0.10600948
C       -2.77708622      -1.24453610       2.35736827      -1.86130863      -0.88954669      -0.36572237
H       -1.51290870      -0.97097437       4.17803517      -0.33506198      -0.10166738      -1.16650018
H       -3.68146485      -1.65365551       2.79912111      -0.14549278       0.66099674       0.74313192
H       -3.78403927      -1.06967671       0.32453684       0.50465683      -0.51691945       1.27634413
27
Lattice="50.0 0.0 0.0 0.0 50.0 0.0 0.0 0.0 50.0" Properties=species:S:1:pos:R:3:forces:R:3 energy=-17655.924551027052 dihedrals="_JSON [275.94, 122.89, 52.45]" pbc="F F F"
C       -0.81036427       1.45808182      -3.56115723       0.89795035       0.69856147       3.23085427
C       -0.86863517       1.18883709      -2.19648118      -2.66396276      -0.00548269       1.56974369
C        0.02994478       2.48726389      -4.05043672      -8.74698315      -8.91528245      -7.31252053
H       -1.49557867       0.95545264      -4.14358531      -1.37496381      -1.22112102      -1.59001495
C       -0.11737343       1.95589237      -1.27779118       2.00064093       1.68313520      -3.13062583
O       -1.88693955       0.34190155      -1.64986785       2.43791180       1.34187937      -1.22623414
N       -0.11036327       2.11850050       0.11823518      -1.35465552       0.80556204       1.54817964
N        0.77896376       2.72743850      -1.96963942      -0.32997989       1.06807408       4.60391217
H       -0.71213997       2.90431607       0.51874239       1.40119731      -0.84577643      -1.58054641
H       -0.40207848       1.35408929       0.72873228       0.08876000      -0.31863543      -0.97496422
C        0.74559137       3.03893943      -3.23358363       8.15004183       6.74033514       4.63912393
H        1.42043954       3.86411455      -3.66032764      -0.32657987      -1.01287525       1.29471283
H       -0.04410395       2.27493752      -5.08853127       0.84499109       1.97381299      -1.54098468
C       -1.25338032      -0.88498416      -1.24594567      -1.69119531      -0.80535970      -0.69908691
C       -1.57320325      -1.05482198       0.27729150       2.70434934       3.29121122      -2.44302347
H       -0.14883681      -0.96518964      -1.63056685      -1.92493511       0.18779736       1.31985078
H       -1.85452138      -1.54668288      -1.88363641       0.46488944      -1.02632068       0.43358735
C       -0.38086316      -0.70943501       0.99060386      -0.55318786      -3.41757691       0.50350284
C       -2.87285522      -0.99616808       0.80101327       6.03853748      -1.12146395       3.15822781
C       -0.47507742      -1.01865976       2.37199330       1.64675939       0.08232001       2.00399045
H        0.53852779      -0.61844674       0.34545775      -0.67818347      -0.21483456       1.41039179
C       -1.73077315      -1.02452436       2.95499185      -1.74468580      -0.84946707       1.28002421
H        0.30234758      -1.39639946       3.17379279      -0.61160617       1.66458902      -2.20972969
C       -2.89171632      -1.10880135       2.18401653      -2.36350903       0.51009983       0.45257274
H       -1.92158597      -1.07922607       4.07256090       0.81873674      -0.25491567      -1.38964173
H       -3.90790506      -1.31547033       2.65199316       1.41994421       0.63635677      -0.22323709
H       -3.61872350      -1.13811822       0.18909736      -4.55028216      -0.67462272      -3.12806485
27
Lattice="50.0 0.0 0.0 0.0 50.0 0.0 0.0 0.0 50.0" Properties=species:S:1:pos:R:3:forces:R:3 energy=-17656.692850735057 dihedrals="_JSON [285.24, 116.18, 51.0]" pbc="F F F"
C       -1.12952851       1.52849636      -3.53899079      -1.78827205      -2.43202481      -1.74841773
C       -1.02056158       1.28330176      -2.23094011      -2.86564648      -2.49571068       4.00825961
C       -0.17740793       2.24158907      -4.15876363       4.07401104       3.29788577      -3.91637533
H       -1.71509535       0.93306165      -4.28360307      -0.36200317       0.52953152       1.41765834
C       -0.15121622       2.04450213      -1.40007204      -2.48785792      -0.85278524       1.54663134
O       -1.94921073       0.21678760      -1.57477581       3.40416640       3.80358672      -2.44122876
N       -0.38809578       1.99759329       0.00892039       0.90355551       0.73227686      -1.51221416
N        0.71694062       2.81687397      -1.99040644       2.22576963      -0.72344754      -0.89218609
H        0.35533382       2.07489550       0.70273408      -0.17873952       0.15354247      -0.75987882
H       -1.19879220       1.49098010       0.32868584       0.04221910      -0.11366910      -0.31081846
C        0.93732318       2.71087763      -3.34794761      -1.51996667       0.29214552       0.81207081
H        2.02858705       2.95890977      -3.53673218      -1.83870161       0.21647874      -0.91376657
H       -0.37751002       2.43110412      -5.38984549       1.39642691      -0.58995129       3.69856094
C       -1.13575445      -0.89862725      -1.22222000      -2.35895667      -1.91736288       0.06349141
C       -1.20769091      -0.98343461       0.32266202       0.04971828       0.75953411      -0.49654611
H       -0.23864011      -1.07065874      -1.81040835       0.84975608       0.87362648       0.52483929
H       -1.78519644      -1.68659381      -1.69619153       0.57426706      -0.26343162       1.00682253
C       -0.14792915      -0.81024330       1.25179187       0.16138783       0.93925883      -0.14363368
C       -2.56744647      -0.96364846       0.71539435       2.14519276      -0.33770656       3.89731607
C       -0.42535800      -0.65686269       2.58202137      -2.65536994      -2.31147230       1.29681715
H        0.92734349      -0.67342371       1.12409030      -0.15678687      -0.44095407      -1.44002928
C       -1.82156660      -0.90797323       2.96453362      -0.05082019      -0.27606484       1.77108651
H        0.41300326      -0.82760528       3.31087471      -1.11307232       0.71874164      -0.46383347
C       -2.97979604      -0.92390596       2.13844101       5.46462846      -0.55382247      -2.93587937
H       -1.98561934      -1.31274571       4.01393713       0.20171143       1.17271285      -0.97764289
H       -3.88029381      -1.31753059       2.50420953      -1.47149685      -0.02292516       0.36859116
H       -3.10764627      -1.24526347      -0.10985622      -2.64512024      -0.15799294      -1.45969446
27
Lattice="50.0 0.0 0.0 0.0 50.0 0.0 0.0 0.0 50.0" Properties=species:S:1:pos:R:3:forces:R:3 energy=-17657.153002020175 dihedrals="_JSON [311.15, 123.73, 48.8]" pbc="F F F"
C       -1.19682588       1.47989616      -3.59759378      -3.25838035       0.29680303       1.37443587
C       -1.29778932       1.46428208      -2.17761929       0.83793021      -2.74211970      -3.47122937
C       -0.33683201       2.40559880      -4.22532499      -1.14045327      -1.60127292      -2.86164900
H       -2.01591264       0.86854386      -4.19837945       2.13823245       1.20450813       1.20737762
C       -0.36893230       2.30428306      -1.53005425      -2.40955307      -2.29731391       1.39490565
O       -1.85975286       0.29685909      -1.64036939       0.97296245      -0.65607691       1.28908236
N       -0.23609785       2.09006371      -0.20028431       0.64529499       0.99507990       4.27789655
N        0.50298317       3.02133493      -2.08678181       4.24597396       1.09150082      -4.72710664
H        0.75963895       2.36921184       0.16729535      -3.20863228      -0.18443866      -0.62859657
H       -1.11333566       2.24832072       0.40369210       2.36628791      -0.43013569      -1.01553617
C        0.70869332       2.90198141      -3.48719714       0.93831149       2.75692553       2.04473166
H        1.74172461       3.38975262      -3.83494749      -2.82549317      -0.99512296       0.41893438
H       -0.64095639       2.42754778      -5.34520193       1.89623053       0.41796711       1.64224390
C       -0.77274219      -0.66956332      -1.01890785      -1.12169873       0.96102438      -1.23992437
C       -1.10887089      -0.95647281       0.43310128       1.14521951       0.75213281      -1.36742318
H        0.07426013      -0.00731191      -1.14035914       0.79861303      -0.71146032       0.34781039
H       -0.64869466      -1.63805119      -1.62268508      -0.63171847       1.57512464       0.39630282
C       -0.14541678      -0.77076742       1.42893997      -0.73510292      -0.08757192      -2.37731331
C       -2.41117158      -1.33772363       0.71292905      -0.32688562       0.54322376       3.11645931
C       -0.54782647      -0.92827245       2.74104181       5.50740418       1.19323577      -0.06043057
H        0.90630692      -0.56564049       1.10200952      -1.03842902       0.10554134       0.70772140
C       -1.71517265      -1.32588620       3.15555519      -7.12203124      -1.96664353      -3.03719349
H        0.30254438      -0.72945126       3.36418160       0.12681660      -0.20051049       1.26970576
C       -2.75313421      -1.48613319       2.07393079      -0.55731198      -1.75314297       1.51121299
H       -2.07828198      -1.74555131       4.06347302       0.45316127       0.45324747       1.29548981
H       -3.83914057      -1.96746094       2.37467426       2.89142963       1.58632943      -0.76634921
H       -3.15256022      -1.34674704      -0.04665051      -0.58817807      -0.30683415      -0.74155860
27
Lattice="50.0 0.0 0.0 0.0 50.0 0.0 0.0 0.0 50.0" Properties=species:S:1:pos:R:3:forces:R:3 energy=-17657.34928673293 dihedrals="_JSON [294.13, 133.78, 62.64]" pbc="F F F"
C       -1.19555900       1.44170621      -3.61912782       1.60150876      -0.13350483       2.12174898
C       -0.79350332       1.28954315      -2.23222176      -2.13429226       0.05672378      -2.86241688
C       -0.61110896       2.49461437      -4.25299045       2.42874957       1.64744229      -0.63559402
H       -1.81827770       0.76710379      -4.17295739      -0.49482650      -0.60294866       0.34468501
C       -0.02873453       2.28832383      -1.54829262      -4.67236016      -2.28384275       3.05740891
O       -1.48510842       0.26812155      -1.60468970      -0.75425796       1.49990658      -0.60483976
N       -0.41535456       2.19044760      -0.12582209       0.43847746      -2.48267129      -3.10301990
N        0.58437092       3.27574152      -2.17482711      -0.33687002      -0.83150716       1.43496296
H       -0.30239556       2.87936860       0.49608035       2.00838158       3.98934016       2.27186072
H       -1.36322816       1.90447663       0.14056795       0.35288463      -0.72457408      -1.53934919
C        0.30674452       3.23843599      -3.44524054       1.46512435       3.99453659      -4.73968157
H        0.87245044       4.13390024      -3.99997299      -1.23745098      -2.09300643       0.85850481
H       -0.58888043       2.72459488      -5.37452805      -0.49409635      -0.39516617       1.85958540
C       -0.61580817      -0.60929435      -0.97270280      -0.58407988      -0.46455809       1.10427976
C       -1.15358469      -0.90066347       0.46454407      -1.92539007      -1.10046733      -3.63046326
H        0.32910743      -0.13630193      -1.19289103       1.19747823      -0.17896866       1.84797342
H       -0.50033950      -1.49302799      -1.56525397      -0.61692091      -1.31680835      -0.38834576
C       -0.39720028      -0.61830080       1.47958706       6.65831798       1.62664070       4.42537558
C       -2.39665578      -1.53145524       0.74958871      -0.12094176      -0.04277890      -3.80483922
C       -0.64515817      -0.98601497       2.85295180       0.35401741       0.86372737      -1.79335982
H        0.64444154      -0.21832227       1.20119665      -1.57564611      -0.23616599       0.76361651
C       -1.85510598      -1.57872728       2.99209299      -0.81404521      -1.74615082       6.04454679
H       -0.00199339      -0.84268669       3.77471724      -0.51178436      -0.00454212      -1.69535448
C       -2.79277955      -1.84516703       2.01621959      -2.19277866      -1.03034065      -2.06129549
H       -1.96594779      -1.93525721       4.11524567      -0.68469736       0.56680760      -2.35153279
H       -3.84063617      -2.36053321       1.96224736       2.18796524       0.86089805       1.44051698
H       -2.98550710      -1.84905356      -0.18425658       0.45753334       0.56197914       1.63502632
27
Lattice="50.0 0.0 0.0 0.0 50.0 0.0 0.0 0.0 50.0" Properties=species:S:1:pos:R:3:forces:R:3 energy=-17658.2541326166 dihedrals="_JSON [281.26, 155.18, 66.02]" pbc="F F F"
C       -1.15428434       1.26954937      -3.62588456       1.29311543       3.77776032       2.83331433
C       -1.12776461       1.45677214      -2.22559426       3.52384938      -1.57246344       0.80113181
C       -0.59161158       2.40730502      -4.35028608      -1.47638202      -2.82082007      -0.71827978
H       -1.50781570       0.32537700      -3.95272637      -0.66590959      -0.50573752      -1.02426228
C       -0.16332470       2.39468688      -1.62949812      -1.69878204       0.74494908      -2.51453618
O       -1.48281993       0.49397922      -1.28783764      -0.76000935      -2.22845197       0.26476701
N        0.25042790       2.40624541      -0.36427689       1.13872787       2.49852668       2.44264390
N        0.34905539       3.38967990      -2.34960644       0.02594984      -0.01032985      -0.39384108
H        0.55982406       3.36325197       0.04092106      -0.63933466      -2.58947061      -1.26529796
H        0.04310212       1.69761890       0.29121364      -0.69167748      -0.69779665       0.59235698
C        0.10887011       3.39694183      -3.65800080       0.96144454       0.51184997      -1.84078183
H        0.72925178       4.17683046      -4.23068378      -1.41451110      -0.98214125       0.70645043
H       -0.79043356       2.25862462      -5.44720110       0.93940889       1.11651011       0.92680827
C       -0.68460142      -0.70057275      -0.89367751       0.59898498      -0.30118719       0.81281738
C       -1.11723196      -1.11087592       0.55035047       2.91987507       2.18763021      -1.66271313
H        0.40246926      -0.47469719      -0.96485683      -0.49554725       0.31118065       0.23300928
H       -0.73628859      -1.73116042      -1.36583636      -0.86953256       1.55136695      -1.14766633
C       -0.16067336      -0.92519317       1.61119205      -1.04845146      -0.32008723      -0.42851105
C       -2.39203248      -1.55765793       0.68757407      -0.16335655      -1.16470968       0.47349044
C       -0.66381191      -1.12210038       2.88331446      -2.60391127      -0.02717676       2.66491956
H        0.91079302      -0.65568488       1.38396454      -1.32053335      -0.18022009       0.35667970
C       -2.09883412      -1.52336572       3.17029153       5.32357143       0.57692766      -8.33093226
H       -0.12963710      -0.90076232       3.84279635       0.18692846      -0.21868890      -1.19336646
C       -2.79787378      -1.89067143       1.98648086      -0.27966111       1.22963583       2.35953099
H       -2.34966264      -1.59046406       4.12410363      -1.72201105      -0.63188236       4.23478722
H       -3.76851192      -2.27133862       2.16159852      -1.25751296      -0.56711390      -0.15218701
H       -2.98172674      -1.78152074      -0.23035253       0.19526791       0.31194002       0.96966805
27
Lattice="50.0 0.0 0.0 0.0 50.0 0.0 0.0 0.0 50.0" Properties=species:S:1:pos:R:3:forces:R:3 energy=-17657.038195696223 dihedrals="_JSON [272.0, 144.91, 69.74]" pbc="F F F"
C       -1.16973479       1.14910166      -3.47498786       1.10103648       2.01702325       3.01224506
C       -0.89898289       1.36008064      -2.04111701       0.55712699      -1.34543934      -0.41002027
C       -0.73558754       2.09923049      -4.40494370      -0.01675880       0.00741260       1.65560020
H       -1.67502461       0.21383178      -3.63465636      -0.22322519      -0.26085782      -0.73384320
C        0.14887503       2.26541688      -1.65831921      -2.92446902       1.56963865      -2.44172881
O       -1.53308579       0.46703963      -1.11386159      -0.21969658       2.95083712      -1.96384665
N        0.70116893       2.47345349      -0.39345356      -2.63980223      -1.00297530      -0.63480591
N        0.28909513       3.29111661      -2.59768397       0.56616183       0.23646694       1.20003114
H        1.65352695       2.63408790      -0.27145154       1.81464347       0.43499214      -0.17889455
H        0.28697909       1.86778081       0.29636165       0.09354067      -0.10469065       0.18655522
C       -0.19634469       3.35394602      -3.82597716       2.00815120      -3.03787454      -1.58223969
H        0.25143978       4.16837773      -4.51008296      -1.28923432      -1.01562565       1.25611255
H       -0.66499955       1.68567628      -5.40873040      -0.35776873       1.15026899      -0.48321419
C       -0.96366356      -0.79379155      -0.90927369       1.02434038      -0.15650363      -4.40427433
C       -1.20612244      -1.02584933       0.44854969      -0.71496621       0.09745257       6.81740829
H        0.05403696      -0.64985943      -1.37432315      -0.30554635      -1.17120705       1.21783632
H       -1.49014117      -1.68385282      -1.42458319       0.60848338       1.54532473      -0.19909940
C       -0.32851802      -0.64993619       1.55088292       0.10375348       0.63273296      -3.31953930
C       -2.53358646      -1.25739125       0.85765526       5.03134410      -2.50606167       4.59803582
C       -0.59917521      -1.03170291       2.81679438      -0.16048341       0.44505161       0.85641028
H        0.36411665       0.17438700       1.25760380       0.56027165      -1.38513570       0.48649091
C       -1.84548569      -1.60223685       3.07857537       0.79497967      -0.28478000       0.96675672
H        0.04836054      -0.79672149       3.66598869      -0.08130153       0.08689341      -0.29770155
C       -2.85056164      -1.71868944       2.19452208      -0.09216605       1.21813049      -3.57031869
H       -2.02481763      -1.80505426       4.08007458      -0.43215255      -0.85348843       2.03838057
H       -3.84865771      -2.11451807       2.36510395       0.08051731       0.27982411       0.46150156
H       -3.20560310      -1.05059173       0.20040769      -4.88677963       0.45259019      -4.53383810
27
Lattice="50.0 0.0 0.0 0.0 50.0 0.0 0.0 0.0 50.0" Properties=species:S:1:pos:R:3:forces:R:3 energy=-17657.369177456996 dihedrals="_JSON [224.56, 159.33, 96.06]" pbc="F F F"
C       -1.14570227       1.21660390      -3.38521259       1.08865513       3.03693859       2.40229008
C       -0.62213486       1.50414109      -2.10373344      -2.18266134      -3.58678697       0.94502226
C       -1.14435534       2.32602368      -4.24076613      -0.03068958      -1.95802189       0.05349869
H       -1.69808716       0.40974891      -3.74405149      -1.07238729      -1.80037112       0.48432527
C        0.22369476       2.62418173      -1.80819287      -1.29404033      -1.99114182      -0.32052364
O       -1.17409805       0.72041299      -0.95432452       1.27052760       1.27644636      -1.34835862
N        0.66688959       2.75872597      -0.47895089       0.88859283      -0.91331658      -0.42158458
N        0.48074676       3.46388168      -2.79169013      -0.76760318      -0.13193991      -1.67305383
H        1.29198644       3.54803433      -0.46421884       0.40241701       0.25300900       0.32708696
H        1.13673680       1.89126793      -0.07296745      -1.13711662       1.62884980      -0.89760129
C       -0.24402640       3.28747673      -3.99435212       1.37639034       3.33304541       1.45873836
H       -0.17921220       4.12729266      -4.71733969       0.31837743      -0.38548476       0.68804093
H       -1.93447071       2.30595035      -4.97159170       0.44558149       0.37336552      -1.04665367
C       -1.20574742      -0.68411743      -0.89173554      -0.56212777      -2.09793732      -1.08363712
C       -1.33650673      -1.22463699       0.49812912      -2.06812857       1.27129637       1.38197628
H       -0.29388037      -1.16809458      -1.08236906       2.22807929       0.07725095      -1.51984307
H       -1.90590706      -1.32458934      -1.57225930       0.36105019       1.92649482       0.68864573
C       -0.23207776      -1.16349983       1.36140435      -0.25592847      -2.37233651       2.85516155
C       -2.64478686      -1.56627758       0.95981459       1.01746599       0.46727266      -0.26988301
C       -0.56394332      -1.52781249       2.79212970       0.92150493       2.31473375      -2.74916422
H        0.83178303      -1.09239009       0.90269711      -1.84234020       0.17821270       1.30185370
C       -1.89070124      -1.63935648       3.22036076       2.90310255      -0.13315541       1.22698429
H        0.11771214      -1.42295494       3.62382713       0.80451107      -0.05247855      -0.28840171
C       -2.87271772      -1.83872613       2.38416171      -5.26392458      -0.02041000      -7.65570168
H       -2.17907156      -1.55202099       4.22249661       0.28350516      -0.36189251       1.92764309
H       -3.97010182      -2.09869931       2.49645385       1.46924101       0.47152323       1.11048322
H       -3.39371745      -1.42656922       0.07049784       0.69794591      -0.80316583       2.42265601
27
Lattice="50.0 0.0 0.0 0.0 50.0 0.0 0.0 0.0 50.0" Properties=species:S:1:pos:R:3:forces:R:3 energy=-17657.404860257244 dihedrals="_JSON [201.7, 211.62, 112.77]" pbc="F F F"
C       -1.22075604       1.29314503      -3.30005469      -1.31243285       0.35665483       2.37953024
C       -0.72585315       1.53826461      -2.02353398       3.31882392      -2.27109251       0.94658212
C       -1.18153976       2.29796041      -4.23864571       1.13259104       4.29746893      -0.66346921
H       -1.92626216       0.52789017      -3.46074792      -0.71214818      -1.37086424       0.00898348
C        0.29263946       2.57731739      -1.85017116      -1.36966845      -0.41572086      -0.87073294
O       -0.58171094       0.59535374      -0.89835432      -0.96948369      -0.12596239      -2.07651915
N        1.04339435       2.65272912      -0.71127182       2.87428710       1.30169372      -7.20953215
N        0.51614109       3.50424402      -2.77268649      -1.53843144      -1.63716411      -2.60174626
H        1.40936991       3.55114812      -0.67058961       1.07084060       1.86604506       0.61508553
H        0.60519388       2.34027548      -0.01000134      -3.95087148      -3.14773234       7.54211124
C       -0.22146521       3.31994816      -3.97245720      -0.35662840      -1.96990130       3.97922971
H       -0.03488736       4.12861373      -4.55681715       0.07430413       2.29623753      -2.39970554
H       -2.04038161       2.65191992      -4.90765501       1.57236153      -1.55071832       0.26236930
C       -1.05743291      -0.78725572      -0.89715798      -1.50752433      -0.54852039       0.69286447
C       -1.44087241      -1.11913214       0.53074908       1.18501826       0.34694998       2.18749815
H       -0.40726747      -1.63519920      -1.21068902       0.81681907       1.32218731      -0.33948726
H       -2.01203229      -1.05964014      -1.41704618       0.59492623       1.29160031      -0.47782423
C       -0.46207019      -1.14687123       1.57685642       0.93460795       1.20299432      -2.59026304
C       -2.77392924      -1.35303725       0.89530494      -0.66735080      -1.26332738      -3.11907050
C       -0.81680881      -1.43319475       2.90075548       0.42637493      -0.75202051      -1.76818638
H        0.57860567      -0.83484768       1.18040872      -1.47094520      -0.66562141       1.29237058
C       -2.08633478      -1.85540702       3.14840554      -1.60054297       0.39087511       0.47836981
H       -0.16467697      -1.56590412       3.72585310       1.27013333       0.47200254       0.41141791
C       -3.11395442      -1.82051355       2.11082933      -0.85929103       0.49189900       6.83543347
H       -2.18338558      -2.04280295       4.26621012      -1.09878290      -0.21316979      -1.65856629
H       -4.15128127      -1.80957793       2.69741490       1.73226997      -0.59937844      -2.50690058
H       -3.51805546      -1.50796408       0.07171927       0.41074365       0.89458532       0.65015749
27
Lattice="50.0 0.0 0.0 0.0 50.0 0.0 0.0 0.0 50.0" Properties=species:S:1:pos:R:3:forces:R:3 energy=-17658.259613129256 dihedrals="_JSON [209.19, 201.76, 111.01]" pbc="F F F"
C       -1.21592546       1.42235684      -3.09473610       0.57916880      -1.75172241       3.54061474
C       -0.46859028       1.49780027      -1.91759592       1.46652815       0.85040996      -1.10976705
C       -1.33431504       2.51760767      -3.87481760      -0.43395819       0.98100985      -2.64935683
H       -1.75730278       0.51557298      -3.20547606      -1.21523814      -0.42929442      -0.40578014
C        0.50269595       2.57991339      -1.86834295      -1.11146246      -1.12711220       3.88753819
O       -0.58891035       0.74324095      -0.79969987       0.20712116      -1.26469207       0.07220613
N        1.35772686       2.64696272      -0.68135317      -0.23854943       2.16648830      -1.92637236
N        0.36344766       3.61525407      -2.64665604       1.66473377       0.78085780      -2.30680239
H        1.68938364       3.65204747      -0.50625923      -0.67228508      -2.47763188      -0.09684036
H        1.31810823       1.96503620       0.09120162      -0.44019636       0.87763033      -0.97493545
C       -0.38391941       3.53237396      -3.79301785      -2.21154823      -1.83370764       3.16346656
H       -0.66628734       4.32805768      -4.40372866       0.74191767       2.19782568      -0.73008561
H       -2.27171515       2.55992417      -4.49420707       1.48427436       0.08872675      -0.20235188
C       -0.99855388      -0.67884223      -0.90331375       1.26676883       2.04681443      -1.72553171
C       -1.53941696      -1.08976063       0.37389197      -0.80162457      -0.76039183       2.29492779
H       -0.06303923      -1.22805516      -1.20100354      -1.01736671       0.18940334       0.18870449
H       -1.74287171      -0.71258109      -1.66320286      -0.62421562      -0.45213088      -0.96178246
C       -0.57095541      -1.18729543       1.35783076      -2.68870497      -2.33234899       3.79209465
C       -2.87565910      -1.41591973       0.72928445      -0.18415139       0.55843036       0.19306164
C       -0.84875225      -1.78692890       2.69064058       0.06109768       2.33715986      -4.62125203
H        0.37757897      -0.89230388       1.09989335       2.55010480       0.70958246      -0.37377680
C       -2.15675669      -2.24328496       2.88284596       3.60448671       0.94765525       2.80811516
H       -0.02594387      -1.71092232       3.38275630      -0.05068153      -0.69659619       0.54461215
C       -3.16116694      -1.89012286       2.01637676      -0.46772498      -2.86527174      -0.68515646
H       -2.15478586      -2.71108546       3.89430598      -1.52095299      -0.03162408      -0.87304443
H       -4.01926239      -2.55075998       2.23590742      -0.63733411       1.39429845      -0.49507947
H       -3.76599375      -1.26217987       0.10322372       0.68979280      -0.10376846      -0.34742606
27
Lattice="50.0 0.0 0.0 0.0 50.0 0.0 0.0 0.0 50.0" Properties=species:S:1:pos:R:3:forces:R:3 energy=-17658.27828812805 dihedrals="_JSON [195.36, 213.84, 127.94]" pbc="F F F"
C       -1.06709920       1.36536078      -2.97840235      -0.80422447       1.18488859      -1.52793532
C       -0.38267428       1.54880739      -1.77882264       0.54671961      -1.82031926       0.45351303
C       -1.26130698       2.46802819      -3.89669898       1.51546077      -1.19913943       2.00630720
H       -1.47203080       0.42712275      -3.35866272      -0.03895175      -0.17564761       0.83677852
C        0.45629938       2.69728675      -1.63705350      -1.82667282      -0.79002081      -1.30707855
O       -0.34885700       0.59221080      -0.75707740      -0.08966844       2.27627108      -1.39366208
N        1.47365621       2.90600826      -0.73612549       1.06742233       2.43868017      -1.78060275
N        0.24155515       3.71666996      -2.43342581      -0.06497691       0.44122846      -1.01773192
H        1.67011209       3.95564914      -1.01831004       0.05959875      -2.59121894       1.39380828
H        0.97858217       2.88745173       0.09997602      -0.24001108      -0.01202831       2.90125063
C       -0.57096294       3.58992254      -3.47092965      -0.98860649       2.85363485      -3.68528310
H       -0.63527909       4.52806881      -4.20066365       0.17485733      -1.76386142       1.84841528
H       -1.77165666       2.37319079      -4.87066117       0.24430521       0.12533792       0.74579116
C       -0.88969899      -0.72976096      -0.94520835       2.96764161       1.47383766      -1.14160959
C       -1.40621229      -1.02883711       0.40612602      -1.32173534      -2.50748341      -1.18406493
H        0.06668909      -1.19764735      -1.37497969      -1.55149218      -0.74726009       1.05973840
H       -1.65250242      -0.85098369      -1.72429845      -0.14114173       0.47693975       0.22078509
C       -0.60430217      -1.28433206       1.49380346       1.47329522      -0.09585954       1.76377979
C       -2.74306390      -1.44531829       0.39684342      -1.34710401      -0.33494369       3.99809027
C       -1.10291218      -2.04383912       2.61373384       2.36043614       1.67209773      -2.30133271
H        0.45953261      -0.86326836       1.49457034      -1.39207666      -1.08827076      -0.14509792
C       -2.46658970      -2.21754150       2.68746953       0.63519774      -2.75104405       1.95015989
H       -0.27562195      -2.50710489       3.19539418      -1.21779612       0.51184396       0.45426109
C       -3.32436668      -1.93143923       1.62563074       3.44260860       1.02876642      -0.47744726
H       -2.75523809      -2.88358436       3.59197345      -0.31673669       1.48143473      -1.54631227
H       -4.28285424      -2.05057505       1.99129643      -2.76037902      -0.28691453      -0.83109717
H       -3.42651342      -1.26533700      -0.38693774      -0.38596961       0.19905054      -1.29342307
27
Lattice="50.0 0.0 0.0 0.0 50.0 0.0 0.0 0.0 50.0" Properties=species:S:1:pos:R:3:forces:R:3 energy=-17656.66632462507 dihedrals="_JSON [194.37, 195.69, 91.48]" pbc="F F F"
C       -0.79221953       1.29734998      -3.11996486      -3.00659184       1.76728944      -5.47945730
C       -0.19109174       1.42940170      -2.01383096       2.32754294       3.32298395       6.48817202
C       -0.88537569       2.50827660      -4.05049121      -0.92325150      -3.61185061       0.37850546
H       -1.47526074       0.48727869      -3.22746788      -0.51424800      -0.66043538      -0.78773885
C        0.48298618       2.79194955      -1.82072184      -0.82760970      -2.29146796      -2.08930620
O       -0.44166471       0.74278958      -0.72367861       0.65419059       2.89502702      -2.10081701
N        1.18417742       2.79069804      -0.67586980      -0.26984525       0.65061748       0.61786817
N        0.43775235       3.78055576      -2.71793361       2.07247468      -0.18857530       3.57297142
H        1.42974098       3.77793103      -0.46834047      -0.03282287      -1.36320932       1.03334006
H        0.79846844       1.99268218      -0.06916552       1.26476970       2.38107684      -0.28664187
C       -0.28471394       3.67484630      -3.83111499      -0.72463693      -0.02124528       0.96065611
H       -0.54662972       4.62249755      -4.31415572       0.32541215      -0.44758851      -0.37112956
H       -1.67777419       2.43956704      -4.74334719      -0.60523494      -0.28611118      -1.28664721
C       -0.75024006      -0.58049888      -0.81706580       0.84585408      -3.63375422       0.48203150
C       -1.37644217      -1.22831982       0.44216497      -6.55280487       1.57143402       0.72002046
H        0.26759563      -1.11009641      -1.03167857      -1.95037589       0.17878695      -0.03722675
H       -1.54255234      -0.81398795      -1.55041799       0.66866884       0.23716031      -0.46464454
C       -0.81374967      -1.41179664       1.66507170       2.08967302       0.87341303       1.33953247
C       -2.88995460      -1.29003232       0.65353416       0.88987029      -0.93102390      -0.77429278
C       -1.36600536      -1.88701650       2.90713433      -0.09031299      -0.81205176      -0.77309410
H        0.07019750      -0.79157539       1.51990423       1.38325147      -0.91523802       1.52935829
C       -2.68668191      -2.35562887       2.85700715       0.21125246      -1.18268762       0.02608220
H       -0.78945344      -2.11375692       3.83351084      -0.08192859       0.71667266      -0.97628339
C       -3.42705367      -2.08058249       1.70591551      -1.41490673       0.61767636      -1.15665136
H       -3.16377474      -3.01296438       3.63893555       0.75476768       1.00135083      -0.57300062
H       -4.53216677      -2.43375764       1.58162791       2.00406095       1.01447401       0.59178280
H       -3.72183131      -0.73172683       0.12675254       1.50278124      -0.88272387      -0.58338941
27
Lattice="50.0 0.0 0.0 0.0 50.0 0.0 0.0 0.0 50.0" Properties=species:S:1:pos:R:3:forces:R:3 energy=-17657.03465348994 dihedrals="_JSON [210.11, 182.53, 98.67]" pbc="F F F"
C       -1.00454586       1.29384349      -3.09516746       0.23329876       2.90251210      -1.96624639
C       -0.34161359       1.45022568      -1.94738021      -1.98777173       2.49191152       2.82286750
C       -0.91619401       2.41820096      -4.02978630      -2.20065923      -3.23193089      -2.06666331
H       -1.77814300       0.56108498      -3.19029559      -0.06928088      -0.70960076      -0.34170718
C        0.19619085       2.77939383      -1.57661199       2.57033663      -5.26206458      -0.37070027
O       -0.76158855       0.79951591      -0.84026571       0.32205481      -3.23699138       0.82350116
N        1.04286032       2.82874885      -0.48045027      -1.87615505      -1.76917474       0.94324672
N        0.44333034       3.49714529      -2.57050028       1.43596049       6.06840563      -2.63511168
H        1.64342768       3.58594991      -0.33564441       0.76876117       1.29108702       0.08109662
H        0.97973613       2.09141464       0.23391022      -0.13381060       0.85975415      -0.66794278
C       -0.12633881       3.50787399      -3.79535866      -1.07988411      -1.41332279      -0.13572798
H       -0.01351755       4.28191758      -4.61796087       0.32249653      -0.56691910       1.65500174
H       -1.60386933       2.16949340      -4.93370318       1.54507726       1.28743998       1.09912811
C       -0.68621692      -0.65373277      -0.84761482       1.31366857      -0.15353384       0.99678437
C       -1.28273602      -1.10109492       0.49367650       1.19693203       0.55498099      -0.73034502
H        0.36482977      -0.98238274      -1.08494630      -0.37243231       0.56785474       0.92590354
H       -1.19894954      -1.29479263      -1.59023860      -0.70153638       1.29768164      -0.38610232
C       -0.62835685      -1.15777797       1.72306330       1.20393250      -1.81221542       0.01538584
C       -2.57659990      -1.48792153       0.38054314      -2.95699785      -1.78656532       3.34589796
C       -1.28533033      -1.99359662       2.80090414       1.92536775       5.30348290      -4.94418857
H        0.43137237      -0.69107183       1.53792487      -1.59218820      -1.52574169       1.66993682
C       -2.62384741      -2.00737022       2.76770153      -2.43826951      -1.17680721      -1.49673747
H       -0.88822873      -2.36303273       3.63443528       2.63416472      -0.94349970       3.52190265
C       -3.30880247      -1.89154003       1.55022243       2.38691397       1.51323098      -1.50714260
H       -3.14649036      -2.31092351       3.64609748      -0.52361414      -0.50535692       0.57838834
H       -4.33343379      -2.09192878       1.44193263      -1.46056556      -0.27324161       0.11736636
H       -3.09653175      -1.57285298      -0.53068776      -0.46579964       0.22862432      -1.34779215
27
Lattice="50.0 0.0 0.0 0.0 50.0 0.0 0.0 0.0 50.0" Properties=species:S:1:pos:R:3:forces:R:3 energy=-17658.184341275715 dihedrals="_JSON [259.78, 182.62, 59.7]" pbc="F F F"
C       -1.38459973       1.71891156      -2.95419108       0.86695134       0.45405489      -2.54463328
C       -0.73683576       1.63013384      -1.79689482       0.16909740       1.83969691       4.04357477
C       -0.97390216       2.47429617      -4.12881072      -1.13739714      -0.85246798       0.99455878
H       -2.02757759       0.96226721      -3.15885478      -2.78792075      -2.21130824      -0.35441679
C        0.25064634       2.70801676      -1.56576572       1.14011306      -3.14422545      -1.76743326
O       -1.17044346       0.77950210      -0.65191933       0.86744315       3.35448097      -3.59695399
N        1.01375396       2.69326962      -0.45375939      -3.17339828      -1.68752495       4.80194432
N        0.79688459       3.27141653      -2.61976309      -0.99170019       0.72056582      -2.18189507
H        1.79564990       3.26699408      -0.29766767       0.88817254       1.15103351      -0.42283033
H        0.45904086       2.46671757       0.47423532       1.68527502       0.51483733      -2.70835166
C        0.20513070       3.13700022      -3.88059581      -0.67188068       1.02562611       1.32366915
H        0.61531245       3.78161159      -4.62463200       0.76802350       0.23323279      -0.60617911
H       -1.68833244       2.40847213      -5.06962757       2.19349956       0.36648856       1.90668299
C       -0.49492580      -0.43598460      -0.67219254       2.74833172      -0.12023549      -0.79008316
C       -1.14272696      -1.09549309       0.49563407      -2.32615798       0.64346230      -3.92721766
H        0.67587806      -0.27935669      -0.80116453      -1.88855080      -0.21552422       1.58108696
H       -0.60804973      -0.99507600      -1.60122691      -1.02853608      -0.21124449      -0.35583119
C       -0.55979894      -1.46394241       1.58558910       4.22324770      -2.10193224       5.65207862
C       -2.53728948      -1.25177231       0.38595796       0.46956693       0.12333937       0.26872637
C       -1.24700586      -1.96081532       2.70525329      -2.31482727       0.61335585      -2.75247800
H        0.53970893      -1.46797931       1.71324642      -0.42830396       0.32719351      -0.41635765
C       -2.62977129      -2.09901518       2.59142206       0.13801454      -2.40472171       3.92554784
H       -0.80075194      -2.40143560       3.51660221       1.51928136      -0.54627331       2.11541303
C       -3.26229320      -1.84178143       1.41343469      -1.92294729       1.23237422      -1.88342959
H       -3.15725459      -2.61124956       3.53582544       0.83487105       1.30813170      -2.39679501
H       -4.35954141      -1.96991378       1.25588102       0.89543150       0.01670547       0.40043098
H       -2.94924106      -0.76722000      -0.48405137      -0.73569996      -0.42912124      -0.30882804
27
Lattice="50.0 0.0 0.0 0.0 50.0 0.0 0.0 0.0 50.0" Properties=species:S:1:pos:R:3:forces:R:3 energy=-17656.164548784778 dihedrals="_JSON [284.84, 166.36, 59.01]" pbc="F F F"
C       -1.54118307       1.98643593      -3.11209498      -3.61715096      -2.10010974      -5.85806994
C       -0.98486521       1.77892743      -1.93711197       3.46377521       0.52351712       3.22966989
C       -0.86548676       2.22196434      -4.36048767       2.75969560       1.26871154       3.65930732
H       -2.59150789       1.64222485      -3.26551609       0.57912171       0.01577461       0.67341011
C        0.21923348       2.48504426      -1.59433200      -0.16389699      -0.35563764      -7.18411432
O       -1.46805405       1.02710206      -0.94737771      -1.11942646      -1.42049932       3.09124141
N        0.44708339       2.91797574      -0.36141089       1.93720469       2.06765846       2.09146273
N        0.98592186       2.75287841      -2.76700011      -0.59850627       0.78289916       2.24719420
H        0.75636742       3.90595281      -0.14350808      -0.22940203      -2.01225833      -0.77144711
H        0.01818732       2.42964018       0.40581708      -0.41853284       0.00732140      -0.07842752
C        0.49990605       2.56911982      -4.01363948      -2.86699030       0.69197098      -1.68198219
H        0.92180154       3.00314742      -4.95845472       1.42836264      -0.58868756       1.37232215
H       -1.22107589       2.25307800      -5.40941308      -0.15228659      -0.01463403       1.08280873
C       -0.69982799      -0.27863073      -0.68785041      -3.04530422      -0.43319518      -1.34840493
C       -1.06353706      -0.98889218       0.68865571      -1.46387477       2.12712692      -2.34975425
H        0.32777392      -0.11359985      -0.85150970       1.53516474       0.33455974      -0.22526633
H       -1.20335636      -0.79742339      -1.59793416       1.60436879      -0.25475941       1.72741149
C       -0.22515196      -1.18856934       1.82357925      -4.15592237      -0.95741399      -1.86297979
C       -2.53748130      -1.23974132       0.56676418       3.14450356       1.92321187       2.08814322
C       -0.98194310      -1.75979747       2.91795134       1.39476414      -1.73890327       0.26791489
H        0.83009637      -1.29376951       1.66764939       0.64773278       0.70472762       0.59181014
C       -2.25395136      -2.24683590       2.75469601      -4.24992302      -0.81715310      -1.61356978
H       -0.47619059      -2.14920146       3.82956691      -0.02388958       0.56053262      -0.68473038
C       -3.14637232      -1.86182444       1.60336753       3.76393730      -0.72054788       1.38320725
H       -2.79562069      -3.07189017       3.35175115       1.49546349       1.77945676       0.07112648
H       -4.12761188      -2.15898028       1.39087491      -1.73354675      -0.65287320       0.84475486
H       -3.08669734      -0.59754480      -0.11671021       0.08455850      -0.72079616      -0.76303835
27
Lattice="50.0 0.0 0.0 0.0 50.0 0.0 0.0 0.0 50.0" Properties=species:S:1:pos:R:3:forces:R:3 energy=-17657.56074337775 dihedrals="_JSON [275.04, 165.29, 40.02]" pbc="F F F"
C       -1.05371901       1.54108236      -3.13889200       0.31351162       1.36544609      -4.78785392
C       -0.83581110       1.75609264      -1.86130950      -0.19216143      -0.94145690       3.28887914
C       -0.46363413       2.20952347      -4.29961526       1.33791611      -1.40124549       1.54623984
H       -1.69552686       0.81609862      -3.46740302      -2.23145350      -2.11104779      -0.09929296
C        0.28796349       2.60218844      -1.48780441      -4.73537170      -1.41072510      -5.48971624
O       -1.60367801       0.94974712      -0.95220269       2.05997840       1.34242784       0.22534597
N        0.50623347       2.96783049      -0.26567666       2.64458458      -1.52580150       5.17683746
N        0.81213661       3.11345618      -2.52568199       3.02997134       2.84256725      -1.01983626
H        1.50014938       3.31971367      -0.12470417      -1.75740836      -0.54821096      -0.14767236
H        0.33695915       2.02114939       0.20283630       0.41972091       2.23297844       0.67885995
C        0.56074982       2.98719657      -3.85506750       1.93626065      -0.07188576       1.68887642
H        1.47770350       3.38153464      -4.32606425      -1.15387229       0.04618639      -1.08395117
H       -0.37064233       1.72941344      -5.29534895      -0.98258904       0.67392085       0.51631733
C       -0.94111197      -0.30150711      -0.77150534      -0.33393995      -0.89309591       0.67778761
C       -1.48331642      -1.06868790       0.43612305       0.64606226       3.16132291      -2.81393909
H        0.16214736      -0.34518454      -0.58511717      -0.44728955       1.12549306      -0.63697030
H       -1.12680375      -0.79477589      -1.69921910       0.11217609      -1.11792626      -0.86902371
C       -0.52209423      -1.37157957       1.33622301      -1.15831431      -2.08395158       2.37478318
C       -2.83556406      -1.08911467       0.71633160       2.78000913      -1.67620034      -0.11362786
C       -0.88977121      -2.07598703       2.48731516       1.04624210       1.68899714       0.64436565
H        0.47275725      -1.06830436       1.30216285       1.80459694       0.48137961      -0.72919073
C       -2.22187923      -2.24860035       2.75817571      -0.46278843      -1.38463599       2.73550711
H       -0.15312550      -2.04609895       3.28912662       0.05361961      -1.04727571       0.01679220
C       -3.12101833      -1.71574247       1.88808390      -1.94169748       0.12280861      -0.60601914
H       -2.58594076      -2.75508642       3.73126455       0.67798811       0.93178644      -1.68839145
H       -4.15329109      -1.73481410       2.00723949      -2.03537776      -0.66182460       1.21072644
H       -3.49891087      -0.94078001      -0.07915583      -1.43037405       0.85996924      -0.69583309
27
Lattice="50.0 0.0 0.0 0.0 50.0 0.0 0.0 0.0 50.0" Properties=species:S:1:pos:R:3:forces:R:3 energy=-17657.115893892344 dihedrals="_JSON [232.85, 161.18, 54.11]" pbc="F F F"
C       -0.64161413       1.31434545      -3.05635833       0.27688932       1.87239503      -0.53082408
C       -0.69717800       1.70536509      -1.73747938       0.55531696       0.77057431      -2.16858408
C       -0.11860762       2.14173881      -4.08241643       2.30258531       0.58247936      -1.53533662
H       -0.92030299       0.33046455      -3.33000729      -0.90796015      -0.68992616      -0.36615599
C        0.06992120       2.99727064      -1.38371666      -3.99101498      -7.89398435      -0.80468742
O       -1.40379939       0.81280732      -0.95408104       1.86376709      -0.73514034       0.93651074
N        0.29458402       3.14716718      -0.07879346       3.19723795       5.77271781      -1.52678378
N        0.67397888       3.59839789      -2.33629412       2.21052149       1.42765031      -1.18367356
H        0.90354534       3.98495690      -0.15312515      -0.13464757      -0.49808926       1.28729836
H        0.18422197       2.87382294       0.84065364      -1.38760946      -1.72510971       1.36889701
C        0.73021552       3.18211111      -3.64852290      -2.34201630      -0.36194596       0.38387512
H        1.41214988       3.72674293      -4.33139151      -0.64478971      -0.09416408       0.52880763
H       -0.17266118       1.88265620      -5.22971691       0.21465398       0.22914501       2.56859989
C       -0.98393754      -0.59479115      -1.12233272      -0.14262161      -0.85078849      -0.81761628
C       -1.53923768      -1.27806349       0.15658988      -0.13527065      -0.93549285       0.16426908
H        0.11921342      -0.82200393      -1.37519449      -0.95146813       1.18216646       1.54453924
H       -1.32211439      -1.02059474      -2.13652639      -0.92999557       0.51114915       1.67240458
C       -0.67306848      -2.00263306       1.03464095      -0.93076375       2.74198607       2.54730288
C       -2.94123161      -1.17295272       0.52137025       1.86421728      -1.17688375       0.76256697
C       -0.97110340      -2.09609877       2.46173703      -1.27616835      -0.82128197      -0.36138578
H        0.37923155      -1.90075618       0.99365843       1.30653458      -0.37075493      -1.39693355
C       -2.30207533      -1.92877568       2.86499322       0.04898694       0.06257661      -1.96455402
H       -0.23952234      -2.38770523       3.27263436      -0.38977714       0.41436609      -1.43431383
C       -3.25476904      -1.68373562       1.80494867      -1.24557178       0.64321234       1.33761770
H       -2.62739612      -1.93623162       3.92142158       0.12323940      -0.33699770      -0.70135513
H       -4.32256329      -1.82945448       2.16031498       1.07520794       0.70238313      -0.82573324
H       -3.68161380      -0.73727665      -0.17390824       0.37051691      -0.42224213       0.51524815
27
Lattice="50.0 0.0 0.0 0.0 50.0 0.0 0.0 0.0 50.0" Properties=species:S:1:pos:R:3:forces:R:3 energy=-17658.590588797455 dihedrals="_JSON [209.29, 169.17, 86.16]" pbc="F F F"
C       -0.50640772       1.49948049      -3.14365471      -2.09491199      -2.33855404      -0.91568356
C       -0.47320492       1.68871786      -1.76770266       0.31293909      -0.07277643       0.93170329
C       -0.15473575       2.54529690      -4.00821696       1.15446086      -0.14878511       0.44014676
H       -0.95609429       0.45810314      -3.50890183       0.82142025       2.64771059       0.47482958
C        0.22670400       2.80749732      -1.26467563       0.86195418      -0.44990959       0.83069297
O       -1.04497751       0.83003784      -0.80625994      -0.02830716       3.06870439      -0.33899547
N        0.46395703       2.91575704       0.18069450      -1.38433688       1.07794002      -2.40753006
N        0.79136389       3.71266491      -2.08997422      -0.28251408      -0.75624545       1.95193704
H       -0.09848949       3.78095683       0.39061828       0.86461711      -1.33165390       0.68652941
H        0.06634041       2.05718946       0.58520939      -0.17440392       0.84639710       0.14710017
C        0.61411236       3.57752864      -3.37933121      -2.22728519      -1.31452481      -1.41257898
H        0.99633690       4.35589345      -3.97179447       0.66315019       1.11582945      -0.92463558
H       -0.38906272       2.49308867      -5.10775864       0.64854528       0.11481504       1.26612710
C       -1.16696595      -0.48424247      -1.15064226      -0.51961134      -2.10981463      -2.83378877
C       -1.53084416      -1.28265720       0.02704138      -3.69699149      -0.74852032       3.83589633
H       -0.19234134      -0.64917083      -1.62986226      -0.10636896      -1.44456518      -0.03397407
H       -2.02888344      -0.78237210      -1.92527731       1.70868954       1.26661985       1.04152497
C       -0.72585982      -1.69079612       1.11113024       2.23326256       1.01855841      -2.92787021
C       -2.97310405      -1.38224037       0.34283535       4.45932138      -1.35837312       3.67231688
C       -1.16086563      -2.20305880       2.29420117       1.08550437      -1.85376518       0.87139060
H        0.37839816      -1.66294925       0.92450372      -0.83036986       0.15161525       0.37279515
C       -2.51447210      -2.42656016       2.46236852      -2.95512057      -0.03235085       1.05103550
H       -0.31049869      -2.62414734       2.90017564      -1.48895724       0.42676666       0.03612628
C       -3.47272437      -1.89788337       1.60677668       0.90379087       0.47583976      -4.26349110
H       -3.14041742      -2.95189123       3.19906179       1.73457504      -0.19504436       0.91359409
H       -4.58776402      -2.06071852       1.65893284       1.40334796       0.24122822       0.50029154
H       -3.56060825      -0.88856118      -0.28867335      -3.06639999       1.70285823      -2.96548987
27
Lattice="50.0 0.0 0.0 0.0 50.0 0.0 0.0 0.0 50.0" Properties=species:S:1:pos:R:3:forces:R:3 energy=-17657.229369103592 dihedrals="_JSON [207.97, 162.69, 103.48]" pbc="F F F"
C       -0.68513903       1.84861211      -3.29967160      -0.31325738      -3.56121200       2.46866964
C       -0.39336687       1.52490411      -1.96067502       0.54770280       5.53022444      -1.11875842
C        0.02286039       2.81136061      -3.92753622       2.31515964       3.45257192      -0.31294906
H       -1.29925597       1.21483937      -3.92763526      -0.14662483      -0.45029698       0.08154760
C        0.24875512       2.75193501      -1.26933150      -0.89643495      -3.38455516      -2.04892915
O       -1.02011834       0.74697895      -1.09710605      -1.23612984      -1.67415589       0.56119018
N        0.19671518       2.71398256       0.02663379      -2.02887876      -2.29058794       4.24952201
N        0.82312295       3.81015812      -1.74866304      -0.83231182      -0.04305201      -4.21225718
H        0.71283590       3.38025687       0.52713149       0.41651251       1.35733204       0.62327370
H       -0.75456804       2.50565444       0.35353993       0.94998487      -0.21369121       0.49505755
C        0.68478450       3.82816790      -3.12211196       1.86337834       0.72569448      -1.20889633
H        1.27790381       4.77148300      -3.46155746      -1.32586940      -2.02145147      -0.53824179
H        0.07509714       2.56897823      -5.01346783       0.16020848       1.73484860       0.55568462
C       -1.23077248      -0.68405875      -1.22610806       3.05996354       1.27448034       4.55283891
C       -1.59136786      -1.10965150       0.23899976      -0.73543174      -0.07864951       0.00822327
H       -0.26865946      -1.17073706      -1.47610657      -0.52052582       0.18430266      -0.48796906
H       -2.05661780      -1.01428854      -1.74170689      -1.82326955      -0.20781042      -2.28766460
C       -0.64427884      -1.43581778       1.28759983      -2.34898595      -0.91071498      -1.30601444
C       -2.96172813      -1.35031459       0.44746301      -0.53319279      -0.74197708       1.47768676
C       -1.09011981      -2.40930599       2.16490268      -0.96952019      -2.09607831       1.73253288
H        0.35376815      -1.08698601       1.28535775       1.16346057       0.11907523      -0.34275973
C       -2.49833055      -2.71348185       2.31216455       0.75006028       0.98627892      -0.77966992
H       -0.43508660      -3.15680964       2.75365290      -0.53133424       1.93519292      -0.81427002
C       -3.49233695      -2.01712450       1.62005825       4.28684484      -0.42860279      -1.22541289
H       -2.87492153      -3.58867823       2.81707655       0.50169774      -0.15441953       0.91374612
H       -4.44398179      -2.40539833       1.83435532      -1.80584375       0.33588403      -0.45060795
H       -3.70238194      -1.23040631      -0.32614007       0.03263742       0.62136969      -0.58557270
27
Lattice="50.0 0.0 0.0 0.0 50.0 0.0 0.0 0.0 50.0" Properties=species:S:1:pos:R:3:forces:R:3 energy=-17657.554385924057 dihedrals="_JSON [247.91, 147.07, 80.42]" pbc="F F F"
C       -0.69658466       1.84015923      -3.42838554      -0.19576470      -0.96281200      -3.82745814
C       -0.68200307       1.68448532      -2.08690330       1.43326786       2.80939445       1.93735113
C        0.02458724       2.91972518      -4.11404080       0.50011339      -1.50433491       0.32364311
H       -1.19024611       1.04856006      -4.12152864       0.52767049       1.43347770       1.44933526
C        0.13746552       2.70569610      -1.34616948       0.16610436      -2.42719916      -2.00050297
O       -1.45873596       0.93994906      -1.26881480      -1.27783396      -2.15603134       0.72516081
N        0.07075315       2.65640100      -0.01196805      -0.92810707      -0.34916333       2.13945399
N        1.01422510       3.47322893      -1.93054653      -0.50178359       1.16008467       0.00273303
H        0.74892237       3.11339426       0.60377515      -0.58639304       0.25804506      -0.84335559
H       -0.92090073       2.72990538       0.20843821       0.49813262      -0.41308025       1.05199946
C        0.85152082       3.66765331      -3.23434331       0.90647523       1.27066468      -3.72920247
H        1.47197729       4.56396358      -3.66150305      -0.97340345      -1.89829262       0.66063080
H        0.07675781       2.86708202      -5.31507945      -0.16244657       0.72505969       3.21463826
C       -1.26236107      -0.49267731      -1.01765319       2.57058230      -0.13709717       0.13824794
C       -1.60174557      -1.07306990       0.34386499      -3.65575898      -0.16703150       0.21943133
H       -0.17450137      -0.77645163      -1.01464111      -0.45071752       0.99896268      -0.69517006
H       -1.66565265      -1.14347649      -1.78669451      -0.75918028       0.39505868      -0.50982324
C       -0.58692782      -1.56347998       1.15025318       0.60584865      -0.97517786       1.94791173
C       -3.02680054      -1.40583693       0.70824111       1.88070144      -0.04159848      -2.30190647
C       -0.90350054      -2.19294063       2.39790112      -1.96395648       0.42170124      -1.75895017
H        0.49498423      -1.64192379       0.90100404      -0.80505522       0.93010796      -0.32738687
C       -2.28496010      -2.55428283       2.60003126       7.14733844       0.09094029       0.99457861
H       -0.12122512      -2.45931750       3.12657887      -0.40599936       0.02293485      -0.44662652
C       -3.25601518      -2.32650209       1.69330237       1.80049692       1.82846805       0.51218672
H       -2.22773271      -3.15624106       3.46952017      -1.74498401      -0.81689727       1.02621429
H       -4.05549183      -2.67477083       2.19163023      -4.52107180      -1.04304074      -0.03536227
H       -3.89178906      -1.21423827       0.04181587       0.89572433       0.54685664       0.13222831
27
Lattice="50.0 0.0 0.0 0.0 50.0 0.0 0.0 0.0 50.0" Properties=species:S:1:pos:R:3:forces:R:3 energy=-17658.134797935367 dihedrals="_JSON [252.08, 141.06, 81.38]" pbc="F F F"
C       -0.64012333       1.81451125      -3.27895022      -0.07061907      -0.62616649      -6.24608523
C       -0.91632032       1.87348828      -2.00995739      -0.16007268      -0.81239728       4.96915907
C        0.39503434       2.67397280      -3.83200588      -1.38634626      -1.92867584      -1.65030315
H       -1.26888125       1.16485058      -4.02770117       1.43173611       1.02665037       1.65682874
C       -0.02707262       2.62537781      -1.20851483       0.61795281      -0.92979912       2.98392846
O       -1.72308077       1.08162991      -1.21873447      -1.04724746      -2.11405118      -0.66302211
N        0.18953126       2.22520359       0.20111248       0.11659483       2.65264684      -2.81509296
N        0.72243800       3.55618275      -1.68871598       0.98511145       1.17259574       0.46631115
H        1.17862498       2.13826207       0.37437096       0.24303255       0.34463242       0.04007169
H       -0.25853948       1.38220430       0.37280568      -1.21964538      -1.77143762       0.53517768
C        0.89505324       3.63518180      -3.01182035       1.09305349       0.57490813      -0.97055054
H        1.55473153       4.43844547      -3.42198546      -0.44248253      -0.64300641       0.60178493
H        0.72712933       2.41241425      -4.88871468      -0.51546092       1.07237946       1.36909724
C       -1.43557717      -0.37819872      -1.24904845       2.35114773       0.59105601       1.10416589
C       -1.57037480      -1.07181484       0.15206609      -3.68875718       2.08973169      -2.73638939
H       -0.34210172      -0.44946455      -1.57544539      -1.25545645      -0.11038978       0.33952289
H       -2.01328750      -1.00463375      -1.93483160      -0.43803723       0.74440221      -0.35053183
C       -0.56195592      -1.29797880       0.98314099       1.80123080       0.14318344       0.80025956
C       -2.90265888      -1.40123079       0.52349794      -2.19098328      -0.39825718       0.47706507
C       -0.76342799      -2.11293087       2.12529104       1.01118880       0.18959460      -0.95437081
H        0.36628000      -0.72513178       0.73178340      -0.20745543      -1.24230646       0.50193148
C       -2.05713284      -2.60823187       2.39375998      -1.25682666      -1.14994179       2.04446351
H        0.29263304      -2.33508667       2.49895333      -2.19008719      -0.30973213       0.95010501
C       -3.26727909      -2.24505805       1.58780067       4.00342126       0.25925231       0.61524880
H       -2.19885838      -3.23369628       3.40806768       0.30675451       1.22539550      -2.63077211
H       -4.30552235      -2.61801073       1.77243811       1.15803701       0.59749252       0.10800786
H       -3.77646695      -0.87605426       0.06600543       0.95021636      -0.64775997      -0.54601089
27
Lattice="50.0 0.0 0.0 0.0 50.0 0.0 0.0 0.0 50.0" Properties=species:S:1:pos:R:3:forces:R:3 energy=-17657.67593375621 dihedrals="_JSON [234.97, 127.32, 105.54]" pbc="F F F"
C       -0.49828267       1.70415390      -3.29411286      -2.46919094       0.22334157       4.18052388
C       -0.81576576       1.77761415      -1.83275585      -0.75165170      -0.43510979      -4.03123737
C        0.23581573       2.77478770      -3.85889331      -1.98447977      -5.64062749      -2.66500163
H       -1.04362875       0.86744840      -3.76378322       0.75507237       0.51020741      -0.46964087
C       -0.15680147       2.79219074      -1.13012355       2.53823461      -0.54612836       2.16542855
O       -1.76916317       0.93776435      -1.18914773       1.20793044       1.95777049      -0.66923445
N        0.05715063       2.63498017       0.29355031      -1.18315750      -2.04719110      -0.74649638
N        0.68565730       3.67554313      -1.67723063      -1.39744233      -0.10048381      -2.06031918
H        1.06629791       2.64730836       0.45078568      -0.27063318       0.45367051      -0.04632193
H       -0.24527578       1.63639859       0.48910453       0.19590616       1.76418597       0.20790875
C        0.71681739       3.66906488      -3.04620671       4.33260459       4.38396689       2.48218718
H        1.47618843       4.35633528      -3.57113212      -1.22782640      -0.40890906       1.40581587
H        0.60750796       2.62048610      -4.88597497      -0.46216803       0.68616709       0.35384365
C       -1.55490625      -0.43671462      -1.26981494       1.50809615      -1.60949693      -0.69136513
C       -1.56454510      -1.12824418       0.06524486      -3.25290718      -0.83071413      -1.35611307
H       -0.55681415      -0.62026077      -1.67556361       0.24110128       0.13121918      -0.38304476
H       -2.24245904      -1.02677222      -1.94347600       0.15210667       1.15910616       0.43245412
C       -0.55904965      -1.19159371       0.98710918      -0.14651528       0.59831043      -0.64695333
C       -2.80032676      -1.89173304       0.26857762       1.28338694       0.77796507       3.59990922
C       -0.70735543      -2.08171962       2.05892994       5.19940806       2.72378608       2.41258073
H        0.32162551      -0.52046600       0.93668863      -0.30092653      -0.77601653      -0.31458145
C       -1.87676345      -2.46904197       2.51741521      -5.65620390      -3.13466123      -1.84736421
H        0.23751243      -2.07356971       2.72003959      -1.50558345      -0.75957899      -0.86441759
C       -3.01615098      -2.35856023       1.56202240       2.63084988      -1.16683677      -0.54613314
H       -2.12239745      -3.33187597       3.16520994       0.91718484       1.07662228       0.73094007
H       -3.81393828      -3.09039219       1.60969751      -0.58320728       0.35527159       0.91335882
H       -3.67960819      -2.10654561      -0.30760793       0.23001149       0.65416346      -1.54672637
27
Lattice="50.0 0.0 0.0 0.0 50.0 0.0 0.0 0.0 50.0" Properties=species:S:1:pos:R:3:forces:R:3 energy=-17657.35334857761 dihedrals="_JSON [211.04, 160.03, 103.62]" pbc="F F F"
C       -0.75383555       1.81968943      -3.02095524       0.94410187       1.54853466      -3.11585782
C       -0.66168467       1.75460311      -1.73575870       1.32765021       2.12862596       5.51038578
C       -0.15663737       2.89524611      -3.72900967       4.85107918       2.53906668       2.59274401
H       -1.24919684       0.99721650      -3.37509228      -1.49898043      -1.67433150      -2.16013117
C        0.08006849       2.81064202      -0.95539526      -3.10961544      -4.02594042      -1.39319447
O       -1.27233212       0.87327619      -0.93129034      -0.71776371      -3.43954419      -1.20111451
N       -0.00763427       2.77462910       0.36691718      -0.93880565       0.44812215       5.20146753
N        0.71829176       3.76996242      -1.46825015       1.93472535       2.51950201      -5.43313882
H        0.17546974       3.72655548       0.71655908       0.15804368      -0.92943415       0.17628279
H       -0.59558293       2.19291480       1.06809731       1.24688330       1.07785250      -2.82152841
C        0.72961766       3.77599578      -2.91705758      -4.10578642      -2.61055992       0.95503805
H        1.21418217       4.56239048      -3.46405837       0.62042640       0.43569854       0.30973949
H        0.24861204       2.95539177      -4.74022139      -1.22577202      -0.49525957      -0.36777435
C       -1.37789164      -0.66662890      -1.60010519       1.47294479       3.04509679       0.38508754
C       -1.59627734      -1.42874731      -0.34142079      -1.05816112      -1.24886033       2.56585379
H       -0.30891828      -0.67562172      -2.07330496      -2.02265108      -0.66181840       0.87634596
H       -2.16978104      -0.70833290      -2.39199005       0.52820168       0.12321881       0.88958686
C       -0.55285516      -1.45268709       0.62222092      -0.93487822      -0.69063627      -0.22371434
C       -2.82447226      -1.99613385       0.17367215       0.23489873       0.06607328      -0.26720251
C       -0.77261341      -1.92058547       1.88876236      -1.58652846      -1.22690418       2.82886105
H        0.44483638      -1.14503623       0.44014263       0.87813087       0.53394445      -0.68784273
C       -2.02818125      -2.40117168       2.43013759      -0.98079622       1.55133837      -3.36160600
H        0.00217723      -2.01505637       2.64407304       0.56829927       0.56970077      -0.31932101
C       -3.10978062      -2.47793750       1.52951005       2.46744834       0.58125133      -3.28329406
H       -2.37176982      -2.34905191       3.42517075       0.83150121      -0.82323537       1.78076296
H       -4.06372834      -3.00976679       1.60123447       0.15712825       0.54910832       0.79188986
H       -3.66952841      -2.06526299      -0.50687288      -0.04172434       0.10938966      -0.22832548
27
Lattice="50.0 0.0 0.0 0.0 50.0 0.0 0.0 0.0 50.0" Properties=species:S:1:pos:R:3:forces:R:3 energy=-17657.557112183244 dihedrals="_JSON [182.21, 189.73, 126.16]" pbc="F F F"
C       -0.89396361       2.14587995      -3.08347199      -1.71348886      -1.76970398       2.43944133
C       -0.72738349       1.77763536      -1.68718203       0.65230508      -0.91676872      -1.56070836
C       -0.35406752       3.29743043      -3.56990894      -0.38163642      -0.40541956      -1.28657650
H       -1.63524622       1.70956384      -3.75230622       0.36653278      -0.98830497       0.18967262
C       -0.02432799       2.72404680      -0.92290273       2.85835325       2.82012627       0.35803488
O       -0.84572787       0.49296143      -1.01730172       0.19663200       3.07641916      -1.45419670
N        0.20686634       2.45067644       0.39737308       4.52803178       2.04683663      -1.12174089
N        0.60909253       3.95205554      -1.36922999      -3.28122165      -4.65481331      -2.04052025
H        1.07531487       2.80611682       0.91706801      -2.60746906      -0.57494809      -1.17197399
H       -0.56714435       2.06771730       0.75615155      -2.81401366      -2.20921027       2.99239836
C        0.37732285       4.06477034      -2.71654062       2.94017812       3.57002444       2.05575974
H        0.92703682       4.97967095      -3.03158068      -0.61801986      -0.59907544      -0.58242789
H       -0.52102865       3.44457678      -4.65814280       0.40209368       0.64564191       0.93654603
C       -1.48116162      -0.65686847      -1.60959003      -0.92556692       3.06793538       0.61865712
C       -1.50253651      -1.52419498      -0.37614043       2.08786401      -0.57507451       1.99730913
H       -1.07119822      -0.79573356      -2.60190285       0.94229204      -1.24108364      -0.06948437
H       -2.50679742      -0.30091509      -1.84813615      -0.01505096      -0.71052877       0.21756321
C       -0.47783607      -1.48924403       0.64503770      -1.04805735      -0.66673607       1.70685799
C       -2.70900080      -2.05930197       0.02264655      -1.90135895      -0.47768423      -2.05080587
C       -0.71337546      -2.15201734       1.97204826       0.14224650       2.30211842      -1.18666761
H        0.35564911      -0.75013261       0.61654186      -0.32064103      -1.09890103      -0.51247750
C       -2.06187092      -2.47628270       2.32146118       2.77422753       1.33654759      -3.32648371
H        0.11934508      -2.06107893       2.80535332      -1.78741374      -0.33558274      -1.93881658
C       -3.05125072      -2.36870779       1.30288597       1.70016535      -1.11830604       2.94846140
H       -2.18577304      -2.63072356       3.34240295      -1.05423398      -0.70700004       1.71275083
H       -4.00695213      -2.60985734       1.69467665      -1.35293906      -0.21337794      -0.59334657
H       -3.47201852      -2.18743614      -0.77919929       0.23018940       0.39686955       0.72277414
27
Lattice="50.0 0.0 0.0 0.0 50.0 0.0 0.0 0.0 50.0" Properties=species:S:1:pos:R:3:forces:R:3 energy=-17655.4733527354 dihedrals="_JSON [188.09, 203.84, 112.89]" pbc="F F F"
C       -1.11374716       2.20966171      -2.83881539       2.04212430      -0.46177940       2.93616224
C       -0.38489176       1.66311681      -1.75738159      -0.77268299       0.19199905      -0.45489296
C       -1.07347925       3.51167673      -3.23467363       3.17132448       3.45847521      -0.11393678
H       -1.62891514       1.52666102      -3.34858345      -2.79930085      -2.58515058      -2.36216911
C        0.45308990       2.56965492      -1.06082338      -3.53677777      -1.25999751       1.46987025
O       -0.55229134       0.46156745      -1.08491138      -0.19982163       2.16446185      -0.95413259
N        0.56589117       2.00885409       0.26348786       3.43560215      -2.11982155       0.31333887
N        0.44018720       3.81279324      -1.42107726       2.41795370       3.00944976      -0.16950363
H        1.20693709       2.28340982       0.98908303       0.20133665       2.44522530       0.04044507
H        1.10879958       1.08225575       0.16061190      -2.02537865       1.19278120      -0.47126760
C       -0.10268499       4.40181360      -2.52058331      -1.05426504      -4.97376038      -1.33243846
H        0.51543980       5.13177348      -3.09585556      -1.16983159       0.37848483       1.18100814
H       -1.51219838       3.82122411      -4.20327984      -0.03751022      -0.08932582       0.80378775
C       -1.18135066      -0.69078416      -1.56600986       2.88828403      -2.72424240      -0.14986651
C       -1.67541114      -1.53915518      -0.38657457       1.02041347       2.72164627       1.16784907
H       -0.24729390      -1.32624800      -1.84365780      -1.69742098       0.61975861      -0.64950085
H       -1.75595473      -0.50611554      -2.42872847      -1.32960460       0.06572839      -1.00146088
C       -0.53415570      -1.46390153       0.54878050      -0.49346294       0.34715481       0.36884852
C       -2.95663895      -1.89194055       0.09295819       2.19702331      -1.76309009      -2.14936648
C       -0.79561591      -1.62808907       1.89931587      -4.11487306      -1.98586928      -2.70318354
H        0.48379255      -1.04897857       0.22137553      -1.78735410      -0.86171156       0.30692941
C       -2.07327857      -2.31798890       2.19763879       4.75965576       1.96060282       0.50308535
H       -0.18439748      -1.31625660       2.66272898       1.72593323       0.48515496       1.80245163
C       -2.94604032      -2.64459185       1.23280280      -0.15404933       0.13980578       2.17926897
[truncated: 6,037,622 more chars]
