# Supplementary material for: Linear Atomic Cluster Expansion Force Fields for Organic Molecules: Beyond RMSE
Source: J Chem Theory Comput. 2021 Nov 4;17(12):7696–711. doi: 10.1021/acs.jctc.1c00647 (PMC8675139; doi:10.1021/acs.jctc.1c00647)
Supplement: Supplementary file 2 — ct1c00647_si_002.zip [file ct1c00647_si_002.zip › dataset_3BPA/test_300K.xyz]

27
Lattice="50.0 0.0 0.0 0.0 50.0 0.0 0.0 0.0 50.0" Properties=species:S:1:pos:R:3:forces:R:3 energy=-17660.06855946407 dihedrals="_JSON [199.6, 170.49, 260.67]" pbc="F F F"
C        1.38963128       1.30881270      -1.84807340       1.31761760      -0.64844864       0.10132923
C        0.25134028       1.61695797      -1.17378268      -0.33012781       0.90788482       0.26059169
C        2.34174165       2.30279245      -2.05237245       0.19631999       2.45495296      -0.07503320
H        1.74670811       0.30770268      -2.08813647      -0.73861422      -0.14540493      -0.19107547
C        0.05520299       2.95681402      -0.72831891       0.60468256      -0.26409991      -1.24420243
O       -0.81096017       0.83736826      -0.91802960      -0.12639474      -2.72822665       0.89750046
N       -1.10099896       3.26937222      -0.10832467       0.01821107      -0.86043538      -0.17539629
N        0.91391981       3.92808926      -0.99610811       0.94785976       0.30915243       0.14616424
H       -1.73558122       2.55577479       0.18972739      -0.17341412      -0.04502858       0.04428960
H       -1.19481836       4.21421525       0.12159553      -0.46649721       1.41870051       0.63792721
C        2.07766676       3.62803433      -1.63042725      -1.46277658      -2.74833674       0.38298056
H        2.81650095       4.38833396      -1.67628005       0.50754620       0.85770053      -0.35931905
H        3.23433192       2.10381485      -2.63100063       0.24854361      -0.17858251       0.16039527
C       -0.57931678      -0.63039174      -0.91326348      -1.25041031       1.97411845      -4.74214870
C       -1.77506852      -1.28327640      -0.40022312      -3.80543041      -0.95552624       1.19256405
H        0.20195626      -0.97701420      -0.35217348       2.75537888      -0.08338899       1.82135602
H       -0.31077873      -0.89430482      -2.04282024      -0.80284293       0.24464268       2.21218906
C       -3.00526392      -1.38331587      -1.13839590       1.89207170       0.66843420      -3.35660148
C       -1.88488065      -1.72681611       0.94414745       1.10605764       1.70549533      -0.18717390
C       -4.15739837      -2.00672026      -0.71479091      -0.92625270      -0.56502931       0.59447442
H       -2.95735117      -1.01520162      -2.24735924      -0.12371300      -0.64641451       2.07171311
C       -4.19469156      -2.42753431       0.61887066      -1.30140705      -1.02198123      -0.77881187
H       -5.04818305      -2.24955496      -1.33679401       0.88350281       0.70878112       0.10328369
C       -3.08464301      -2.27809040       1.38882121       0.55918992       0.17599335       1.23664226
H       -5.07725553      -2.96292210       1.05906295       0.74228242       0.69706431      -0.58378575
H       -3.24228124      -2.56751763       2.40845989       0.55795871      -0.11426329       0.75363215
H       -1.09224915      -1.37255578       1.68160820      -0.82934181      -1.11775379      -0.92348489
27
Lattice="50.0 0.0 0.0 0.0 50.0 0.0 0.0 0.0 50.0" Properties=species:S:1:pos:R:3:forces:R:3 energy=-17660.377877689672 dihedrals="_JSON [180.88, 182.62, 275.55]" pbc="F F F"
C        1.41734410       1.23850143      -1.94682346      -0.42454909       1.55977005       0.18026642
C        0.30249593       1.59909708      -1.17530598       1.05233132      -0.20948528      -0.39625906
C        2.37933739       2.30515628      -2.25582160      -1.41383553      -1.15260881       0.23306088
H        1.41607545       0.21497516      -2.35810633       0.63291085       0.59424723       0.17082184
C        0.09012910       2.96314094      -0.81290447       1.79142368      -0.50952640       0.04579483
O       -0.66790363       0.78218525      -0.69775843      -0.54159730       0.26415130       0.47190366
N       -1.07695033       3.30840111      -0.18728854      -0.90052564       0.82466326      -0.56386905
N        1.01731538       3.87831451      -0.98986222       0.74045141      -0.17922623      -0.52271205
H       -1.82031811       2.82090272      -0.69986524      -0.19032010       0.45910736       0.77326180
H       -1.14585490       4.34191243      -0.24331509      -0.29496406      -0.95383606       0.16310762
C        2.16025835       3.54943306      -1.67440772      -1.62210058      -0.66367636      -0.30397620
H        2.73552302       4.42440253      -1.88803081       0.90042252       0.23974410      -0.10573348
H        3.13747281       2.12634536      -3.03111709      -0.02024416       0.12439983       0.65676541
C       -0.61309982      -0.59391109      -0.94024885      -0.24703572      -1.33513188       1.09601795
C       -1.86530080      -1.29761380      -0.34973915      -0.16514043       0.53761402      -0.15266593
H        0.29149685      -1.07567138      -0.48701142      -0.33799548       0.54987196      -0.24010364
H       -0.56399207      -0.71189558      -1.99968514      -0.04126674      -0.60525795      -1.12357772
C       -3.03171403      -1.46142569      -1.12950793      -1.46876606      -0.04016572      -0.61044326
C       -1.91500287      -1.68675303       1.00745686      -1.53925399      -0.39071473       0.22985774
C       -4.26337555      -1.99944448      -0.64458030       2.54013839       0.12161730       0.41727597
H       -3.14129692      -1.13824637      -2.18699360       0.91990954      -0.10084655       0.59852282
C       -4.30030827      -2.33434978       0.70336669       0.35040155       0.05236549       0.14220539
H       -5.05288821      -2.23852485      -1.33409680      -0.44477989       0.23423499      -0.14449273
C       -3.17573795      -2.16532586       1.51671725       0.86718450       0.55982155       0.92996023
H       -5.18680532      -2.73572703       1.17229010      -0.33009388      -0.05653379      -0.02805038
H       -3.36807238      -2.32651290       2.62538331       0.80881727      -0.01463286      -1.43063563
H       -1.03136848      -1.61355624       1.67409153      -0.62152237       0.09003417      -0.48630345
27
Lattice="50.0 0.0 0.0 0.0 50.0 0.0 0.0 0.0 50.0" Properties=species:S:1:pos:R:3:forces:R:3 energy=-17660.258110600604 dihedrals="_JSON [171.79, 189.17, 273.73]" pbc="F F F"
C        1.36070435       1.19338728      -1.93588921       1.07920813      -2.40673801      -1.29890939
C        0.38596730       1.55838694      -1.06725310      -0.47442863       0.33510459      -0.81180142
C        2.26848596       2.17588543      -2.34800994       1.21685449       0.36368748      -1.28677372
H        1.52154307       0.12942813      -2.41639691      -0.58559417       2.06141130       1.49580774
C        0.18684827       2.97766214      -0.86708488       1.68583967      -2.20138183      -0.04397899
O       -0.58763626       0.78538452      -0.55253552      -0.87270463      -0.64824238       1.44377038
N       -0.92912343       3.31447493      -0.24046747      -1.42260564       0.47726845       1.23529851
N        1.08107213       3.88696986      -1.18271605       0.61593502       0.41240891      -1.13617182
H       -1.70504500       2.71859851      -0.04787690       0.10204597      -0.80834127      -0.16098231
H       -1.15954835       4.25814405      -0.29873148      -0.34067299       1.93135180       0.07831832
C        2.13369956       3.49375574      -1.97245010      -1.58882749      -1.48365471       1.30059534
H        2.86204252       4.21642452      -2.23568221       0.54663848       0.89109300      -0.23924893
H        3.06527741       1.87370022      -3.05410444      -0.35723723       0.29156909       0.49362014
C       -0.66630731      -0.62522728      -0.79094446       1.36227993       0.03806028      -1.25136196
C       -1.96125505      -1.18725301      -0.28490044      -0.28561304      -0.38996329       0.06642951
H        0.23286719      -1.23189753      -0.44083789      -0.85536749       1.06933861       0.23660745
H       -0.58809330      -0.68627928      -1.87528795      -0.34127264      -0.54380347      -0.47513019
C       -3.06659490      -1.46621601      -1.10351440       0.73905289       0.47746370      -0.35938175
C       -2.04297161      -1.57507385       1.04273386      -1.51602951      -1.00960365       0.58318327
C       -4.27498212      -1.90804186      -0.60376479       1.29720055       0.26159670      -0.03504098
H       -2.97187636      -1.40648686      -2.17258943       0.14019815       0.57526732      -0.53418919
C       -4.30760627      -2.27234931       0.72505894      -0.21720535       0.18648264       0.65914643
H       -5.08731424      -1.96906142      -1.30178925      -0.63835260      -0.33780351       0.05488646
C       -3.20768099      -2.18557656       1.57500211       0.89924878      -0.26036806      -0.00859881
H       -5.23721412      -2.58684481       1.10556062      -1.15179095      -0.75576198       0.66459007
H       -3.19976113      -2.70528673       2.59178556      -0.12317706       1.16829942      -1.39409113
H       -1.18818905      -1.52620420       1.65992411       1.08637737       0.30525887       0.72340701
27
Lattice="50.0 0.0 0.0 0.0 50.0 0.0 0.0 0.0 50.0" Properties=species:S:1:pos:R:3:forces:R:3 energy=-17660.649644855606 dihedrals="_JSON [171.23, 188.16, 270.46]" pbc="F F F"
C        1.60295438       1.20225314      -1.69427454      -0.02044697       0.44162299      -0.30428210
C        0.44669837       1.60224033      -1.06857209      -1.36687796      -2.53130230       0.58516025
C        2.33904727       2.25512200      -2.24344749       1.08662470       0.77217101      -0.69691282
H        1.97380552       0.18078470      -1.85856982      -0.63533901       0.26772860       0.29804192
C        0.10159171       2.94537562      -0.88829540       1.04565202       1.41299533      -0.92830950
O       -0.57415377       0.77625441      -0.56304429       0.32188208       0.08087183      -0.32056395
N       -1.03150502       3.26206523      -0.24270553      -1.22885655       0.06117403       0.69819617
N        0.82385493       3.96092795      -1.39507141       1.17399616      -1.09248258      -0.43864240
H       -1.68171686       2.57484000       0.09468011       0.29927694      -0.29057400      -0.02973396
H       -1.15052482       4.19153312       0.09618248       0.06392861       0.56622155      -0.10281461
C        1.94719785       3.58379388      -2.08673082      -0.68060074       0.25303806      -0.02266363
H        2.50558487       4.39637545      -2.62062578      -0.51229778      -0.70116375       0.74126727
H        3.22066523       2.03166057      -2.86457695      -0.30184839       0.13109645       0.39821723
C       -0.58779804      -0.62759967      -0.76866613       0.01393357      -0.82435002       0.68664075
C       -1.92276997      -1.23430826      -0.27904447       1.53172130       0.42693061       0.02343895
H        0.24023931      -1.09596349      -0.16699070      -0.48558909       0.31513023      -0.60636565
H       -0.49284440      -0.94835403      -1.81800697       0.37170139       0.54092083      -0.09645339
C       -3.00213967      -1.43629768      -1.12130455      -0.29662043       0.75337456      -0.22966337
C       -2.00695965      -1.64682967       1.03273703      -1.21889005       0.14599545       1.51043738
C       -4.21686380      -1.91152361      -0.59109104      -0.05612629       0.01779511      -1.39082668
H       -2.84522042      -1.05799022      -2.15477839      -0.72388767      -0.51712545       0.52650108
C       -4.32508659      -2.37021910       0.71877946      -0.14150338       0.00989483      -0.28953759
H       -5.07263956      -1.94026685      -1.26850866       0.02409296      -0.14443499       0.14751428
C       -3.19529539      -2.22979904       1.51262744       0.16095329      -0.48040388       0.19858735
H       -5.26967942      -2.82615997       1.10836031       0.92860740       0.49538380      -0.38846480
H       -3.26374696      -2.66922568       2.50086493       0.30801753       0.33797258       0.37786765
H       -1.27214301      -1.34591268       1.78285093       0.33849637      -0.44848089      -0.34663583
27
Lattice="50.0 0.0 0.0 0.0 50.0 0.0 0.0 0.0 50.0" Properties=species:S:1:pos:R:3:forces:R:3 energy=-17659.988304213402 dihedrals="_JSON [160.09, 202.26, 284.46]" pbc="F F F"
C        1.44350797       1.22094695      -1.84271308      -1.67393527      -0.52391265       1.34952066
C        0.30522987       1.60065073      -1.06783487       0.94151811      -2.11276765       0.56513529
C        2.29224513       2.19943205      -2.33906092      -0.51415306       1.27370675      -0.97520631
H        1.64952998       0.15315843      -2.00587045      -0.01606474       0.46025350       0.04275496
C        0.01634435       2.94831138      -0.90245862      -1.47142070       0.62652259      -0.33162374
O       -0.51163241       0.72066386      -0.30881962       0.80177180       3.19602708      -0.98025482
N       -1.22316395       3.35627492      -0.37123384       1.14038737      -0.68947191       0.05156552
N        0.79398827       3.89335172      -1.39216335       2.00231144       0.05791448      -1.08339100
H       -1.60437355       2.69564272       0.31663523       0.16406075       0.77591572      -0.31547624
H       -1.16748993       4.34570662      -0.14330506      -0.35907543      -0.33746824       0.33711819
C        1.91935993       3.54276123      -2.10353405      -0.36061579       0.05151619       1.50540743
H        2.60099685       4.40154786      -2.28969926      -0.58777349      -0.71241961      -0.40231525
H        3.07879202       1.92109344      -3.06094484      -0.11173063       0.30753203       0.70618166
C       -0.54126455      -0.58371951      -0.76748102      -0.03764387      -0.66218785       2.84211493
C       -1.83981462      -1.18067408      -0.21462771       1.00796542      -0.65131371       1.81213166
H        0.41125683      -1.01161086      -0.38900237      -0.58524156      -0.81962386      -0.23953779
H       -0.52192200      -0.54224434      -1.80486714      -0.15187839      -0.54749433      -2.37924454
C       -2.89804974      -1.36684679      -1.08073809      -0.09244325      -0.02824513      -2.16713874
C       -1.97110198      -1.56038192       1.14663165      -1.41412056      -1.04427547      -0.29717820
C       -4.06434777      -2.01315381      -0.70575285      -0.30053441      -0.89481718      -0.85073113
H       -2.67138995      -1.08091224      -2.14240521      -0.71551504      -0.25164176       0.86964904
C       -4.12249604      -2.43036671       0.64706040      -4.64669604      -1.26273878      -1.60318808
H       -4.84260366      -2.33924563      -1.52037699       1.40948631       0.85666134       1.96314731
C       -3.21281569      -2.21097312       1.60399382       3.38071253       1.95456853      -0.30495200
H       -5.08509597      -2.95989126       0.97250347       1.33276905       0.69680652      -0.54300210
H       -3.52072805      -2.48831575       2.61194036       0.90048972       0.06453420       0.07842740
H       -1.09156571      -1.49386089       1.77502067      -0.04263024       0.21641922       0.35008591
27
Lattice="50.0 0.0 0.0 0.0 50.0 0.0 0.0 0.0 50.0" Properties=species:S:1:pos:R:3:forces:R:3 energy=-17660.2059694304 dihedrals="_JSON [168.64, 197.28, 285.32]" pbc="F F F"
C        1.39284361       1.28863550      -1.82343714      -1.05464904       1.39328663       0.64920574
C        0.30683500       1.70335012      -1.08702425      -0.97216618      -3.72697132       0.98483432
C        2.19466228       2.32477016      -2.28529926       1.06032400      -1.37804963      -0.48760025
H        1.53719109       0.25543688      -2.04304306       0.44322095      -0.63453173      -0.06584336
C        0.02761089       3.04748482      -0.88154784      -0.89211608       0.24577601       0.60650005
O       -0.57720750       0.77940652      -0.43043124       1.07044797       0.32733785      -0.68609568
N       -1.12084171       3.35562921      -0.19689943      -0.62398724       2.21526975       0.43820396
N        0.81771130       3.97940026      -1.36081853      -0.45995294       1.71576750       0.28197161
H       -1.72130493       2.69410338       0.22334015      -0.01811743      -1.36169711       0.05715028
H       -1.44349803       4.30409195       0.05432251       1.17748053      -0.66464861      -0.76731485
C        1.90252673       3.63480495      -2.03202148      -0.12972558      -1.13253495      -0.49692081
H        2.53257490       4.33801758      -2.53477579       0.18300757       1.10818274       0.24470871
H        3.08594636       2.01968782      -2.80060155       0.46910619       0.27883808      -0.50609330
C       -0.53990796      -0.63728979      -0.76456741       0.61264199       0.46036858      -0.43003227
C       -1.82687236      -1.23843590      -0.25486734      -0.72364117       0.04008264      -1.03066548
H        0.33105658      -1.25322501      -0.35782073      -0.63838849       1.29545219      -0.00663710
H       -0.43947557      -0.72865429      -1.87390876      -0.38256652      -0.04028675       0.56154100
C       -2.86546348      -1.55616766      -1.16084718       1.29830659       0.40832432      -0.53351617
C       -2.05400068      -1.47843391       1.09473090       0.61507503      -0.80612016       0.27530778
C       -3.95423418      -2.23604857      -0.67648973      -3.47718537      -0.61713067      -2.10037126
H       -2.76021733      -1.29353546      -2.23768019      -0.15233345      -0.20267867       0.84483293
C       -4.10257411      -2.61220833       0.61949184      -1.34593834      -0.53381853       1.58128538
H       -4.94415682      -2.47076956      -1.22197034       2.14024105       0.52930800      -0.22013799
C       -3.14646336      -2.20650644       1.53257866      -0.86221165      -0.02422586      -0.15138432
H       -5.08175093      -3.12896197       0.90541862       1.67558492       0.65225065      -0.10842180
H       -3.37091349      -2.41263927       2.55812556       0.47827700      -0.02385339       0.80339255
H       -1.29803746      -1.26834846       1.82595476       0.50926568       0.47630244       0.26210033
27
Lattice="50.0 0.0 0.0 0.0 50.0 0.0 0.0 0.0 50.0" Properties=species:S:1:pos:R:3:forces:R:3 energy=-17660.700882227757 dihedrals="_JSON [168.58, 192.5, 288.98]" pbc="F F F"
C        1.47212649       1.27641089      -1.60439052      -0.84909288       0.47330816       0.07333820
C        0.28743901       1.67117341      -1.02257082      -1.45715515      -1.00558485       1.37505429
C        2.24930214       2.28635661      -2.20878980       0.27882633      -0.52154007      -0.16518721
H        1.70821918       0.22647947      -1.56716558       0.49698810      -0.24365100      -0.34089513
C       -0.00621331       3.05381840      -0.91870587      -0.91542244       0.33956476       0.22932059
O       -0.70232686       0.82370643      -0.37888817       1.92950200       0.66522968      -1.63732632
N       -1.18049153       3.43703468      -0.29254242       0.98927885      -0.53272998      -1.23441933
N        0.76681223       4.00833487      -1.40798206      -0.01506025      -0.30657512      -0.43368840
H       -1.43339512       2.79098676       0.41265947      -0.79648641      -0.23084872       0.90869300
H       -1.26434494       4.42421929      -0.16522943      -0.07063088       0.37851802       0.44870941
C        1.83468871       3.59866987      -2.10418903       1.34468430       0.87945294       0.20321419
H        2.51048494       4.41801190      -2.45593356      -0.71279191      -0.72255685      -0.00692292
H        3.17158825       2.03632655      -2.73903321      -0.19729108       0.07683111       0.17023265
C       -0.57526480      -0.58659875      -0.68597115       1.29044605       1.23292384      -1.26177467
C       -1.78265110      -1.28555103      -0.23384614      -0.74588359       0.05445897      -0.04500559
H        0.28975750      -0.97491693      -0.18333704       0.77726233      -0.23166728       0.68260938
H       -0.31892574      -0.75933598      -1.78886646      -0.81679014       0.41623978       1.12124829
C       -2.71017864      -1.65394224      -1.21325095      -0.40920795       0.17301335       0.35346543
C       -2.04352101      -1.46926821       1.12585641      -1.91985529      -1.26119666      -1.51737773
C       -3.90272022      -2.24262105      -0.81712144      -0.19044713      -0.88077411       0.32849841
H       -2.52286765      -1.35627125      -2.25731240      -0.13179313      -0.34978538       0.42642822
C       -4.11221113      -2.62166475       0.53638384      -0.15427067       0.08784925      -0.67651372
H       -4.63760725      -2.49481122      -1.57944433      -0.09682606      -0.00274202       0.13352594
C       -3.18767542      -2.23943033       1.49010512       1.30476287       1.22882219       0.08776435
H       -5.00834050      -3.17531276       0.86294844       0.37728013       0.28514526      -0.39890984
H       -3.31867493      -2.44174784       2.54600129      -0.29573421      -0.13057119       0.10912157
H       -1.46844651      -0.93639039       1.82997465       0.98570822       0.12886591       1.06679693
27
Lattice="50.0 0.0 0.0 0.0 50.0 0.0 0.0 0.0 50.0" Properties=species:S:1:pos:R:3:forces:R:3 energy=-17660.636946609062 dihedrals="_JSON [164.69, 198.97, 284.32]" pbc="F F F"
C        1.43536793       1.24425730      -1.54661678      -1.00858585       0.89393187       0.49688496
C        0.25026786       1.68001503      -0.95310563       0.66557146      -1.29402129      -0.05446850
C        2.20694504       2.22735785      -2.13009941      -0.28046880       2.43597377       0.16145430
H        1.82467121       0.24228255      -1.56013936      -0.29743316      -0.48491512       0.16594303
C       -0.06262605       3.06431404      -0.93330368      -1.20792755      -0.97153467       1.17949758
O       -0.64239901       0.84412939      -0.31628376      -0.20815772       0.28998723      -0.13832139
N       -1.21090322       3.36616130      -0.17953539       0.53645866       0.82099661      -0.72599052
N        0.68560501       4.00117250      -1.49659173       0.48848311      -0.33793462      -0.28920569
H       -1.87748569       2.61534431       0.08776015       0.93110327       1.07999451      -0.63063274
H       -1.50655035       4.33876929      -0.32445755      -0.25913341      -0.89769936       0.32680214
C        1.83966092       3.58492230      -2.09865159      -1.53141043      -1.25372773       0.51910437
H        2.39099748       4.35324769      -2.62062396       0.32077083       0.11608910       0.06073762
H        3.14883372       1.99315113      -2.51135980       1.52641910      -0.51725153      -0.91083350
C       -0.50697224      -0.54394304      -0.62953051       0.76577250      -0.18899320       1.73592716
C       -1.73966900      -1.32029219      -0.29004241       0.41075022       0.80366110       1.04887383
H        0.32876604      -0.95932672       0.01784123      -0.39762477       0.38257272      -1.11026029
H       -0.33465241      -0.59109134      -1.67889688       0.65183340      -0.47910901      -1.03543721
C       -2.65217048      -1.63611120      -1.27178776      -1.05100919       0.00290062      -0.29395304
C       -1.99034917      -1.61833997       1.08436851       0.16713467       0.43126612      -2.67513438
C       -3.83654028      -2.23871063      -0.87812318      -0.34882722      -0.27034737       0.79367004
H       -2.61323175      -1.39624590      -2.34065237       0.82670022       0.08169454       0.34503408
C       -4.12434200      -2.43706850       0.46759510      -0.67371313      -0.64492252      -0.55180445
H       -4.55712850      -2.57825020      -1.60006518      -0.28330114       0.01753819      -0.40704737
C       -3.20695738      -2.11303571       1.44937946       0.27826122      -0.47273631       1.00046800
H       -5.04960595      -2.95677139       0.69868484      -0.10474907       0.16784635       0.27239010
H       -3.31533143      -2.31426035       2.51463731      -0.61907384      -0.13722633      -0.14350478
H       -1.19836008      -1.49260307       1.77479167       0.70215662       0.42596634       0.85980666
27
Lattice="50.0 0.0 0.0 0.0 50.0 0.0 0.0 0.0 50.0" Properties=species:S:1:pos:R:3:forces:R:3 energy=-17660.40576098207 dihedrals="_JSON [162.63, 192.05, 288.09]" pbc="F F F"
C        1.59005517       1.24271223      -1.41902169      -0.48426867       0.15865436      -0.61086266
C        0.35700639       1.61111231      -0.92385393      -0.69382105       0.12907598       0.50345937
C        2.30060567       2.23416624      -2.11714187       1.35038862      -1.71101585       0.13282523
H        1.94279277       0.21712295      -1.38278190      -0.03565314      -0.02199089       0.05541903
C       -0.03175777       2.99090641      -0.92668591       2.63400119       0.41589666      -2.00059321
O       -0.60686729       0.77591749      -0.39706446       0.36889250       1.36745792       0.68114122
N       -1.15079794       3.42900670      -0.33653382      -0.26348493      -0.32555271       0.67227902
N        0.74276625       3.89979309      -1.56978101      -1.28319605      -0.13992116       0.66896554
H       -1.86196548       2.75685298      -0.16406508      -0.61210754      -0.31903557       0.26578801
H       -1.38330397       4.38724064      -0.46295291      -0.23675337       0.56611109      -0.21539199
C        1.85835126       3.48731274      -2.18334195      -1.31494089       1.47520797       0.95261437
H        2.47123414       4.21816201      -2.67502485      -0.00337395       0.64771726      -0.32618407
H        3.26241982       2.13446804      -2.57890437       0.52529717      -1.03356123      -0.12529342
C       -0.50699615      -0.56732447      -0.67179960      -0.87098377      -2.36271449      -1.05563603
C       -1.84164665      -1.28145779      -0.25188023       1.19799871       2.08867757      -1.99279253
H        0.31455542      -1.10038384      -0.15236640       0.04642504       0.52580227       0.01335403
H       -0.32309179      -0.67490867      -1.78527748      -0.21883271      -0.24255804       0.92940199
C       -2.81772670      -1.52669281      -1.22784174       1.50054887       0.26603225       1.39238603
C       -2.11048136      -1.43362556       1.08279810       0.14679454      -1.31896946       1.76258534
C       -3.95210903      -2.14182195      -0.77581047      -2.64644337       0.00593552      -2.40471493
H       -2.62318573      -1.22964534      -2.24799064      -0.23180937      -0.14070414      -0.28124779
C       -4.19430560      -2.49262679       0.52234462       2.36553349       0.01091835       3.29545754
H       -4.78449683      -2.25493066      -1.51903471       0.75745586      -0.40277891       0.64616587
C       -3.23782274      -2.12856075       1.55473237      -0.67159174       0.01533991      -2.17448341
H       -4.94270816      -3.19211233       0.81818543      -1.11417873      -0.05711778      -0.09159177
H       -3.33039758      -2.39815112       2.62437322      -0.17969480       0.18877160      -0.77937244
H       -1.31791258      -1.19166548       1.78826675      -0.03220194       0.21432155       0.08632164
27
Lattice="50.0 0.0 0.0 0.0 50.0 0.0 0.0 0.0 50.0" Properties=species:S:1:pos:R:3:forces:R:3 energy=-17660.421509831413 dihedrals="_JSON [176.56, 186.92, 260.08]" pbc="F F F"
C        1.54074359       1.27425349      -1.23652045      -0.54688835      -1.07669027      -0.87266980
C        0.26300370       1.71137253      -0.91086188      -0.17570854      -1.23203372       0.15374426
C        2.45389647       2.21472465      -1.69330827      -0.43434028      -0.17335598       1.55362834
H        1.90585753       0.22716281      -1.33383359      -0.86282736       0.60600478       0.52960882
C        0.00225415       3.08219790      -0.95057688       2.05735618       2.49378879      -0.60177755
O       -0.83979371       0.95809571      -0.52474390       1.02267287      -0.39474861       0.06369136
N       -1.18412450       3.54999234      -0.53933495       0.17300058       1.02670994      -0.21512542
N        0.93333135       4.01419345      -1.33098749      -0.20398539      -1.46783274       0.81990822
H       -1.86664137       2.90957658      -0.30798078      -1.72413447      -1.50165559       0.58198813
H       -1.42384614       4.52117975      -0.52988013       0.35106085       0.29106964      -0.18431666
C        2.17532286       3.53264355      -1.58510530      -1.62026431       1.74470000      -1.02258311
H        2.91206641       4.27483057      -1.88355909       0.03779754       0.12358495       0.17228544
H        3.44321327       1.92877978      -1.76988589       2.13451447      -0.72976104      -0.73535928
C       -0.59228194      -0.45342341      -0.56055947      -0.04494493       0.39129086      -0.47154439
C       -1.86286396      -1.21030914      -0.29819212      -0.46915214      -0.33281903      -0.34416477
H        0.24212771      -0.73981153       0.07750264      -0.09584794       0.08423145       0.84110735
H       -0.18812178      -0.67237637      -1.54702397      -0.29220209      -0.26003291      -0.57357686
C       -2.79585056      -1.41982802      -1.33009154      -0.50814345      -0.07404657       0.80105273
C       -2.18240028      -1.75325225       0.93021444       1.54487385       0.38617864       2.88092122
C       -3.90978420      -2.23911507      -1.08557054       0.71684601       0.19815243       2.02876656
H       -2.66597240      -0.84173515      -2.24502969      -0.09054927      -0.50944758      -0.24647143
C       -4.21679887      -2.78413017       0.20597263       0.61750469       0.43754594      -1.09770325
H       -4.59614178      -2.42980003      -1.83860910      -1.25052020      -0.31640770      -1.72684269
C       -3.36226147      -2.44437722       1.23745428       0.61305874      -0.16142333      -0.82311453
H       -5.04281736      -3.49270234       0.38941245       0.20538986       0.63208320      -0.35741693
H       -3.52212451      -2.79151497       2.24100107      -0.07409132      -0.15753298       0.43061298
H       -1.45087399      -1.62460418       1.81750306      -1.08047559      -0.02755257      -1.58464873
27
Lattice="50.0 0.0 0.0 0.0 50.0 0.0 0.0 0.0 50.0" Properties=species:S:1:pos:R:3:forces:R:3 energy=-17660.358253441347 dihedrals="_JSON [220.75, 178.47, 221.64]" pbc="F F F"
C        1.51669238       1.21377360      -1.34557742      -0.43219616       0.65581510      -0.32563097
C        0.24075727       1.68190957      -1.05311539       1.75379297      -1.19283207       0.06538173
C        2.49713100       2.21087529      -1.55693193       0.31980808      -1.75806636      -0.20422967
H        1.72045531       0.13038320      -1.51007285      -0.06085833       1.01115810       0.27558291
C        0.07690766       3.07893935      -0.86344486      -1.24811031       0.46203631       0.24202428
O       -0.80995925       0.82572415      -0.90875932      -0.90550537       0.33458462      -0.17568052
N       -1.15005749       3.54016924      -0.37261230      -0.06392547      -2.15235980       0.67715943
N        1.00598866       3.99037031      -1.09381167       1.25051705      -0.53155455      -0.71718122
H       -1.90376775       2.84810856      -0.28880557       0.78447070       0.16773738      -0.16567962
H       -1.49466013       4.35378726      -0.78292633      -0.26805189       1.81001941      -0.71637458
C        2.24608467       3.53280593      -1.50532498      -3.47328655       0.30738211       1.46411670
H        2.97920186       4.26449080      -1.66715768       1.02254621       1.05253493      -0.32039739
H        3.48476134       1.90944245      -1.77592471       1.17563185      -0.48113700      -0.37367551
C       -0.61740777      -0.40704702      -0.26573415       0.87779268      -1.17403554       2.02031510
C       -1.91193464      -1.18551797      -0.17820204       0.23066980      -0.30276702      -0.22949281
H       -0.21106721      -0.23098891       0.79637206      -0.33425117      -0.16722668      -1.36740562
H        0.07988551      -1.13842832      -0.76574668      -0.10059715       1.13348742       0.02372077
C       -2.63637217      -1.37378209      -1.33080010      -1.51852995       0.29866445      -0.63369315
C       -2.30002677      -1.90281757       0.98224134       2.30393273       2.28876252      -0.27641343
C       -3.90504194      -1.98900282      -1.19430687       0.44860863       0.06236928      -2.54041434
H       -2.36097141      -0.96468007      -2.33870907      -0.02415788      -0.29998512       1.17813599
C       -4.35374488      -2.54007218      -0.01670675       0.90424907      -0.17051676       0.06349480
H       -4.44373638      -2.10685127      -2.18155587       0.03385989       0.17080716       1.46001912
C       -3.46172422      -2.59044637       1.07322827      -1.54680581      -0.90393088       0.73658591
H       -5.33091352      -2.96512893      -0.00714496      -0.62906222      -0.52365908       0.29106952
H       -3.68203185      -3.15897726       2.00676991      -0.08690607       0.57982833      -0.78381562
H       -1.59733897      -1.71150057       1.79936705      -0.41363534      -0.67711624       0.33247819
27
Lattice="50.0 0.0 0.0 0.0 50.0 0.0 0.0 0.0 50.0" Properties=species:S:1:pos:R:3:forces:R:3 energy=-17660.6294926336 dihedrals="_JSON [233.92, 188.67, 213.72]" pbc="F F F"
C        1.51828005       1.15590270      -1.45575727       0.09823013       1.78395563      -0.88421319
C        0.25124880       1.61765277      -1.14824618       2.07536584       0.92528771       0.52740287
C        2.53586005       2.11213725      -1.69973362      -0.44401400       1.07074793       0.69513030
H        1.75867857       0.14063578      -1.65908610      -0.14645432      -1.00478192       0.03496362
C        0.08710084       3.03126209      -0.90751423      -1.05359968      -1.07392905       0.46711385
O       -0.80026395       0.83109063      -0.90042604      -1.51428147      -0.47390485       0.01830611
N       -1.15092421       3.43215056      -0.47371949       0.53245751       1.49695010      -0.08293949
N        1.05439767       3.90760890      -0.99430357       1.17744300       0.37781538      -0.32980995
H       -1.82850508       2.69847612      -0.39395190      -0.54752603       0.26246165       0.17442914
H       -1.30716710       4.44752669      -0.26187630       0.08319754      -1.90521322      -0.34100266
C        2.26626485       3.46485340      -1.39318360      -0.12533532      -1.54788657      -0.36709571
H        3.06564252       4.19483108      -1.44552566      -0.00992481       0.22810140      -0.10153166
H        3.51272997       1.79958919      -2.07112570      -0.11586321       0.09439123       0.22349948
C       -0.65866947      -0.28211031      -0.04150726       1.82114575      -0.94129268      -1.22389854
C       -1.92784752      -1.08048072      -0.12897290       0.57002484       0.24158238       0.24191648
H       -0.33878676       0.01431262       0.95900119      -0.62548330       0.34363575       0.42891091
H        0.25285533      -0.91009763      -0.35520955      -1.28609823       0.54282615      -0.05291200
C       -2.68612018      -1.22772894      -1.26662245      -0.93555130      -0.83138392      -0.77682113
C       -2.35724109      -1.72566029       0.99509930      -0.34098371      -0.58496193       2.14953167
C       -3.81763875      -2.06935257      -1.25845804      -1.82423420       1.01267750      -1.29883406
H       -2.42775491      -0.71672994      -2.18068453       0.14049278       0.13542641      -0.22525189
C       -4.33686274      -2.65208770      -0.09563013       0.77551088       0.21668116       0.38979552
H       -4.50092419      -2.06006419      -2.16989221       1.23353322      -0.25550492       0.97419777
C       -3.55970194      -2.45017296       1.05503519       0.31815408      -0.57548977      -0.04413681
H       -5.29082430      -3.22745092      -0.05391330       0.87611075       0.51694171      -0.21051509
H       -3.83467806      -2.94215624       1.98745817      -0.04452304       0.20218294       0.02399516
H       -1.72266438      -1.60462842       1.90136378      -0.68779370      -0.25731619      -0.41023068
27
Lattice="50.0 0.0 0.0 0.0 50.0 0.0 0.0 0.0 50.0" Properties=species:S:1:pos:R:3:forces:R:3 energy=-17660.52975530858 dihedrals="_JSON [235.88, 180.69, 213.87]" pbc="F F F"
C        1.52923988       1.11984743      -1.39668161       1.58125649       1.50980548       0.09815630
C        0.29703455       1.65914004      -1.08100955       0.30764206      -1.94120623      -0.18174100
C        2.59482542       2.01919611      -1.67481888       0.10813260      -1.57945276      -0.02360995
H        1.84575338       0.09435417      -1.29585354      -0.72227614      -0.58252099      -0.32986839
C        0.18256079       3.04532747      -0.93149801      -2.05574600       0.24686899       0.58921261
O       -0.80368546       0.84260306      -0.95631670      -0.93708463       0.27511679       0.45404554
N       -1.04702099       3.60032045      -0.50695818      -0.23705597       0.52923617       1.15744020
N        1.17230773       3.86697667      -1.19468602      -0.47374834       0.45792148       0.32195836
H       -1.75704753       3.01484650      -0.01324602       1.33146525       0.22556054      -0.94145687
H       -0.93311509       4.49293109       0.01888187       0.10879097      -0.97168020      -0.94176900
C        2.33601972       3.35363837      -1.57667030      -0.49539698       0.10118253       0.32826527
H        3.05763835       4.10436743      -1.69241434       1.46441303       0.85060743      -0.53112815
H        3.59503823       1.61733645      -1.93086218      -0.64097772       0.40671669       0.19502476
C       -0.76349050      -0.22536861       0.00093045       0.25607258       1.32316720       1.11218801
C       -2.04445354      -1.02373914      -0.01144817      -0.14892102      -0.64643881      -0.40757656
H       -0.54734518       0.22800773       1.03456618      -0.26013055      -0.78520944      -1.20702121
H        0.04809183      -0.88214279      -0.28420055       0.50893408      -0.37423395       0.16569396
C       -2.63232560      -1.37162843      -1.23420058      -0.73124170       0.59187960      -0.06614526
C       -2.58621582      -1.60502042       1.14248909       0.48111979      -0.21652764      -0.34717799
C       -3.78488051      -2.16454677      -1.28175494      -0.42731669      -0.16346350      -1.37793650
H       -2.31664795      -0.86928185      -2.14388245       0.32657971      -0.18368576      -0.05103221
C       -4.33848484      -2.67129102      -0.12893816      -0.00389065       0.35360186       0.75950391
H       -4.30870727      -2.39303548      -2.23957602       0.66231196       0.40720893       0.58338585
C       -3.70507403      -2.41005294       1.07374600      -1.35724523      -0.48212209       1.05210240
H       -5.30046835      -3.15636257      -0.04405729      -0.09916512      -0.39364879      -0.61876916
H       -4.24961546      -2.80919367       1.97182490       1.09082719       0.46481758      -0.54660964
H       -2.08332650      -1.55222567       2.08191040       0.36265102       0.57649891       0.75486474
27
Lattice="50.0 0.0 0.0 0.0 50.0 0.0 0.0 0.0 50.0" Properties=species:S:1:pos:R:3:forces:R:3 energy=-17660.38425982159 dihedrals="_JSON [229.56, 187.56, 215.11]" pbc="F F F"
C        1.48218349       1.11133458      -1.40036820       0.45787774      -0.22603747      -0.03275892
C        0.28195132       1.62400621      -0.95886290       1.66183947       1.98518930      -0.67716493
C        2.61767773       1.92114166      -1.69306153      -1.12218070       0.81608309       0.49792381
H        1.52616082       0.03749098      -1.51891854       0.19214293      -0.28219587      -0.21998846
C        0.20610339       3.06910911      -0.78976604      -0.65185008      -2.85921330      -0.62106527
O       -0.84799386       0.90596285      -0.86220896      -1.27726438      -0.26435595      -0.14961606
N       -0.93615783       3.60228675      -0.28543943       1.29288431      -1.63148772      -1.59344241
N        1.16578499       3.83671397      -1.22241473       1.26848998       0.53739888       0.59166056
H       -1.56482022       2.99427113       0.15543162      -1.10394998      -0.40157780       0.73679468
H       -0.82096767       4.54209744      -0.14921958      -0.53624643       2.88180067       0.94526497
C        2.35839584       3.28936344      -1.56681513      -0.51784743      -0.62424161      -0.34774497
H        3.08272957       4.04535445      -1.78386049       0.74219117       0.25437199      -0.30686871
H        3.58659603       1.51656110      -2.02821298      -0.59361793       0.22228659       0.27324636
C       -0.79271222      -0.21531248      -0.01065778      -1.40804223       0.47689909       0.80331046
C       -2.07465799      -1.06507472      -0.12109248       2.19642741       0.44271320       0.85835183
H       -0.68935335       0.21483300       1.00619312       0.09316875      -0.67334394      -0.02206844
H        0.06637729      -0.80061396      -0.25531866       0.80981841      -0.69291463      -0.03098732
C       -2.65242113      -1.28941598      -1.33382560      -1.31114362      -0.47314201      -0.26573848
C       -2.51643299      -1.67627099       1.05907846      -1.93675361       0.46669872      -1.62087465
C       -3.79820454      -2.10051524      -1.36368997      -0.21391371       0.00106128      -1.45573395
H       -2.30034509      -0.78331147      -2.21695628       0.16272777       0.05344895      -0.30779394
C       -4.35129388      -2.64861658      -0.22438643      -0.84041188      -0.38659699       1.24243206
H       -4.30201288      -2.27728043      -2.33726980       0.35635069       0.09567858       0.62572439
C       -3.73727113      -2.37701429       1.03600037       0.08392257      -0.32612033       0.13325395
H       -5.32173708      -3.24539904      -0.31228254       1.48820930       0.88550584       0.32941784
H       -4.21905774      -2.67449934       1.99928366       0.45720899      -0.00622995      -0.93952465
H       -2.00788348      -1.30611964       1.90621299       0.24996246      -0.27167862       1.55399027
27
Lattice="50.0 0.0 0.0 0.0 50.0 0.0 0.0 0.0 50.0" Properties=species:S:1:pos:R:3:forces:R:3 energy=-17660.289860768702 dihedrals="_JSON [220.27, 193.65, 233.49]" pbc="F F F"
C        1.50450748       1.05788649      -1.38785025      -0.38758623       0.89980553      -0.14555197
C        0.28638518       1.63848774      -0.98052668       1.65110522      -0.26404157       0.08937510
C        2.56887309       1.91634797      -1.72460722       0.88822287       0.62113220       0.26840099
H        1.65377036      -0.01998632      -1.48982897      -0.25847850       0.21379628       0.07458257
C        0.24542861       3.07335640      -0.82561850       0.25016649      -0.58314708      -0.36980225
O       -0.83682351       0.92800901      -0.67088287      -0.88233194      -1.07349779       0.56607616
N       -0.93729922       3.65505688      -0.41528430      -0.87542576       0.21985584       1.34682119
N        1.29344500       3.87755123      -1.11638925      -0.77300655      -1.00963483       0.29413296
H       -1.67443334       2.99948897       0.03155670       2.01747831       1.80311615      -0.97771046
H       -0.77663968       4.62844486      -0.03166936      -0.66945777      -1.85734747      -0.53150563
C        2.42888030       3.29403870      -1.55077051      -1.08498204      -0.25312190       0.10117854
H        3.21299875       4.01137900      -1.77125691       0.29377138      -0.20769887      -0.05950382
H        3.57870537       1.57786190      -2.02152761      -0.78089591      -0.24784435       0.06323893
C       -0.73343354      -0.38462624       0.05211770       0.16722680       0.52217963      -3.11282268
C       -2.07626121      -1.13426297      -0.02168114       1.43132167       1.16160680      -0.37468971
H       -0.33993581      -0.13672137       0.98254413       0.22461349       0.21323254       2.33898550
H        0.08729873      -0.96729683      -0.44909080      -0.91008263       0.20701146       0.20710750
C       -2.59896989      -1.33590585      -1.28216171       0.20984194      -0.26301165      -1.22556058
C       -2.75125929      -1.61214557       1.06679530       0.53074630       0.13113122      -0.68082613
C       -3.77841597      -2.04499341      -1.47279447       0.19925748       0.41696037      -0.07950473
H       -1.98247506      -0.94714542      -2.08454981      -0.35867988       0.05956447      -0.49013399
C       -4.37919630      -2.54911711      -0.32662569      -3.61763710      -1.76864171      -2.84659106
H       -4.26846046      -2.17748389      -2.44562226       0.43433233       0.05745480       0.26428179
C       -3.88207297      -2.37169584       0.88989860      -0.35874199      -0.27595294       4.53664488
H       -5.37545642      -3.09971298      -0.42316957       1.46233036       0.65665256       0.01453383
H       -4.41697841      -2.77269449       1.81663542       0.71569560       0.52690268      -1.42675315
H       -2.34778188      -1.34708762       1.98528815       0.48119605       0.09353761       2.15559622
27
Lattice="50.0 0.0 0.0 0.0 50.0 0.0 0.0 0.0 50.0" Properties=species:S:1:pos:R:3:forces:R:3 energy=-17660.418793096425 dihedrals="_JSON [234.34, 190.42, 221.49]" pbc="F F F"
C        1.54863669       1.03363169      -1.40202228       0.57347018       0.27457716      -0.78926543
C        0.30125945       1.58270332      -1.09374200       0.84777301       1.45527477      -0.07227109
C        2.66644472       1.88086918      -1.63530575      -1.07823968       1.52034137       0.60415255
H        1.75291595      -0.02285394      -1.60084421      -0.67055729       0.04213583       0.26713225
C        0.25433518       3.03637181      -0.89942649      -1.28906094      -2.30155334       1.04564497
O       -0.87544388       0.88729794      -0.96633167       0.10399862      -0.02788545      -0.64640863
N       -0.91148176       3.59683713      -0.35224880       0.06799044      -1.95259000      -0.38318545
N        1.31563308       3.76530398      -1.01137025       0.10040780       1.79019418      -0.22399001
H       -1.72916014       3.07534357      -0.61849087      -0.22057397      -0.57118347       0.16860261
H       -1.11703168       4.53653308      -0.53776775       0.51266715       1.80086558      -0.33286278
C        2.46207277       3.25563715      -1.41716505      -0.08553211      -2.48606043      -0.36863518
H        3.23219716       3.94803549      -1.59592549       1.20185319       0.94823575      -0.11775883
H        3.64897356       1.56573958      -1.97356406      -0.17290784      -0.44358081       0.09050243
C       -0.81634062      -0.16939894      -0.04426193       0.71239985      -0.40860707       2.32253834
C       -2.05373809      -1.09179827      -0.09976338       0.84486393       2.33008312      -0.67489453
H       -0.64487603       0.32738037       0.99506668      -0.68817996      -1.02998048      -1.27717647
H        0.10627488      -0.78328711      -0.16843186      -0.43696825       0.24597793      -0.33439516
C       -2.70507621      -1.29131846      -1.31946537      -0.65278214      -1.27070147      -0.60485288
C       -2.60319554      -1.54404974       1.07749957      -1.61217621      -1.73673844      -0.61414972
C       -3.85961765      -2.09845189      -1.35012404      -0.03003502       0.88296230       1.25133393
H       -2.34868701      -0.91635345      -2.29847030       0.14173767      -0.02977215       0.87687022
C       -4.50357734      -2.53621802      -0.16712231       0.76602916       0.02292821      -0.90774703
H       -4.33645159      -2.27633842      -2.28172290      -0.39936399      -0.14995803      -0.94598851
C       -3.80278147      -2.30235153       1.02541417      -1.24622617      -0.42568935       1.25796105
H       -5.50694379      -3.05166021      -0.26905060       1.41036036       0.51040540       0.54293891
H       -4.30538776      -2.71322909       1.95902410       0.99620328       0.74844723      -0.93891637
H       -2.09823199      -1.40682642       2.00362076       0.30284893       0.26187166       0.80482080
27
Lattice="50.0 0.0 0.0 0.0 50.0 0.0 0.0 0.0 50.0" Properties=species:S:1:pos:R:3:forces:R:3 energy=-17660.40229433756 dihedrals="_JSON [206.68, 179.25, 247.74]" pbc="F F F"
C        1.53651134       1.01460557      -1.28758507      -0.26855824       1.04807580      -0.21114507
C        0.35127818       1.61183621      -0.90122899       0.71577189      -0.52097980      -1.47400661
C        2.63408368       1.86570963      -1.56263815       0.24934443       1.32734560       0.73493480
H        1.56229426      -0.05248071      -1.49277063       0.29765750       0.03814084       0.28411266
C        0.27916623       3.05417010      -0.87356629       0.52517168      -1.51966419       0.15516477
O       -0.82852871       0.90139314      -0.81757942      -0.24838786      -0.10648330       0.72219128
N       -0.89955518       3.54942330      -0.49334026      -1.56204794       2.24642452       0.72754874
N        1.28626003       3.87192216      -1.14629029       1.64341733      -1.19027511      -0.38245763
H       -1.74640793       3.01423812      -0.41626460       0.25280498      -0.37198851      -0.00650712
H       -0.95608426       4.54048349      -0.24523089       0.09823421      -0.64522501      -0.40837564
C        2.49660328       3.25767604      -1.47120626      -1.15233451       0.42223215       0.47108873
H        3.35159037       3.98422747      -1.62995918      -1.03130797      -1.11265735       0.12378501
H        3.63775534       1.48925939      -1.65127514       0.26136652      -0.39861392      -0.50324124
C       -0.72525879      -0.42980703      -0.25927736       0.25990889       0.55909626      -0.72296750
C       -2.03388435      -1.11579347      -0.18829916      -1.80514748       0.67045964       1.47346555
H       -0.23690463      -0.36001187       0.69995322       0.29605072      -0.08658871       0.55608155
H       -0.15117440      -1.07210047      -0.92317320       0.65966733       0.10520798      -0.15980153
C       -2.75259128      -1.38005304      -1.33009903       1.87908218      -0.03067492      -3.06151342
C       -2.68906226      -1.43107391       1.04043695       1.86480031       1.30951659      -0.26896934
C       -3.87606097      -2.15820479      -1.31030104      -2.12712881      -0.29036279      -0.61735640
H       -2.35306279      -1.13683031      -2.38585125      -0.34785727      -0.12818529       1.91130115
C       -4.49111753      -2.48193627      -0.13802309      -0.33359722      -0.74903925       2.59192967
H       -4.42595334      -2.44857065      -2.19446860       0.36823962       0.05023981      -0.59140283
C       -3.89229912      -2.06146798       1.06296450      -0.96958156      -1.27715004       0.61804996
H       -5.37025436      -3.13497301       0.01784717       0.30808520       0.48876125      -0.85750154
H       -4.30730480      -2.36695773       2.04967638       0.05780797       0.39054270      -0.81095113
H       -2.24477084      -1.10147116       1.98842287       0.10853811      -0.22815495      -0.29345686
27
Lattice="50.0 0.0 0.0 0.0 50.0 0.0 0.0 0.0 50.0" Properties=species:S:1:pos:R:3:forces:R:3 energy=-17660.237077742775 dihedrals="_JSON [202.12, 182.07, 259.22]" pbc="F F F"
C        1.49720493       1.05563526      -1.31921771       1.25462411      -0.62476888      -0.35762227
C        0.31785583       1.58498295      -0.94191068      -0.16472399       1.38150435      -0.58174213
C        2.59849134       1.88612003      -1.61957651       1.34189387      -0.42321851      -0.45439632
H        1.64102240      -0.01558700      -1.42068380      -0.00058652       0.04193647      -0.01418139
C        0.24935967       3.02508149      -0.90888447      -0.40989617      -0.93711658       0.11597281
O       -0.84205677       0.91868174      -0.78232490      -0.97678455      -0.97111644       0.43301077
N       -0.90984882       3.61425719      -0.50682768       0.57115368       2.29876856       0.11028405
N        1.24846308       3.80239960      -1.21282437       1.79381746      -0.10319030      -0.15146191
H       -1.75889660       3.12501523      -0.58297940      -1.06898932      -0.66363434      -0.15217273
H       -0.92000273       4.64234708      -0.67099257      -0.15427261      -1.37603724       0.20112738
C        2.47878657       3.23729530      -1.53906595      -2.00545453       2.24517572       0.67712657
H        3.20453021       4.08212450      -1.64963198      -0.02315271      -1.50669332      -0.31235614
H        3.52916302       1.42612945      -1.97902853      -0.27130017       0.14334203       0.34119510
C       -0.70061810      -0.43600002      -0.32854084       0.83023449       0.09268549       2.38007592
C       -2.01132292      -1.18687464      -0.20162056       1.20299346       1.48590079       1.47058445
H       -0.28203730      -0.38820575       0.72659154      -0.17006871       0.08089218      -0.97625854
H        0.08199792      -0.94833270      -0.89621622      -0.53930818      -0.24914943      -0.40902305
C       -2.62901908      -1.62770334      -1.32021909      -1.11829339      -0.17473453      -3.31654082
C       -2.60476333      -1.34694369       1.07568820      -1.43920957      -1.02230068      -0.23256432
C       -3.94770290      -2.18448133      -1.24311343       2.73738789      -0.14710988      -0.16253693
H       -2.09196686      -1.46352864      -2.37570866      -1.34504482      -0.52408495       2.46327689
C       -4.51127366      -2.34077653       0.00704363      -1.39300832      -1.07278175       1.00053626
H       -4.24074189      -2.70592473      -2.14670036      -0.95945632       0.24815980       0.04998189
C       -3.86910676      -1.97122637       1.20360224       1.74106342       1.37058034      -1.08285394
H       -5.46908863      -2.87732847       0.11839031       0.29916276       0.32757613      -0.30010049
H       -4.24990281      -2.03880538       2.22577193      -0.42930107      -0.37915808      -0.50139197
H       -2.16508170      -1.08998273       2.03140471       0.69651983       0.45857304      -0.23796912
27
Lattice="50.0 0.0 0.0 0.0 50.0 0.0 0.0 0.0 50.0" Properties=species:S:1:pos:R:3:forces:R:3 energy=-17660.619373578258 dihedrals="_JSON [198.31, 182.91, 270.41]" pbc="F F F"
C        1.60938761       1.06841026      -1.24318845      -1.03505624       0.54362940      -0.03824903
C        0.31149695       1.59903752      -1.02282125       1.63644308      -0.14593953       0.63740276
C        2.65892201       1.98839272      -1.50877051       0.64567831      -1.77765276      -0.66453840
H        1.84082937      -0.01731946      -1.26713574      -0.41492045       0.80120787      -0.01154993
C        0.18249407       3.02993261      -0.88910588      -0.35900800      -2.67824358       0.31915247
O       -0.81941711       0.90400482      -0.74334409      -0.42093024      -0.15773281       0.18824457
N       -1.05056097       3.51800929      -0.49344198       2.45309777       1.20899211      -0.10793160
N        1.22826502       3.77112746      -1.05258611      -1.06694144       3.03656098       0.01140975
H       -1.77357797       2.86785401      -0.47750703      -1.52890564      -1.06757002      -0.18178603
H       -1.20761353       4.44933077      -0.81931186      -0.48094191       0.42793279       0.03495637
C        2.40549037       3.33457269      -1.41979534       1.89471624      -0.25022838      -1.27556986
H        3.17158359       4.08466753      -1.78380810      -0.85092659      -0.74092780       0.84995257
H        3.60842282       1.52538959      -1.89586590      -0.75676479       0.90956706       0.64739950
C       -0.65816421      -0.48931344      -0.46417956       0.59237871       0.36210802      -0.24590203
C       -2.01153912      -1.12955063      -0.24497794      -0.02417960      -0.26260642       0.35594058
H        0.08644499      -0.57710032       0.36969673      -0.68997386      -0.21485548      -0.38078928
H       -0.20932696      -0.90165957      -1.38814083      -0.01704578      -0.36165567       0.46398497
C       -2.62545397      -1.69865662      -1.37434123       2.00246880       0.26651456      -0.54065082
C       -2.66566029      -1.22796435       1.00804450       1.84788439       1.10004664      -0.58040878
C       -3.85065058      -2.29206694      -1.25778598      -0.81206657      -0.28428742       0.73070648
H       -2.00808840      -1.76692556      -2.32279955      -1.08539831       0.37563140       0.96234338
C       -4.45298508      -2.41398216       0.00462824      -1.04214854      -0.45684547      -1.86204505
H       -4.37013882      -2.65574583      -2.12252436      -0.13790445      -0.40208219      -0.43537241
C       -3.86588307      -1.86725801       1.11278917      -1.12564605      -0.63977501       1.34024222
H       -5.42314012      -2.93667827       0.01058224       0.41068920       0.29371588       0.43472516
H       -4.36206456      -1.98682983       2.08891444       0.29851740       0.16909712      -0.36291673
H       -2.21814996      -0.79203809       1.90722844       0.06688454      -0.05460131      -0.28875082
27
Lattice="50.0 0.0 0.0 0.0 50.0 0.0 0.0 0.0 50.0" Properties=species:S:1:pos:R:3:forces:R:3 energy=-17660.456768272812 dihedrals="_JSON [207.09, 174.24, 268.14]" pbc="F F F"
C        1.59813615       1.06902200      -1.27638073      -1.16494546       0.50044416       0.68837271
C        0.35468031       1.61238642      -0.96345732      -0.86143568      -1.41981407      -0.77290919
C        2.64936876       1.90938343      -1.42611314       1.97727504       1.17488301      -0.14105186
H        1.71207983       0.01505794      -1.32635582       0.18660470      -0.87516465      -0.15465384
C        0.17196686       2.97352870      -0.84578858       2.64322052       2.15437048       0.25843146
O       -0.79499761       0.83401083      -0.93702381      -0.40988296       0.81812661       0.56325931
N       -0.92457629       3.55850077      -0.29086794      -0.91667838       0.21641694      -0.19258155
N        1.23584697       3.82660092      -1.13750950      -2.15784862      -0.82715302       0.81731153
H       -1.72681755       2.94128410      -0.14739545       0.26885633       0.69057309      -0.22133676
H       -1.04419316       4.57874476      -0.41751353       0.05221461      -1.28495503       0.07718192
C        2.41682212       3.30201273      -1.36921236      -0.00998195      -0.41989541      -1.24807338
H        3.12627971       4.04795642      -1.74346011       0.39847930      -0.40539362       0.50918478
H        3.65707923       1.50636405      -1.58795981      -0.31646183       0.27972806      -0.07810377
C       -0.64710057      -0.47341910      -0.47595828      -1.35322803      -1.46611463       0.01520775
C       -1.98248389      -1.22451546      -0.34378219      -0.35611181       1.54515931       0.64008765
H       -0.20055925      -0.55647387       0.49536812       0.71639458       0.48997010       0.83814361
H       -0.03170948      -1.02312199      -1.15481973       0.62656654      -0.63838423      -0.71915768
C       -2.65898781      -1.79997634      -1.41056449       2.03731305       0.09583620      -0.13578223
C       -2.65908483      -1.18634322       0.89914689       0.83377487       0.64364089      -0.02781590
C       -3.87009087      -2.36525120      -1.16346311      -1.03553723      -0.88838277      -2.22472354
H       -2.17971578      -1.90016489      -2.40093048      -0.26955528       0.12158533       0.50498116
C       -4.57692185      -2.24507447      -0.00161663      -0.06970227      -1.22304913       0.58984645
H       -4.26891555      -2.94038623      -1.99465549      -0.51479077       0.07762485      -0.00766807
C       -3.92579880      -1.72438165       1.09449576      -0.22528146       1.09788336       0.55558096
H       -5.52836154      -2.75383101       0.04905189      -0.35914407       0.15770149       0.26743864
H       -4.43980609      -1.59002862       2.05722709       0.28781155      -0.20824061      -0.31728754
H       -2.19447498      -0.60940948       1.70970372      -0.00792528      -0.40739672      -0.08388262
27
Lattice="50.0 0.0 0.0 0.0 50.0 0.0 0.0 0.0 50.0" Properties=species:S:1:pos:R:3:forces:R:3 energy=-17660.462741557163 dihedrals="_JSON [218.05, 181.71, 266.46]" pbc="F F F"
C        1.57364627       1.02765002      -1.59830634      -0.11386444      -0.06602250       0.19154545
C        0.39301532       1.50538360      -1.05621365       1.53470654       2.58065434      -0.05725341
C        2.59636810       1.94769170      -1.85931502       1.40092528       0.43723210       0.27971501
H        1.72588623      -0.05087945      -1.77055801      -0.12998800       0.56796555      -0.16542360
C        0.33686707       2.93461880      -0.74373551       0.60598329       0.31168585      -0.80109184
O       -0.74811502       0.84873229      -0.87664853      -1.67958389      -2.55859811       0.96605601
N       -0.85905426       3.45355639      -0.30438378       1.26806065       0.53129829      -0.14812483
N        1.37330422       3.83760891      -0.94217478      -1.47494068      -2.09539787       0.29290940
H       -1.66377783       2.89855999      -0.12253267      -0.28652598      -0.43003220      -0.03175111
H       -0.88826100       4.45668986      -0.20694252      -0.13247234      -0.11163181       0.10133305
C        2.48512378       3.30655218      -1.47611591      -0.88032956      -2.15662482      -0.15766656
H        3.35617459       3.91688086      -1.55735879       0.43221181       0.77716824      -0.19748573
H        3.57031612       1.56663500      -2.25594667      -0.88727362       0.46116499       0.32172928
C       -0.66180231      -0.53539866      -0.32246306       0.13260370       0.35968198      -0.96395430
C       -2.06369380      -1.17198096      -0.21565712       1.08192939       1.69166223       0.95434075
H       -0.10421953      -0.45078098       0.63854015      -0.60637932      -0.22411152      -0.36425949
H       -0.04951155      -1.17611555      -1.01103120      -0.37900827       0.60206165       0.38790825
C       -2.73851646      -1.71455233      -1.27267020       2.19975732       0.98471690      -2.47542402
C       -2.77109125      -1.08405229       0.95742773       0.36132255       0.42808589       2.81568057
C       -3.96886196      -2.28183895      -1.19768924      -0.75768050      -0.88093877       0.89092270
H       -2.22451012      -1.56904270      -2.24702828      -0.45873641      -0.61584143       0.35606959
C       -4.61105948      -2.33251816       0.05550981       0.86413066       0.47091580       0.13732960
H       -4.27976042      -2.77546472      -2.10882314      -0.79289748      -0.07813055       0.11328511
C       -4.01470712      -1.66549046       1.15534925      -0.77812134      -0.53754979      -1.43598800
H       -5.50758865      -2.90607741       0.18885834      -0.60761308      -0.06596004       0.00002074
H       -4.53483366      -1.57029486       2.11078043       0.17488210      -0.19005014      -0.16561760
H       -2.32768849      -0.60928677       1.86516655      -0.09109835      -0.19340427      -0.84480503
27
Lattice="50.0 0.0 0.0 0.0 50.0 0.0 0.0 0.0 50.0" Properties=species:S:1:pos:R:3:forces:R:3 energy=-17660.466536496653 dihedrals="_JSON [219.04, 175.43, 253.5]" pbc="F F F"
C        1.55181383       1.00050944      -1.53230646       1.64781341      -1.33034220      -0.81933620
C        0.37867598       1.50193862      -1.10773632      -0.49885232      -0.53770175       0.17739988
C        2.59655173       1.88271917      -1.76128535       2.10518346       1.49427439       0.01068205
H        1.76029039      -0.05529337      -1.72758827      -0.52405567       0.10853498       0.02696890
C        0.33516723       2.88071400      -0.85816333      -2.40045780       0.41447627       1.18572673
O       -0.76237003       0.78295468      -0.92874293      -0.69446591       0.18464473       0.31641745
N       -0.82421649       3.40259014      -0.36805790      -1.99312459      -0.66861734       0.55785947
N        1.29346152       3.73431062      -1.00442897       2.41264014       0.77184839      -0.31308068
H       -1.53887330       2.79128776       0.04613154       0.69495566       0.44207272      -0.60826504
H       -0.90811127       4.38623035      -0.17619171       0.40158765       0.00161309      -0.00110523
C        2.46548586       3.22367318      -1.42380269      -1.13884560      -0.94786711      -0.90074823
H        3.27163314       3.89370107      -1.63518041       0.45750081       0.60819017       0.13335053
H        3.59214487       1.64480213      -2.18395741      -0.76760752      -0.60234093       0.35235223
C       -0.67850506      -0.51737438      -0.35289710      -0.63893678      -0.25447214      -0.91860674
C       -2.12393216      -1.05364311      -0.15999622       3.08112386       0.65208260      -0.14318341
H       -0.03690530      -0.47867092       0.51956464      -0.09740481      -0.04776189       0.69412705
H       -0.19279500      -1.21771206      -1.06592650      -0.03793751       0.31938659       0.20284108
C       -2.69030042      -1.55591995      -1.32049613      -0.83310709      -0.60862045       0.65142212
C       -2.71023844      -1.13372823       1.08596357      -0.31722595       1.28530988       1.07724512
C       -3.92164315      -2.18538510      -1.17405118      -0.81670559       0.37732487      -2.02055935
H       -2.18683673      -1.43212442      -2.28145467      -0.11747566      -0.18568108       0.17939134
C       -4.58754209      -2.18142972       0.06347487       0.86781827      -0.46110031      -1.65532539
H       -4.41838500      -2.52145864      -2.14576282       0.39133371       0.19864089       1.64200111
C       -3.97107302      -1.70641379       1.18746746      -0.32319983       0.49065812       0.52908938
H       -5.58617213      -2.51643090       0.06917523      -1.20413763      -0.62216003       0.28963493
H       -4.55001841      -1.67527796       2.10436476       0.19966148      -0.00951758       0.24283008
H       -2.34465465      -0.51720172       1.95462377       0.14392182      -1.07287487      -0.88912919
27
Lattice="50.0 0.0 0.0 0.0 50.0 0.0 0.0 0.0 50.0" Properties=species:S:1:pos:R:3:forces:R:3 energy=-17660.60265848852 dihedrals="_JSON [227.76, 175.09, 255.04]" pbc="F F F"
C        1.50607457       0.97796163      -1.63933421      -0.24223124       1.29072963       0.14077542
C        0.32832644       1.55069658      -1.14611091       1.25932378      -2.22142858      -0.99629072
C        2.60118446       1.83188377      -1.81364811       0.94009095       0.37496825      -0.84330840
H        1.65321662      -0.03897596      -1.97826686      -0.53428788      -0.26655505       0.19793580
C        0.33785871       2.91542592      -0.80487752      -1.16718787      -0.05237192       0.57568814
O       -0.82644272       0.79852611      -1.03434248       0.21305266      -0.71695177       0.90006412
N       -0.83260082       3.46069327      -0.33212931      -0.09593182       1.01983579       0.82757397
N        1.36675360       3.73036281      -0.89914734       2.55060277      -1.08829328      -1.74733402
H       -1.54520562       2.82701272       0.03757155       0.53853477       0.39597099      -0.11958462
H       -0.61437040       4.32888002       0.19421657      -0.72398708      -0.97079775      -0.47929664
C        2.50466918       3.17371593      -1.51186230      -2.69258788       0.03071166       1.75699675
H        3.31431622       3.84046818      -1.66203962       0.76111219       0.69149850      -0.11406648
H        3.52130633       1.47707747      -2.31581218      -0.52529849       0.06231776       0.44897312
C       -0.63812714      -0.49801523      -0.34572592       0.46944063       1.07289019       1.50660578
C       -1.98783880      -1.15469739      -0.18628929      -1.23812257      -0.01609767      -0.62879480
H       -0.25121207      -0.29576312       0.72955823      -0.30553899      -0.15138634      -1.70230659
H        0.13834058      -1.11050407      -0.85857090      -0.71512390       0.28959457       0.08043187
C       -2.76171412      -1.57184909      -1.30502718       0.25583694       0.83085451       1.37024090
C       -2.63460980      -1.18466834       1.05946412       0.48095910      -0.63588966       0.82198856
C       -4.06136147      -2.03448314      -1.13050145       0.00537788      -0.52226576      -0.12075848
H       -2.40274521      -1.35190514      -2.29382180       0.27604586      -0.22393403      -0.47527020
C       -4.63654982      -2.20452361       0.13520925       0.60304307       0.90526259       0.42922128
H       -4.61098750      -2.26884515      -2.03058571      -0.30416258      -0.19433017      -0.11830179
C       -3.91454759      -1.72712147       1.24318996      -0.40531734       0.00179025      -1.29268463
H       -5.65740970      -2.55714443       0.30803156       0.24351256      -0.03826534      -0.39484740
H       -4.45911217      -1.68012551       2.17696909       0.42215863      -0.10999637       0.45348998
H       -2.09674890      -0.89885046       1.97687793      -0.06931416       0.24213900      -0.47714091
27
Lattice="50.0 0.0 0.0 0.0 50.0 0.0 0.0 0.0 50.0" Properties=species:S:1:pos:R:3:forces:R:3 energy=-17660.311981513038 dihedrals="_JSON [232.54, 177.0, 239.56]" pbc="F F F"
C        1.52006872       0.97712837      -1.69784823       0.20944813       2.45489568      -0.26991649
C        0.39048471       1.56423203      -1.19070738      -1.47934859       0.00866998       0.53513286
C        2.61658161       1.89246913      -1.91154355      -0.29518762      -1.94959726       0.33571336
H        1.37073786      -0.04457254      -1.99797097       0.83714154      -0.40649065      -0.32663897
C        0.30692950       2.94923889      -0.82707740      -0.87110391      -0.52022080      -0.78664832
O       -0.81682699       0.87305258      -1.08717694       0.19995377      -0.64977415       0.57135915
N       -0.95856264       3.42351669      -0.37218850       1.80418529      -0.20544602      -0.28018466
N        1.35161989       3.72278136      -1.02675172      -0.47915445       0.97993036       0.92292268
H       -1.69617508       2.85004461      -0.73060704      -0.40486048      -0.38280424      -0.01365153
H       -1.14138860       4.40415351      -0.52438457       0.36950968       0.15541293      -0.01498659
C        2.48915798       3.19572130      -1.48728123      -1.08202076      -1.57623171      -0.14151488
H        3.34640384       3.79462681      -1.48813095       1.16737068       1.34191851      -0.23629447
H        3.56425766       1.53218466      -2.32127292      -0.20418050       0.11345117       0.11362212
C       -0.71844343      -0.33290226      -0.29795819      -0.72508926      -0.35926824      -1.56567508
C       -2.01787283      -1.06115274      -0.10946352       0.00871085       0.08632832       0.41033369
H       -0.35023897      -0.14628715       0.64721463       1.02531574       1.08561567       2.39658252
H        0.01153317      -0.98952693      -0.73763197       0.37252697      -0.54436323      -0.62750799
C       -2.69877338      -1.58606677      -1.17668093      -2.73805142      -0.59510751      -0.40764076
C       -2.55427076      -1.29583596       1.16918370      -2.15954944      -0.27663601      -2.53203790
C       -4.02795123      -2.14389182      -1.06413936       2.41256723       0.84017217       1.71321072
H       -2.31378649      -1.54006138      -2.17462053       0.49073993       0.19697018      -0.53567285
C       -4.63295819      -2.23948415       0.19701663       1.31386842      -0.08251181      -0.35217833
H       -4.39678978      -2.57062237      -1.94888481      -1.06362559      -0.47074738      -1.10857065
C       -3.84078105      -1.82970400       1.29122859       0.32875225      -0.31128848      -0.55492448
H       -5.58644034      -2.75038197       0.34794568       0.09428501       0.31746353      -0.04876536
H       -4.17012496      -2.00628609       2.28851786      -0.58616408      -0.05162612       0.76666818
H       -2.09034469      -1.00669954       2.03814707       1.45396061       0.80128511       2.03726400
27
Lattice="50.0 0.0 0.0 0.0 50.0 0.0 0.0 0.0 50.0" Properties=species:S:1:pos:R:3:forces:R:3 energy=-17660.393264424332 dihedrals="_JSON [250.43, 180.26, 227.07]" pbc="F F F"
C        1.57103655       1.05439297      -1.75738867      -0.43278139      -1.49354297      -0.40297040
C        0.32276734       1.50163681      -1.37236056      -0.01998855       1.55778926       1.00336929
C        2.70571318       1.83867075      -1.89340827      -2.22291261       2.38676266       1.65124500
H        1.69327557       0.01179805      -1.94983569      -0.15666091      -0.90824869      -0.49479036
C        0.31210287       2.85482037      -0.93916125      -2.28800725       1.52634197      -0.54931353
O       -0.88326902       0.81604739      -1.28160005       0.33408986      -0.20255010      -0.69468264
N       -0.86445801       3.54990827      -0.60560836       2.07233587       0.14182571       0.22251956
N        1.36121127       3.66179211      -1.00374490       0.74879362      -0.64796010       0.33390335
H       -1.73214094       3.08532043      -0.60205976      -0.98514660      -0.50065891       0.19215694
H       -0.74431319       4.48799633      -0.18315493      -0.20167819      -1.24395501      -0.59117763
C        2.51903738       3.15050109      -1.42524193      -0.15022578      -0.16614048      -0.49977668
H        3.27171396       3.90744168      -1.40447866       1.05239071       0.17392877      -0.23648950
H        3.59864492       1.49990960      -2.30139266       1.62603232      -0.72621720      -0.50955663
C       -0.86677393      -0.16829119      -0.27166898      -0.25276828       0.60424102       2.06935879
C       -2.11172634      -0.99949746      -0.06146816      -0.84781586       0.39895966       0.28921742
H       -0.60969632       0.34540437       0.69204921      -0.23678208      -0.33914653      -0.45070002
H       -0.08906541      -0.85987522      -0.42853370       1.55065873      -0.97914460      -0.55144864
C       -2.80397519      -1.56107795      -1.15041447      -0.04036592       0.19492041       0.91964961
C       -2.60128816      -1.18677469       1.27968562      -0.31177964       0.14267302      -1.97514044
C       -4.01057647      -2.26336829      -0.93208461       2.67061071       1.12249945      -0.24948143
H       -2.41645952      -1.43128539      -2.15513287       0.03924575       0.10090823      -0.07845609
C       -4.44755840      -2.39458411       0.33497684      -1.85719611      -0.25866479       2.11230687
H       -4.49443318      -2.71505765      -1.73885513      -0.96560871      -0.65188864      -1.29961313
C       -3.80655033      -1.83911199       1.44783744       0.66911831      -0.18682760      -0.17536396
H       -5.40088601      -2.88386020       0.51772456      -0.04201898      -0.19878737      -0.04322474
H       -4.18957100      -1.92174395       2.46023981      -0.30338632      -0.21978907      -0.09302099
H       -2.13045330      -0.78291752       2.15736079       0.55184729       0.37267190       0.10147996
27
Lattice="50.0 0.0 0.0 0.0 50.0 0.0 0.0 0.0 50.0" Properties=species:S:1:pos:R:3:forces:R:3 energy=-17660.18530390005 dihedrals="_JSON [268.37, 169.56, 215.75]" pbc="F F F"
C        1.52472779       0.91923473      -1.99788029      -0.53292376       3.08979457       0.54866202
C        0.31322848       1.41648097      -1.46710309       2.31468136       1.41188342      -0.55233337
C        2.68175899       1.74086530      -2.01380019      -2.41685351      -0.25028431       1.90523655
H        1.55867060       0.01758737      -2.51336729      -0.16717964      -1.97807668      -0.60116367
C        0.29887358       2.78945954      -1.01390171       1.39779147      -1.16691911      -0.36385911
O       -0.80834139       0.66895469      -1.40488525      -1.08344379      -0.48448058       0.84515128
N       -0.87023860       3.36149159      -0.64506565      -2.62352258      -1.18365861       0.54366139
N        1.44104679       3.49510104      -0.95102902      -2.36547581       0.38921768       1.17135787
H       -1.64423167       2.64668729      -0.54429175       1.20308889       1.48457147      -0.23495417
H       -0.94401954       4.16020563      -0.01457255       0.58207898      -0.43295620      -0.41320569
C        2.56414837       2.94045350      -1.29544220       0.64850725      -1.42749478      -1.89274857
H        3.39629062       3.53448100      -1.07079533       1.61685716       0.84150812       0.11030143
H        3.57649020       1.28709336      -2.31927318       1.45674118      -0.13951427      -0.50785866
C       -0.87684878      -0.04649931      -0.16476663       1.15935673       0.38541343       1.42945732
C       -2.19391856      -0.68013608       0.05241216      -2.12014777      -1.66125266      -1.10153899
H       -0.60194186       0.56296417       0.76397600      -0.40152312      -0.01101248      -1.28803404
H       -0.07716703      -0.81695758      -0.15424276      -0.30103227       0.06209537      -0.28938828
C       -2.82215468      -1.37405854      -1.04911812       2.38410845       1.23851971       0.58671342
C       -2.81766711      -0.80052077       1.30029696       1.94342903       1.61398318      -0.10811259
C       -3.86403591      -2.22056787      -0.91292745      -0.36156921       1.16670296       4.31808930
H       -2.35455470      -1.29819341      -2.00876608       0.28625972       0.37638641      -0.66071270
C       -4.34672258      -2.38577737       0.42313913      -0.60056878      -0.56201257      -1.26570893
H       -4.38436914      -2.59706307      -1.71150715      -1.01393579      -1.38632121      -2.02650105
C       -3.86133943      -1.66287587       1.50265504      -0.97064679      -1.62220643      -0.04757866
H       -5.14749804      -3.11717353       0.53393535      -0.04130673       0.14103619       0.37589440
H       -4.23767911      -1.91047342       2.50481237       0.04347463       0.47807107      -0.34197264
H       -2.43114338      -0.18704848       2.12823397      -0.03624530      -0.37299371      -0.13885388
27
Lattice="50.0 0.0 0.0 0.0 50.0 0.0 0.0 0.0 50.0" Properties=species:S:1:pos:R:3:forces:R:3 energy=-17660.40270049816 dihedrals="_JSON [281.69, 189.46, 196.93]" pbc="F F F"
C        1.55266953       0.80725660      -1.99445037       1.06906522      -0.09853890       0.29167204
C        0.38713642       1.29565064      -1.50747510       0.59472459       2.45302023       0.55882833
C        2.72653854       1.58376752      -1.92325446      -1.40503575       2.69953765       1.14330718
H        1.70220557      -0.17634339      -2.37341556      -0.46849292      -0.93323422      -0.29839099
C        0.43521097       2.66033619      -1.02093175      -3.14007710      -1.41310103      -0.64204522
O       -0.81729107       0.69703201      -1.40221912      -0.52537417      -1.16014688       0.47439280
N       -0.80874012       3.23009605      -0.74248268       2.93373870       0.96808856       0.86340215
N        1.49435091       3.37206510      -0.90656235       2.12382326       1.70185061      -0.27828432
H       -1.63667788       2.77110616      -0.93689305      -1.70940166      -1.03798302      -0.51330631
H       -0.81101183       4.18239345      -0.41876766      -0.07119810       0.02765016      -0.06789689
C        2.66766639       2.89575821      -1.38692122      -1.87137746      -2.90349310      -0.38210688
H        3.49788237       3.54768967      -1.35624457       1.01313793       0.62756023       0.20578935
H        3.63119313       1.16845556      -2.21526408       1.73738502      -0.68139821      -0.78667142
C       -1.03556362       0.26617860      -0.05028840      -0.96649633      -0.14932019       0.12896190
C       -2.25834457      -0.59827218       0.03653147      -0.01496724      -0.88901788       0.81700154
H       -1.21473004       1.09812198       0.65340357       0.48558779       0.19522962      -0.43251183
H       -0.20359545      -0.32548179       0.32196944       0.58629538       0.03544065      -0.11735253
C       -2.72661081      -1.34087883      -1.04682283      -2.68813362      -0.67528560       0.58358542
C       -2.82715142      -0.80593771       1.31947252       0.10279777       0.76240357      -0.40407140
C       -3.91721149      -2.15032575      -0.88804127       1.42214552       1.46845276       2.99536410
H       -2.32688062      -1.19333001      -2.03258003       0.40870066      -0.00721963      -0.32650539
C       -4.52212612      -2.24454925       0.42643833       1.33256172      -0.09810558      -3.02932304
H       -4.32799463      -2.70794959      -1.69422872      -0.29389348      -0.36409505      -0.75251164
C       -3.95284734      -1.58010732       1.48943732       0.03415499       0.01318286       0.36251216
H       -5.36060777      -2.89423799       0.51093216      -0.81290877      -0.35131034       0.34114860
H       -4.34257285      -1.60068323       2.50063381      -0.37669226      -0.37511613      -0.00124620
H       -2.50934793      -0.31867313       2.25410172       0.49993030       0.18494887      -0.73374149
27
Lattice="50.0 0.0 0.0 0.0 50.0 0.0 0.0 0.0 50.0" Properties=species:S:1:pos:R:3:forces:R:3 energy=-17660.312330356694 dihedrals="_JSON [283.86, 187.11, 193.02]" pbc="F F F"
C        1.55477748       0.74171442      -1.80230516       0.93419208       1.52159187      -0.21098604
C        0.39367937       1.35650990      -1.42023275       0.05830423       0.61148789       0.21064816
C        2.72178298       1.52532129      -1.94356237      -0.32906804      -0.47413140      -0.46909624
H        1.56989563      -0.29077230      -2.07748695      -0.14561193      -0.65414934      -0.08919343
C        0.47177823       2.76527237      -1.10264971      -0.08847727      -0.31722539       0.24469599
O       -0.75531477       0.59392993      -1.38843662      -0.13102383      -0.43584402      -0.19327965
N       -0.60961289       3.50484478      -0.71049605      -0.28522884       1.35533488       0.89844621
N        1.62274054       3.46258122      -1.11908984      -1.31376937      -0.28971235      -0.19001453
H       -1.58222366       3.27831851      -0.78060872      -0.03049790      -0.68974820      -0.27953338
H       -0.43698669       4.45408910      -0.34302577       0.17621618      -1.01363830      -0.59665512
C        2.70207214       2.86782872      -1.60816712      -0.54704588      -0.90654359       0.21063551
H        3.51881599       3.54214778      -1.70774900       1.06561066       0.17056034      -0.17389260
H        3.53744324       1.05638479      -2.46107111       0.73117115       0.02025197       0.12392087
C       -1.14686385       0.25845317      -0.05623006       0.52227498       1.70699915      -0.34047269
C       -2.25883251      -0.67992416       0.07498648      -3.43894718      -1.98369730      -0.43297611
H       -1.45302141       1.24748756       0.29996017      -0.00393763      -0.22761666       1.14490057
H       -0.31936375      -0.13887824       0.52496367       0.63034268       0.21354394       0.11063010
C       -2.87029144      -1.40589090      -1.01712560       2.66123503       2.13641870       1.15700113
C       -2.87680191      -0.83265974       1.36682876       1.04346225       0.25191951      -0.00138993
C       -3.98535825      -2.15971003      -0.78481730      -0.42372318      -0.80204709      -1.73310468
H       -2.39305651      -1.33939835      -2.01768605      -0.50719725      -0.00733940       0.68291540
C       -4.59337429      -2.33134036       0.41689525       0.59356068       1.39762978       2.35883159
H       -4.39021741      -2.65967947      -1.64304378      -0.34851843      -0.37776706      -0.47548523
C       -4.02298630      -1.64491307       1.53362061       0.48178860      -0.60823665      -0.86538154
H       -5.49440383      -2.92079044       0.52077664      -0.02886655      -0.15875649       0.08687353
H       -4.42282702      -1.88925550       2.51393751       0.01550021       0.46343335       0.15440474
H       -2.33066849      -0.31690199       2.24929223      -1.29174543      -0.90271812      -1.33244261
27
Lattice="50.0 0.0 0.0 0.0 50.0 0.0 0.0 0.0 50.0" Properties=species:S:1:pos:R:3:forces:R:3 energy=-17660.3579319281 dihedrals="_JSON [258.33, 192.2, 216.23]" pbc="F F F"
C        1.53696027       0.68993011      -1.68899017      -0.73266344      -0.39523307      -1.19455304
C        0.39942964       1.41752756      -1.33766257       0.04417334      -0.79047190      -0.83275309
C        2.76278418       1.35422645      -1.89532546      -0.37367006       0.02340764       0.93065664
H        1.39233217      -0.35506881      -2.01581196       0.13457167       0.39146120       0.45022203
C        0.52917806       2.79316314      -1.09348932      -1.12515678       0.81537583       0.79632524
O       -0.89734936       0.86814849      -1.34504276       0.88418271      -0.52786628       0.69546569
N       -0.56244603       3.50910571      -0.63021321      -0.20799401      -1.42096367      -0.23648594
N        1.67121786       3.45304571      -1.22710023       0.95022813      -1.19776992      -0.06844241
H       -1.48997862       3.06912696      -0.60278891       0.85780296       0.53107526      -0.24858300
H       -0.45021276       4.49415489      -0.54232714      -0.09341453       0.55042352       0.01642440
C        2.74515614       2.69099997      -1.57473421       0.52965100       2.31470068      -0.33866948
H        3.66636106       3.30978104      -1.67725711      -0.52705949      -0.62396275       0.05758722
H        3.71759445       0.91084327      -2.19366221      -0.53994476      -0.23987483       0.05204739
C       -1.11889094       0.19430073      -0.08140846       2.22835670       0.51481787      -0.34223006
C       -2.29576197      -0.66567779      -0.01286338      -2.61923996      -0.14303176      -0.17894770
H       -1.09983894       1.00611889       0.67179300      -0.19726275      -0.60445755       0.19552412
H       -0.24883720      -0.49295551       0.11460133      -0.32239976       0.75482060      -0.08853478
C       -2.89042125      -1.38257119      -1.03094046      -0.13773708      -1.59596790      -1.62286677
C       -3.00424523      -0.72357007       1.17871410       0.94784342       2.06437389       1.94550700
C       -3.91760638      -2.32154761      -0.78477945       0.64078269       1.42452608       0.04977080
H       -2.56835964      -1.36710321      -2.07846090       0.42482590       0.36084128       0.36255005
C       -4.49708423      -2.37603434       0.48692365      -0.49954273      -1.10388111      -1.37271454
H       -4.25480279      -2.91136749      -1.64952176      -0.04611284       0.01651661       0.65269079
C       -4.13360866      -1.47980554       1.47337849       2.06891525      -0.45133056      -1.81156568
H       -5.19808864      -3.19409206       0.58224843      -0.54619871       0.15820943       0.66449461
H       -4.47242354      -1.50678447       2.45642534      -1.00946515       0.02351669       1.60327741
H       -2.57851577      -0.00511308       1.92903617      -0.73347172      -0.84925527      -0.13619689
27
Lattice="50.0 0.0 0.0 0.0 50.0 0.0 0.0 0.0 50.0" Properties=species:S:1:pos:R:3:forces:R:3 energy=-17660.34559153994 dihedrals="_JSON [260.78, 184.07, 224.36]" pbc="F F F"
C        1.47498609       0.61745973      -1.63728002       0.06411314       0.23866166       0.38096941
C        0.37128643       1.42022117      -1.37889752      -0.97178194      -1.70759206      -0.12224370
C        2.71119397       1.26580716      -1.70110908      -1.20760361      -0.16431618      -0.70771723
H        1.37601047      -0.48360626      -1.68037623      -0.09659630       0.71829749      -0.17449877
C        0.45073604       2.79656148      -1.11132403       1.16171515      -0.96866399      -0.24661062
O       -0.87074844       0.79310621      -1.27198598       0.72543705      -0.21004217      -0.52789674
N       -0.60317035       3.47783951      -0.59168497      -0.49259034      -0.73328889      -0.24939880
N        1.63390355       3.35439019      -1.29170799      -0.06333330       1.50806282       0.12223693
H       -1.52988877       3.14056236      -0.74510285      -0.32331561      -0.37427912      -0.07544820
H       -0.52856913       4.38324908      -0.21506836       0.53043288       1.15513930       0.11936414
C        2.68835987       2.61994137      -1.63875337       0.57689970       1.60536712       0.98634837
H        3.63348654       3.18018083      -1.71406303      -0.36205458      -0.13168348      -0.17731671
H        3.63353448       0.85616122      -1.96522018       1.31615213      -1.34312091      -0.22817159
C       -0.97395770       0.13335228      -0.03288124      -1.30006199       1.70221724       1.78892837
C       -2.27055871      -0.62280900       0.03936030      -0.23186403      -0.62172405      -0.80465870
H       -0.96367605       0.97099000       0.72067043      -0.06439307      -0.83527763      -0.04631392
H       -0.16693573      -0.52961366       0.26390516       0.69247518      -0.22655697      -0.60684027
C       -2.61417494      -1.45125863      -1.05905703      -2.13161319       0.53920145       3.00949481
C       -3.07213599      -0.57987288       1.20310649       1.40517338       1.18321115      -0.01711362
C       -3.84272284      -2.17775675      -0.85077098       1.95607508       0.07452728      -1.40100401
H       -1.96189127      -1.45592849      -1.91929760      -0.28847340      -0.27332500      -0.39308672
C       -4.56683500      -2.23143745       0.31373339       0.11567161       1.07632263       0.99006302
H       -4.17108209      -2.81023700      -1.63352687      -0.27575459      -0.75094849      -0.97909981
C       -4.20230601      -1.34841155       1.34660141       0.47909529      -1.14932932       0.08696405
H       -5.38401063      -2.93750172       0.45510255      -0.01142981       0.17619600      -0.23139739
H       -4.60422240      -1.43631558       2.34200359      -0.68896251       0.18329343       0.17790372
H       -2.70790022       0.08693054       2.02889914      -0.51341232      -0.67034930      -0.67345602
27
Lattice="50.0 0.0 0.0 0.0 50.0 0.0 0.0 0.0 50.0" Properties=species:S:1:pos:R:3:forces:R:3 energy=-17660.552459604274 dihedrals="_JSON [272.08, 181.74, 209.45]" pbc="F F F"
C        1.68501463       0.63777572      -1.68760495      -0.63055098       3.40817812       1.03409907
C        0.50881996       1.31793585      -1.27022616       0.24151177      -0.72853437      -0.48566811
C        2.81657520       1.46867754      -1.83748946      -0.38145786       0.10436498      -0.30155217
H        1.63148590      -0.40770894      -1.83035474       0.16494855      -1.09221598      -0.30229009
C        0.48139244       2.72095754      -1.05004803       1.03977604      -0.32424200      -0.58761914
O       -0.68693663       0.62153081      -1.22645136      -0.73684944      -0.56106289       1.28615628
N       -0.67457065       3.43664342      -0.84653324      -1.24073245      -0.93806428       0.76491633
N        1.60277849       3.45878051      -1.15567162      -0.47711489      -0.39118831      -0.29738720
H       -1.51460612       2.89509830      -0.55278131       1.11880640       0.70433285      -0.36230003
H       -0.49986552       4.28567164      -0.32562947      -0.19037101       0.06177598      -0.08980512
C        2.69643282       2.84361159      -1.60147877       0.31122926      -0.11463206       0.71198509
H        3.57172893       3.50527759      -1.69228203      -0.22500153      -0.38405449      -0.10188328
H        3.78075183       1.14471844      -2.19649063       0.13301485      -0.50982333      -0.04290684
C       -1.07442806       0.15111205       0.11809947       1.05782711       0.04418823      -0.91679793
C       -2.36333461      -0.63810494       0.10515993       0.44329510       0.91112205       1.34908663
H       -0.96847266       0.98248728       0.81738919      -0.87845337       0.36991967       0.11651763
H       -0.31900065      -0.52671068       0.50017260       0.69500993      -0.45713539      -0.24378641
C       -2.61770506      -1.54374504      -0.88583304       1.07689498       0.06548076      -1.25283424
C       -3.19795004      -0.64376829       1.21820530      -0.25971987       1.13066083       1.21742460
C       -3.74727128      -2.29987064      -0.88470455      -2.35236056      -0.35098048       0.28002474
H       -1.87241416      -1.65120415      -1.65341997       0.15780865      -0.00301478      -0.55872635
C       -4.70498646      -2.12459582       0.12764026       0.27314275      -0.28873909       0.35678947
H       -4.05178773      -2.97829518      -1.68523347       0.59395267       0.07052363       0.00080854
C       -4.42443146      -1.30563207       1.23492279       1.06247866      -0.82818007      -0.94222012
H       -5.58416551      -2.75739782       0.05960335      -0.27745218       0.20957400       0.24496973
H       -4.98824595      -1.27155520       2.15123526      -0.59681576      -0.05217063       0.02708421
H       -2.91249939      -0.10905521       2.15492666      -0.12281683      -0.05608293      -0.90408529
27
Lattice="50.0 0.0 0.0 0.0 50.0 0.0 0.0 0.0 50.0" Properties=species:S:1:pos:R:3:forces:R:3 energy=-17660.404300380065 dihedrals="_JSON [274.62, 177.22, 206.96]" pbc="F F F"
C        1.71594396       0.68546986      -1.73565626       1.29471710       1.91560110       0.30984136
C        0.56117855       1.29574396      -1.26270109       0.63787720      -1.23859552      -0.57318139
C        2.84277269       1.56510156      -1.91149728      -0.76098776      -0.47290778       0.21904423
H        1.82680057      -0.38188268      -1.93230142      -0.28615822       0.17157605       0.22338662
C        0.52764409       2.70356963      -1.14917090       0.47182313      -0.13774639       1.12055099
O       -0.57904517       0.55083919      -1.09389651      -0.85190777      -0.80569305       0.10855574
N       -0.69745312       3.20054179      -0.71682346       0.69188489       2.14667993      -0.10230124
N        1.58892823       3.51008474      -1.25913302      -0.71430779      -0.53050456      -0.85857341
H       -1.39716815       2.75507772      -1.24598408      -1.41578254      -0.97526912      -0.45961365
H       -0.75761402       4.20015698      -0.95548470       0.18473434      -0.41247638       0.49734238
C        2.72516667       2.93744550      -1.70359153       0.04172862      -0.18377315       0.79736918
H        3.58649058       3.63240764      -1.78608649      -0.46427986      -0.62709734      -0.05062563
H        3.81868811       1.14540340      -2.08268002       0.29420610      -0.14742775      -0.50431247
C       -1.04709971       0.11566964       0.22068270      -0.16050701       1.09961457      -0.83514880
C       -2.37690754      -0.64092402       0.12846659       1.00164458      -0.25422650      -1.06260790
H       -1.23828185       1.04230526       0.77907354       0.20256562      -0.17351621       0.29262137
H       -0.29801252      -0.49063367       0.75279937       0.10097263       0.09102801      -0.31986948
C       -2.79668777      -1.42535472      -0.99571875       1.06647175       1.64531621       1.50271608
C       -3.16532481      -0.58445333       1.24914936      -2.02887329      -1.17251255      -0.85900741
C       -3.91038628      -2.20406090      -0.86688166       0.40650922      -0.55957896      -1.94042950
H       -2.24716634      -1.31838651      -1.92309676       0.07973517      -0.25889482      -0.08558187
C       -4.68552013      -2.24314832       0.27900824      -0.58599308      -1.44969157      -0.97096263
H       -4.14650985      -2.72678530      -1.79307475      -0.45609573      -0.48963676       0.35873449
C       -4.38130088      -1.36194387       1.25269869       0.64505336       1.85081332       2.38579075
H       -5.47639485      -3.01539082       0.36661551       0.14619061       0.94672583      -0.03646995
H       -5.13784824      -1.20551838       2.03433335       0.62933475      -0.20482224       0.20566328
H       -2.88241009       0.08118757       2.03971856      -0.17055600       0.22701561       0.63706888
27
Lattice="50.0 0.0 0.0 0.0 50.0 0.0 0.0 0.0 50.0" Properties=species:S:1:pos:R:3:forces:R:3 energy=-17660.378035652666 dihedrals="_JSON [272.09, 174.77, 209.84]" pbc="F F F"
C        1.74533487       0.67163836      -1.66543053      -0.28545320      -0.43910539       0.57517272
C        0.52950412       1.22071817      -1.31668584      -0.83089786       0.19905926      -0.53144203
C        2.87242482       1.45945962      -1.78636817       0.02292855       1.28579349      -0.42190402
H        1.82363872      -0.38539883      -1.74828567      -0.05757271      -0.98322326      -0.34479289
C        0.48636097       2.61869402      -1.13295461      -0.25902656       0.11664488       0.99345484
O       -0.68388913       0.49895853      -1.29791362       0.46582112       0.66426046       0.27288763
N       -0.66913361       3.20075125      -0.66876081      -0.79718500       1.53242495      -0.66197593
N        1.55364536       3.41479521      -1.23415135      -1.17060427      -0.28487972      -0.25927658
H       -1.48724938       2.62873803      -0.89642385       0.14977055       0.66375848       0.02328450
H       -0.73185187       4.24420866      -0.88649395      -0.00849978      -2.22855820       0.43829455
C        2.66363527       2.83046163      -1.61171314       2.94930804       1.34373338      -0.44715586
H        3.49531572       3.61050190      -1.77839244      -0.90399262      -1.59441602       0.24083656
H        3.83799189       1.09600687      -2.12638408      -0.10314431      -0.14433649       0.18136755
C       -1.05131195       0.09352480       0.04381415       0.11042974       1.77039466      -0.50384432
C       -2.36730031      -0.55698952       0.14128304       0.70636729      -0.42597360      -2.28156974
H       -1.00584487       0.95172649       0.71605679       0.21090513       0.18849237       0.16607208
H       -0.31508264      -0.60033888       0.28395296       1.59653212      -1.42562665       1.12348417
C       -2.73072268      -1.38093003      -0.92876915       0.90139558       0.57057826       0.44192002
C       -3.14870338      -0.49281563       1.23468443      -0.18906777      -0.29460833       0.63947317
C       -3.83763324      -2.14429614      -0.87985540      -2.47575120      -0.52717572       0.68031894
H       -2.09334032      -1.44369949      -1.78738243       0.38848478       0.14025661      -0.45068016
C       -4.72411645      -2.07452339       0.27705499       2.10369859       0.92858480      -2.10088669
H       -4.00605253      -2.68125735      -1.81917799      -0.67389407      -0.40806430       0.61489796
C       -4.31361152      -1.22019017       1.29360420      -2.77571744      -1.38073083       1.53484111
H       -5.69127025      -2.53180607       0.24657574      -0.37538956      -0.50435292       0.26901896
H       -4.97874245      -1.19001235       2.22344236       1.06363754       0.19951124      -1.27336798
H       -2.79902581      -0.00038399       2.09680620       0.23691732       1.03755859       1.08157145
27
Lattice="50.0 0.0 0.0 0.0 50.0 0.0 0.0 0.0 50.0" Properties=species:S:1:pos:R:3:forces:R:3 energy=-17660.54540709417 dihedrals="_JSON [284.58, 171.55, 216.96]" pbc="F F F"
C        1.83321152       0.62750199      -1.63061932      -1.74799978      -0.04842100       0.57166553
C        0.53000401       1.18412275      -1.43416272       1.76819703      -0.20509037       0.19191210
C        2.96560104       1.44848772      -1.62115290      -0.93040416      -1.36348207      -0.14093923
H        1.97498793      -0.46607834      -1.65728817      -0.36723106       0.49636808      -0.39139322
C        0.48863908       2.56568841      -1.05904078       0.60074764      -0.07603186      -1.31614960
O       -0.63073857       0.41205810      -1.44936612       0.58560358       0.61168807      -1.11742082
N       -0.71210119       3.15392979      -0.69302137       0.47270836       1.23272307       0.45924893
N        1.59652327       3.34448424      -1.12276768      -0.77477296      -0.87720621       0.19698025
H       -1.54781195       2.85612999      -1.17942889       0.12725473      -0.04734209       0.01344958
H       -0.63043656       4.17929300      -0.52535052      -0.13722053      -1.29615079      -0.42124034
C        2.78618336       2.77116490      -1.41243042      -1.17003311       2.00653430       0.82790295
H        3.58533983       3.49465162      -1.37903623       0.52937343      -0.00926129      -0.17787347
H        3.91932297       0.99641309      -1.72527642       0.95491136      -0.20471980      -0.20784354
C       -0.99049553       0.09582734      -0.14387558       0.18452624      -0.28506614       2.69175377
C       -2.34293858      -0.57483160       0.04153412      -0.96994139      -0.29733485       0.20815067
H       -0.95965602       1.02465074       0.45690565      -0.12009895      -0.29800591       0.06467280
H       -0.19421887      -0.57464261       0.27818690      -0.50198817       0.30105798      -0.13791733
C       -2.73606695      -1.52799945      -0.88910850      -0.32969896      -0.17028271       0.65225554
C       -3.22965571      -0.32299215       1.15330622       1.87401289       0.57737860      -1.42106137
C       -3.91224312      -2.24756930      -0.76590544      -2.56004199       0.41680193       0.32760510
H       -2.13760460      -1.76837047      -1.72094438       1.08049898      -0.03884251      -1.02278722
C       -4.84876732      -1.88188781       0.24047341       2.74769235       1.17682965       0.53801836
H       -4.26201324      -2.94985103      -1.56460932       0.61965937       0.46752945       0.80966244
C       -4.47820993      -0.90370902       1.23414860      -0.94890305      -1.27131029      -0.96634276
H       -5.78039264      -2.35919048       0.32308693      -1.31308854      -0.65110857      -0.03119535
H       -5.21723310      -0.62271692       2.01654573       0.72546744      -0.23430189      -0.48293348
H       -2.84591607       0.40393824       1.86443172      -0.39923074       0.08704721       0.28181971
27
Lattice="50.0 0.0 0.0 0.0 50.0 0.0 0.0 0.0 50.0" Properties=species:S:1:pos:R:3:forces:R:3 energy=-17660.399810660125 dihedrals="_JSON [271.39, 173.72, 240.1]" pbc="F F F"
C        1.69130587       0.63354434      -1.82286666      -0.32412277       3.60657871       1.51410103
C        0.51830631       1.27792954      -1.39994908       0.06446232      -2.90690475      -1.10081583
C        2.86650166       1.42270785      -1.74699583      -0.98296173      -0.56337375       0.44719625
H        1.75093289      -0.35441186      -2.14252845      -0.28759402      -1.76340796      -0.60768546
C        0.52698690       2.62663539      -1.02026955      -1.45915424      -1.67088414      -0.94448946
O       -0.71340997       0.56650649      -1.41733015       0.98160749       0.73360641       1.01055701
N       -0.73106334       3.18928666      -0.92072676       1.37798794      -1.14751331       0.83743608
N        1.65426832       3.25807543      -0.88300271       0.48748453       2.08908254       0.48819315
H       -1.51912230       2.70210882      -1.30762239       0.02732558       0.00202367      -0.12269450
H       -0.70303519       4.15079354      -0.81579188      -0.51254247       2.22257026       0.13080685
C        2.81940065       2.68470313      -1.20144331      -0.30607144       0.14330723      -0.65330118
H        3.71575534       3.32537423      -1.16710657      -0.38780733      -0.33535260       0.30536330
H        3.78059128       0.98823561      -2.02559716       1.35273836      -0.47401257      -0.47285607
C       -0.92382452      -0.00441476      -0.09266557      -0.15209135      -1.20429734      -1.17158499
C       -2.28840444      -0.64180982      -0.00604031      -0.06039846       0.15059670      -1.23842103
H       -0.80447047       0.73994797       0.69930459       0.23007934       0.06411570      -0.04991563
H       -0.21479627      -0.86245641       0.01070865       0.05955033       0.84878783       0.24854361
C       -2.69623845      -1.66988162      -0.85926302      -1.61466294      -0.58018564       1.66731100
C       -3.19503786      -0.18656915       0.92095071      -1.21033230       0.00875527       1.76989382
C       -3.97475454      -2.30491091      -0.60995805       2.72605474       0.06716790      -2.20702502
H       -2.02369106      -2.00078682      -1.62148932       0.25665351      -0.42711953      -0.53858993
C       -4.81912829      -1.86168573       0.34757191       1.01888545       1.61104127       1.89351593
H       -4.25110046      -3.16587885      -1.21772294      -0.04579541       0.18524136      -0.15765338
C       -4.39604194      -0.83365479       1.21642941       0.30303909       0.24694026      -1.77664496
H       -5.76922454      -2.26441050       0.45443916      -1.78728129      -1.04016593       0.31260660
H       -5.01537186      -0.39840857       1.98108625      -0.42554685      -0.10756454       0.24418033
H       -3.02919113       0.69895292       1.51652201       0.67049391       0.24096694       0.17197248
27
Lattice="50.0 0.0 0.0 0.0 50.0 0.0 0.0 0.0 50.0" Properties=species:S:1:pos:R:3:forces:R:3 energy=-17660.514175086675 dihedrals="_JSON [262.77, 173.04, 253.62]" pbc="F F F"
C        1.57379767       0.64010945      -1.81257089       0.47852903      -0.00142360      -0.20853742
C        0.41261921       1.32007181      -1.45562565       0.07993890      -2.11054364      -0.12544415
C        2.81410717       1.25279220      -1.56647026      -0.65363204       2.00028974       0.42781738
H        1.53033754      -0.33276519      -2.33533828      -0.12512027       0.33070655       0.68314181
C        0.52846796       2.63554556      -1.04910653      -1.74023800       0.31278255       0.30369275
O       -0.82142183       0.64492664      -1.35199377       1.26473224       0.95552860      -1.41161928
N       -0.61241234       3.32653401      -0.73292129      -0.56071789       1.92419897       0.42374775
N        1.66222842       3.26401424      -0.87495189       2.00752442       0.70910821       0.11603497
H       -1.52816914       3.00713906      -0.94668494      -0.36557161      -1.11427883      -0.41950065
H       -0.61131991       4.34346267      -0.83786338       0.72065223      -0.53285939       0.28166466
C        2.80744658       2.60247817      -1.06832029      -0.41396791      -2.02160760      -0.78615540
H        3.76311809       3.10056535      -0.84939300      -0.49395386       0.02890184      -0.05702672
H        3.75130515       0.76846604      -1.75641962       0.36742203      -0.32173530      -0.20525287
C       -0.86154158      -0.12120299      -0.18475120       0.15118072       0.33680844       1.94565580
C       -2.23722843      -0.67564086      -0.03450752      -0.76615114       0.41254791       0.35274802
H       -0.64254496       0.54942195       0.68626393      -0.13988371      -0.35488484      -0.36271208
H       -0.10043935      -0.92859131      -0.10409734      -0.17995377       0.27868604      -0.63909282
C       -2.67896584      -1.67676687      -0.85395630       0.50595552      -1.34342529      -0.85473074
C       -3.14546604      -0.18564862       0.91946077       0.53527281      -0.16044513      -0.30277201
C       -3.90970321      -2.30826909      -0.72498271      -0.93306871      -0.93101318      -0.40442322
H       -2.01679878      -2.07532879      -1.60041484       0.53434640      -0.12718261      -0.33352107
C       -4.81901896      -1.81892390       0.16134374       0.18618808       1.44597891       2.71476729
H       -4.23733380      -3.25062616      -1.21372939       0.81154604       0.81603564      -0.36909484
C       -4.38402561      -0.75504558       1.04463458      -1.88338295      -0.92740852      -0.51981845
H       -5.77512799      -2.32308504       0.34552126       0.22710656       0.29510742      -0.15404167
H       -5.05881671      -0.39202105       1.83814813       0.20879299      -0.16138265      -0.46839092
H       -2.86135475       0.63551959       1.55429419       0.17645392       0.26150979       0.37286388
27
Lattice="50.0 0.0 0.0 0.0 50.0 0.0 0.0 0.0 50.0" Properties=species:S:1:pos:R:3:forces:R:3 energy=-17660.319554058988 dihedrals="_JSON [258.05, 172.68, 243.67]" pbc="F F F"
C        1.71550459       0.56766037      -1.62489175      -3.03370202       0.37631028       0.35276566
C        0.52127738       1.22403207      -1.29120037       1.85465769       0.84417425      -0.86542749
C        2.87031565       1.26661586      -1.69173861       0.97554278      -0.42070480      -0.31865340
H        1.66993411      -0.46696704      -1.84673252       0.00348999      -1.08720106      -0.35724998
C        0.63690640       2.62085388      -1.02614177       0.75190738       0.63699762       1.18188257
O       -0.69913242       0.62887613      -1.35313629      -0.72311648      -0.77675224       1.27078078
N       -0.48744343       3.30341919      -0.58792061       0.65922003      -0.58290390      -0.26967053
N        1.83088267       3.30404238      -0.97495583      -0.94701301      -1.93615919      -0.66845899
H       -1.34793654       2.87925859      -0.89701078      -0.27119527       0.38575518      -0.03302613
H       -0.38362619       4.30711730      -0.55124011      -0.27384435      -0.05307695      -0.15540596
C        2.91302596       2.57034688      -1.34468853       0.22413174       3.16307924       1.36562234
H        3.88471201       3.12429631      -1.21681124      -0.94302466      -0.60660947      -0.53109536
H        3.71335197       0.77223617      -2.07173468       1.49324340      -0.59670684      -0.20658512
C       -0.96901851      -0.10993254      -0.08317844      -1.92205359       2.07555478      -2.09030043
C       -2.39948405      -0.62921953      -0.06475226       1.07574551      -0.53036766      -0.77772330
H       -0.75303214       0.59426423       0.70020822      -0.16703432       0.30337210       0.77824257
H       -0.28384561      -0.87806773      -0.04556096       1.71534337      -2.08564999       0.17264042
C       -2.80981985      -1.68604793      -0.89398554      -1.17292044       0.54631575       1.54319873
C       -3.26490640      -0.14648157       0.89570341      -0.19525907      -0.92398338      -0.18018574
C       -4.10897522      -2.25701908      -0.74205857       1.65544497      -2.35297763      -2.16369056
H       -2.09783338      -2.07177340      -1.57140685       0.60807406      -0.63748194      -0.91633156
C       -4.99428877      -1.77556494       0.15438186       0.42560364       2.33676440       2.56413636
H       -4.35899519      -3.24226890      -1.27448676       0.37567258       1.76658258       0.29962600
C       -4.48844881      -0.75025153       1.03631266      -2.84933283       0.62125413      -0.15335562
H       -6.02158639      -2.10916727       0.26177348       0.12774500      -0.26035560       0.02366045
H       -5.18945529      -0.24036841       1.74540194       0.47916243      -0.85194534      -0.41967283
H       -2.93948550       0.62619146       1.55304792       0.07351146       0.64671569       0.55427711
27
Lattice="50.0 0.0 0.0 0.0 50.0 0.0 0.0 0.0 50.0" Properties=species:S:1:pos:R:3:forces:R:3 energy=-17660.296792941917 dihedrals="_JSON [265.13, 177.71, 229.22]" pbc="F F F"
C        1.70906130       0.42084972      -1.46956661       1.15505886       0.15552538      -0.77120285
C        0.58484754       1.15377823      -1.22341647       1.18109990       1.36356302      -0.35590379
C        2.92536713       1.09354859      -1.75871642      -0.51899514       0.49430053       2.46022844
H        1.67581080      -0.65903557      -1.52157785      -0.30482511      -0.22690583      -0.10436218
C        0.66910953       2.56922080      -0.99693112      -0.38215473      -0.82466776      -0.57560648
O       -0.61655527       0.59295610      -1.26683701      -1.95892491      -0.14915678      -1.69492651
N       -0.44893159       3.28134176      -0.61565939      -1.55250919      -0.98431233      -0.18869847
N        1.78673772       3.20722938      -1.17499259       2.75477185      -0.08029457      -0.68469328
H       -1.32225485       2.83379711      -0.92805264       0.60566952       0.11172281       0.35074363
H       -0.48626345       4.25728816      -0.84618740       0.60662488       0.37156252      -0.05377407
C        2.89001379       2.46482645      -1.53986151      -0.18397055       0.49398903      -0.22961624
H        3.85390724       2.97373644      -1.70824736      -0.67036976       0.39290224       0.32593827
H        3.90207712       0.61586439      -1.61246737      -0.33777560      -0.13838367      -0.98138277
C       -0.99439670       0.07370883      -0.05401719      -1.15326167      -0.95565269       1.16668380
C       -2.42581570      -0.54275130      -0.05804350       1.12769569       1.44015939       1.09395844
H       -0.94287906       0.89631390       0.68395865      -0.14695215      -0.41897134       0.23213030
H       -0.21670129      -0.66822139       0.17570516      -0.34611124      -0.30789335       0.65661617
C       -2.89337915      -1.48607875      -0.95210878      -1.51051372      -0.89569873      -0.36162056
C       -3.25779423      -0.11932855       0.99990447      -0.74239531      -2.07864177      -1.25977414
C       -4.18496234      -2.08243305      -0.85443859       1.01169321       0.79502851       0.16631471
H       -2.35366243      -1.79295286      -1.82355708       0.87756365       0.01590714      -0.32364203
C       -4.99702539      -1.71009418       0.23233739       2.29296762       0.30945879      -0.84546823
H       -4.44163174      -2.79916895      -1.66583524      -0.23471588       0.52505038       0.86026005
C       -4.48724059      -0.79094288       1.15030914       0.16664953       1.13214023       0.29420091
H       -5.96127137      -2.09066583       0.34632964      -1.59218900      -0.74961479       0.29764587
H       -5.08434877      -0.48954662       2.00277843      -0.33144283      -0.06970263       0.06703835
H       -2.95844106       0.66039480       1.67051441       0.18731208       0.27858626       0.45891267
27
Lattice="50.0 0.0 0.0 0.0 50.0 0.0 0.0 0.0 50.0" Properties=species:S:1:pos:R:3:forces:R:3 energy=-17660.39246080514 dihedrals="_JSON [264.79, 179.07, 231.51]" pbc="F F F"
C        1.74149455       0.34445916      -1.66904068      -1.24908665       0.54957744      -0.24121240
C        0.60009048       1.11356101      -1.35248211      -0.65339617      -1.57470736      -0.29658421
C        2.97714311       1.01642661      -1.82110427      -0.81122174      -0.63322514       0.53509535
H        1.67252026      -0.75551648      -1.83560050      -0.16332797       0.93667691       0.22189173
C        0.67275948       2.50181123      -1.12969361      -0.56173136       0.40472498       0.61666356
O       -0.69813413       0.57764736      -1.24537619       0.78246517      -0.31337659       0.59525144
N       -0.40444592       3.24967711      -0.65033721      -0.35472476      -0.49852696      -0.31608170
N        1.81671846       3.12468108      -1.22379623       2.96519988      -0.81161482      -0.80729665
H       -1.36803488       2.88412382      -0.79243388       1.33056758       0.68435369       0.08542544
H       -0.21605973       4.25766420      -0.50362558      -0.40448556      -1.21632330      -0.38330306
C        2.94880014       2.37407208      -1.57096007      -1.02688382       1.45611078       1.38330954
H        3.85883056       2.94923441      -1.39232996       0.04878844      -0.08817538      -0.66288300
H        3.86154106       0.38070379      -1.98097629      -0.12894253       0.82871181      -0.06172356
C       -0.96840251       0.03473226       0.07828616      -0.82193197      -0.90956444      -1.29064342
C       -2.42301548      -0.50395786       0.09315214       0.67632151       1.04435961      -1.17763375
H       -0.86702035       0.83082156       0.81795201       0.28674096      -0.07930805       0.27610355
H       -0.25939481      -0.82688890       0.23609202      -0.49418505       0.87314208       0.24494058
C       -2.96799173      -1.21505279      -0.97920957       0.33088757      -1.29340407       0.30958692
C       -3.31066218      -0.12785338       1.07833273      -1.01165728       0.14119980       2.07017364
C       -4.19934586      -1.86808248      -0.82029801       0.04356064      -0.05434996      -1.25916378
H       -2.37304296      -1.38472978      -1.87190590       0.00960651       0.06509788      -0.05386624
C       -4.93712596      -1.72941694       0.32482262      -0.18127146       1.66946034       1.09673292
H       -4.69803938      -2.42809762      -1.62357272       0.71970926       0.04017393       0.01827701
C       -4.54951778      -0.75253362       1.26667139       0.68811333      -1.20257802      -1.83180103
H       -5.91259682      -2.17003521       0.40567475      -0.35745964      -0.46741145       0.09352528
H       -5.22861653      -0.54113023       2.05646252      -0.26254911       0.51494271       0.82428429
H       -3.09907313       0.65751344       1.80267338       0.60089422      -0.06596642       0.01093156
27
Lattice="50.0 0.0 0.0 0.0 50.0 0.0 0.0 0.0 50.0" Properties=species:S:1:pos:R:3:forces:R:3 energy=-17660.382594134695 dihedrals="_JSON [275.61, 178.86, 223.79]" pbc="F F F"
C        1.61779771       0.31597199      -1.73233382      -0.85852805      -0.18864222       0.43790422
C        0.54183110       1.15376103      -1.41121821      -0.10769598      -1.86755978      -0.36592264
C        2.87266767       0.88946111      -1.86918643       0.26923428       0.71102340       1.75866555
H        1.40010109      -0.78662812      -1.72799833       0.36962372       1.14767719      -0.55977340
C        0.72489109       2.48851617      -1.07367057      -0.74514494      -0.55662238      -0.16232052
O       -0.70861008       0.56594454      -1.38357722      -0.85858913      -0.28051258       0.61616878
N       -0.35578194       3.26616297      -0.63803333       2.52816918      -0.69346380       0.53556927
N        1.93915217       2.99564645      -1.13591407       0.99483210       1.07286128       0.47731957
H       -1.22699137       3.05459193      -1.03063068      -1.38780617      -0.23544999      -0.75409636
H       -0.06325736       4.21503077      -0.61539946      -0.25947980       1.03948174       0.00986656
C        2.99646758       2.23958669      -1.44542837      -1.11448040      -0.99328905      -1.80522903
H        3.93592919       2.74442997      -1.61806400       0.30003536       0.25369828       0.49659738
H        3.75545109       0.27690951      -1.96358479       0.25362383      -0.07323850      -0.45671409
C       -1.01887289       0.11504903      -0.04085026       0.28285248       2.03583602       1.57199348
C       -2.37853064      -0.52948432       0.14610167      -1.05702674      -0.07245584      -0.64757455
H       -1.02072830       1.09672131       0.60897449       0.35607449      -1.98898590      -0.73733377
H       -0.20040350      -0.57525678       0.25975293      -0.33408271       0.40304481       0.15387207
C       -2.89073192      -1.33451812      -0.88159387      -1.04374169       0.58364316       2.22021733
C       -3.23707490      -0.24707798       1.24672722       1.82216367       0.87791617       0.38808336
C       -4.21973573      -1.80817484      -0.80877988       0.93282515       1.21864793      -0.41563342
H       -2.25180565      -1.45738918      -1.70139455       0.65427791      -0.62932534      -1.49944616
C       -5.07695189      -1.37799925       0.19693183       2.35594608       0.24348166       0.39970364
H       -4.59370642      -2.30428491      -1.68208188      -0.39865598      -0.52654120      -0.28125574
C       -4.55749142      -0.64653470       1.27863903      -0.11538469      -0.02558361      -0.26938986
H       -6.08488722      -1.57712864       0.09377300      -2.23929900      -0.58183444       0.11881075
H       -5.15253980      -0.29727735       2.12581775      -0.17842071      -0.27139694      -0.29149518
H       -2.83559783       0.37488816       2.09727859      -0.42132225      -0.60241008      -0.93858723
27
Lattice="50.0 0.0 0.0 0.0 50.0 0.0 0.0 0.0 50.0" Properties=species:S:1:pos:R:3:forces:R:3 energy=-17660.56648813101 dihedrals="_JSON [276.01, 182.95, 227.64]" pbc="F F F"
C        1.67555862       0.30563311      -1.85006846       0.77388856       0.07724693      -0.03421020
C        0.57384360       1.01166153      -1.40791291      -0.56381095       0.00176376       0.21877893
C        2.97199257       0.92029935      -1.87912333      -1.72316538      -1.34125674      -0.65915899
H        1.63107589      -0.73720380      -2.12934104      -0.38553294      -0.23292937      -0.13048135
C        0.82967709       2.36313511      -1.03893531       0.20090184       0.36333884       0.07327451
O       -0.77804477       0.53551334      -1.29556550       1.89314378       0.12935202      -0.77317809
N       -0.25773888       3.09887017      -0.61493054       0.72759356       1.89028869       0.28011178
N        2.05081366       2.93202808      -1.01284543      -1.41243012      -0.11556354       0.01011333
H       -1.11433181       2.82644991      -1.06323234      -0.37008435       0.04518535      -0.04931075
H       -0.07863552       4.13537994      -0.55782007      -0.31253021      -1.73747366      -0.17004250
C        3.07763893       2.20304998      -1.44722708       0.95462756       0.28039400       1.42911655
H        4.08274436       2.56876694      -1.18531701      -0.35060314       0.42572614      -0.67752704
H        3.81635249       0.37587072      -2.27794583       0.15903322      -0.14654063       0.16406782
C       -1.10085005       0.09410889       0.03061872       1.82079395      -1.65229880      -0.22635854
C       -2.49379475      -0.46139302       0.09429615       0.27783759       1.55523073      -0.22383563
H       -0.94028851       0.94369010       0.64690047      -0.13279807       0.80198146       1.22266799
H       -0.32406324      -0.70719048       0.33852435      -1.10622475       1.01735649      -0.37254656
C       -2.95834466      -1.21604587      -0.95932688      -2.27348266      -1.01595893       1.21381371
C       -3.35133484      -0.04624681       1.12340224       1.35557558       0.67713999       2.06421764
C       -4.29162322      -1.71456328      -0.84846223       1.53849739       0.78429501       0.20955137
H       -2.34036481      -1.46233528      -1.78986690       0.50551698      -0.16614192      -0.61444516
C       -5.07924525      -1.34967278       0.25290689      -1.14095671      -0.22634867      -1.19307916
H       -4.61638927      -2.38086286      -1.63978832      -0.53754433       0.05485053       0.06307449
C       -4.64055847      -0.50477700       1.26574356       0.31064489      -0.45819255      -0.67673180
H       -6.14161796      -1.58334349       0.19556392       0.05362109      -0.49653022       0.29910265
H       -5.25639172      -0.25144374       2.12783436      -0.00486278       0.10212439      -0.25844021
H       -2.94640437       0.59817780       1.96323783      -0.25764959      -0.61703930      -1.18854478
27
Lattice="50.0 0.0 0.0 0.0 50.0 0.0 0.0 0.0 50.0" Properties=species:S:1:pos:R:3:forces:R:3 energy=-17660.508189010627 dihedrals="_JSON [279.2, 174.41, 223.54]" pbc="F F F"
C        1.63103623       0.22344867      -1.89213633      -0.21991414       0.89872907       1.17987394
C        0.55520656       0.93889098      -1.38489810       1.01729179      -0.14497465      -0.76831617
C        2.90993931       0.81682232      -1.79963355       0.04384986      -0.46712966      -0.99560260
H        1.53462103      -0.77695816      -2.27759226      -0.23557362      -0.34711077      -0.07528200
C        0.82564958       2.29354013      -0.99966168      -2.61153054      -1.01630799       0.11507114
O       -0.73788371       0.42523298      -1.29439142       1.30312133       0.14519127       0.56183450
N       -0.25097510       3.03791395      -0.62750692       0.25334348       0.63885800       0.60739776
N        1.98132580       2.87477193      -0.98204537       1.70473670       0.24517043      -0.11534767
H       -1.16654604       2.68702139      -0.83046645      -0.34203826       0.26181078      -0.01069899
H       -0.04911706       3.99148692      -0.32961297      -0.48710889      -0.46024846      -0.30483440
C        3.02570092       2.13007688      -1.36496294       1.50328822       0.44140655      -0.74152549
H        4.00068911       2.70637648      -1.45591080      -1.09353222      -1.00121439       0.39811641
H        3.71809855       0.21148204      -2.24083159       0.04010112       0.70893087       0.46843718
C       -0.96847307       0.04690364       0.06627046      -1.77471877       0.84821994       1.57131178
C       -2.44228481      -0.37878287       0.15570610       0.62998697       0.17770988      -0.87138376
H       -0.91448368       0.97827106       0.73779469       0.58036629      -1.26842604      -0.74779976
H       -0.30287223      -0.77104788       0.45710161      -0.18703688       0.77564734      -0.64148784
C       -2.96852937      -1.07960365      -0.93145896       2.19439677       0.45281554       1.29125555
C       -3.29880054      -0.01030434       1.18679321       1.38810289       0.55816637      -0.05648362
C       -4.26769557      -1.43220737      -0.95196468      -2.16014575      -1.46121987      -1.17481497
H       -2.24746727      -1.42115222      -1.65330776      -0.13548707       0.04566164      -0.70989194
C       -5.16433292      -1.20730508       0.07754865       1.29818640       1.13427063       1.34601509
H       -4.58411799      -1.97675499      -1.82296159      -0.39344751      -0.34501623      -0.41577643
C       -4.59305082      -0.46351036       1.14974717      -2.64463360      -0.66087346       0.47495157
H       -6.20675539      -1.57132015       0.09743552       0.68584296       0.30862502      -0.09020198
H       -5.25137663      -0.25876502       2.00109317       0.17667314       0.16020822      -0.11392583
H       -2.89904369       0.66999382       1.96681255      -0.53412064      -0.62890006      -0.18089145
27
Lattice="50.0 0.0 0.0 0.0 50.0 0.0 0.0 0.0 50.0" Properties=species:S:1:pos:R:3:forces:R:3 energy=-17660.13159520367 dihedrals="_JSON [271.21, 163.45, 234.28]" pbc="F F F"
C        1.67251669       0.26497674      -1.95380770      -0.66555598       0.63818048       0.97078017
C        0.65660753       0.94401424      -1.29826802       0.23073192      -1.49087912      -1.15092560
C        2.87693769       0.95698841      -2.05205697      -0.24846045      -0.23592137       0.33185193
H        1.47545638      -0.76911633      -2.22560650       0.28740597       0.09089271      -0.34930645
C        0.84814811       2.26817495      -0.89485393      -2.76437116       0.80189196       0.33266120
O       -0.58826440       0.34756391      -1.23733386       0.30778047      -0.25199375       0.92765932
N       -0.25987804       2.90777560      -0.28577471       0.33007498      -0.30567147      -0.91670055
N        1.92634010       2.99576423      -1.09690659       1.36388304      -1.59885945       0.30871440
H       -1.17406999       2.68031706      -0.77181230       1.56556050       0.82151992       0.90056625
H        0.06178095       3.88246343      -0.20063531      -1.21592612      -0.30658171      -0.10355105
C        2.95601904       2.23611604      -1.55472098       1.89347500       1.91914687       0.03002919
H        3.98877534       2.73066884      -1.50393730      -1.60858809      -0.53194379      -0.38707543
H        3.74663662       0.48818486      -2.43590612       0.85492289      -0.38332337      -0.37779726
C       -0.89012006      -0.30398215       0.03066642      -0.24068722       1.08974364       0.01076179
C       -2.41464486      -0.48906141      -0.01019790       1.13835972       1.71183111       2.99754728
H       -0.55181315       0.40889969       0.86289457      -0.71499876      -0.98966249      -0.88859662
H       -0.34173611      -1.27735318       0.18475255      -0.37495332       0.76022970      -0.53544495
C       -3.11339273      -1.13425794      -0.95651936      -0.00870281      -1.43638415      -0.92876631
C       -3.18551253       0.00831518       1.04122504       0.41276210       0.13748383       1.87484925
C       -4.44759527      -1.42712462      -0.81497408      -1.77172523      -0.88532621      -1.56607774
H       -2.56470341      -1.59133924      -1.74463423       0.24761693      -0.28721516      -1.00822361
C       -5.28204732      -1.00282634       0.23451138       0.41510995      -0.39909314      -0.22107411
H       -4.80571002      -2.03981773      -1.66151884      -0.45184021       0.26621285       0.60676081
C       -4.57201083      -0.28461972       1.18908194       0.84542283       1.28150167       0.54881620
H       -6.38360728      -1.26909165       0.32846338       1.65424115       0.40649478      -0.20497734
H       -5.04338215       0.16254808       2.06439704      -0.19506613      -0.24400469      -0.04224598
H       -2.60121324       0.53057984       1.88045832      -1.28647199      -0.57826963      -1.16023480
27
Lattice="50.0 0.0 0.0 0.0 50.0 0.0 0.0 0.0 50.0" Properties=species:S:1:pos:R:3:forces:R:3 energy=-17660.371966349885 dihedrals="_JSON [280.58, 171.31, 232.23]" pbc="F F F"
C        1.82877719       0.33642389      -1.91808392      -1.19702003       1.19257656       0.37099528
C        0.65897782       0.93344944      -1.41909142      -0.42902873       0.73765228       0.80041112
C        2.96788933       1.15165834      -1.99091774       0.24494273      -0.90617578      -0.20239909
H        1.80125323      -0.68233695      -2.28056770       0.11971847      -0.10936860      -0.14454571
C        0.80537318       2.28515649      -0.91983531       0.53082611      -0.14972209      -0.92534629
O       -0.65468932       0.34462841      -1.37964422       1.82840462       0.20452346      -0.44984162
N       -0.25385776       2.90697324      -0.26142221       0.27309089       1.58278891      -0.12105492
N        1.95101994       3.03184866      -1.07709846      -2.52998934      -0.00416942       1.42477259
H       -1.21038699       2.66598350      -0.44413540      -0.13368655      -1.06564327      -0.45363933
H       -0.22902846       3.92787464      -0.36093905       0.62554360      -0.47515344       0.31178211
C        3.02984390       2.45667966      -1.55809889      -2.08220497      -1.50611677      -0.53366760
H        3.88723587       3.03733188      -1.73623757       1.18014794       0.91632137       0.01436087
H        3.83990921       0.79681079      -2.46662339       1.04145094      -0.86470357      -0.44679984
C       -0.99662920      -0.13753960      -0.08910281      -0.80630835      -1.14491736       0.63507850
C       -2.47786871      -0.58889339       0.06147905       1.38621171       1.67085366      -0.51209063
H       -0.80078341       0.64514776       0.60366294       0.03987294       0.85919331       1.00336912
H       -0.37064528      -0.97672378       0.24373556       0.31218161      -0.11968043      -0.46009037
C       -3.07456801      -1.36708806      -0.91666028      -1.59445653       0.02684840       1.49310029
C       -3.23470906      -0.06109779       1.12130489      -1.02149437       0.45992187       0.85917923
C       -4.44856197      -1.63870491      -0.76229592      -0.19967279      -0.68599896      -1.01477904
H       -2.51552175      -1.80016465      -1.70657372       0.52354924      -0.24446345      -0.80891299
C       -5.22695914      -1.12690469       0.25121287      -0.53445539       1.09135825       1.63223219
H       -4.99079046      -2.29180131      -1.45400186       0.46600201       0.11759289      -0.17992727
C       -4.61596160      -0.30306049       1.23720668       0.63960074      -0.99765391      -0.59465740
H       -6.32406594      -1.33138221       0.31245484       1.03287978       0.02978906      -0.14175490
H       -5.12415520       0.05605213       2.14343349      -0.10477650      -0.03343677      -0.60935001
H       -2.84795730       0.59793536       1.93499096       0.38867022      -0.58221623      -0.94642428
27
Lattice="50.0 0.0 0.0 0.0 50.0 0.0 0.0 0.0 50.0" Properties=species:S:1:pos:R:3:forces:R:3 energy=-17660.519174254976 dihedrals="_JSON [288.06, 152.48, 220.4]" pbc="F F F"
C        1.85593912       0.43587882      -1.90084716      -0.05531139      -1.24986047      -1.00504793
C        0.70246617       0.95283035      -1.33446342       0.59529604       0.12906236      -0.33630102
C        3.06153063       1.11755926      -1.88245667      -1.32022125       1.98462432       1.11368043
H        1.81688044      -0.50203129      -2.48085310      -0.24024879       0.13993809       0.71276852
C        0.72353225       2.31258370      -0.94678538       0.76740257      -0.96942812       0.81478061
O       -0.44506910       0.21613516      -1.31704082      -1.10605106      -0.34597848      -0.20772362
N       -0.45293143       2.82846464      -0.45451909      -0.77004062       1.20536035      -0.13059633
N        1.87213662       2.98362953      -0.87490120       0.02253739       0.01222066       0.02171339
H       -1.24149631       2.49956707      -1.01323091       0.02007892       0.22017689       0.39844589
H       -0.47994714       3.84658836      -0.26594412       0.26587816      -1.02031180      -0.36322808
C        3.00364445       2.38162647      -1.27872855      -0.14462277       0.00612926      -0.28620677
H        3.89814767       2.98653773      -1.15135358       0.09847461       0.00392136      -0.06846396
H        3.94936394       0.78193497      -2.33931241       0.98469957      -0.62435329      -0.42018188
C       -0.98910469      -0.16625889      -0.04054159      -0.34068628      -2.07279463      -1.12166189
C       -2.50057093      -0.37232953      -0.03948470       0.06332257      -1.18589377      -0.57996655
H       -0.67569443       0.50098769       0.68021336       0.44489908       1.98064316       1.78035577
H       -0.56711499      -1.14643205       0.29129051       0.08714471       0.39155032      -0.57983826
C       -3.07236900      -1.27974661      -0.97992536      -1.96208593       1.87413452       1.90893691
C       -3.28917164       0.05974749       1.01300576       1.09808737       1.26147171       0.93246689
C       -4.41846317      -1.65592561      -0.90846700      -0.31516438      -0.04547787       1.08580624
H       -2.51876295      -1.49115254      -1.81194057       1.64762446      -1.04647539      -2.22032127
C       -5.18599177      -1.19407009       0.21360155       0.28231050      -0.80326385      -0.82658920
H       -4.87086869      -2.35568673      -1.65312299       0.46445146       0.66949509       0.66383975
C       -4.62670274      -0.30714403       1.11806979      -0.72175519       0.23451865       0.66132485
H       -6.17994677      -1.60655946       0.44299773       0.22974090       0.36345974      -0.51225337
H       -5.26217697       0.12063604       1.92933745       0.63533471      -0.52493857      -0.52323479
H       -2.80344952       0.70376807       1.80528788      -0.73109535      -0.58793024      -0.91250430
27
Lattice="50.0 0.0 0.0 0.0 50.0 0.0 0.0 0.0 50.0" Properties=species:S:1:pos:R:3:forces:R:3 energy=-17660.540678508954 dihedrals="_JSON [285.78, 157.99, 240.27]" pbc="F F F"
C        1.81683171       0.37579457      -1.78581248      -0.42759137       0.70067728       0.13357478
C        0.61901864       0.92491910      -1.35984903       1.48515494      -0.28068008      -0.39092291
C        2.97950093       1.16413999      -1.73847989      -0.71843230      -0.85642944       0.14082541
H        1.84951168      -0.64131502      -2.13702542      -0.08858981      -0.31661929      -0.26523072
C        0.66785130       2.23731415      -0.85373690      -1.43741217       0.87757584       0.27172973
O       -0.54634381       0.24352270      -1.41541398      -1.10313886      -0.18649524       0.61201070
N       -0.48974158       2.89557537      -0.48940353      -1.67202524      -3.30894861      -0.61485110
N        1.75896069       2.91221219      -0.65868003       2.69577281       0.43678759      -0.45436477
H       -1.34836411       2.49841863      -0.89992158       0.66995434       0.52238761       0.38627204
H       -0.48363437       3.85506725      -0.33946767       0.38061896       1.88807158       0.17480067
C        2.92375127       2.37653923      -1.11961371      -0.18194900       0.93084609       0.94282906
H        3.86506573       2.91859540      -0.89927281      -0.73763654      -0.01068232      -0.25158927
H        3.88496303       0.74596460      -2.09625139       0.99272910      -0.23108218      -0.27488554
C       -0.95852901      -0.20257174      -0.09202121       2.20994336       0.37308126       0.40482120
C       -2.38543068      -0.46058081      -0.04447422      -1.23141968      -0.22282464      -1.03836771
H       -0.70122863       0.57021293       0.67620896       0.09590506      -0.51870271      -0.53623566
H       -0.36176778      -1.13749554       0.10135718      -0.48599217       0.72996639       0.13164426
C       -2.93528407      -1.31117720      -0.97256932      -0.85390794      -0.85240557       1.13970186
C       -3.26306677       0.18919317       0.78613422      -0.05769305       1.22378011       1.26740448
C       -4.27188511      -1.69290691      -0.88441123       1.45164295       0.38826939      -0.23198183
H       -2.26446657      -1.79699744      -1.61350974       0.74345885      -0.70456660      -1.41056234
C       -5.07186498      -1.18095569       0.10371446       0.76597090       0.52093856      -0.14800175
H       -4.60829318      -2.36688573      -1.62041052      -0.79583395      -0.94034996      -0.72118541
C       -4.58631135      -0.19403325       0.93827511      -0.91563133       1.12548106       0.33098469
H       -6.07467818      -1.44305789       0.12795461      -2.02146048      -0.62634293       0.23125407
H       -5.32353006       0.37785142       1.57675986       1.16922618      -0.70550978      -0.51286339
H       -2.89239098       1.08688666       1.26365465       0.06833644       0.04377657       0.68318946
27
Lattice="50.0 0.0 0.0 0.0 50.0 0.0 0.0 0.0 50.0" Properties=species:S:1:pos:R:3:forces:R:3 energy=-17660.394570128923 dihedrals="_JSON [271.63, 170.09, 249.88]" pbc="F F F"
C        1.76249099       0.33242631      -1.76403822      -0.89859776      -0.17412927       0.39774464
C        0.59803558       1.02363594      -1.39817445       1.07109055      -0.07261976       0.00336027
C        2.98440298       0.95608292      -1.63989873       0.07869358       2.71604741      -0.03010591
H        1.70551522      -0.69231400      -2.10910603      -0.20392305      -0.20643468       0.03295249
C        0.69450083       2.35666838      -0.98024990      -2.25982624      -0.78114415       0.23071209
O       -0.62645138       0.46277253      -1.36822659      -1.25673839      -0.54040121      -0.93274057
N       -0.50810215       2.95713420      -0.48932675      -0.65213271      -0.65576734      -1.59442087
N        1.81901208       2.99481628      -0.98336837       1.80244914       1.53301998       0.16660912
H       -1.30164786       2.89560339      -1.17699209       1.12416576      -0.52642369       0.96886433
H       -0.40843413       3.93179176      -0.31980721       0.66043369       0.95887797       0.33314537
C        2.94214055       2.35614301      -1.30107512       0.26449941      -2.16302698      -0.61533057
H        3.86770247       2.92447978      -1.38150998      -0.11463676       0.19722670       0.34612561
H        3.92431949       0.48985965      -1.91804338      -0.04079010      -0.05603064       0.05625329
C       -0.91285507      -0.13106182      -0.10756441      -0.62918611       1.48412516       0.95407727
C       -2.36295856      -0.55532326       0.03116097       0.63581437       1.76347285       0.03820822
H       -0.63357006       0.63177271       0.67002244      -0.28865744      -0.85303098      -0.31099564
H       -0.29325656      -0.98224720      -0.05548644       1.03791026      -1.33077006       0.54058818
C       -2.87657104      -1.51654929      -0.77852112      -0.73686187      -1.97132388      -1.24396898
C       -3.23436088       0.10723366       0.88892561      -0.72442034       0.08834489       1.50842193
C       -4.25472874      -1.80133969      -0.72187569       0.08610987      -0.52595837      -0.36638534
H       -2.18727010      -2.07440858      -1.45525479      -0.74831274       0.32761468       0.45598128
C       -5.15289448      -1.12220287       0.06669416       2.72211130       1.32400789       1.39604824
H       -4.74950619      -2.61997191      -1.19553838       0.43004306      -0.69103201      -1.23170168
C       -4.60916787      -0.21738884       0.98470568       2.17882833      -0.29868574      -2.26118256
H       -6.17787330      -1.26785841       0.01049577      -1.96817327      -0.62217551      -0.03504796
H       -5.21350404       0.32534945       1.61798253      -1.36552223       1.19878532       1.61866685
H       -2.81691248       0.83330824       1.60545138      -0.20437029      -0.12256855      -0.42587910
27
Lattice="50.0 0.0 0.0 0.0 50.0 0.0 0.0 0.0 50.0" Properties=species:S:1:pos:R:3:forces:R:3 energy=-17660.65471134172 dihedrals="_JSON [263.74, 165.75, 251.38]" pbc="F F F"
C        1.74742016       0.29619029      -1.69859310       0.26537897       0.23507354       0.63348301
C        0.57329605       0.98154809      -1.40121406       0.23191267      -0.21640258      -0.56381665
C        2.96352181       1.00448337      -1.65296483      -0.14271514       0.30058422      -0.32459892
H        1.70443967      -0.79214041      -1.82567433       0.01233873       0.35386003      -0.24892207
C        0.58824272       2.34579454      -1.11431526       3.18412945       2.08432839       1.54178930
O       -0.64953430       0.37768946      -1.36831594      -0.74782187      -0.67313468       0.63399547
N       -0.50199489       3.01665877      -0.64687492      -0.44296742       0.12097452       0.04480486
N        1.76406177       3.07632599      -1.01305758      -0.11549947      -2.57379281      -1.27731161
H       -1.33862915       2.69887742      -1.08252286      -0.97899320       0.05522294      -0.05279346
H       -0.39369107       4.02319387      -0.50113738       0.04594068      -0.64402979      -0.34817245
C        2.89001660       2.36910488      -1.33670856      -0.18713291       1.08732354       0.06208533
H        3.80840284       2.99757587      -1.37527381      -0.56807710      -0.57000767       0.23728491
H        3.93950093       0.54878297      -1.91483671      -0.75035159       0.24018650       0.26654752
C       -0.88210114      -0.26396048      -0.07138333       1.08067037       0.64215174      -0.26849897
C       -2.32364216      -0.60647589       0.06289092      -1.09686936       1.29957684       1.12010429
H       -0.59288810       0.43278260       0.73456007      -0.04162371       0.01706982      -0.22453323
H       -0.15171172      -1.09241450      -0.02377285      -0.57932740      -0.19505463       0.10921748
C       -2.90596930      -1.54328591      -0.76901583       0.38451987       0.11287833      -0.67093163
C       -3.14988357       0.15172850       0.98979375       0.84686899      -2.57747578      -3.05783908
C       -4.27830911      -1.77532234      -0.74497997      -0.62718409       0.77734392       1.45969059
H       -2.25567140      -2.01301512      -1.52361854      -0.37295443      -0.09876801       0.37611379
C       -5.09571357      -1.08598202       0.17286013       2.67764840       0.39666802       0.04740722
H       -4.71182015      -2.54216793      -1.33384252      -0.35975840      -0.67520885      -0.80501053
C       -4.49105135      -0.11354392       1.01586590      -1.19498800      -1.31419612      -0.03765243
H       -6.11143255      -1.33196150       0.33404575      -1.11919688      -0.23203218      -0.14594462
H       -5.10122562       0.27487547       1.81203147      -0.30717029       0.65583731       0.12995298
H       -2.72326451       0.91580685       1.54424582       0.90322312       1.39102344       1.36354890
27
Lattice="50.0 0.0 0.0 0.0 50.0 0.0 0.0 0.0 50.0" Properties=species:S:1:pos:R:3:forces:R:3 energy=-17660.291179408578 dihedrals="_JSON [266.04, 169.19, 241.72]" pbc="F F F"
C        1.77948819       0.24314971      -1.56200343      -3.01045027      -0.19523373      -0.46369931
C        0.58351731       0.94573800      -1.31405928       1.76229201       1.26430322      -0.16791899
C        2.89569564       0.96703810      -1.80267892       2.94117065       1.94315658       0.67901037
H        1.72592195      -0.83188666      -1.77412557      -0.01651325       0.29234675       0.26185157
C        0.61679294       2.39433227      -1.13712192       1.88972984      -1.66075009       0.66921230
O       -0.60121771       0.31139060      -1.28919278      -1.64346053      -0.70580394       1.73356700
N       -0.53714999       3.04783013      -0.80225752      -0.13908757      -1.40105260       0.24582011
N        1.79255679       3.06723095      -1.12183481       1.07551516      -1.37152792      -1.24883859
H       -1.36626250       2.48324004      -0.94497901      -0.04655154       0.32916481      -0.14463609
H       -0.57831885       4.00643032      -1.02670828      -0.12684150       1.14050849      -0.23244075
C        2.92935154       2.35347416      -1.50080610      -2.95264571      -0.88503649      -0.40897568
H        3.82905457       2.88379122      -1.74761723       0.33261055       0.65182348       0.42507010
H        3.83903418       0.46883705      -2.08880584      -0.48933296       0.30874182       0.06497958
C       -0.92278202      -0.20584733       0.08999656       2.28323446       0.15165658      -1.10223119
C       -2.31261665      -0.65245968       0.12697479      -1.62756247       0.70254963       0.45716455
H       -0.72983796       0.59848845       0.85591809      -0.08042917      -0.68162794      -0.81577956
H       -0.20124229      -1.03308612       0.23181588      -0.14170499       0.26745420       0.20326947
C       -2.93651165      -1.55522327      -0.73860245       0.13782534       0.37962854       0.09555518
C       -3.12392311       0.05522828       1.04294182       1.89279169      -1.04368398       0.71480974
C       -4.32263068      -1.71205842      -0.69933606       0.30991915       0.99268790       0.25019037
H       -2.38415608      -2.08199392      -1.50401714       0.31386747      -0.08891688      -0.05757616
C       -5.09186183      -0.92762324       0.15190940       0.27821826      -0.60825243      -0.68621999
H       -4.80049791      -2.30253101      -1.43920788      -0.41666958      -0.82698835      -0.56474471
C       -4.46020160      -0.09465427       1.04046576      -2.26241067       0.89059866       0.82080676
H       -6.15846030      -0.94690288       0.10415479      -0.72223104      -0.19070321      -0.00560627
H       -5.06487278       0.52122100       1.71888443       0.15407576      -0.33045192      -0.04105762
H       -2.69470608       0.49461913       1.94913233       0.30464092       0.67540881      -0.68158218
27
Lattice="50.0 0.0 0.0 0.0 50.0 0.0 0.0 0.0 50.0" Properties=species:S:1:pos:R:3:forces:R:3 energy=-17660.232271324174 dihedrals="_JSON [262.09, 156.87, 246.28]" pbc="F F F"
C        1.79923542       0.20636620      -1.64790256      -0.11108258      -0.03379202      -0.17750845
C        0.59721035       0.91130600      -1.42682666       0.69664575      -2.99666734       0.39688723
C        2.95846865       0.95175623      -1.67501553       2.24853672      -0.71361215       0.10745340
H        1.88564774      -0.88772121      -1.78563644      -0.59953036       0.63280578       0.07040445
C        0.64485816       2.25945186      -1.27699738       0.24809843       4.10958072       0.31389026
O       -0.59417543       0.23862281      -1.26311229      -0.74762925       0.46899904      -0.17097764
N       -0.47200405       3.00679550      -0.94946144       1.39143130       2.18608340       0.42301815
N        1.78587657       3.04743825      -1.34125414      -0.53012657      -2.19679674       0.67661805
H       -1.37370115       2.72376940      -1.16964755      -1.72094195      -1.14960983      -0.56841040
H       -0.37260105       4.05018310      -0.99553445       0.29813863      -1.74829591       0.02735312
C        2.90112701       2.32139361      -1.40468036      -1.23140218      -0.57563153      -1.26063660
H        3.82151027       2.81295050      -1.39709195       1.44998721       1.31546573       0.12436805
H        4.00482102       0.48707742      -1.86419815      -2.02642974       0.68644995       0.44650359
C       -0.84633144      -0.38335916      -0.00140030      -0.88547937      -0.51936745       0.71382689
C       -2.38553663      -0.57331148       0.22450384       2.27652331       1.44150561       0.21479173
H       -0.43433405       0.16111135       0.85135923       0.29833389       0.34782753      -0.12771707
H       -0.37543180      -1.38073819      -0.03601658      -0.04167814       0.12181211       0.19392536
C       -2.97296547      -1.36802897      -0.72114469      -1.49255658      -0.79909574       0.14673093
C       -3.13912287       0.09055342       1.21774112      -0.88861458       0.38731874       0.38829372
C       -4.34858996      -1.51568025      -0.72552525      -0.75520232       0.79801678       1.06186780
H       -2.41122471      -1.99083865      -1.38341863       0.66635927       0.01124424      -0.57438000
C       -5.13964806      -0.84333097       0.21270031       2.77115307       0.78674737       1.46121306
H       -4.86076574      -2.15340961      -1.40366413      -0.20503423      -0.58075438      -0.81412919
C       -4.54861899      -0.06846112       1.25443222       1.11451266      -0.43293633      -1.68892946
H       -6.16107844      -0.95464562       0.24538221      -2.52860437      -0.38589950      -0.24927144
H       -5.12793232       0.48429689       2.00084362      -0.00253028      -0.34826035      -0.22951486
H       -2.74230859       0.79264998       1.99421122       0.30712224      -0.81313771      -0.90567070
27
Lattice="50.0 0.0 0.0 0.0 50.0 0.0 0.0 0.0 50.0" Properties=species:S:1:pos:R:3:forces:R:3 energy=-17660.36577307753 dihedrals="_JSON [240.91, 168.93, 254.69]" pbc="F F F"
C        1.64483954       0.07716936      -1.61426623      -1.20880208       0.76525192       0.74570547
C        0.60938269       0.98089172      -1.32582047      -0.32663061      -1.69534406      -0.11416188
C        2.89062845       0.62018542      -1.63021193       2.42987511       1.67398994      -0.08666673
H        1.47639864      -0.99032768      -1.76055406      -0.12631340       0.17793537       0.19371511
C        0.82017394       2.36701996      -1.28970818       1.55617600      -0.96740615      -0.29416629
O       -0.68401652       0.50940260      -1.12819997      -0.59859157       0.61918037      -0.43512674
N       -0.25142647       3.15938557      -1.12225148      -1.00783095      -1.12890957       0.03325474
N        2.06405880       2.90190261      -1.45918028      -1.63306625      -0.25565540       0.40428493
H       -1.04505262       2.66369299      -0.69942117       0.31986536       0.97075018      -0.34025684
H       -0.02557761       4.10486575      -0.98973210      -0.23449485       1.41418057       0.54533594
C        3.06055976       2.04085079      -1.55387746      -1.15897565      -1.53756172      -0.49443576
H        3.98711001       2.53832341      -1.69799300       1.25368958      -0.06514416       0.08651955
H        3.79038828       0.01056413      -1.66956632      -0.07156031      -0.05768895      -0.30458931
C       -0.90364141      -0.35116050      -0.00564596       1.21791274       0.26380006       0.79588310
C       -2.38830713      -0.54880687       0.22004252      -1.20560227      -0.25511947      -0.32674191
H       -0.39674086       0.14096930       0.87262662      -0.51218909      -0.63321582      -0.40199930
H       -0.37595539      -1.31096572      -0.22413532      -0.46577042       0.34775705       0.38394860
C       -3.11446679      -1.29500580      -0.72081079       0.27208203       1.13088448      -0.01178625
C       -3.16543805       0.03153187       1.23922410      -0.54327466      -0.51571953       1.17518037
C       -4.50546983      -1.36514711      -0.69425974       1.33380675      -0.50828514      -0.77522641
H       -2.56129738      -1.62912168      -1.58015899       0.03628118      -0.52318848      -0.42890823
C       -5.27453913      -0.82301850       0.29150102       0.27855312       1.48460777       0.57587503
H       -4.98641464      -1.78334299      -1.53962455      -0.50303922      -0.79668655      -0.79657537
C       -4.60456846      -0.07097023       1.27130522       1.45943394      -0.70496848      -0.27043685
H       -6.35075618      -0.86637308       0.13536496      -0.02184259       0.09706007       0.64018364
H       -5.16506896       0.38057342       2.07420947       0.01645173       0.19995895       0.31455174
H       -2.62598945       0.36394476       2.15622488      -0.55614362       0.49953674      -0.81336035
27
Lattice="50.0 0.0 0.0 0.0 50.0 0.0 0.0 0.0 50.0" Properties=species:S:1:pos:R:3:forces:R:3 energy=-17660.329600174264 dihedrals="_JSON [237.81, 182.51, 245.38]" pbc="F F F"
C        1.61467278      -0.03265899      -1.64402818      -1.59370136       2.33655140       0.88358461
C        0.62102614       0.89531139      -1.28061420       1.70005282      -0.23200558      -0.89515241
C        2.84944883       0.57139724      -1.87222423       1.27308507      -1.98258036      -0.05703123
H        1.36254140      -1.08406137      -1.68725997       0.38253180      -0.19039508      -0.15111543
C        0.93255076       2.28091851      -1.31214468      -1.71066067      -0.05561234       0.80774363
O       -0.66350275       0.62396718      -1.02530254      -1.96240441      -0.86283575       0.59170217
N       -0.10842734       3.18420792      -1.19477572       0.12895755       0.67255935       0.52023167
N        2.14341433       2.77075641      -1.39893992       0.13303803       0.82229461      -0.27960879
H       -1.02974424       2.83734933      -0.84034492       1.53933994       0.77376813      -0.40983788
H        0.28188320       4.13610811      -0.99051259      -1.22547949      -1.32343438      -0.08844484
C        3.09994153       1.90444808      -1.68368656      -0.26386832      -0.18589899      -0.21990598
H        4.07486936       2.32800330      -1.80695846       0.72646285       0.02833264      -0.02004773
H        3.66733829      -0.09900648      -2.08777351       0.42803204      -0.00011106      -0.24771063
C       -0.93776073      -0.20598237       0.12628488       0.19371079       0.28684734      -0.17640381
C       -2.43501794      -0.44929837       0.21056403      -1.03195021      -1.58815002      -1.15206226
H       -0.57700890       0.30382306       1.03816703      -0.21484532       0.06230851      -0.14876398
H       -0.31470227      -1.10288124       0.04028790      -0.35797749      -0.35325514      -0.05090678
C       -3.17823873      -1.23230386      -0.74365367      -0.02389206      -0.31634956      -0.05699588
C       -3.19826583       0.03399145       1.25262931       0.18924340       1.84201428       1.66627562
C       -4.58702127      -1.37587604      -0.66979251       1.05638820       1.79076406       1.82934942
H       -2.66378208      -1.83962757      -1.53422852      -0.31235266       0.95291122       0.61078426
C       -5.35640908      -0.75002254       0.35256596       0.92610432       0.45741765       0.37308947
H       -5.10361112      -1.85082879      -1.43182871      -0.79282999      -1.36601945      -1.52828438
C       -4.62127738      -0.02078473       1.29966287       0.81438034      -1.08090386      -0.34647868
H       -6.47330578      -0.79866518       0.49686716       1.30376756      -0.16509038      -0.65233126
H       -5.13487370       0.40615102       2.13931091      -0.14199443       0.35083958       0.41498928
H       -2.62029325       0.57458501       2.08911810      -1.16313830      -0.67396681      -1.21666818
27
Lattice="50.0 0.0 0.0 0.0 50.0 0.0 0.0 0.0 50.0" Properties=species:S:1:pos:R:3:forces:R:3 energy=-17660.530958449155 dihedrals="_JSON [263.34, 165.35, 224.0]" pbc="F F F"
C        1.59385352       0.00214717      -1.68421247       0.64125372      -0.99374150      -0.50437354
C        0.55498858       0.84430037      -1.41251936       0.41364667       1.00364034       0.22931531
C        2.90422633       0.47955392      -1.89921952      -0.37434176      -0.74175778       0.22165819
H        1.31754503      -1.05639340      -1.78032708       0.35143249       0.21560562      -0.01829246
C        0.84041727       2.23279083      -1.31298272       0.11149190      -0.15879681      -0.39766520
O       -0.70951814       0.37111607      -1.24119695      -0.58187996      -0.15331474      -0.52540369
N       -0.11695232       3.18802868      -1.10416905       0.82490667       1.05460886       0.04855369
N        2.06927983       2.69874371      -1.53228038      -0.19476795       0.47453140       0.68528730
H       -0.98461909       2.92605191      -0.70037161      -0.69432147      -0.23025740       0.28696415
H        0.27830877       4.10550953      -0.83758049      -0.54242341      -0.95147308      -0.26288585
C        3.06142166       1.85259445      -1.74251786       0.45233423      -1.12655979      -1.12046658
H        4.03331909       2.26585826      -1.95949698       0.35426976       0.45056264       0.18109630
H        3.71827066      -0.22982137      -2.19067521      -0.65265347       0.89282898       0.41536240
C       -0.96045412      -0.10127687       0.07065758       0.09146440       3.45596969       0.74930236
C       -2.41729289      -0.25339078       0.24773928      -2.05426563      -1.55170910       0.24249690
H       -0.64656728       0.73142447       0.74842551      -0.00292756      -0.48668983       0.04566712
H       -0.31846802      -0.90456948       0.30739902       0.50300213      -1.64675368       0.22943578
C       -3.13798504      -1.01899479      -0.65474973      -1.81012703       0.47502210      -0.08471937
C       -3.16744034       0.13440128       1.34895067       0.18082232       1.02390540       1.99980407
C       -4.53924010      -1.25190742      -0.63096835       1.86178610       0.32547834       1.58036303
H       -2.58714659      -1.38318617      -1.45184519       0.97044476      -1.01011026      -1.85938565
C       -5.25315701      -0.79055393       0.47768307      -0.51811575      -0.04935280       0.81198909
H       -4.92400741      -1.98699410      -1.29966990      -0.60732084      -0.10225996      -0.77515649
C       -4.55225905      -0.12981983       1.50899033       0.82198667      -0.11618221      -0.95864023
H       -6.34290631      -1.01032331       0.62974511       1.07894035       0.18079840      -0.32569994
H       -5.05083362       0.13437438       2.44196979       0.06198388       0.12881191      -0.21189949
H       -2.61535312       0.64350863       2.18603904      -0.68662124      -0.36280474      -0.68270720
27
Lattice="50.0 0.0 0.0 0.0 50.0 0.0 0.0 0.0 50.0" Properties=species:S:1:pos:R:3:forces:R:3 energy=-17660.390717739723 dihedrals="_JSON [278.25, 175.28, 202.87]" pbc="F F F"
C        1.60255970      -0.06049285      -1.63518339       0.17385679       2.16550636      -0.01778282
C        0.56097907       0.88097441      -1.39943050       1.44648145      -2.47492822      -0.17843080
C        2.89685415       0.44076212      -1.94744462      -0.17104536      -0.29345312       0.56902681
H        1.32515357      -1.09544695      -1.52115411       0.22043348      -0.42993950      -0.30071291
C        0.88290443       2.22130981      -1.32639505      -0.80045913       2.16663785       0.30893579
O       -0.71406656       0.38338094      -1.24352648      -0.07669557      -0.12024162       0.65182789
N       -0.11865056       3.20061156      -0.90610466       0.41766834      -4.17076172      -0.22330122
N        2.06452714       2.71531427      -1.69381112       0.85422232      -1.04613478       0.30963491
H       -0.97837283       2.70992331      -1.21092269       0.02469809       1.09395832       0.31422451
H        0.08170235       3.96027151      -1.48379719      -0.04245543       2.03440720      -1.01183298
C        3.06432822       1.83763365      -1.96160266      -1.42770154       0.09989387      -0.34639797
H        3.97646733       2.31486683      -2.30081239       0.29237876      -0.16615986       0.13707712
H        3.78326042      -0.21650348      -2.10378159      -0.89178903       0.44520781       0.02601610
C       -1.07350250       0.24620918       0.14321593       0.30368162       0.56260682       0.97040195
C       -2.51495127      -0.19172812       0.29423519       1.26046747      -0.28909447      -1.70201334
H       -0.95869397       1.29282909       0.54767647       0.13680015      -1.16688144       0.39186938
H       -0.43477477      -0.53167181       0.70903840      -0.36335646       1.34040684      -0.97278411
C       -3.08820310      -0.89022689      -0.75847110      -2.26666530      -0.14597892       1.85570573
C       -3.19937448       0.05503283       1.44981304      -1.31015224       0.46343737       1.26345581
C       -4.40610968      -1.36901365      -0.58784253       0.15004762       0.39242138      -0.07309245
H       -2.55123944      -1.06704590      -1.63463301       0.89160040      -0.35280659      -1.42925536
C       -5.17708713      -1.00495806       0.53186911       0.95369501      -0.09326145       0.23025546
H       -4.84188680      -2.00223550      -1.36673714       0.00640113       0.18564783       0.15443262
C       -4.55853790      -0.24078704       1.57207085      -1.47619355      -0.90794984      -0.85841282
H       -6.19552141      -1.42699528       0.60247305       0.44624757       0.60370768       0.15756669
H       -5.22591721       0.09640867       2.40449793       1.07405244      -0.37214907      -0.44049400
H       -2.68887601       0.49647200       2.29016243       0.17378096       0.47590125       0.21408002
27
Lattice="50.0 0.0 0.0 0.0 50.0 0.0 0.0 0.0 50.0" Properties=species:S:1:pos:R:3:forces:R:3 energy=-17660.286717738836 dihedrals="_JSON [261.34, 182.2, 217.89]" pbc="F F F"
C        1.50932891      -0.07498288      -1.59840330       1.86304958       3.08469684      -0.82579483
C        0.52865565       0.87729581      -1.39290055       0.86285276      -0.60371599       0.48218645
C        2.76343691       0.45278811      -2.01804760       0.40135848      -2.61275693       0.09813879
H        1.47495889      -1.09474672      -1.40274182      -0.81748719      -1.90952579       0.14773727
C        0.89148898       2.23763148      -1.36357582       0.96453722       0.64465788      -0.81213654
O       -0.75271495       0.56221507      -1.10135022      -0.72350567      -0.40064371       0.44798809
N        0.02864176       3.12492632      -0.75242518      -1.52579010       1.69546141      -1.09927416
N        2.05873445       2.72854074      -1.86087433      -1.54746862      -0.47886508       0.92452029
H       -0.98040597       2.90760791      -0.94786490       1.39692064       0.16992057       0.38358212
H        0.24214153       4.10769693      -1.06260419      -0.23712263      -1.39734775       0.56718272
C        2.94251660       1.79567016      -2.18632597       1.00312323       0.06478056      -0.33851965
H        3.91520197       2.09790484      -2.57538637      -0.13665405       0.45975798       0.00043098
H        3.62777984      -0.25929877      -2.21234058      -1.18405477       0.99453041       0.20427712
C       -1.03356784       0.11521483       0.23402004      -1.49414159      -0.22978547      -1.83015203
C       -2.51082337      -0.21756760       0.26897046       2.02435196       0.74272635       1.31057841
H       -0.76870115       0.87336075       0.91846388       0.38275491       1.05398387       1.07227739
H       -0.55267449      -0.80863603       0.48874329       1.06863112      -0.60704334      -0.07009257
C       -3.05759803      -0.96849048      -0.73431224      -0.96711126      -0.09120674      -0.94557977
C       -3.16620112       0.10802680       1.41773271      -0.67392826       0.28179501       1.44802489
C       -4.39712086      -1.31715337      -0.62240368      -0.52058829       0.91306163       1.33900456
H       -2.40487925      -1.03214286      -1.60394558      -0.50007183      -0.72230897      -0.25721461
C       -5.13270371      -0.91759936       0.56259551       0.40172143      -1.82789104      -3.07513721
H       -4.95677940      -1.79965452      -1.40405985       0.00448922      -0.22723662      -0.42832721
C       -4.49138666      -0.34557959       1.60122753       0.17701577       2.29008020       1.37350478
H       -6.20403411      -1.07363598       0.52027699      -0.11593983      -0.20300377       0.43562968
H       -5.10027558       0.00965075       2.45298278       0.54856525      -0.32164813      -0.21865896
H       -2.63997834       0.77062805       2.14753302      -0.65550747      -0.76247335      -0.33417600
27
Lattice="50.0 0.0 0.0 0.0 50.0 0.0 0.0 0.0 50.0" Properties=species:S:1:pos:R:3:forces:R:3 energy=-17660.071477169073 dihedrals="_JSON [252.69, 177.85, 230.64]" pbc="F F F"
C        1.55729649      -0.07662884      -1.62270111      -0.22189488       2.38588816      -0.50078748
C        0.56687094       0.87521574      -1.28593891       2.21088470      -0.44873128      -0.10293676
C        2.77053936       0.43534368      -2.15702313       1.01694654       0.07659528       0.52123479
H        1.41755010      -1.13262316      -1.61805666      -0.47969779      -0.75419663       0.31009675
C        0.95621106       2.28792399      -1.33506322      -3.10280511      -1.07978971       1.55454839
O       -0.69667653       0.51327017      -0.93236577      -0.31721974       0.86681489      -1.41000200
N        0.13012801       3.28571354      -0.77888352       0.97313220      -1.26984367       0.06415598
N        2.04697891       2.74931588      -1.81701381       3.46274472      -1.42226264      -2.04376964
H       -0.83188116       3.10863214      -0.85337702      -1.64075557      -0.56363644       0.04568757
H        0.35219694       4.11501045      -1.26743605       0.27826685       1.32601976      -0.28135394
C        2.94507495       1.79358230      -2.27653458      -0.37537811       1.41168054       0.26601830
H        3.86953731       2.16484385      -2.76355052      -0.60655324       0.01549118       0.50985449
H        3.71944196      -0.12558281      -2.33463463      -1.31344244      -0.22587865      -0.15062139
C       -0.96427778      -0.06454045       0.29021638       0.76791346       1.12987025       3.72004047
C       -2.46214212      -0.29816382       0.39828811       0.05759156      -0.83732062      -0.42439314
H       -0.65421615       0.67539005       1.18242329      -0.52989051      -1.34552281      -1.75540559
H       -0.32457066      -0.97129601       0.46892459      -0.70085775       0.33950824      -0.30128741
C       -3.10852850      -0.97872268      -0.64049105       3.48576028      -0.38534241      -1.22518488
C       -3.26888973       0.08426481       1.45108856      -0.62672274      -0.50348650       0.38795762
C       -4.42894195      -1.25750564      -0.64895984      -1.64697970      -0.80879700      -2.50115353
H       -2.42090822      -1.34064896      -1.47754375      -1.26738576       0.65932294       0.87784644
C       -5.26568375      -0.94004795       0.39343096       1.04915819       1.20018699       0.34441029
H       -4.83528584      -1.58911141      -1.62324324       0.04058733      -0.40061014       0.71241435
C       -4.64198370      -0.24971351       1.42066803      -0.25626994       0.39125687       0.45946228
H       -6.33679844      -1.02117842       0.34377874      -0.31702493      -0.30970324       0.06351250
H       -5.32142893       0.12883417       2.16105866       0.08985853       0.18417784       0.86287910
H       -2.84790903       0.53999379       2.34061969      -0.02996613       0.36830880      -0.00322356
27
Lattice="50.0 0.0 0.0 0.0 50.0 0.0 0.0 0.0 50.0" Properties=species:S:1:pos:R:3:forces:R:3 energy=-17660.316975717626 dihedrals="_JSON [247.73, 196.16, 232.73]" pbc="F F F"
C        1.41781104       0.06498145      -1.72858148      -0.41946768      -1.04383612       0.48237394
C        0.50613805       0.99565799      -1.23697860       1.89478920      -0.35705100      -0.59982728
C        2.67180715       0.46956307      -2.18375228       0.85402562       0.35081623      -2.06108550
H        1.16766554      -1.01187197      -1.77141798      -0.04574378       0.59022747       0.19923500
C        0.87615610       2.34756407      -1.33312093      -1.48487348      -0.16433438       0.92882517
O       -0.72938882       0.73235746      -0.79627036      -1.56089235      -0.73163123      -0.25690182
N       -0.03136560       3.23777787      -0.74471193       0.19383918       1.01867780      -0.42961409
N        1.99116982       2.75711652      -1.89097494       0.86887604       0.82492002      -0.34525153
H       -1.02044020       3.00342177      -0.74187955       0.45710054      -0.62297076      -0.10121520
H        0.06011753       4.19627956      -1.06057812       0.43611668      -0.03529738       0.03131495
C        2.88047226       1.85724086      -2.32311464       0.94539858      -0.71523459      -0.72033803
H        3.81028401       2.21601698      -2.91252656      -1.60768945      -0.31397009       1.28664800
H        3.35879633      -0.24276238      -2.76168989      -0.96530427       0.96684145       1.31257205
C       -0.94527258       0.10490689       0.46396011       1.09371083      -1.54396655      -0.31077442
C       -2.37264192      -0.41906242       0.51081572       0.50799304       0.00848863      -2.37661460
H       -0.75597379       0.87289109       1.19539628      -0.03100742       0.18553208       0.89193609
H       -0.18050077      -0.74086972       0.60962057      -0.92081424       1.04704814      -0.17892358
C       -2.90986146      -1.04904479      -0.64380369       2.73932815      -0.20940915      -0.35606873
C       -3.21315937      -0.10432034       1.53351662      -1.89544511      -0.34326195      -0.33758600
C       -4.22187416      -1.41225400      -0.77858801      -0.00976209       0.87358031      -0.37974278
H       -2.19810938      -1.29893451      -1.48334608      -0.76633818       0.42181670       0.92789383
C       -5.12081010      -1.03802456       0.20178150      -0.48277878       0.01909752       2.82004368
H       -4.50428722      -1.79593195      -1.74660803      -0.45910256      -0.46978534      -0.01298531
C       -4.59946585      -0.40503623       1.40889845       0.53763529      -1.04055411      -1.56798442
H       -6.18603525      -1.40178847       0.12361356       1.10709268       0.84953244       0.25656627
H       -5.19110318      -0.20732454       2.28313548      -0.73370344       0.12998812       0.06195630
H       -2.77446285       0.41274956       2.36132116      -0.25298301       0.30473575       0.83554800
27
Lattice="50.0 0.0 0.0 0.0 50.0 0.0 0.0 0.0 50.0" Properties=species:S:1:pos:R:3:forces:R:3 energy=-17660.167334180922 dihedrals="_JSON [246.02, 184.0, 238.52]" pbc="F F F"
C        1.37804902       0.02843973      -1.65455727      -0.61406970       0.54647452      -0.35469878
C        0.46858054       1.02129444      -1.26850233       2.24611686      -0.23323238      -0.81258155
C        2.56225063       0.44319180      -2.25799525       1.28056231      -2.19200486      -1.34848015
H        1.05952447      -1.02319919      -1.51626881       0.41383346       0.58130136      -0.28666269
C        0.80675872       2.40221971      -1.36908624       0.35457874      -1.43519079       1.03824935
O       -0.72333806       0.64129689      -0.84753459      -2.54412603       0.35915701       0.33745420
N       -0.02288605       3.34997331      -0.75830367       0.79502932      -0.92247088      -1.97747497
N        2.01845360       2.72230680      -1.81491540      -1.38213168       1.82138104       0.38843465
H       -0.69659264       2.87130717      -0.20681399      -0.67859338       0.13339536       0.77475176
H        0.53736352       4.06014542      -0.34881229       0.07829493       0.77268986       0.61496810
C        2.81056325       1.80695949      -2.30204945       2.06371264      -0.65867570      -0.17742679
H        3.81921065       2.17801434      -2.58461597      -0.70074486      -0.31021226      -0.26083866
H        3.26322947      -0.34012219      -2.79589332      -1.28592760       1.81321071       1.46422692
C       -0.88314922      -0.05799499       0.37654883      -0.49544672       1.66544128       0.28746411
C       -2.35930784      -0.38904731       0.43468630      -0.22293120       0.56055557       0.97142443
H       -0.56007374       0.63232936       1.19087210      -0.26121479      -0.55398597      -0.05722094
H       -0.23371710      -0.90217150       0.36549780       0.53138150      -1.11760385       0.20517301
C       -2.89850459      -1.06111170      -0.66092595       0.08364617      -0.67241886      -0.44781251
C       -3.20911675       0.04100529       1.49589372       1.29290263      -1.08643772      -2.46048583
C       -4.24444660      -1.42356852      -0.73894623       0.93263025      -0.03516797       1.11378845
H       -2.21969324      -1.36683775      -1.45157208       0.06531579       0.04881955      -0.09386386
C       -5.02485839      -1.03675897       0.33210424      -1.99897565      -0.51340556      -1.56429005
H       -4.65282201      -2.11949188      -1.45112039       0.07903393       0.10476312      -0.65517040
C       -4.53719221      -0.27721423       1.33270990      -1.17815788       1.79104628       4.51630752
H       -6.09450799      -1.25407001       0.31118831       0.12718383      -0.12610929       0.11515513
H       -5.21347675       0.06816539       2.21257761       0.84725480      -0.71860903      -1.75880398
H       -2.82782673       0.55205802       2.35502427       0.17084233       0.37728946       0.42841353
27
Lattice="50.0 0.0 0.0 0.0 50.0 0.0 0.0 0.0 50.0" Properties=species:S:1:pos:R:3:forces:R:3 energy=-17660.42893378433 dihedrals="_JSON [231.51, 197.03, 253.62]" pbc="F F F"
C        1.24344039       0.13410633      -1.90473716       0.32795517      -2.06340084      -0.22537435
C        0.49442653       1.04898688      -1.25849420      -1.00181112       0.47736186      -0.10201383
C        2.51601286       0.47197661      -2.39258304       0.58448446       0.29967413      -0.20138906
H        0.87281827      -0.90133162      -2.04542278       0.21422283       0.55978265       0.35577687
C        0.87937864       2.40825915      -1.33846375      -1.79322519      -0.24926957       2.35284917
O       -0.73067697       0.82840080      -0.69749793      -0.67932307      -0.41512130       0.24917841
N        0.01262591       3.31429824      -0.77737497      -0.09942096       0.47835793      -0.14672382
N        2.02878294       2.78757244      -1.76659550       2.41574624      -0.41576246      -1.55325023
H       -0.80039773       3.02298710      -0.25313219       0.27629024      -0.23320329      -0.30755271
H        0.32424118       4.26220522      -0.65598408       0.16606667       0.02959067      -0.06717329
C        2.86120488       1.81513989      -2.28191425      -0.55010266       0.79848647      -0.30149642
H        3.75357398       2.27424749      -2.71439252       0.19536739      -0.58771854       0.23915581
H        3.16035932      -0.34368793      -2.80136119      -0.40988813       1.09631294       0.16235191
C       -0.86103358      -0.13128386       0.39150066      -1.18013380       0.67074730      -1.27693952
C       -2.36957568      -0.44224899       0.46715693       2.77944991      -1.54146043      -1.89945398
H       -0.56682538       0.39299720       1.28995975       0.68316082      -0.29877173       0.57361729
H       -0.27852186      -1.01705793       0.08703994      -0.02527562       0.15796892       0.76842678
C       -2.82088705      -1.31042985      -0.55356965      -1.72842805      -0.06096811       0.29562691
C       -3.19774307       0.00933057       1.43585710      -1.53453677       1.11273738       1.87699202
C       -4.19672815      -1.57732984      -0.64260146      -0.46630889       1.26340951       0.10016879
H       -2.15587410      -1.82870625      -1.24179505       0.24627652       0.41257216       0.01767621
C       -5.08283418      -0.96239912       0.28884344       1.50872941      -0.64756577       0.09125146
H       -4.67443205      -2.11079110      -1.48563291       0.65671343      -0.08262740       0.53835314
C       -4.57328524      -0.22517767       1.36676171      -0.84589475      -1.09014019      -0.14819710
H       -6.11196753      -1.24758710       0.22897423      -0.74588665       0.16996302       0.03784663
H       -5.23575144       0.00000003       2.22881288       0.46328070       0.26378348      -0.73765105
H       -2.89820372       0.55196735       2.34868053       0.54249188      -0.10473879      -0.69205606
27
Lattice="50.0 0.0 0.0 0.0 50.0 0.0 0.0 0.0 50.0" Properties=species:S:1:pos:R:3:forces:R:3 energy=-17660.077672269053 dihedrals="_JSON [229.85, 193.71, 266.04]" pbc="F F F"
C        1.24990076       0.06353328      -1.80753475       0.82938170      -0.24218508       0.28805043
C        0.48069946       1.01215201      -1.18891835       0.10973985       0.94593019      -1.25600700
C        2.42889470       0.48368377      -2.39313417       1.86614124      -1.20738307      -1.38883930
H        1.12391755      -1.01254720      -1.79395565      -0.83308417      -0.00200431       0.11828907
C        0.84965373       2.38015842      -1.29548233       0.57219337       1.64427844       2.04195775
O       -0.74040916       0.77445055      -0.71433315      -1.41564425      -0.17859861       1.72149546
N        0.11726790       3.42667692      -0.72475986       0.11446328      -0.57065943      -0.40086348
N        2.05162674       2.74709093      -1.69278405       0.87647980      -0.62889121      -1.56231413
H       -0.76377721       3.27262097      -0.31782094      -1.13571012      -0.66276268       0.34920146
H        0.39412567       4.40319126      -0.68440375       0.68245988      -0.75492850      -0.50516965
C        2.80621983       1.79968613      -2.30590082      -0.28256087       1.12448904      -0.14765051
H        3.69247852       2.18438142      -2.82036457       0.04454843      -0.22585276       0.38836894
H        3.06635968      -0.27522016      -2.95479237      -0.77418021       1.16167045       0.84308218
C       -0.82555015      -0.17539982       0.34498209      -0.41980821      -2.79955077      -1.25114704
C       -2.30855339      -0.49315417       0.43001695      -0.36686151      -1.26843665      -0.73167441
H       -0.50748846       0.15499429       1.35374582       0.56824986       0.21418870      -0.68767069
H       -0.25884658      -1.16860459      -0.03503526      -0.98591143       2.16926316       1.35858134
C       -2.89870452      -1.42847271      -0.47876249       0.48871028       1.13985879      -0.58011890
C       -3.13754568       0.17947554       1.30381894      -1.61283626       0.29630990       0.52069753
C       -4.28012008      -1.57220624      -0.66751398       0.75892412       0.24445048       0.69055755
H       -2.22309881      -1.90407580      -1.18620795       0.05445705      -0.09281370      -0.04371934
C       -5.10098163      -0.98326165       0.28953583       1.01285045       1.55556397       1.39937439
H       -4.71540225      -2.08607560      -1.53398839       0.33717087      -0.21952310       0.49111446
C       -4.53822226      -0.08936322       1.26722303       0.38343657      -0.90600595      -0.35788353
H       -6.14839964      -1.20805535       0.29549455      -0.64999951       0.17300837       0.00282922
H       -5.13445715       0.36227931       2.07584215      -0.09212426      -0.22453517      -0.62940665
H       -2.76727250       0.92953101       2.04405843      -0.13048597      -0.68488050      -0.67113517
27
Lattice="50.0 0.0 0.0 0.0 50.0 0.0 0.0 0.0 50.0" Properties=species:S:1:pos:R:3:forces:R:3 energy=-17660.246034975826 dihedrals="_JSON [225.43, 211.1, 263.57]" pbc="F F F"
C        1.24842291       0.08313748      -1.72265696       1.38415874       1.94502170      -0.25974994
C        0.50282003       1.10384730      -1.20332316      -0.75884988      -0.56585148       1.10577771
C        2.45911706       0.47194217      -2.38062432      -0.20901682      -0.23344776      -0.23517515
H        1.00888971      -0.92867566      -1.56449969      -0.43449484      -1.29719759      -0.09741303
C        1.01115577       2.44304189      -1.23198344      -2.48749052       0.82457163       1.44017432
O       -0.70619210       0.94780599      -0.52447013       0.34080041       0.41746313      -0.30973857
N        0.20536266       3.42662541      -0.65019971      -1.02889795      -1.65569100       0.27085482
N        2.15957075       2.76260045      -1.70583034       1.42584960      -0.17363510      -2.02344999
H       -0.77504341       3.17700544      -0.44025287       1.19902908       0.17012628      -0.20141706
H        0.42313153       4.39786189      -0.67149146       0.51410257       0.35123525      -0.33434435
C        2.82171608       1.78682599      -2.42207140      -0.70854298       1.47082931       1.51504386
H        3.64691764       2.23306481      -2.95432510       0.59187448      -0.60359895      -0.18914359
H        3.12246800      -0.22498540      -2.86181991      -0.06775935      -0.55348499      -0.19467727
C       -0.90035360      -0.12680207       0.40129534       0.02770858      -0.09008800      -0.19743092
C       -2.36709862      -0.48686397       0.35014725       0.11430919      -3.27191897      -1.82106448
H       -0.65282508       0.17508476       1.44693683       0.18364083       0.03351546      -0.67266057
H       -0.25123595      -0.95587271       0.08207173      -0.24400960      -0.08191368       0.37839476
C       -2.89650104      -1.51645329      -0.56188490      -0.16770082       2.08996455      -0.01216856
C       -3.24791627       0.00372501       1.24038174      -1.23494270       1.91333444       2.51927885
C       -4.29441847      -1.62177003      -0.70353272       1.05021119       0.41128807       1.55084899
H       -2.18432141      -2.05204907      -1.21822182      -0.57179138       0.29769003       0.22631163
C       -5.17694417      -0.99113706       0.22614912      -1.15197207      -1.01618604      -2.38501950
H       -4.75696983      -2.21176152      -1.45194440      -0.08880647      -0.86931254      -0.79498057
C       -4.65340040      -0.19181530       1.17460651       0.51992357       0.61189962       1.89028918
H       -6.29550811      -1.14040299       0.07677920       1.54611490       0.22855685       0.40531840
H       -5.30609836       0.23067071       1.96340555       0.50897961      -0.06481704      -0.51151500
H       -2.87785943       0.59753434       2.12157872      -0.25242735      -0.28835316      -1.06234399
27
Lattice="50.0 0.0 0.0 0.0 50.0 0.0 0.0 0.0 50.0" Properties=species:S:1:pos:R:3:forces:R:3 energy=-17660.44435964271 dihedrals="_JSON [218.32, 205.56, 268.57]" pbc="F F F"
C        1.24472607       0.12699076      -1.81022913       1.23266490       0.36317641      -0.43380310
C        0.52680353       1.06245156      -1.14218828      -1.01713908       1.42788002       1.03629185
C        2.48042919       0.49457393      -2.39965042      -0.52620349       0.52156886       0.37785886
H        0.90979002      -0.86060033      -1.95463464      -0.57250157      -1.30525402       0.07203794
C        1.01020859       2.40287382      -1.09899569      -0.59205775      -1.01324645      -0.31948362
O       -0.73269798       0.96215560      -0.53729716       1.25371632      -0.02634296      -1.17863414
N        0.19312184       3.32277653      -0.48136396       2.69698507       1.47850954      -0.51090704
N        2.12685908       2.76056307      -1.70750244      -0.48446357       1.07259138       0.57639618
H       -0.74826334       3.06708482      -0.44467244      -1.65749093      -0.28526668       0.08394788
H        0.42229932       4.25886808      -0.82901029      -0.45724850      -0.36401471       0.43765785
C        2.84650502       1.83586853      -2.32178456       1.03867722      -0.77563847      -1.10783281
H        3.73701799       2.22843535      -2.87134792      -0.55539157      -0.49547131       0.60793382
H        3.06679636      -0.26436201      -2.90332516       0.13020370       0.14229855      -0.14410000
C       -1.00553095      -0.17196368       0.22502614       0.91268055       0.24402923       1.50482723
C       -2.44542252      -0.39811558       0.24954359       0.22753112      -1.57568229      -0.28843968
H       -0.63799055      -0.08415998       1.25301961       0.11277167       0.69499815       0.29605772
H       -0.49398974      -1.05675084      -0.07538524       0.54577859      -0.77500940      -1.11173965
C       -2.88647842      -1.38676405      -0.64388075      -1.04573956      -0.27960684      -1.43782367
C       -3.24015482       0.13346438       1.23888116      -1.29394873       1.01639849       0.19488499
C       -4.22590576      -1.77677518      -0.63744088      -0.59293382       0.54819210       1.37449532
H       -2.25402146      -1.79119413      -1.48216726      -0.18462596       0.38217198       1.28039336
C       -5.08135602      -1.09271063       0.25419165      -0.45242424       0.33815460       0.08802309
H       -4.64926171      -2.64290736      -1.14287382       0.34269983       0.24494674      -0.52268196
C       -4.62578470      -0.11928187       1.14145001       1.63825235      -0.95899966      -0.22482997
H       -6.16406541      -1.25636088       0.30551989       0.31406408      -0.44919683      -0.32511845
H       -5.29047026       0.29875626       1.85216450      -0.74992798       0.53968702       0.59077713
H       -2.84051012       0.82197574       2.03119569      -0.26392867      -0.71087343      -0.91618912
27
Lattice="50.0 0.0 0.0 0.0 50.0 0.0 0.0 0.0 50.0" Properties=species:S:1:pos:R:3:forces:R:3 energy=-17660.50811625228 dihedrals="_JSON [230.64, 194.6, 267.31]" pbc="F F F"
C        1.30355739       0.22178122      -1.76154434       1.69418406      -0.83190715      -0.74442081
C        0.51855956       1.11052603      -1.12666138      -0.56222657       0.49333402       0.20926415
C        2.47396333       0.70389433      -2.39121614       1.02198736      -1.73153039      -0.89127727
H        1.06978038      -0.85138309      -1.74056293      -0.01184853       0.41025682      -0.24973922
C        0.90957401       2.46778481      -1.07731937       0.70439185       0.39553197      -0.74472081
O       -0.72446739       0.80458857      -0.68721711      -0.94696066      -0.23953984       0.17536648
N        0.05618303       3.38921238      -0.57742920       0.56588612       1.75515990       0.35389456
N        2.07378185       2.91409931      -1.58210539      -0.73559166      -0.32988275      -0.51986906
H       -0.83980958       3.14643247      -0.21673686      -0.34582505      -0.24012201       0.14137743
H        0.36710173       4.37532810      -0.57653351      -0.39568520      -1.18340220      -0.00473325
C        2.79365643       2.04589642      -2.32942897       0.63734324       0.13632564       1.66570824
H        3.78851887       2.43206466      -2.63146487      -0.76850885      -0.29679926      -0.29160377
H        3.16406289      -0.04384520      -2.90073489      -0.93833776       1.16215078       0.58474303
C       -0.95207427      -0.24378532       0.26972652       2.29461882       1.31232318       1.26051432
C       -2.38308780      -0.53053323       0.24510362      -0.46307778      -0.32285496       0.06869641
H       -0.68001368       0.23865764       1.25710139      -0.07172234      -0.87256217      -0.60380047
H       -0.29243627      -1.16177121       0.13024737      -0.77135947       1.07583083      -0.15851934
C       -2.84742693      -1.46864155      -0.63139872       0.13988805      -0.76152491      -0.89822661
C       -3.28698585       0.08566430       1.10843459       2.98463014       1.12735018       0.75930774
C       -4.18518683      -1.80065597      -0.66998090      -1.05978446      -0.29033813       0.55346599
H       -2.17354882      -2.01347205      -1.28576772       0.24649322       0.16026337      -0.08872460
C       -5.03435242      -1.24987500       0.28052640      -0.03922981       0.24036287       0.47036345
H       -4.56211878      -2.57102497      -1.34323094       0.09681814       0.15229998      -0.01196859
C       -4.55050679      -0.29102549       1.21077295      -3.56677543      -1.64571253      -0.84785962
H       -6.05379797      -1.60889829       0.34476369      -0.22810610       0.09362807      -0.01673034
H       -5.20183556       0.11153009       1.99012819       0.04397857      -0.03280016      -0.26415846
H       -2.94495334       0.81933167       1.82419921       0.47482009       0.26415885       0.09365043
27
Lattice="50.0 0.0 0.0 0.0 50.0 0.0 0.0 0.0 50.0" Properties=species:S:1:pos:R:3:forces:R:3 energy=-17660.33776397035 dihedrals="_JSON [245.18, 195.12, 262.61]" pbc="F F F"
C        1.27761092       0.31431488      -1.84757579      -3.65177854      -0.78249252      -0.10975686
C        0.40465521       1.26648256      -1.32591116       1.17900551       0.04548241       0.64797439
C        2.51702681       0.65972632      -2.24580933       2.52995086       1.17354148      -0.15321366
H        0.82785255      -0.68326730      -2.08217748       0.61216414       0.73018288       0.35842491
C        0.90764119       2.60240298      -1.14810038      -0.31560235      -1.06266561       0.86641593
O       -0.84474070       0.92189114      -0.89167898      -0.67145467      -0.32902273       1.16313581
N        0.17259485       3.56364302      -0.46159242      -1.07094136       1.32299016      -0.68085270
N        2.15925491       2.91893522      -1.41349502       2.41895877      -1.53551397      -1.32253688
H       -0.84369091       3.53276100      -0.59067662       0.48277389      -0.57024680       0.09959167
H        0.45420900       4.52925317      -0.70436268       0.27653016      -0.94558075       0.31193172
C        3.00102061       1.93445890      -1.94696458      -1.49439266       1.26793739      -0.18880229
H        4.03934736       2.21307312      -2.26409677      -1.07671752       0.06070365       0.60950858
H        3.12820926      -0.04905983      -2.77150178       0.46187054      -0.30385829      -0.08437371
C       -0.93071130      -0.07089298       0.19287638      -1.96469982       0.86352231       0.46697900
C       -2.36812758      -0.60276494       0.28107658       0.49005936      -1.70616298      -3.50173623
H       -0.73501924       0.28733543       1.24318115       0.47912176       0.45783915      -1.19677765
H       -0.29211690      -0.87857900      -0.02442677       1.22921450      -1.06179112      -0.33039752
C       -2.89876700      -1.55835746      -0.68575678       0.16227702       0.53465231       0.94031307
C       -3.24147094      -0.10313290       1.17092827      -1.94270878       0.37543132       0.67895463
C       -4.23245099      -1.98837834      -0.65157160       1.00564666       0.42133003      -0.96712889
H       -2.27216263      -1.94726118      -1.48295915       0.30141246      -0.03848784       0.11287535
C       -5.11216669      -1.35210313       0.22625504      -0.38542234      -0.83120614       0.12445439
H       -4.56997746      -2.71740001      -1.41680796       0.10840388       0.46879945       0.62963297
C       -4.61495758      -0.44957087       1.13650375      -0.00785955       0.33402050       0.50523820
H       -6.17887268      -1.62826327       0.23690223       0.47172548       0.21343009      -0.00478664
H       -5.34767157      -0.02551771       1.82324674       0.39170044       0.24940831       0.12853468
H       -2.86513712       0.63950170       1.83288742      -0.01923787       0.64775731       0.89639771
27
Lattice="50.0 0.0 0.0 0.0 50.0 0.0 0.0 0.0 50.0" Properties=species:S:1:pos:R:3:forces:R:3 energy=-17660.498697580977 dihedrals="_JSON [253.45, 183.72, 239.08]" pbc="F F F"
C        1.51815058       0.10900693      -1.49089013      -0.58154885       3.49631622       0.72477592
C        0.55430383       1.08963383      -1.17839760      -0.04104208      -2.04857262      -0.83552582
C        2.75806190       0.63303419      -1.78221080       0.31954061      -0.19112141      -0.36386864
H        1.25160051      -0.90559038      -1.45247134      -0.15625175      -1.43364007      -0.23033997
C        0.85078184       2.44004111      -1.15748834       1.95918658      -0.32687627       0.54789647
O       -0.76350986       0.69578765      -1.06360433      -0.02660402       0.30149203       0.78310553
N       -0.10406701       3.29356952      -0.65000440       0.39072412       1.34340270      -1.03589119
N        2.08968086       2.90547982      -1.48936101      -1.49305279       0.23236935       0.33029645
H       -1.00929687       2.91364777      -0.87459947      -0.51954317       0.06148870       0.06273624
H        0.05250420       4.19066347      -1.12504558      -0.42299329      -0.10172138       0.60731822
C        3.00269284       2.00866609      -1.81749067      -0.35743619      -0.48884714      -0.68735668
H        3.91724375       2.38373266      -2.29476350      -0.05224920      -0.05050418       0.58536498
H        3.48897965      -0.04146178      -2.13071769       1.24296707      -0.67342680      -0.25631499
C       -1.06848672       0.12432821       0.23085203       0.49235930       1.92241634      -0.16629828
C       -2.45807430      -0.32095272       0.16644852      -2.43841302       0.08584102       0.52058218
H       -0.97216154       0.89480296       1.03479177       0.31063476      -0.39488740      -0.43863297
H       -0.35099764      -0.66874444       0.38291406       0.19563488      -0.55091532       0.42755861
C       -2.82741075      -1.22886900      -0.82317620      -0.31806280      -1.43832108       1.13782851
C       -3.47701714       0.16205454       1.04553081       1.20260832      -1.03367257      -0.40353757
C       -4.05433693      -1.88744102      -0.76908814      -0.84335515       1.52380472       0.52365633
H       -2.09723828      -1.70072660      -1.45869513       0.51038333       0.40862229      -0.45991717
C       -5.04601489      -1.43899125       0.17213481       1.66405061      -0.65575382      -1.42735462
H       -4.19465936      -2.62777094      -1.55777737      -0.59519693      -0.14400456       0.44663221
C       -4.74456258      -0.41570288       1.06703995       0.34554610      -0.35956081      -1.42371606
H       -6.00983317      -1.90194683       0.15876334      -0.63681490      -0.23697795       0.10892520
H       -5.54140455      -0.03171040       1.66146820      -0.34431798       0.29070396       0.79176767
H       -3.22805382       0.87729800       1.81151986       0.19324643       0.46234603       0.13030944
27
Lattice="50.0 0.0 0.0 0.0 50.0 0.0 0.0 0.0 50.0" Properties=species:S:1:pos:R:3:forces:R:3 energy=-17659.826507785947 dihedrals="_JSON [277.01, 188.63, 210.27]" pbc="F F F"
C        1.61548476       0.07347167      -1.57971454      -0.68255426       2.13075352       0.07513677
C        0.55632858       0.92936828      -1.26527553       0.70868818       1.44252301      -0.03970657
C        2.88824243       0.70655844      -1.73994568       1.13319337       1.14591377       1.16475420
H        1.31229644      -0.96328818      -1.69243542       0.71012456      -0.20467281      -0.12190684
C        0.78122129       2.37782963      -1.14622811      -0.82269434      -1.28662593       0.17039984
O       -0.73472865       0.50299091      -1.08056034       0.37822618      -0.13738835       1.68907814
N       -0.32864329       3.21216447      -1.01590054      -0.59662520       0.93073578      -0.51928515
N        1.96977706       2.90478605      -1.06518943       2.66224967      -0.74226055      -0.82409641
H       -1.09043525       2.92094638      -1.67878548       0.93412359       0.81050322       1.20806750
H       -0.11542926       4.26360382      -0.93540675      -0.36686173      -2.53465954      -0.55858071
C        3.05396353       2.08322176      -1.36752106      -2.72603102      -1.41972684       0.14195471
H        4.03461111       2.52661113      -1.23860482       0.05935713       0.04015924      -0.25062823
H        3.84799544       0.17420198      -1.92547328      -1.02208446       0.03188977      -0.07244094
C       -1.09766685       0.33165318       0.35839761      -0.02083980      -3.26958393      -1.57377277
C       -2.46606853      -0.34556929       0.28776416       0.56699474       1.65694470      -0.11613750
H       -1.00490455       1.24500291       0.90848464      -0.14632918       0.73074935       0.28778234
H       -0.51315980      -0.51638418       0.83585553       0.51069471       1.34479141      -0.59391742
C       -2.75344083      -1.05623456      -0.86251753       2.94315670      -1.27083249      -1.19806017
C       -3.43647670      -0.16897161       1.24925668      -0.74341322       0.49998751       0.00887019
C       -3.97835793      -1.55628515      -1.09856896      -3.69231938      -0.93393302       0.18748429
H       -1.90657813      -1.39208040      -1.54572301      -1.22196495       0.96567264       0.82388602
C       -5.05192138      -1.29905087      -0.21355056       0.50187629       1.65692916       1.46794461
H       -4.26144274      -2.18084378      -1.95414178       0.62746136       0.24310861      -0.00538198
C       -4.76213969      -0.54247787       0.98041698       0.01632371      -1.43949198      -0.07152591
H       -6.08534337      -1.57582593      -0.46484023       0.47227696      -0.08925885       0.19045619
H       -5.44273939      -0.34673937       1.84054665      -0.11533327      -0.28147770      -1.17455190
H       -3.20237590       0.34524350       2.18913809      -0.06769634      -0.02074972      -0.29582230
27
Lattice="50.0 0.0 0.0 0.0 50.0 0.0 0.0 0.0 50.0" Properties=species:S:1:pos:R:3:forces:R:3 energy=-17660.63198584607 dihedrals="_JSON [280.27, 178.43, 209.74]" pbc="F F F"
C        1.73646446       0.11700035      -1.49506654      -0.00585050       0.44666535       0.01322682
C        0.67549148       0.93961372      -1.22546670      -1.36157843       0.65429722       0.93302228
C        2.94081819       0.76167269      -1.68176098       0.30014481      -0.50595969       0.15118083
H        1.65899935      -0.95819018      -1.54481966      -0.31271878      -0.20429891       0.02924681
C        0.80999147       2.36223200      -1.18237720      -0.18414421      -0.23336731       0.36298206
O       -0.57411161       0.42074392      -1.01456031      -1.01485030      -0.69991048      -0.06979022
N       -0.28112407       3.15140994      -0.79214702       0.95415648      -1.14989184       0.10657642
N        1.97602934       2.95809388      -1.40784809      -1.15267067       0.38204094       0.64629848
H       -1.12828575       2.79462761      -1.15377467      -1.21489160      -0.49292629      -0.30725658
H       -0.18428850       4.11666939      -0.99390125       0.42859770       0.98155021      -0.23261230
C        2.98135641       2.13715678      -1.57222859       2.18913297      -0.72011209      -1.19239149
H        3.95570925       2.56215216      -1.76539513       0.25192052       0.59001980       0.12069619
H        3.81399748       0.15089619      -1.87511618       0.33755209       0.31783907      -0.04026904
C       -1.11835289       0.28138952       0.32905553       0.43644613       0.40246070      -1.04600160
C       -2.51995772      -0.28112127       0.22640935      -0.04487545       0.85563617       0.99084293
H       -1.06056187       1.27440042       0.75025211      -0.34668544       0.38236685       0.67474766
H       -0.49460529      -0.38672594       0.91474694       0.37680388      -0.26193681       0.14595763
C       -2.83692463      -1.09817866      -0.83095933       0.80026950      -0.05767784      -1.35569983
C       -3.53392195      -0.01611987       1.13958266      -0.31047694       1.05774828       1.15400548
C       -4.07235974      -1.59784359      -1.04064176      -4.09303089      -0.51008603       0.75975129
H       -2.12241717      -1.23566028      -1.61251168       0.72233231      -0.15349136      -0.34495231
C       -5.12507187      -1.37302659      -0.05606409       0.89828541      -1.15751960      -1.33168740
H       -4.38927173      -2.10882026      -1.97621806       0.66853983       0.14630153       0.69832214
C       -4.81073254      -0.58549980       1.03932440      -0.35749397      -0.66928600      -0.20685255
H       -6.11027991      -1.91193035      -0.17160510       1.07250681       0.88544254       0.13477368
H       -5.55325039      -0.46475737       1.83927614       0.31315942       0.28835964      -0.28354534
H       -3.46010328       0.72114365       1.96888121       0.64941930      -0.57426402      -0.51057205
27
Lattice="50.0 0.0 0.0 0.0 50.0 0.0 0.0 0.0 50.0" Properties=species:S:1:pos:R:3:forces:R:3 energy=-17660.361042474535 dihedrals="_JSON [270.06, 176.19, 223.29]" pbc="F F F"
C        1.82475547       0.12573401      -1.47016355      -1.14700464       0.67942341       0.28991669
C        0.72863517       0.88295742      -1.15838965      -1.49783091       1.25180280       0.20615232
C        2.97320121       0.86776189      -1.69406750       1.36026324      -1.00637550      -0.74417874
H        1.74841299      -0.95297253      -1.59514390       0.15741842       0.11915189       0.15291449
C        0.80514776       2.31822261      -1.12082092      -1.05570368       0.78228299       0.45981001
O       -0.56530859       0.41747728      -1.05004390      -0.36458352      -1.17837379       0.41936923
N       -0.32929059       3.10640737      -0.71458084       1.87414980      -1.31770171      -0.55535533
N        1.90832115       2.98424380      -1.45744838       0.27299711      -0.49125216       0.07978338
H       -1.26244064       2.67098828      -0.59041148       1.21869540       0.86664903      -0.54868059
H       -0.13260903       4.10449394      -0.85864953      -0.82476252      -0.77176000       0.16228579
C        3.01116181       2.23424756      -1.75133560      -2.36864328       0.12725405       0.89962224
H        3.88392420       2.77280127      -2.01199336       0.92594496       0.50725623      -0.26559450
H        3.82872591       0.27942466      -1.95049818       0.87655188      -0.02363760      -0.16476571
C       -1.06138275       0.15731688       0.27126215       0.14215872       2.03200589       1.49865540
C       -2.53103296      -0.25922185       0.21930931      -0.89538650      -0.35017781      -1.02567308
H       -0.93352355       1.13409001       0.89013871      -0.37207120      -1.39581869      -0.77842986
H       -0.44322947      -0.57814016       0.83178926      -0.20895332      -0.01193140      -0.60865318
C       -2.89815672      -1.16544079      -0.82022978       0.97538664       0.72005311       1.08934887
C       -3.56293019       0.17506089       1.07293852       0.35284020      -1.52907965      -0.01011255
C       -4.13598799      -1.74084027      -0.96384186       0.18536715      -0.34330673       0.62109565
H       -2.10150474      -1.44402083      -1.46783289       0.56439792      -0.25336485      -0.76374698
C       -5.10036343      -1.42440351       0.02125646      -0.88850611      -0.25874101      -1.00318422
H       -4.20226765      -2.51235966      -1.76502070      -0.66559550       0.69264877       0.71797224
C       -4.83506079      -0.47956557       1.01123415       0.37342390       1.09200554      -0.23337686
H       -6.11276589      -1.86635675      -0.10654760       0.67236922       0.31819282       0.46412027
H       -5.64696178      -0.11357250       1.67236973       0.57191165      -0.49329421      -0.30892928
H       -3.31620592       0.84236021       1.89530836      -0.23483503       0.23608859      -0.05036568
27
Lattice="50.0 0.0 0.0 0.0 50.0 0.0 0.0 0.0 50.0" Properties=species:S:1:pos:R:3:forces:R:3 energy=-17660.468256416036 dihedrals="_JSON [261.55, 184.4, 233.87]" pbc="F F F"
C        1.70090524       0.19425821      -1.32796892       0.07785636      -0.02914989      -0.33801319
C        0.60559736       1.03031942      -1.19477547      -0.15572641       0.56663790       0.42902929
C        2.96732237       0.78264570      -1.55365138      -0.99319162       1.87754906       0.01178325
H        1.50577826      -0.89778223      -1.32345249       0.33860837       0.69292951       0.03612201
C        0.71583784       2.44835254      -1.14829506       0.42046742      -1.70284284       0.06235783
O       -0.66562185       0.56943395      -1.06986582      -0.76109258      -1.15227557       0.31989379
N       -0.39174371       3.21317371      -0.79052863      -0.56124997      -0.16127659      -0.64315552
N        1.89033011       2.98080986      -1.37301248       1.17873339       0.83714535      -0.46120568
H       -1.27370206       2.91370943      -1.23044145       0.69931652      -0.20201294       0.44159177
H       -0.25002879       4.18553720      -1.00014873       0.30270594       0.44800218       0.03894153
C        2.97409342       2.20442760      -1.62012551      -1.34906737      -1.53609094       0.48319792
H        3.84906627       2.74568953      -1.91016394       0.70266375       0.27371593       0.03539337
H        3.88271891       0.23338888      -1.70012663       0.11346116      -0.28251137      -0.07169350
C       -1.02956678       0.12747560       0.25653903       0.25685357      -2.27522239      -1.46193094
C       -2.42664556      -0.44687050       0.17662485      -0.06233496       0.08115701      -1.71717736
H       -0.97044713       0.96762428       0.89137782       0.08499655       1.00933819       1.22959445
H       -0.34921967      -0.70909609       0.59658706      -0.17755638       0.97581797      -0.26862801
C       -2.79673487      -1.35763857      -0.88495224       0.83157279       0.70791461       0.96499793
C       -3.38731688       0.03467815       1.02364253      -1.27216067      -1.74084608      -2.36392503
C       -4.10152016      -1.83217654      -0.96228873      -0.37709249      -0.14864168       1.58480637
H       -1.96441137      -1.66137953      -1.55798617      -0.89800481      -0.01059729       0.31870150
C       -5.08146346      -1.37108270       0.00323479       0.71574107      -1.75244583      -1.35167195
H       -4.32425925      -2.72038842      -1.55716735      -0.09451388       0.44804023      -0.32655405
C       -4.71236618      -0.39611557       0.88389578       0.42771544      -0.37249631       0.82903528
H       -6.02829087      -1.94912703       0.15516083       0.65721015       0.89964999      -0.55340423
H       -5.38879570      -0.11049749       1.64933859      -0.87610775       0.48731180       0.58842988
H       -3.17298885       0.75091091       1.71338878       0.77019641       2.06119997       2.18348330
27
Lattice="50.0 0.0 0.0 0.0 50.0 0.0 0.0 0.0 50.0" Properties=species:S:1:pos:R:3:forces:R:3 energy=-17660.53102641449 dihedrals="_JSON [256.77, 168.85, 243.8]" pbc="F F F"
C        1.72386300       0.30828495      -1.29095042      -1.72325423       0.24666718      -0.19030122
C        0.51811833       1.09390569      -1.24049062       3.54473357      -0.81136049       0.26066368
C        2.97059028       0.90283002      -1.45520390      -0.62179480      -0.16057687      -0.23102838
H        1.56834122      -0.77977704      -1.25562112       0.27053941       0.31989935      -0.07092281
C        0.69985015       2.50111375      -1.26810261      -0.76338404      -1.48010933       0.75706282
O       -0.66131875       0.43611475      -1.14842298      -1.35707156       0.18793818       0.70595780
N       -0.33542133       3.35256011      -1.00161924       0.37516693       2.10071861      -0.99791438
N        1.88249623       3.07044304      -1.42887015       0.43689010       0.12358356      -0.12750011
H       -1.23545783       2.96837285      -0.95469171      -1.39914637      -0.99508311      -0.04673888
H       -0.32200671       4.15219152      -1.65161865       0.03261360      -0.31693207       0.79702640
C        2.94402832       2.29234394      -1.51888088       1.32863943      -0.19340771      -0.68563632
H        3.89841599       2.77527984      -1.73341996      -0.09517769       0.34361957       0.15462532
H        3.88515280       0.32964405      -1.67060187      -0.41127865       0.29581352       0.43118882
C       -0.97032606      -0.11777908       0.15839271      -0.25062317       1.21558345       0.42341897
C       -2.39785271      -0.57566028       0.20441825      -0.72156977       0.65242848      -1.03410797
H       -0.85481105       0.62383215       0.97969581       0.18708108       0.09613891      -0.61492387
H       -0.25862155      -0.88451374       0.38614547       0.53874664      -0.92850453      -0.01595540
C       -2.88481817      -1.44910246      -0.78510222       2.63779627      -0.76153495      -0.39725341
C       -3.33006233       0.00965459       1.06084219      -0.34264530      -1.49430367      -0.62551900
C       -4.18011624      -1.84413348      -0.87554501      -1.26365745      -0.29677236       0.63114207
H       -2.12343122      -1.92882625      -1.42909748      -0.44663781       0.41714170       0.09626498
C       -5.06694176      -1.35332736       0.06353921      -0.84054331       0.85755609       0.32572358
H       -4.59535982      -2.60224421      -1.51982948       0.48797982      -0.13026013      -0.67841749
C       -4.66216421      -0.42709938       1.00465066       1.19590987       0.06016770       0.39094310
H       -6.11160837      -1.61906198       0.01413429      -0.27541298      -0.32258729       0.10640802
H       -5.25319567      -0.10214117       1.83353271      -1.01286566       0.25559771       0.11782187
H       -3.06179460       0.66985658       1.85002538       0.48896605       0.71857848       0.51797184
27
Lattice="50.0 0.0 0.0 0.0 50.0 0.0 0.0 0.0 50.0" Properties=species:S:1:pos:R:3:forces:R:3 energy=-17660.351527035 dihedrals="_JSON [257.09, 166.86, 235.67]" pbc="F F F"
C        1.80842232       0.32293598      -1.36987505      -0.23963720      -1.01644423      -0.07866269
C        0.59584878       0.95825978      -1.18421024       2.55858356       1.08411400      -0.76129326
C        3.02511005       1.03302248      -1.49862417       0.79004433      -1.60079579      -0.61145401
H        1.82828256      -0.76415122      -1.48313916      -0.10715164       0.10627702       0.07978289
C        0.67640201       2.38944593      -1.22291429      -2.24933413      -0.72344477      -0.22516012
O       -0.60454222       0.35980027      -1.18273216      -1.15923943       0.04316199      -0.06926098
N       -0.55958382       3.06117094      -1.21946257       0.70425459      -1.39261926       0.78141522
N        1.76167133       3.08276590      -1.36090395       2.74853653      -0.41891980       0.34157383
H       -1.24976935       2.60660316      -1.78868652      -0.35555827      -0.30981106      -0.04815819
H       -0.40187670       3.98060957      -1.50423048       0.08730656       1.96495987      -0.49764469
C        2.97022793       2.37745856      -1.42800107      -2.34680041       1.74183086      -0.22295483
H        3.84045273       2.97740470      -1.55816855       0.62525825       0.58574856      -0.01329802
H        3.98523428       0.51934816      -1.82433572      -1.31749445       0.54390236       0.84373084
C       -0.94984473      -0.10222951       0.13260398       0.49387440      -0.20640045       0.20671380
C       -2.39596660      -0.48277319       0.22472664      -0.10254836      -0.57810868      -1.10780767
H       -0.72539959       0.72765536       0.86157269       0.22932616      -1.11469759      -0.33924692
H       -0.33860548      -1.04172819       0.16761325      -0.17128730       0.81567149       1.23096679
C       -2.84385188      -1.43517369      -0.71530939      -1.35599808       0.55913334       0.76845975
C       -3.28379402       0.04727624       1.14898130      -0.64492317      -0.76067347      -0.90133076
C       -4.18696540      -1.84304422      -0.77402808       1.28824788       0.79621714       0.21771596
H       -2.17017852      -1.79591398      -1.45377462       0.77610604      -0.50577997      -0.45507673
C       -5.12196030      -1.17951754       0.03728988       1.00595977      -1.67933970       0.44549827
H       -4.38390208      -2.67237818      -1.44283220      -0.64073094       0.13422724      -0.17829990
C       -4.64089585      -0.34277885       1.04260399       1.22003562       0.41142969      -1.26772129
H       -6.13728000      -1.56742435       0.03618871      -0.21686217       0.54313390       0.00640220
H       -5.34945458       0.17055263       1.59943107      -1.33984610       0.80277704       1.55205814
H       -2.90758263       0.76283290       1.86643095      -0.28012204       0.17445030       0.30305237
27
Lattice="50.0 0.0 0.0 0.0 50.0 0.0 0.0 0.0 50.0" Properties=species:S:1:pos:R:3:forces:R:3 energy=-17660.2851911391 dihedrals="_JSON [260.37, 161.53, 228.96]" pbc="F F F"
C        1.82851416       0.32512041      -1.11474955       0.07432041       0.95254824      -0.35335424
C        0.60221462       0.94519431      -1.24338590       0.25930310       0.38181669      -0.20747220
C        2.96779873       1.11778322      -1.16234096       2.14094972      -0.24561743      -0.05249511
H        1.88386990      -0.73614566      -1.03426513      -0.01965419      -0.79319219       0.28559117
C        0.49835922       2.34058252      -1.45049781       1.04208218      -1.11334304       0.37489922
O       -0.54482906       0.23854906      -1.13909160      -0.83611805       0.60685616      -0.79415373
N       -0.73056125       2.95057394      -1.34158859      -1.27241588       2.67918482      -0.97584322
N        1.63163739       3.03651186      -1.60094894      -1.93142579       1.35718146      -0.04506164
H       -1.62495879       2.52495143      -1.66581955       1.58926718      -0.11031917       0.39061613
H       -0.73178542       3.99655260      -1.55921735       0.31707293      -2.16860877       0.41694347
C        2.80666379       2.47009416      -1.43892265       0.29090167      -0.59506922       0.28611602
H        3.63667391       3.16361620      -1.50713553       0.35587226      -0.12834832      -0.06455062
H        4.02048638       0.70480095      -1.02409666      -1.58531257       0.43103906      -0.22095253
C       -0.89705803      -0.04300581       0.19298322       0.98285552       0.64752029       1.53256982
C       -2.33763627      -0.39698473       0.19545578      -0.63399284      -0.84985772      -0.31193134
H       -0.76084992       0.79787243       0.95917526       0.21733082      -0.50055003      -1.33149394
H       -0.12876491      -0.81220020       0.44530850      -1.07613774      -0.14524419       0.76890344
C       -2.73576860      -1.34922369      -0.74596104      -0.68436401       0.74485919       1.17745385
C       -3.28900707       0.15105426       1.07448652       2.04379488      -1.01501319      -0.48240378
C       -4.04801583      -1.80635404      -0.81493670       1.27196556      -0.84467830      -2.18676290
H       -1.98117332      -1.64413879      -1.40155125       1.04723123      -0.92447815      -1.29318713
C       -4.92561739      -1.31553075       0.06788476      -3.11893414       0.62289882       1.63065254
H       -4.36122388      -2.51415739      -1.59597818       0.19980864       0.23543209       0.30398359
C       -4.53081512      -0.40856976       1.03541162      -1.25687542       0.61327292       1.74626669
H       -6.02079043      -1.53285104       0.07610308       1.01295138      -0.39522353      -0.19302226
H       -5.19617827      -0.20350984       1.89032479      -0.12368805       0.26872129      -0.71403842
H       -2.92895535       0.83958493       1.82406949      -0.30678881       0.28821220       0.31272714
27
Lattice="50.0 0.0 0.0 0.0 50.0 0.0 0.0 0.0 50.0" Properties=species:S:1:pos:R:3:forces:R:3 energy=-17660.523565821844 dihedrals="_JSON [264.68, 166.3, 224.08]" pbc="F F F"
C        1.88369383       0.41232673      -1.05248171      -1.44448764       1.08916781      -0.23925648
C        0.61164212       0.99457919      -1.14791194       1.49301402       0.46720837      -0.15629508
C        3.04110754       1.12046400      -1.33697132       1.21058094      -1.26972285       0.38242585
H        1.91351684      -0.58786043      -0.75316662       0.22411309      -1.82919193       0.21781322
C        0.60561423       2.40783179      -1.33918309       0.42918598      -1.23260220      -0.27411238
O       -0.55375622       0.24424703      -1.08797818       0.54586806       1.52302704      -0.42435169
N       -0.59806939       3.07958360      -1.32960446       0.91471973       0.63332804      -0.05916206
N        1.74359263       3.09891276      -1.60649737      -1.50455284      -0.31402199      -0.04857446
H       -1.41562845       2.52437883      -1.53693598       0.04554467      -0.02741993      -0.17444596
H       -0.44062335       3.90759749      -1.88909987      -0.78053981       0.28772891       0.04901357
C        2.90331319       2.44594376      -1.66612538      -0.73267418       0.07069490       0.20104160
H        3.72176673       3.02208290      -2.02371176       0.86539401       0.57170195      -0.08151183
H        4.02923846       0.58057239      -1.27867675      -1.06620475       0.85313335      -0.21720856
C       -0.97471310       0.03463117       0.25080394       0.34030463      -1.60207481      -0.28444233
C       -2.39527376      -0.47888778       0.20695638      -0.25198362      -0.22912529      -0.75647520
H       -0.82308693       0.89383648       0.87966574      -0.30736313       0.89693688       0.24367567
H       -0.23507677      -0.70175759       0.60297759      -0.50300974      -0.31023035       0.61856738
C       -2.79463005      -1.36460139      -0.80728594      -2.03185229       0.52660388       1.52912170
C       -3.37702860       0.00925185       1.07224167       1.06367095       0.38568411       0.11599356
C       -4.13136557      -1.81678634      -0.86890548       0.17414218       0.16300279       2.29185771
H       -2.13983520      -1.74112497      -1.51624007       1.57081119      -0.46139616      -1.39406319
C       -5.02927723      -1.49513843       0.17701066       1.64832006       2.27382876      -0.14553630
H       -4.43849897      -2.56140239      -1.57585563      -0.00601875      -0.28213834      -0.56372981
C       -4.66997166      -0.44207495       1.09138016      -1.42881574      -1.07798013      -0.25048007
H       -5.99546439      -1.91979720       0.20730488      -1.13456939      -0.44029837      -0.03570455
H       -5.38097164       0.05355029       1.81997999       0.66209038      -1.03003144      -0.92965893
H       -3.06830980       0.77841245       1.75942420       0.00431201       0.36418700       0.38549861
27
Lattice="50.0 0.0 0.0 0.0 50.0 0.0 0.0 0.0 50.0" Properties=species:S:1:pos:R:3:forces:R:3 energy=-17660.16370925864 dihedrals="_JSON [261.97, 178.08, 217.02]" pbc="F F F"
C        1.85578845       0.43069153      -1.21352479       0.09593973       0.51697750      -0.47040976
C        0.65971738       1.04154847      -1.30838260      -1.23913083       2.32224456       0.23051892
C        3.03418408       1.15234239      -1.40298476       2.16721287      -1.52581805       0.63649181
H        1.82494922      -0.60080753      -1.06144424       0.37101928      -1.82874275       0.40561952
C        0.65006491       2.47883132      -1.49425893       2.30065142      -2.27336545       0.28590013
O       -0.56709833       0.44748206      -1.21038264      -1.49022835      -1.21707591       1.30667229
N       -0.48719572       3.14498381      -1.24092502       0.88037777       4.27217783      -0.97169540
N        1.78694981       3.08956283      -1.76132762      -0.82496368       1.63494097      -0.13844050
H       -1.25297408       2.57760627      -1.29402088      -2.75577239      -1.71625386      -0.26429386
H       -0.59716544       4.07852711      -1.72934323       0.30434040      -1.67007646       0.97286882
C        2.97223174       2.47114053      -1.71619846      -1.41806967       0.42617206       0.11456940
H        3.77861083       3.15998948      -1.87534365       0.84149719      -0.16592831      -0.14428903
H        4.00408144       0.63767761      -1.20723628      -0.72012681       0.45402003      -0.43196727
C       -1.07921404       0.15223626       0.17298326       1.02348180       0.89309912      -0.47495484
C       -2.46622809      -0.46464466       0.19652668      -0.20174291       0.10566914       0.43593063
H       -1.10915778       1.14963825       0.72870106       0.27833167      -1.34607470      -0.44325643
H       -0.36087367      -0.57291460       0.63432877      -0.31749921       0.77463323      -0.13894408
C       -2.87050562      -1.49375414      -0.64852350      -0.18879077       0.05997028      -0.44578768
C       -3.36488846      -0.10482144       1.21871739       0.22975044       0.60021496       0.75156643
C       -4.14751850      -2.05790343      -0.59451990       1.26489046       1.34994028      -0.37191241
H       -2.22785040      -1.80941244      -1.43597330       0.80679867      -0.30267014      -0.50981257
C       -5.03302956      -1.47998726       0.25799944      -0.42397895      -1.04696256       0.98761540
H       -4.45584380      -2.81492578      -1.26587086      -0.15206758      -0.81467579      -0.72993685
C       -4.65020814      -0.62605270       1.24193690       0.35704705       1.54063253       1.07105876
H       -5.97972117      -1.87248816       0.42363232      -2.08149051      -0.87930016      -0.43018070
H       -5.38449334      -0.33868555       2.02289953       0.64836619      -0.06787950      -0.48942267
H       -3.10083831       0.55696803       2.06543311       0.24415670      -0.09586884      -0.74350805
27
Lattice="50.0 0.0 0.0 0.0 50.0 0.0 0.0 0.0 50.0" Properties=species:S:1:pos:R:3:forces:R:3 energy=-17660.320581753986 dihedrals="_JSON [268.61, 179.5, 220.62]" pbc="F F F"
C        1.76170416       0.23492127      -1.57571618      -1.30907374      -1.08215675      -0.03709679
C        0.61139273       0.98012049      -1.38843904      -2.64794145      -0.36884141      -0.52580732
C        2.97424739       0.84394837      -1.71607069       0.80668771       1.27838671       1.09371742
H        1.72487276      -0.85503951      -1.59630752      -0.30716674       0.11137506      -0.09388244
C        0.69348205       2.38282282      -1.38806171       0.29447393       0.42310350       0.21877928
O       -0.74563892       0.39223150      -1.28496444       3.42617632       0.30171228       0.60578998
N       -0.46067823       3.19091105      -1.32564850      -0.36559541      -2.57266562       0.71976206
N        1.91240257       2.95807493      -1.31657554      -1.06438384       0.43933659      -0.26543387
H       -1.31466714       2.62165902      -1.46365168       0.83098422       0.44402530       0.05497302
H       -0.49883167       4.00538791      -1.87833628       0.50492107       1.14748766      -0.61744082
C        3.00904934       2.22599941      -1.44427472      -0.06893010      -0.32763730      -0.10927301
H        3.91436158       2.80442125      -1.24273502       0.16721503      -0.40071800      -0.41464339
H        3.84297976       0.21515006      -1.76161139       0.59316849       0.07099974      -0.24890118
C       -0.98136553       0.19950489       0.13043869      -2.79816829      -0.08786529      -1.10545448
C       -2.41365030      -0.40605306       0.23024046       0.64214751      -0.13770925      -0.39875090
H       -0.97677652       1.23463426       0.52880709       0.20270511      -0.79002656       0.74346972
H       -0.35776179      -0.53936542       0.62849871       1.01009856       0.33332646      -0.11700347
C       -2.88914842      -1.42702252      -0.61583074       1.96322994       0.56003475      -1.18495021
C       -3.26142466       0.01859539       1.22543220      -0.33183424       0.62009675       1.17406089
C       -4.21810543      -1.75504257      -0.61864757      -0.41250966      -0.97378623       0.10498766
H       -2.18783254      -1.89351199      -1.35426018      -0.68891109       0.50385641       0.61461244
C       -5.08317686      -1.23992074       0.31662501      -0.40237449       1.02622822       1.34887191
H       -4.61246045      -2.53977732      -1.23769903       0.08018663      -0.22087742      -0.66271176
C       -4.60103857      -0.38687741       1.30979862       0.87156022      -0.22828437      -0.66038790
H       -6.13136927      -1.48690555       0.33141062      -0.32526910      -0.33205563      -0.13783586
H       -5.20439303      -0.04972434       2.13557333      -0.34067498       0.14275175       0.13305206
H       -2.83270658       0.65813628       2.00765857      -0.33072159       0.11990265      -0.23250302
27
Lattice="50.0 0.0 0.0 0.0 50.0 0.0 0.0 0.0 50.0" Properties=species:S:1:pos:R:3:forces:R:3 energy=-17660.374406424802 dihedrals="_JSON [275.4, 170.67, 222.02]" pbc="F F F"
C        1.75174820       0.19912865      -1.53710752      -3.81126346      -0.33550070       0.15605121
C        0.55524699       0.96020001      -1.49508337       1.43917000      -2.54194152       1.11890415
C        2.89136330       0.91307562      -1.57508428       1.39519651      -0.04383188      -0.46110158
H        1.62264012      -0.90152122      -1.52403442       0.53155250       0.66916381      -0.25222122
C        0.63831169       2.30373131      -1.33082577      -1.38300833       2.79464640      -0.69645546
O       -0.67005527       0.38954667      -1.34529577      -0.68624741      -1.02067105      -0.24250786
N       -0.55806965       3.05097045      -1.29811868       1.41765016      -0.32753653       0.75175970
N        1.77837503       2.99041427      -1.30787431       0.53420358       0.56591286      -0.16481503
H       -1.35454877       2.59456314      -1.70474431      -0.19675759       0.11987164      -0.17100055
H       -0.39308616       4.03308365      -1.47583841      -0.30647666      -0.13000896      -0.12468185
C        2.89292262       2.29542403      -1.46788030       0.18949996      -0.52980028      -0.26580753
H        3.87203517       2.76561632      -1.59306096      -0.40321028       0.56890238       0.33272960
H        3.76120449       0.36574821      -1.81936557       1.41920949      -0.25993110       0.12846946
C       -0.97338727       0.10139639       0.01966885       0.96668994       0.00170971       1.43711084
C       -2.41885642      -0.31429408       0.15904508       1.72108287       0.61575042      -0.73736278
H       -0.75939023       1.04018780       0.59157785      -0.16262428      -0.70534409      -0.05429962
H       -0.29916810      -0.75532173       0.46875376      -0.92028592       1.53741995      -1.06147231
C       -2.85125109      -1.23815147      -0.75304983      -2.84310788      -0.57159126       0.62514818
C       -3.21453986       0.13629795       1.20074295       0.78127516       0.40005364       0.82443956
C       -4.19112528      -1.72991991      -0.58997680       2.32163201      -0.81969298      -1.76893730
H       -2.20610795      -1.60119895      -1.52268506       0.32961576      -0.17428627      -0.52573320
C       -4.92920635      -1.35811485       0.48024741      -1.09759188       0.12920887       0.87256753
H       -4.51964021      -2.53868505      -1.25264556      -0.12002628       0.34420445       0.07454092
C       -4.43808542      -0.41730726       1.38387194      -1.44189385      -1.24214084       1.22202170
H       -5.88107587      -1.84594940       0.68853891       0.01404208       0.08702210      -0.09960894
H       -4.95008641      -0.38550760       2.36253962       0.06641087       0.76113088      -0.61103861
H       -2.83599446       0.79145031       1.98599425       0.24526294       0.10728036      -0.30669898
27
Lattice="50.0 0.0 0.0 0.0 50.0 0.0 0.0 0.0 50.0" Properties=species:S:1:pos:R:3:forces:R:3 energy=-17660.456242174077 dihedrals="_JSON [279.11, 166.65, 210.39]" pbc="F F F"
C        1.73930214       0.18032752      -1.66700142       1.35061168      -1.91208886      -0.50404111
C        0.61538339       0.93110823      -1.49385318      -1.86293617      -1.50714859       0.56019112
C        2.98877689       0.83357956      -1.58461552      -1.10629261      -0.05393724      -0.21932532
H        1.62155263      -0.93527870      -1.92483308       0.26107334       1.80508385       0.71946584
C        0.65518231       2.30463739      -1.35688117       1.75096997       1.35033162       0.19935996
O       -0.64272258       0.30667659      -1.35590142       0.49921757       0.27415895       0.61583890
N       -0.51103519       3.02388471      -1.28850284       0.22066844      -0.25223581       0.63566472
N        1.85882448       2.95570552      -1.26287023      -1.64316771      -0.62602868      -0.52758250
H       -1.37576303       2.56570369      -1.49876082      -0.11753514      -0.55020682      -0.19560337
H       -0.45154183       3.93340526      -1.66438223       0.18581779       1.23656542      -0.20032180
C        2.95432469       2.19800855      -1.38379622      -1.24540785      -0.20451303      -0.00454362
H        3.86669703       2.71504344      -1.35823337       1.34616871       0.92803544       0.22952121
H        3.95821296       0.38493336      -1.67169227       0.22151559      -0.64204833      -0.18434448
C       -0.98118569       0.13258760       0.06203782       1.28468140       2.12202143      -0.00490816
C       -2.41553009      -0.21803347       0.17406068      -2.65169243      -0.81287664       0.65372561
H       -0.71962607       1.14162675       0.61786012      -0.53450599      -1.97357803      -0.82542995
H       -0.36778332      -0.69063604       0.48626044      -0.02570253       0.45763018      -0.17661883
C       -2.97700800      -1.07424502      -0.79066200       0.47196418      -0.92480652      -0.25320011
C       -3.24268179       0.12854887       1.29053292       1.63119616       0.11380904      -0.66654186
C       -4.24038281      -1.70063303      -0.65453046       1.07617051       1.45030313       1.34018305
H       -2.28620404      -1.32307533      -1.60748605      -0.55951358      -0.07636704       0.00176599
C       -5.00565144      -1.34039260       0.47428894       0.84385797       0.38435119      -1.12911670
H       -4.62068560      -2.44790401      -1.34368701       0.12133334       0.16955964      -0.21329048
C       -4.53444153      -0.41384422       1.42065267       0.76870912       0.24211109      -0.78952291
H       -6.00082810      -1.72262701       0.42725738      -0.82904601      -0.19579129       0.81751673
H       -5.16916361      -0.02620038       2.19585463      -0.32350361      -0.14983409       0.45374221
H       -2.73201310       0.82857172       2.00787403      -1.13465213      -0.65250000      -0.33258415
27
Lattice="50.0 0.0 0.0 0.0 50.0 0.0 0.0 0.0 50.0" Properties=species:S:1:pos:R:3:forces:R:3 energy=-17660.244135192206 dihedrals="_JSON [289.18, 185.45, 209.14]" pbc="F F F"
C        1.72885273       0.06133130      -1.71443557       0.51513715       0.32560552       1.73079281
C        0.62753425       0.85298378      -1.47367260      -1.87343170      -0.85055212      -0.37040436
C        2.94894573       0.76529551      -1.55217038       1.21705803       0.04812403       0.20710165
H        1.63802599      -1.05455828      -1.68589704       0.14488020       1.16181148      -0.42450646
C        0.69092626       2.24375831      -1.33811067       1.77210687       1.66820145       0.32938701
O       -0.65840781       0.33150078      -1.34330451       0.00631578      -0.26219904      -0.08952975
N       -0.41507322       3.05095886      -1.30036590       0.40371256       1.17117918       0.94953658
N        1.84744544       2.89630845      -1.14514033       1.65722848      -1.28907543      -0.67155449
H       -1.22960473       2.77331075      -1.80184422      -0.52748662       0.01515943      -0.24253909
H       -0.20007598       4.05971270      -1.11670415      -0.46728717      -1.58656337      -0.61976330
C        2.99656355       2.13163685      -1.25459193      -2.70981052      -0.21370071      -0.53568293
H        3.94864070       2.63945307      -1.21784796       0.11854816       0.22875969       0.40953918
H        3.93672749       0.28335904      -1.49620688      -0.56528285      -0.26121268      -0.50314707
C       -1.11058045       0.41931408       0.03251561       2.03031656      -1.03083601      -0.06854639
C       -2.43491188      -0.25382704       0.21673142       0.59184878       0.50393223      -1.91502669
H       -1.01766935       1.48668246       0.30495706      -0.64208389      -0.47824071       0.42834841
H       -0.36529138      -0.18779673       0.62388861      -0.39936337       0.76402826      -0.18500441
C       -2.88959804      -1.15881983      -0.72690679      -0.61252163      -1.08413356      -1.73060723
C       -3.28593888       0.18340685       1.17753764      -1.67481484       1.17180073       2.19590489
C       -4.21398880      -1.71067458      -0.68060992       2.54341562       1.42439334       0.31807842
H       -2.23575607      -1.33390428      -1.62042450      -0.66627205      -0.06928482       0.95591787
C       -4.99420452      -1.33686593       0.36234426      -1.80229855       1.53398532       2.16782956
H       -4.65132788      -2.24778399      -1.46894457      -0.11559960      -1.10844326      -1.13772141
C       -4.56943244      -0.34783992       1.27380237       0.76140362      -0.65813033      -0.06319805
H       -6.04895863      -1.60574831       0.52291908       0.42315095      -0.46949109      -0.57375854
H       -5.20874852      -0.02372370       2.08634923      -0.23292267       0.05033103      -0.05808588
H       -3.03167635       1.02366347       1.86418654       0.10405272      -0.70544855      -0.50336034
27
Lattice="50.0 0.0 0.0 0.0 50.0 0.0 0.0 0.0 50.0" Properties=species:S:1:pos:R:3:forces:R:3 energy=-17660.654642746656 dihedrals="_JSON [289.34, 173.43, 196.33]" pbc="F F F"
C        1.73499628       0.15042693      -1.61770031       0.00200498      -0.03821752       0.38629749
C        0.63363784       0.94293475      -1.31976567       0.10537467      -2.12345703      -0.79890784
C        2.98535240       0.74874821      -1.58392266       0.54157451      -0.40267787      -1.20326969
H        1.67057904      -0.91415716      -1.86781298      -0.43099631       0.29587254       0.35106866
C        0.78596429       2.30820850      -1.19547470      -0.26067068       1.39602756       0.34532970
O       -0.60177785       0.34761675      -1.29589409      -0.48132377      -0.24892058      -0.48991002
N       -0.33368521       3.09805029      -0.99386112      -0.59655101      -1.62918467       0.14755946
N        1.95161639       2.91673001      -1.24921213       1.53648410      -0.39627967      -0.47310373
H       -1.07644339       2.73772424      -1.56754163      -0.66499536       0.18418042      -0.02728173
H       -0.20655272       4.06950858      -1.07816933       0.49361764       1.30210235      -0.26783230
C        3.02313513       2.13222127      -1.48076241       1.04935596       0.42805058       1.20839530
H        4.02259060       2.61217737      -1.43307457      -0.74254629       0.01918077      -0.25995222
H        3.87023230       0.11243090      -1.81839164      -0.51814469       0.87275162       0.32737042
C       -1.18191502       0.38602874      -0.00863468       0.87882416       0.48468521       1.53731990
C       -2.58960568      -0.10848128       0.04384383       0.53572474      -1.28710612      -0.45183945
H       -1.19831614       1.42748253       0.26559190       0.12070191       0.62526323       0.74981167
H       -0.48902415      -0.15787618       0.73843811      -1.08542874       0.52537817      -0.99201565
C       -2.95988763      -1.07477308      -0.87719751       0.11799888      -0.22008918      -0.00447592
C       -3.44376260       0.14799875       1.12088030       0.83123856       1.74451381       0.56231980
C       -4.16307047      -1.73080663      -0.69856085      -0.31110393      -0.53761731      -0.97997141
H       -2.31406556      -1.40123009      -1.70918097      -0.16899193       0.48453530       0.48550486
C       -5.01251865      -1.49821727       0.36306843       0.31143617       0.25417136       0.54943220
H       -4.37195611      -2.45380776      -1.46937746      -0.56537931      -0.45137805      -0.08061456
C       -4.60696841      -0.54539207       1.31584783      -1.24187231      -1.32304159      -0.61476325
H       -5.94524037      -2.05135945       0.49702233       0.22943485       0.06490555      -0.09362891
H       -5.24467225      -0.47257860       2.18897999       0.12401375       0.65397276       0.19427547
H       -3.21880818       1.00081575       1.79022222       0.19021945      -0.67762165      -0.10711826
27
Lattice="50.0 0.0 0.0 0.0 50.0 0.0 0.0 0.0 50.0" Properties=species:S:1:pos:R:3:forces:R:3 energy=-17660.494456866363 dihedrals="_JSON [278.81, 183.37, 204.08]" pbc="F F F"
C        1.76233956       0.21128723      -1.63173669      -0.72638918      -0.10147678      -0.09908454
C        0.64348778       0.95136511      -1.26198490       0.84139610       0.32008471      -0.64094834
C        3.02742429       0.81880569      -1.81059894      -0.19594375      -1.28332576      -0.92132746
H        1.58191760      -0.83682391      -1.88239893       0.21555231       0.08784016       0.11819475
C        0.81040728       2.34213881      -1.11864529       2.00124839      -0.47136258      -0.05153789
O       -0.63116185       0.47622314      -1.27361128      -1.16537233      -0.72040785       0.79554476
N       -0.21454846       3.17477589      -0.87365837      -1.81567108       0.87241398       0.53207420
N        1.99691207       2.92748271      -1.19449799       2.21384274      -0.80437396      -0.67360502
H       -1.06231436       3.00683752      -1.38359277      -0.39236352      -0.38327763      -0.06171734
H        0.05997100       4.13655117      -0.93564836       0.24179983       0.42664534       0.01856221
C        3.09764752       2.17412226      -1.56087956      -1.38308700       0.51198390       0.37725481
H        4.03091337       2.70550962      -1.71241794      -0.01416708       0.26790725       0.14185889
H        3.81536562       0.18340526      -2.33483022      -0.73325878       1.21091587       1.13834840
C       -1.20632490       0.32449945       0.06912241       0.31952807       1.17984370      -0.60155465
C       -2.59486846      -0.28173559       0.04114609       0.82760317       1.38368781       1.46323432
H       -1.22581935       1.34823213       0.57555914       0.13570432      -1.28897416      -0.49292491
H       -0.52148959      -0.35035227       0.57360213       0.14462274      -0.06464402       0.58750032
C       -3.01008947      -1.15025218      -0.90886835      -0.91235264      -1.58048162      -1.08273493
C       -3.43445585       0.00341130       1.15594619       1.47749949       0.14782183       0.14725684
C       -4.28862377      -1.70269771      -0.74757141       0.27206918      -1.57144119      -2.48117562
H       -2.42195832      -1.56295793      -1.75146125      -0.03319519       0.87539358       0.54473476
C       -5.08991096      -1.46791404       0.31965601      -0.62301987      -0.28787948       0.52929459
H       -4.60464819      -2.40034488      -1.55339640      -0.00451705       0.39409980       0.64201540
C       -4.64053978      -0.63528740       1.31416541      -1.42156995       1.13839299       1.31020444
H       -6.04578224      -1.93152624       0.51038904      -0.27026811      -0.31763154      -0.57406587
H       -5.41551358      -0.44520222       2.11717271       1.55865592       0.04770288      -0.46077090
H       -2.97535628       0.62995554       1.93486418      -0.55834673       0.01054278      -0.20463121
27
Lattice="50.0 0.0 0.0 0.0 50.0 0.0 0.0 0.0 50.0" Properties=species:S:1:pos:R:3:forces:R:3 energy=-17660.27080486582 dihedrals="_JSON [270.98, 183.55, 220.35]" pbc="F F F"
C        1.70292881       0.19179096      -1.70294227      -1.09051729       0.49979288       0.66798654
C        0.57970020       0.99372602      -1.45192926       1.22643407       0.02768027      -0.21298408
C        2.93503322       0.79160926      -1.77849556       2.58614696       0.90694750      -0.37962552
H        1.71054481      -0.87825985      -1.74576197      -0.64920212      -0.61561475      -0.07721835
C        0.82177105       2.37290344      -1.25940699       0.77096591       0.57354271       1.42463859
O       -0.70514182       0.56219283      -1.30435101      -0.97159042      -0.46610751      -0.23951602
N       -0.19913569       3.18841269      -0.81174976       0.02168900       0.18257133      -0.21509011
N        2.03683281       2.94001405      -1.28685905       0.90191226      -0.45564820      -1.43608599
H       -1.06765399       2.72281239      -0.63782125      -0.37278608       0.03988590       0.11714739
H        0.05111783       3.96089637      -0.19725143      -0.00337326      -0.37242009      -0.44253043
C        3.10200552       2.17482544      -1.67998622      -3.54177536      -0.52839523       0.97364761
H        4.00516736       2.67670501      -1.91395727       1.01187879       0.45961919       0.22853166
H        3.87755359       0.22561502      -1.84192528      -0.63541740      -0.18555575      -0.39163181
C       -1.07162251       0.17615721       0.02274252      -1.30112873       0.76702756      -0.37095508
C       -2.48669745      -0.37955860       0.12793801      -1.86595799       1.24231528       0.58795967
H       -0.87790503       0.99251309       0.72802660      -0.20416688       0.10455576       0.05670419
H       -0.47837309      -0.62633701       0.29593505       1.87381570      -1.75646898       0.76168031
C       -3.06070409      -1.15672563      -0.86961748       0.80551090       0.07887255       0.09064366
C       -3.33738957      -0.03182582       1.25603445       1.21850051       0.22565543      -0.11426930
C       -4.37567779      -1.68270762      -0.71034338       1.23041618      -0.56344600      -2.78556270
H       -2.41683676      -1.29971151      -1.77541399      -0.98058120      -0.24960657       0.66663432
C       -5.13592935      -1.41204745       0.38084132      -0.87445207       1.00769431       2.28050263
H       -4.72044673      -2.28613145      -1.60357127      -0.04511449       0.61809720       1.33517039
C       -4.60316822      -0.55734467       1.43593816      -0.98729892      -1.29340464      -1.01401066
H       -6.19256362      -1.76628275       0.47377556       1.05048381       0.12208757      -0.12441674
H       -5.23501651      -0.39733355       2.35600633       0.86511057       0.16819351      -1.11573854
H       -2.96060114       0.70492406       1.99109356      -0.03950246      -0.53787126      -0.27161164
27
Lattice="50.0 0.0 0.0 0.0 50.0 0.0 0.0 0.0 50.0" Properties=species:S:1:pos:R:3:forces:R:3 energy=-17660.68172881489 dihedrals="_JSON [271.58, 170.09, 223.25]" pbc="F F F"
C        1.57517120       0.26103310      -1.83137592      -0.20050998      -0.79187174       0.77025932
C        0.52272415       1.04482899      -1.38806950       2.00978793      -0.19675420      -0.27705668
C        2.87257166       0.78316194      -1.90746978      -0.37662225      -1.14376246      -0.51992672
H        1.29512173      -0.80087780      -1.95206494       0.56068995       0.43590360      -0.28130917
C        0.81447149       2.39761863      -1.11931310      -0.15217836       0.72734333       0.18925881
O       -0.68496367       0.46202205      -1.22905800      -1.14419770      -0.56526692       0.09281763
N       -0.15868521       3.26985566      -0.71614620      -0.02632075       0.21894260       0.34408466
N        2.03723319       2.93847974      -1.22025997      -0.66565361      -0.73028790      -0.48335090
H       -1.09514409       2.95134708      -0.82277986      -0.74535165      -0.10399334      -0.19396178
H        0.01876581       4.23357299      -0.96553433      -0.04095784      -0.08391068       0.14967883
C        2.99813002       2.11681448      -1.63359295       0.41794342       0.61193119       0.32388515
H        3.95199955       2.58324919      -1.72133333       0.91257704       0.33985304      -0.03183560
H        3.74273090       0.16746776      -2.16952916      -0.40342487       0.27537626      -0.02670204
C       -0.94475470      -0.08282825       0.07037270      -1.35092701       2.54985109       1.19816151
C       -2.42878745      -0.47238073       0.14398320       0.29727520       0.33953349       0.68415300
H       -0.82526040       0.79967160       0.78128525       0.10878524      -1.08618143      -0.38077816
H       -0.27900092      -0.87340364       0.43050566       0.24251486      -0.19167454      -0.62558099
C       -3.04829322      -1.09461131      -0.92786431      -0.84171121      -0.48666417      -0.88064181
C       -3.19974276      -0.16953199       1.30477709       0.34520312      -0.26884707       0.52323393
C       -4.39896104      -1.52653899      -0.80221527       0.18750245       0.98069392      -1.26239501
H       -2.53936936      -1.17959834      -1.93370118      -0.40990072      -0.14127933       1.40383803
C       -5.18635972      -1.20088012       0.29839340       1.39759429      -0.45473270       0.68427386
H       -4.88059147      -1.92320589      -1.70792703       0.18721736      -0.17335325       0.43410596
C       -4.54572116      -0.57249652       1.38506318      -0.39966154       0.72375932       0.30311126
H       -6.21345081      -1.53781799       0.38823438      -0.09640664       0.14547134      -0.14259395
H       -5.16769974      -0.30444769       2.27602033       0.75121095      -0.25722744      -0.68686741
H       -2.72677933       0.35261361       2.19896315      -0.56447770      -0.67285202      -1.30786173
27
Lattice="50.0 0.0 0.0 0.0 50.0 0.0 0.0 0.0 50.0" Properties=species:S:1:pos:R:3:forces:R:3 energy=-17660.61043922998 dihedrals="_JSON [250.55, 176.74, 238.61]" pbc="F F F"
C        1.52922677       0.25985997      -1.85216765       0.63940750       0.78579821       0.04157846
C        0.54338003       1.02599776      -1.36220269      -1.92073866       2.07372276       0.71196207
C        2.78867807       0.84710230      -2.01999635       1.60304034      -0.51389108      -0.63942351
H        1.35168117      -0.74692522      -2.08257401      -0.18748123      -1.49517597      -0.48378819
C        0.83061463       2.41798487      -1.06072188      -0.21135494      -1.01756622      -0.08410029
O       -0.79852932       0.63640614      -1.15287566       1.61951574      -0.07040082      -0.11184343
N       -0.18948463       3.18268574      -0.57416212      -0.96996034      -0.09285400       0.23405345
N        2.04012424       2.94266411      -1.18110095       0.72929085      -0.11327857      -0.06458967
H       -1.17243871       2.93239056      -0.64014056       0.65846798      -0.53045037      -0.21086975
H       -0.05590291       4.15004577      -0.39931811       0.64293294       0.71492807       0.00032124
C        3.05313938       2.14519029      -1.64574557      -2.57775990      -0.18249315       0.34209717
H        4.02824078       2.57843589      -1.70554620       0.54683167       0.34046788      -0.11932250
H        3.57938673       0.26066467      -2.50379610      -0.14314871       0.08369530       0.35404355
C       -0.91691226      -0.22855109      -0.02806632       0.13331169      -0.83924745       0.35647499
C       -2.39895509      -0.51158621       0.14625895       0.66776239       0.72752466      -0.52700795
H       -0.36490182       0.21007381       0.85491097      -0.85707408      -0.33847400      -0.56568193
H       -0.45697975      -1.24281157      -0.23414199      -0.01090278       0.99840717       0.03487067
C       -3.07913192      -1.02224918      -0.93319482      -1.23796874      -2.01729378      -1.48777578
C       -3.12095859      -0.23892129       1.26384408      -0.91529687      -0.12699766       1.82255903
C       -4.43913450      -1.43614865      -0.90201556       1.29891286       1.40257544       1.60842955
H       -2.49960918      -1.26748346      -1.82622357      -0.14381067       0.21210338      -0.04525437
C       -5.13469210      -1.20269850       0.31410592      -0.49289498       0.35193698      -0.71978329
H       -4.85551328      -1.86310314      -1.79190145      -0.49077828      -0.21624046      -0.27894083
C       -4.47638352      -0.61691061       1.38143506       1.10153741      -0.10748847      -0.53514851
H       -6.22523745      -1.28660757       0.48622402       0.59756827      -0.67846415      -0.64628272
H       -5.02737621      -0.55778140       2.30022457      -0.02890528       0.54789554       0.54325040
H       -2.59825443       0.22462752       2.08743409      -0.05050418       0.10126071       0.47017214
27
Lattice="50.0 0.0 0.0 0.0 50.0 0.0 0.0 0.0 50.0" Properties=species:S:1:pos:R:3:forces:R:3 energy=-17660.6267133991 dihedrals="_JSON [262.27, 167.53, 237.86]" pbc="F F F"
C        1.50589415       0.33771053      -2.03313048       0.73188297       0.17724501       0.63597717
C        0.54917824       1.06938958      -1.36670905      -1.52677403      -1.34752737      -0.34154204
C        2.75856296       0.92446070      -2.22576156      -0.42656124      -0.89880395      -0.42408496
H        1.28747000      -0.68261434      -2.31237331      -0.13400550      -0.14726042      -0.27926336
C        0.79368392       2.36406250      -0.93575106      -0.24455913       1.72563074       0.08432295
O       -0.73521952       0.52864861      -1.25031750       0.41942180      -0.01518395       0.63321584
N       -0.19040466       3.21030566      -0.40259933      -1.11965641      -1.64591002       0.82481769
N        1.96109965       2.94697163      -1.19626090       0.35932917       0.00374971       0.28607565
H       -1.03809124       2.70182007      -0.00601364       1.71078621       1.12731189      -0.71647981
H        0.18613071       3.97160687       0.17016159      -0.25886420      -0.53880154      -0.34290659
C        2.89958268       2.22104523      -1.79823426       0.55770441       0.86179770      -0.99190302
H        3.77312697       2.75757826      -2.18468304       0.06225005       0.11365020       0.71223578
H        3.54180696       0.41726969      -2.79143431      -0.07450880       0.12308147       0.21121289
C       -0.89965974      -0.29536806      -0.08374966      -0.06602784       0.97924371       0.28362449
C       -2.36790514      -0.56658665       0.10714535       0.01860518      -0.45138044      -1.03456348
H       -0.50615130       0.20824637       0.80386762      -0.14002065       0.59916405       0.18074379
H       -0.25811779      -1.16306325      -0.09334856       0.08382149      -0.93335065      -0.73894199
C       -3.11835517      -1.16802255      -0.93134497      -0.13436117      -0.06786754      -0.06091462
C       -2.99370921      -0.20540657       1.29427380      -0.64304808      -0.78049678      -0.40778960
C       -4.49587531      -1.48090430      -0.73514520       1.03668891       0.24725783      -0.65342602
H       -2.58340854      -1.40505413      -1.89340464      -0.75903710       0.20037639       1.02590304
C       -5.11941737      -1.15152256       0.45466303       0.45809615       0.09147145       1.11564357
H       -5.07934319      -1.96065527      -1.51707005       0.21435155      -0.11682145      -0.10927483
C       -4.34215729      -0.48572015       1.43072980      -0.41213252      -0.94062743      -1.29685692
H       -6.13907176      -1.51550661       0.73311825       0.80112005       0.61875243      -0.54384954
H       -4.81694410      -0.27426013       2.32923699      -0.82999040       0.51549061       1.87431392
H       -2.45045412       0.12447548       2.16441267       0.31548914       0.49980836       0.07370996
27
Lattice="50.0 0.0 0.0 0.0 50.0 0.0 0.0 0.0 50.0" Properties=species:S:1:pos:R:3:forces:R:3 energy=-17660.528700243172 dihedrals="_JSON [259.03, 168.17, 235.77]" pbc="F F F"
C        1.46707971       0.31986649      -2.00628744      -0.91339209      -1.17998250       0.61590602
C        0.46391175       1.07137376      -1.41698824       2.14958498      -1.42377196      -1.37100905
C        2.71072484       0.89881481      -2.22690452       0.54948691      -3.55979265      -2.50072002
H        1.25815128      -0.75661191      -2.15982400       0.24961058       0.64129501      -0.35500425
C        0.81927454       2.35656891      -1.06401073      -0.61394720       2.01801695       0.76730658
O       -0.77264212       0.58632492      -1.22967805      -1.25264593       0.94169171       0.06360989
N       -0.14727502       3.07963657      -0.39847972      -0.18638299       1.27451643       0.44746370
N        2.00532171       2.94410669      -1.26858276      -0.63219770      -0.88456932      -0.54513041
H       -1.12439414       2.94600086      -0.67696507       0.73142945       0.00497299       0.15621698
H        0.14815248       4.05285084      -0.23879119      -0.47796596      -0.69666006      -0.21093656
C        2.88916004       2.17353002      -1.93879006       0.79672654       3.45655191       2.07609436
H        3.86055927       2.63374818      -2.05485314       0.21961060       0.20104561      -0.38136849
H        3.49007095       0.37197434      -2.83152465      -0.64628069       0.22798579       0.85168057
C       -0.91922426      -0.25018672      -0.09588283       0.57385245      -1.56094656      -1.53595759
C       -2.35377913      -0.48152784       0.15934131      -0.88120231      -0.02211856       1.24106723
H       -0.34118561       0.09166882       0.73110157       0.36393290       0.58647359       0.96959883
H       -0.47958736      -1.21025881      -0.45585084      -0.07706167       0.11306113       0.77708434
C       -3.10239790      -1.08279321      -0.80869152       0.32496458      -0.91391224      -2.98053472
C       -3.01107431      -0.21417545       1.36134722      -0.41592084      -0.02976974      -0.96830897
C       -4.45503475      -1.37380967      -0.69765061       0.18784248      -0.67708602      -1.13170106
H       -2.57260327      -1.35928395      -1.75256128      -0.53773059       0.32733887       0.58643071
C       -5.04195336      -1.20750027       0.51416695      -0.97510457       0.67834784       1.38827972
H       -5.05205315      -1.79387031      -1.52145394       0.56460442       0.09062156       0.20557042
C       -4.34566846      -0.58339434       1.53771738       0.99615107      -0.10176953       0.76249653
H       -6.06797409      -1.48778142       0.69924773      -0.30560020      -0.13858649      -0.10511806
H       -4.76363791      -0.47385234       2.53498405      -0.29313954       0.17951735      -0.12232506
H       -2.47686535       0.34720537       2.07636148       0.50077532       0.44752888       1.29930838
27
Lattice="50.0 0.0 0.0 0.0 50.0 0.0 0.0 0.0 50.0" Properties=species:S:1:pos:R:3:forces:R:3 energy=-17660.513432360276 dihedrals="_JSON [260.85, 173.74, 231.82]" pbc="F F F"
C        1.55048611       0.25046216      -1.92970967      -1.17763535      -0.57168944      -1.20152335
C        0.46920452       0.99665787      -1.47016983       0.95206403      -0.15511918      -0.19969728
C        2.76745936       0.86345149      -2.26102361       1.75492684      -0.41060948       0.38385213
H        1.40457740      -0.79739297      -2.25328379      -0.03637916       0.50578010       0.37660641
C        0.79132965       2.33620945      -1.15407894       0.15013173       0.97125083       0.37645763
O       -0.83752126       0.54457244      -1.27615230       1.45484878       0.26696247      -0.45764626
N       -0.17192253       3.15641101      -0.62784342       1.07576796       1.29289008       0.18566333
N        1.99803286       2.89771953      -1.28704010       1.99621502      -0.86873375      -0.99939178
H       -1.10769037       2.84525681      -0.58117488      -0.96267829      -0.20709530      -0.10990952
H        0.05168571       4.16643639      -0.57125641      -0.33297953      -1.29523333      -0.07257038
C        3.04292960       2.16239882      -1.85677100      -2.64218695       0.62293691       0.43506576
H        4.03166550       2.65022012      -2.03988659      -1.06087138      -0.25055709       0.35416252
H        3.58423005       0.26349954      -2.71824827      -0.69534453       0.32352380       0.30337627
C       -0.93935489      -0.16875375      -0.05678971      -0.01330289      -0.55149458       0.47718103
C       -2.42308083      -0.48588763       0.14904931       1.24326591       0.13407569       1.44786649
H       -0.58331624       0.49777755       0.77405739      -0.15376479      -0.61978936      -0.42448967
H       -0.25445787      -1.09636294      -0.09647303      -1.09156698       1.12822537       0.14387778
C       -3.18145153      -1.15932653      -0.80749601       2.19207258       0.85080340      -0.71141283
C       -2.98719109      -0.12738418       1.38997386      -1.70415171      -2.27129749      -2.23861246
C       -4.48571996      -1.42413418      -0.61911607      -1.88348147      -0.19680368       0.22957951
H       -2.74457458      -1.35233960      -1.77708880       0.32031118      -0.11709989      -0.16450661
C       -5.06153792      -1.12562432       0.61602797      -0.40984287      -0.09712102       0.05344973
H       -5.07913754      -1.78681673      -1.47102102       0.07823748      -0.09672666       0.56104118
C       -4.30049614      -0.54479419       1.64377017      -0.49909446       0.69055348      -1.00007272
H       -6.13556687      -1.32372524       0.67896442       0.22733823       0.10474886       0.58402540
H       -4.77553298      -0.19027837       2.54726296      -0.19943595      -0.29881132       0.33036699
H       -2.48815085       0.36334242       2.15125963       1.41753656       1.11643055       1.33726068
27
Lattice="50.0 0.0 0.0 0.0 50.0 0.0 0.0 0.0 50.0" Properties=species:S:1:pos:R:3:forces:R:3 energy=-17660.54378559285 dihedrals="_JSON [279.15, 168.15, 208.41]" pbc="F F F"
C        1.48570900       0.24638673      -2.14652158      -0.85853275      -0.19259835       0.29012662
C        0.50196094       1.01177560      -1.56220153       0.78026872      -0.97830144       0.19776560
C        2.77068139       0.71531489      -2.26330593       0.31951333       0.55877378      -0.26901656
H        1.25963387      -0.75985925      -2.43181343      -0.34092715      -0.54305706      -0.38342192
C        0.82573114       2.31228784      -1.15165814      -1.39167997       0.52731255      -0.51922613
O       -0.73236958       0.47710390      -1.36726485      -1.14551879       0.26416993       0.70221022
N       -0.28028888       3.04771939      -0.63935808       1.69938118      -0.27363782      -0.00884245
N        2.03182142       2.81472116      -1.33346987       1.02750457      -0.48956170       1.00561141
H       -1.06615856       2.83485366      -1.20618273      -1.11734430      -0.31536902      -0.29429558
H       -0.14417166       4.04109967      -0.62817775       0.42492198       0.47819032       0.08756542
C        3.02137999       1.97112643      -1.74591601       0.01244047       0.96777480       0.05217497
H        4.05729373       2.33649830      -1.61820279      -0.61374763       0.10687987      -0.48145257
H        3.45493961       0.13295999      -2.85903433       0.72045249      -0.08332283       0.38475570
C       -0.94502934      -0.03996730      -0.02165203       0.08894213       0.17737903      -0.54791775
C       -2.42914026      -0.35484544       0.21745692       1.64821204      -0.49148558      -1.13453243
H       -0.54230753       0.64939329       0.75787802      -0.39163022      -0.11094983      -0.59521089
H       -0.31884076      -0.93581891       0.00145202      -0.11441518      -0.36599941       0.35307160
C       -3.23878148      -0.88148759      -0.81012297       1.15706149       0.11097137       0.06520944
C       -2.88959722      -0.26603750       1.50971186      -2.41983352       0.01919336      -0.33686876
C       -4.54101636      -1.28826188      -0.57409482       0.29564835       0.31259528      -0.31031471
H       -2.78829066      -1.02090243      -1.79523437      -0.08331093       0.14266205       0.13596285
C       -5.09366525      -1.04853843       0.66931840       1.12543205       1.14975879       1.43194773
H       -5.10645780      -1.72337841      -1.39944683      -0.09431959       0.03808995       0.24182926
C       -4.25789559      -0.47952856       1.70902556      -1.50856780      -1.05556333      -0.19893313
H       -6.15235825      -1.23231354       0.77540780      -0.19729917      -0.03453232       0.56946296
H       -4.67537450      -0.24311492       2.71632154       0.14135580      -0.40286320      -0.87284165
H       -2.32266531       0.02275779       2.36070786       0.83599240       0.48349081       0.43518074
27
Lattice="50.0 0.0 0.0 0.0 50.0 0.0 0.0 0.0 50.0" Properties=species:S:1:pos:R:3:forces:R:3 energy=-17660.469807480033 dihedrals="_JSON [284.36, 178.19, 218.23]" pbc="F F F"
C        1.48416038       0.09693824      -2.05041441      -0.28290783      -0.47006310      -0.50340460
C        0.49470773       0.92595461      -1.56342308      -1.00619206       0.12089907       2.07569000
C        2.75873263       0.64332193      -2.23534913       1.27793608       1.32796353      -0.30240641
H        1.25574653      -0.95412398      -2.33302459       0.03454636       0.83772198       0.22230160
C        0.80596846       2.27484190      -1.08564647      -0.47559944      -2.61613004      -2.64746432
O       -0.81312827       0.42159760      -1.27870337       1.98164872       0.62670017       0.57191571
N       -0.22484801       3.05598760      -0.63495781       0.56949833       0.36964890       0.76714143
N        2.00092370       2.75953506      -1.32037411       1.30831873       0.66635777       0.44709550
H       -1.10199603       2.88103076      -1.06882653      -0.76322477      -0.46077814      -0.24659756
H        0.01624690       4.02582874      -0.67351206       0.17276298       0.61807476       0.13965656
C        2.97044049       1.97441043      -1.84236501      -0.56018085      -0.81287006      -0.18222398
H        3.97788782       2.39920604      -2.00575707      -0.67995249       0.13156211       0.22605294
H        3.62786033       0.18964257      -2.76203431      -0.96156416      -0.29060074       0.57826104
C       -0.91276737       0.02591245       0.11836303      -0.98313624      -1.94167419      -0.92287411
C       -2.35173367      -0.44520587       0.30310447       1.31149450       0.83572724       0.06400844
H       -0.87568108       0.83539437       0.81298323       1.10905567       1.03808419       0.29902101
H       -0.17898281      -0.80419537       0.34964647      -0.45570210       1.00715616      -0.23401260
C       -3.05352881      -0.91518116      -0.77209096       0.39397596      -0.30671310      -1.12721789
C       -3.01531329      -0.15511792       1.45991334      -1.92434726      -0.27957260       1.10821925
C       -4.38959600      -1.16264454      -0.67843469      -1.46852524      -0.21925559      -1.57752360
H       -2.50342002      -0.99579386      -1.70020593      -0.19113281      -0.24004139      -0.25286711
C       -5.09016324      -0.91625252       0.50221959       0.72617544      -0.42404035      -1.13477182
H       -4.93672022      -1.43600483      -1.61791480       0.40123823      -0.06569732       1.02571771
C       -4.41434820      -0.39191651       1.55926365       0.61901056       0.28500660       2.15280205
H       -6.10565713      -1.19493892       0.53766176      -1.35084020      -0.01414473       0.23721629
H       -4.97463198      -0.21514064       2.52371910       0.84834891      -0.03947448      -1.04146346
H       -2.51289191       0.22698872       2.33127155       0.34929497       0.31615333       0.25772794
27
Lattice="50.0 0.0 0.0 0.0 50.0 0.0 0.0 0.0 50.0" Properties=species:S:1:pos:R:3:forces:R:3 energy=-17660.437582635564 dihedrals="_JSON [276.16, 173.33, 226.63]" pbc="F F F"
C        1.48460036       0.15210443      -2.11316950      -1.14445389      -0.12903778       1.21501081
C        0.51591098       0.95384359      -1.55546915      -0.89844018      -0.83763101       0.96928817
C        2.77024014       0.63816162      -2.14070977       1.02302848       0.00361670      -0.54810405
H        1.21266505      -0.87872922      -2.31245097       0.16263989      -0.10689346      -0.12912930
C        0.77668340       2.27881558      -1.17252533       0.33767847      -0.70584383      -0.78248002
O       -0.71904744       0.43632363      -1.21140385      -0.69945260       0.10412375      -0.34763996
N       -0.20366464       3.05653651      -0.61991145      -1.05235147       1.84430702      -0.06441832
N        1.97859404       2.77820718      -1.36240971       1.98057992       0.20318244      -0.83080899
H       -1.19617771       2.78399440      -0.80649501       1.51506454       0.28223539       0.11418399
H        0.01159915       4.08203819      -0.74779078      -0.52145107      -1.71111824       0.34169770
C        2.98175103       1.97383729      -1.85293565      -0.65506563       0.71368093       1.00559803
H        3.99990804       2.41526391      -1.94140583      -0.88896265      -0.15885470       0.19676105
H        3.56486526      -0.08147680      -2.29905322       0.36548473       0.32562060      -0.51575086
C       -0.88991669      -0.10813443       0.10019962       0.84167645      -1.11402137       0.73125760
C       -2.37151888      -0.46143372       0.30007196      -0.43449649       1.06994521       0.41285127
H       -0.45241502       0.52519840       0.91218364      -0.69637892       0.24264135      -0.60969527
H       -0.25864456      -1.03315541       0.20876617      -0.44820578       0.34301199      -0.43348768
C       -3.06458300      -1.05149213      -0.81135995       0.29642650       0.25696582       2.21417756
C       -3.06679647      -0.07928423       1.50827790       1.93736251      -0.07561686      -1.75784494
C       -4.44215173      -1.22402115      -0.69484754       0.03778110      -0.71871617      -0.10282712
H       -2.44135062      -1.45981208      -1.59674542      -0.27046327       0.20304522      -0.46021245
C       -5.09496538      -0.80059618       0.48551558      -1.03006885      -1.31080864      -2.76033624
H       -5.00334997      -1.81493519      -1.45920830       0.40404176       0.80892379       0.53454512
C       -4.44075407      -0.28087108       1.53167905       0.16975086       1.34004270       3.10732151
H       -6.16489983      -0.93052658       0.52802942      -0.33865561      -0.06088164       0.11275575
H       -5.04685719       0.00641089       2.43243192       0.75376680      -0.22020156      -0.78570168
H       -2.48899270       0.41540094       2.33656405      -0.74683561      -0.59171766      -0.82701168
27
Lattice="50.0 0.0 0.0 0.0 50.0 0.0 0.0 0.0 50.0" Properties=species:S:1:pos:R:3:forces:R:3 energy=-17660.821116310795 dihedrals="_JSON [269.54, 178.85, 234.75]" pbc="F F F"
C        1.53220327       0.15174858      -2.09747373      -0.79243719       0.19132788       0.79533761
C        0.51283588       0.92052042      -1.52699512       0.14689424      -0.51014105      -0.75221866
C        2.77373085       0.76902506      -2.25770046      -0.96858092      -0.49565432      -0.11600477
H        1.36951546      -0.90622821      -2.31347107      -0.05779516       0.22117917      -0.11811535
C        0.75566439       2.23879917      -1.18122409      -0.00095231       1.23137837       1.05529731
O       -0.77266169       0.52336150      -1.28639289      -0.19464568      -0.97385379       0.41521464
N       -0.16166896       2.99667876      -0.47157027       0.41934222       0.27351235       0.10359141
N        1.92191269       2.81464598      -1.35544171       1.28811524       0.60456577      -0.52156470
H       -1.12991833       2.80511576      -0.55378590      -0.84771404      -0.46542532      -0.28796866
H        0.04687980       3.98653191      -0.40533892       0.22646443      -0.27640115      -0.13866247
C        2.89189623       2.08574604      -1.90641025       0.55317302       0.44522144      -0.01702946
H        3.86305366       2.54351190      -2.09896877      -0.16155708       0.41668076       0.26393152
H        3.59883851       0.24687079      -2.67205428       0.73456073      -0.49662181      -0.37727052
C       -0.89996339      -0.01953122       0.02420494      -1.58723265      -2.42725073      -0.21000092
C       -2.39394234      -0.42854961       0.25311559       2.52069470       0.78918595      -0.66305926
H       -0.58383457       0.60990074       0.81177814       0.28488046       1.65167784       0.73836833
H       -0.23163492      -0.89516019       0.17377744      -0.28823134      -0.00746160      -0.59748411
C       -3.03347825      -1.20168192      -0.69435106      -1.52002196       0.19267520       0.58543808
C       -3.04760585       0.08663106       1.35004738      -0.12772670      -0.19413539       0.55002173
C       -4.40412848      -1.48727657      -0.55661517       0.84686808       0.09962180       0.87110438
H       -2.49132460      -1.49460858      -1.55046454       0.56321952      -0.47124543      -1.04981802
C       -5.06832223      -1.05193329       0.59567904       0.47117758       1.45473908      -0.43288199
H       -4.92101240      -2.06392002      -1.30412252      -0.18592184      -0.19618851      -0.27278526
C       -4.39351033      -0.20440043       1.50402515      -0.68688254      -0.52282553       0.55753970
H       -6.14555722      -1.13439300       0.65216950      -0.15254532      -0.38093989       0.27141667
H       -4.91276324       0.20201661       2.38247138      -0.01453724      -0.19555821      -0.36088914
H       -2.46777707       0.64486335       2.09939948      -0.46860822       0.04193713      -0.29150810
27
Lattice="50.0 0.0 0.0 0.0 50.0 0.0 0.0 0.0 50.0" Properties=species:S:1:pos:R:3:forces:R:3 energy=-17660.37101372906 dihedrals="_JSON [271.57, 172.48, 237.69]" pbc="F F F"
C        1.45850877       0.16658005      -2.10322382       2.31550392       2.41066170       0.38516776
C        0.50378682       0.93888484      -1.51022609      -1.43602736       0.19284545      -0.47456273
C        2.74425770       0.83033403      -2.23351412      -0.45760703      -1.13495164      -0.77039093
H        1.25886300      -0.83342617      -2.41282026      -0.05299361      -0.63961075      -0.33017979
C        0.76844458       2.25741083      -1.08464178       1.21669580       1.18121165      -0.09308186
O       -0.81205312       0.51494891      -1.38836523       0.41983837       0.24130619      -1.42608072
N       -0.20375479       3.00669151      -0.42679689      -1.85235790      -0.35674694      -0.45882376
N        1.96088098       2.82388990      -1.26366527       0.37537114       0.72403666       0.12210816
H       -1.18282080       2.77605838      -0.72174490       1.39580042       0.14963227       0.42743996
H       -0.08148449       4.01850698      -0.34121981       0.51479504      -0.65969085      -0.28227931
C        2.96582197       2.14110387      -1.85677283      -2.84195039      -1.73589547       0.88038385
H        3.94628277       2.53400091      -1.95763723       0.66859287       0.93459692      -0.05315953
H        3.57570582       0.35657711      -2.73536072       0.05198781      -0.56780966      -0.05166988
C       -0.96642166      -0.02480874      -0.12392253       0.18285509      -0.75844594       1.53117518
C       -2.41319551      -0.35061159       0.17325839       1.17562265      -0.86969387      -0.25614262
H       -0.63293082       0.71422442       0.56458344       0.33317216       0.85940035       1.19761465
H       -0.21416874      -0.85264177      -0.01228806      -1.01349724      -0.03167167       0.04619189
C       -2.95652322      -1.30366033      -0.65292870      -2.70639698      -0.87460708      -0.12173289
C       -3.10364721       0.18772530       1.26517644       1.54967644       0.62550738      -0.82948595
C       -4.29445796      -1.75212631      -0.41857034       1.43787654       1.97618812       1.04659477
H       -2.41613843      -1.67650229      -1.50374899       0.41225612      -0.19612273      -0.25533548
C       -4.98795662      -1.10487921       0.63108828      -0.70143539      -1.71492568      -0.98664800
H       -4.77392472      -2.49646117      -1.03410583      -0.07073827      -0.22899944      -0.08732628
C       -4.42638483      -0.11165359       1.44366437      -2.22806490      -0.20199493       0.88377606
H       -5.99993808      -1.53461618       0.80064131       0.49183868       0.89482565       0.16903271
H       -5.14881907       0.36748611       2.18419414       1.51304353      -0.56169009      -0.71679882
H       -2.46421838       0.85609154       1.83685648      -0.69385751       0.34264439       0.50421358
27
Lattice="50.0 0.0 0.0 0.0 50.0 0.0 0.0 0.0 50.0" Properties=species:S:1:pos:R:3:forces:R:3 energy=-17660.19227432132 dihedrals="_JSON [272.3, 169.63, 241.21]" pbc="F F F"
C        1.46047686       0.27395146      -2.34101241      -1.66943351       1.31259420       0.74051624
C        0.52853805       0.98795441      -1.53875064      -0.35587885      -1.35044113      -0.82709852
C        2.69347092       0.87910583      -2.49480571      -0.12817470       1.11765317       1.63567797
H        1.18487760      -0.60618168      -2.93075463      -0.07162759      -0.02494626       0.66216665
C        0.76485470       2.30374305      -1.07393801       3.44876058      -1.06203156      -1.57700483
O       -0.75167667       0.50601456      -1.28480271      -0.32073332      -0.53220705       0.42398479
N       -0.17523221       2.93525716      -0.42632271      -4.26789182      -1.42887912       0.80032114
N        1.95295299       2.92178044      -1.27134888       0.78629583      -2.23340214      -0.35813806
H       -1.12721475       2.51795972      -0.50872112       1.18692985       0.73720917       0.17864081
H       -0.08305964       3.84243926      -0.10394115       0.43470715       2.01703635       0.50393376
C        2.90485840       2.10893957      -1.84798483      -2.21726469       0.63516441      -0.49707850
H        3.82474828       2.59411017      -1.97671543       1.56210829       0.61954535      -0.01859999
H        3.50406935       0.35862765      -2.92687031       0.89563593      -0.34906274      -0.77204481
C       -0.91495518      -0.15969756       0.04453333       3.39871383       0.02422601      -1.94421841
C       -2.32180912      -0.38725623       0.27731097      -2.38161265      -1.08601482       0.59291609
H       -0.36341269       0.49705938       0.72495991      -0.31711505      -0.26015512       0.56781704
H       -0.35477527      -1.15570505      -0.06796549      -0.63908185       1.26155241       0.45491367
C       -2.94269630      -1.33906313      -0.56398912       0.79048652       0.50042531       0.41463515
C       -3.10204653       0.13829406       1.32872126      -0.83302133      -0.54337641      -1.10436905
C       -4.28882203      -1.61951319      -0.41895576       0.15117703      -0.78408623      -1.28118011
H       -2.31549226      -1.91715923      -1.28888650      -0.71421683       0.74373721       0.45387769
C       -5.11020628      -1.06618112       0.55300838      -0.07215139       0.01839067       1.45309568
H       -4.60184806      -2.31879692      -1.18003744      -0.88535794      -0.36189121       0.16146095
C       -4.47810087      -0.19845244       1.45902682       0.51597764       0.20899972      -0.05416816
H       -6.15642776      -1.41797047       0.78847975       1.15741166       0.52925668      -0.76313527
H       -5.04326236       0.23381368       2.29544959       0.19404211      -0.17350631      -0.27232294
H       -2.67054766       0.80897795       2.04113242       0.35131509       0.46420943       0.42540101
27
Lattice="50.0 0.0 0.0 0.0 50.0 0.0 0.0 0.0 50.0" Properties=species:S:1:pos:R:3:forces:R:3 energy=-17660.480420635915 dihedrals="_JSON [271.55, 174.32, 256.15]" pbc="F F F"
C        1.28313931       0.35063114      -2.35624841      -0.02907922      -0.15719781      -0.13633189
C        0.42212525       1.09903889      -1.57568776       0.44832183      -0.77851107      -0.30046203
C        2.56477806       0.86202185      -2.57551944      -0.19462698       1.53567282       1.33139311
H        1.00498159      -0.63303344      -2.79236116      -0.12143607       0.84049144       0.29344022
C        0.87370817       2.25402597      -0.91259150      -0.51295662      -0.37432970       0.29563140
O       -0.85063457       0.69008895      -1.31318684      -0.50284196      -1.22411440       1.36950955
N       -0.00636635       2.81651770      -0.01825277      -1.97064636      -0.87474856      -0.30827297
N        2.08857662       2.74656295      -1.03274320       0.80683261      -0.87486027      -1.34873267
H       -1.00739226       2.59819423      -0.24950454       1.49134003       0.32243363       0.35431588
H        0.15034555       3.77767979       0.14214608       0.28751708       1.18625795       0.31356371
C        2.90216621       2.05986101      -1.89403822       0.08824467       0.69654550      -0.08796094
H        3.84200535       2.63997414      -2.03012410      -0.33264801      -1.06312084      -0.15306276
H        3.22157890       0.31128994      -3.20757127       0.80081683      -0.04413495      -0.40006655
C       -0.85922875      -0.22324142      -0.13675193       0.63403524      -0.45564519      -0.45717920
C       -2.30154316      -0.53028216       0.19356632      -0.81874741       0.68450091       0.11669320
H       -0.37043079       0.24736204       0.73999922      -0.04641321       0.08408643      -0.50665905
H       -0.21878275      -1.16049753      -0.41887037      -1.32816366       1.46052104       0.44260572
C       -3.05571437      -1.24747020      -0.73438159       3.51893037      -0.66590800      -1.66314809
C       -3.03112657       0.01659810       1.25383796       1.21687979       1.39652775       1.81066221
C       -4.37084448      -1.47951732      -0.57092284      -1.36345576       0.47181795       0.60079208
H       -2.40684762      -1.58980725      -1.61538801      -1.54781366       0.11950921       0.98619856
C       -5.05670659      -0.93909568       0.53256881      -1.55769244      -1.44096455      -0.87313646
H       -4.92413840      -2.02060518      -1.29778412      -0.47533543      -0.50285784      -0.68328166
C       -4.39282428      -0.24702773       1.50344845       1.17706083       0.39409126      -0.86267896
H       -6.15029706      -1.15065707       0.54041388       0.79199927       0.30507969       0.43683203
H       -4.87477048       0.16944844       2.36599274      -0.26059121       0.22066256       0.33809923
H       -2.55964783       0.77088693       1.96890358      -0.19953055      -1.26180494      -0.90876364
27
Lattice="50.0 0.0 0.0 0.0 50.0 0.0 0.0 0.0 50.0" Properties=species:S:1:pos:R:3:forces:R:3 energy=-17660.357273592916 dihedrals="_JSON [271.16, 168.47, 245.59]" pbc="F F F"
C        1.25291471       0.45131951      -2.41368540       0.84549648       1.40173116       0.74417866
C        0.44590680       1.07394552      -1.47772619       1.22174939       0.18880691      -0.41506393
C        2.55200854       0.98144252      -2.54449913       0.64137007      -1.24720099      -1.49223781
H        0.83287264      -0.31033229      -3.03929775       0.09282602      -0.77186354      -0.06882326
C        0.94520464       2.23064023      -0.80343698      -0.86097285       0.11752206       0.86787380
O       -0.78946109       0.58080445      -1.24272515      -0.94310469       0.91421668      -0.12532013
N        0.14930132       2.76066223       0.23441369       3.12019582       1.18532094       0.06195531
N        2.13983848       2.80707421      -1.06051173      -2.27121206      -0.06774091       0.66184209
H       -0.83114368       2.70178071       0.18483022      -1.27078035      -0.15537446      -0.37692942
H        0.53979248       3.66679207       0.58333810      -0.77243739      -1.22268418      -0.50601553
C        2.87268711       2.17948429      -1.95641348       1.87126415       0.10397702      -0.09940884
H        3.84641976       2.66539811      -2.19288108      -0.58786736      -0.46476011       0.23543668
H        3.36490678       0.45773813      -3.10565753      -1.02591168       0.52720138       0.04231617
C       -0.90189568      -0.37451475      -0.19096258      -1.69493011       0.85879102      -0.57859747
C       -2.43103984      -0.52001175       0.03458520       2.28473073       0.24172138      -0.19023470
H       -0.38637009       0.02860706       0.69307135       0.02548242      -0.55597007       0.01512251
H       -0.51101383      -1.29483671      -0.61116595       0.49003415      -0.54947181       0.55554335
C       -3.21931302      -1.09292920      -0.97540180       0.52011075      -1.47584239      -0.06761040
C       -2.94846127      -0.09822464       1.23889629      -1.90329463      -0.54961622       0.33692888
C       -4.51084321      -1.47879712      -0.62692671      -0.40956322       1.47392310      -1.35394565
H       -2.76214019      -1.40775284      -1.97068614      -0.56947532       0.51976675       1.46043409
C       -5.07894818      -0.93829619       0.56195224       0.03082239      -1.10659413      -1.06474417
H       -5.10609752      -1.94787353      -1.46233816       0.24080415       0.35642394       1.37713813
C       -4.31781423      -0.29832314       1.51822283      -0.26960083       0.58958120       0.46743766
H       -6.13937658      -1.05369827       0.65296065      -0.61898689      -0.17006208       0.49141738
H       -4.80457743       0.07940800       2.47359622       0.77509704      -0.46224350      -1.31414990
H       -2.39957926       0.37438239       2.01809246       1.03815382       0.32044083       0.33545648
27
Lattice="50.0 0.0 0.0 0.0 50.0 0.0 0.0 0.0 50.0" Properties=species:S:1:pos:R:3:forces:R:3 energy=-17660.341498254027 dihedrals="_JSON [273.07, 169.94, 244.25]" pbc="F F F"
C        1.41656895       0.51071044      -2.43602715       0.08844123       0.68950799       0.66704144
C        0.53318102       1.04450529      -1.47763832       0.32029002      -0.64063659      -0.88255834
C        2.61092407       1.22835536      -2.72204009      -1.04592198      -2.59331201      -1.57955532
H        1.21936363      -0.44541870      -2.89860078      -0.30500975      -0.05418535      -0.33881276
C        1.00028860       2.16482775      -0.75213078      -0.64097405       0.89987830       0.11776524
O       -0.79036144       0.59266608      -1.29715385       0.90113714      -0.11319828      -0.06642123
N        0.08706330       2.69132693       0.20026630       3.06579227       0.69091304       0.34149631
N        2.20293379       2.76729501      -0.96549088      -2.27872527      -0.06591536       0.27430077
H       -0.85657619       2.68178748      -0.06343898      -1.50830858      -0.41773563      -0.69959160
H        0.36848061       3.63704287       0.46707264      -0.02678173      -0.41113433       0.02424362
C        2.88247267       2.33769090      -2.03089377       0.62905905       0.67390894       2.03195732
H        3.82655723       2.78517091      -2.22306570       0.76241425       0.95821199      -0.04506739
H        3.35635868       0.92567871      -3.47765283      -0.71618984      -0.20156263       0.26543623
C       -0.96452927      -0.35002803      -0.19792568       0.61025549       1.34362908      -0.00580200
C       -2.40673086      -0.60246248       0.09411780      -1.35064571       0.68855254       1.01008049
H       -0.43625312       0.11578765       0.64605165      -0.23247104      -0.40202415       0.26938136
H       -0.48140320      -1.27221775      -0.45886115       0.51322821      -0.72578155      -0.23424323
C       -3.25807170      -1.20222929      -0.85466963       3.92197676      -0.56884051      -1.48460515
C       -2.98375795      -0.22925786       1.33515327      -1.65450829      -0.73751097      -1.78363415
C       -4.56895886      -1.35564871      -0.64283668      -3.21645986      -0.74736590      -0.36796937
H       -2.74860881      -1.62400809      -1.78497350      -0.90020268       0.65107016       1.13815874
C       -5.20950546      -0.88176994       0.50929164       1.98568566      -0.65149695       0.66980209
H       -5.20034472      -1.93411638      -1.35408399       0.55713146       0.66256263       0.20326103
C       -4.37476627      -0.43638256       1.56602132      -0.51622612       0.11108187      -1.75439102
H       -6.27232565      -1.05948432       0.55931279      -0.27053667       0.22453509       0.56076760
H       -4.88561477      -0.19622123       2.48218229       0.29792096       0.35571836       0.57030547
H       -2.44265694       0.33216644       2.04029119       1.00962904       0.38113021       1.09865387
27
Lattice="50.0 0.0 0.0 0.0 50.0 0.0 0.0 0.0 50.0" Properties=species:S:1:pos:R:3:forces:R:3 energy=-17660.491504582897 dihedrals="_JSON [277.77, 161.28, 240.19]" pbc="F F F"
C        1.33875038       0.58297044      -2.49776829       1.21709743       0.01538967      -1.74993666
C        0.55352796       1.02509716      -1.49994704      -1.71969892      -0.92487722       0.97740128
C        2.54345775       1.29929189      -2.74515769       1.31463336      -1.13102869      -0.83737365
H        0.91136137      -0.23123563      -3.12037499       0.78941667       0.49604794       0.27095325
C        0.95399006       2.13879386      -0.77338417       0.55702658       1.31775933       0.52914612
O       -0.70853286       0.45667439      -1.31242744       0.01211962       0.65733472      -0.55866498
N        0.16807609       2.66089803       0.22006615      -1.51687960      -0.77982254       0.38212686
N        2.07716888       2.79924588      -0.98547282       0.50241313       0.06924038       0.39057373
H       -0.78129749       2.38057059       0.04393065      -0.62840730      -0.24310469       0.27877892
H        0.17693970       3.65560290       0.28371835       0.61585993       0.74577279       0.09156230
C        2.92150139       2.34979778      -1.91101385      -2.39195091      -1.14861734      -0.32731949
H        3.80389455       2.91241189      -1.97382663       1.47104626       0.52503601      -0.53220422
H        3.26554502       0.97126605      -3.53785711      -0.87913629       0.22738362       0.67198996
C       -0.94061657      -0.44769975      -0.24004128       1.13941295      -0.54611862      -0.06961136
C       -2.40387004      -0.55879989       0.02887113      -1.74878016      -0.41539518      -0.99315139
H       -0.47223314      -0.02862629       0.66069517       0.27079997      -0.37589923       0.06082521
H       -0.49149621      -1.47344823      -0.49929180      -0.46963895       1.30494315       0.44461583
C       -3.34599572      -1.07723269      -0.95077891       2.17985216       1.08914911       1.34793776
C       -2.93313894      -0.21544993       1.26762257       1.05469586      -0.09102171       0.61642581
C       -4.62487314      -1.30993583      -0.55073236      -1.21038295      -0.93865642      -1.89914218
H       -3.06002518      -1.21992910      -1.99000670       0.25251185      -0.35084260       0.14729193
C       -5.13389971      -0.93744529       0.68525816      -0.63472299      -1.53931958      -1.28628863
H       -5.23231340      -1.86566482      -1.29327446      -0.12818293       0.62771542       0.54099338
C       -4.27575351      -0.44179372       1.57973713       0.69400511       1.81852877       2.47965860
H       -6.14334172      -1.20055420       0.91999747      -0.65604127       0.10811223       0.26133133
H       -4.64118971      -0.12511278       2.57469824       0.26230638      -0.27066094      -0.46212620
H       -2.27939066       0.17192171       2.08404621      -0.34937496      -0.24704840      -0.77579352
27
Lattice="50.0 0.0 0.0 0.0 50.0 0.0 0.0 0.0 50.0" Properties=species:S:1:pos:R:3:forces:R:3 energy=-17660.265161274754 dihedrals="_JSON [275.41, 161.29, 246.91]" pbc="F F F"
C        1.38356813       0.58589464      -2.51996747      -1.84174439      -1.59113216       1.20395421
C        0.52649121       1.00816529      -1.49286085       0.77268053      -0.10605535      -1.44965293
C        2.57450846       1.21108134      -2.66563677       2.32216010       0.51819404      -2.00877924
H        1.08875778      -0.34962925      -3.03420702       0.30434754       0.77866893      -0.16254044
C        0.96047792       2.07090652      -0.74504243       0.00787323       1.38503810       0.74226604
O       -0.74207822       0.55220877      -1.36938854      -0.98269985       0.09186977      -0.43824235
N        0.16263754       2.53592157       0.30862672       0.36491744       0.99463865       0.02469894
N        2.10387098       2.75662365      -0.97314789      -0.69388621       0.56635218       1.20225274
H       -0.83328075       2.59631246       0.07569981       0.45734161      -0.11856634       0.02450823
H        0.55411952       3.45697997       0.55642356      -0.56991876      -0.55035056       0.13017332
C        2.90843622       2.37192681      -1.92333282      -0.22210187      -2.35463442      -1.01673120
H        3.86643498       2.85278658      -2.11352535      -0.19054939       0.37842178       0.22847421
H        3.22382675       0.83140609      -3.49177391      -0.21958584       0.52669850       0.83385487
C       -0.96579975      -0.36802315      -0.31541611       0.48495727       3.36397736       2.62567374
C       -2.39399129      -0.48868149       0.04953315      -1.55006050       0.45048746       1.05318705
H       -0.42414829       0.02016421       0.59287963      -0.23351664      -0.43361831      -0.61000270
H       -0.53225351      -1.25021686      -0.59405936       1.01876104      -2.95146373      -0.67170258
C       -3.24900320      -1.07569386      -0.85472131      -0.73817952      -0.86185863      -2.11518908
C       -2.98993720      -0.08421366       1.27109776       0.20759372      -0.48880670      -0.37266650
C       -4.61831306      -1.28820321      -0.68186271      -1.61039840       0.00788456       1.79088751
H       -2.82529000      -1.37566695      -1.83094800      -0.15347699       0.10795053       0.43824370
C       -5.20591443      -1.00482106       0.62675021       3.67400208       0.18348273      -1.24319285
H       -5.25986365      -1.74500075      -1.49713910       0.93601587       0.64456279       1.02161441
C       -4.30738589      -0.46510089       1.59814723      -0.14166516      -0.05557115      -1.14726153
H       -6.21017450      -1.23871695       0.86834926      -0.96887212      -0.24437379       0.16185007
H       -4.53600177      -0.33755192       2.65089669      -0.73069832       0.21455328      -0.06920471
H       -2.46192683       0.51675138       2.01991109       0.29670354      -0.45634951      -0.17647293
27
Lattice="50.0 0.0 0.0 0.0 50.0 0.0 0.0 0.0 50.0" Properties=species:S:1:pos:R:3:forces:R:3 energy=-17660.541164709728 dihedrals="_JSON [266.79, 167.33, 251.34]" pbc="F F F"
C        1.30505049       0.76506461      -2.57356053       0.32835875      -0.02494149       0.90919631
C        0.55619631       1.05676116      -1.44282511       0.00169760       0.22616258      -1.25665846
C        2.54744786       1.40434213      -2.78607263      -0.70844086      -0.03828815      -0.60902412
H        0.95123374       0.01671625      -3.24418495      -0.27169912      -0.58782381      -0.57658598
C        1.01497335       2.12499367      -0.66029687      -0.22474012      -0.89953182       2.61646185
O       -0.71599083       0.58287268      -1.22643631      -0.52983334       0.10235196      -0.10219583
N        0.33181796       2.39294476       0.53927588      -0.96228926       1.82469476      -0.15253873
N        2.17917113       2.70079604      -0.77367420       1.32224891       0.63513701      -2.31050061
H       -0.65655750       2.17148955       0.43126933       0.06044844      -0.19541046       0.02680449
H        0.36890017       3.41905794       0.76043650       0.37042779      -1.42407826      -0.13598566
C        2.89799705       2.39969491      -1.90513920       0.02401147       0.44165609       1.39387206
H        3.80322429       3.00258334      -2.03005705      -0.10033510      -0.28880548      -0.01210656
H        3.12422443       1.17895207      -3.69491577      -0.13260552       0.15613317       0.50015448
C       -0.94714654      -0.51387685      -0.32977203       1.28126705       0.06136136       0.99163627
C       -2.42568165      -0.63595763      -0.03058576      -0.75199454       0.56452198       1.88813165
H       -0.37624264      -0.37974907       0.64651280      -0.59577569       0.11420051      -0.99682887
H       -0.49859132      -1.40364031      -0.80305929      -0.44740818      -0.11889621       0.10029293
C       -3.33300743      -1.07332565      -0.97487637       0.86655337      -1.16185287      -1.35639974
C       -2.98701394      -0.29907065       1.23756472       0.64904988       0.72703435      -0.40321652
C       -4.69015562      -1.29607655      -0.76590643      -1.30188465       0.15582851       0.02719233
H       -2.83321460      -1.39101644      -1.89526357      -0.61767693       0.08189665      -0.25863544
C       -5.22548560      -0.89953298       0.47325216       1.27036328       0.13483492       0.19452588
H       -5.35207348      -1.72446232      -1.57027997       0.87078792       0.47203956       0.87558461
C       -4.36713387      -0.37768791       1.43821666       0.52739765       0.23885756       0.40135979
H       -6.21505817      -0.95421230       0.86982217      -1.11201069      -0.40135208      -0.80885123
H       -4.79883299       0.00267924       2.38106951       0.30742833      -0.36382913      -0.39412298
H       -2.37633901       0.14533794       2.04935325      -0.12334644      -0.43190120      -0.55156192
27
Lattice="50.0 0.0 0.0 0.0 50.0 0.0 0.0 0.0 50.0" Properties=species:S:1:pos:R:3:forces:R:3 energy=-17660.445196540288 dihedrals="_JSON [262.69, 180.74, 263.26]" pbc="F F F"
C        1.11727248       0.79601655      -2.66601062      -0.28679169       1.16198137      -0.32725549
C        0.53556593       1.07887522      -1.44063979      -0.20402997       0.96931051       0.34715764
C        2.34034493       1.44380832      -2.96032088       1.80061819      -1.13765684       0.06591895
H        0.55621514       0.32370108      -3.48301541       0.22294944      -0.37574563       0.59935617
C        1.16806463       2.04199882      -0.57960542       0.12185638      -1.35978890      -0.34636164
O       -0.75725194       0.76996003      -1.09569633      -0.63269664       0.10557719      -0.41678557
N        0.63498871       2.27370985       0.70108209      -0.00559632       0.89202194      -0.51274009
N        2.29666664       2.59471752      -0.92547920       1.83779951       1.03726517       1.10302128
H       -0.37201704       2.31940076       0.64035251      -0.35541221      -0.22149728       0.09174719
H        0.96907121       3.15939842       1.09947669       0.15069911      -0.55359736      -0.29747704
C        2.97833350       2.24138109      -2.02836571      -2.02315641      -0.27762475      -0.11537216
H        3.98280543       2.62643886      -2.23646296      -0.35729764       0.20993942       0.38331441
H        3.03019998       1.15184396      -3.76005807      -0.92530814      -0.07022873      -0.48916474
C       -1.03508530      -0.38300623      -0.33087381       0.96183854      -1.36738460       0.15670696
C       -2.50519014      -0.56031070      -0.07059894       0.15785742       0.21126646       0.64920898
H       -0.47814911      -0.41541117       0.62109563      -0.11771979       0.62549209       0.04538219
H       -0.63008386      -1.27051297      -0.84037440      -0.22117315      -0.01279595      -0.37903547
C       -3.34218699      -1.25367447      -0.91898106      -1.23095855       0.15776870      -0.16192904
C       -3.03336380      -0.10428779       1.14655425       0.17584848       0.29493900      -0.58380509
C       -4.71863627      -1.36576468      -0.63831083       1.78174934       0.05002066      -0.23934404
H       -2.98400900      -1.70967559      -1.81951650       0.39072668      -0.10167555      -0.57113127
C       -5.23052792      -0.91972408       0.54272272      -1.11891086      -0.07879406       0.59131439
H       -5.34746098      -1.84600438      -1.32246542      -0.90316309      -0.84343642      -1.14755204
C       -4.38362368      -0.30242131       1.43167287       0.41734606       0.56668785       2.93773966
H       -6.28530478      -1.11008095       0.80858293       0.54691253       0.22169104      -0.16978133
H       -4.75157631      -0.09461675       2.48742638       0.40078809       0.11078987      -1.48206357
H       -2.31712628       0.42482194       1.78839433      -0.58477529      -0.21452522       0.26893075
27
Lattice="50.0 0.0 0.0 0.0 50.0 0.0 0.0 0.0 50.0" Properties=species:S:1:pos:R:3:forces:R:3 energy=-17660.211036225257 dihedrals="_JSON [289.21, 177.61, 267.48]" pbc="F F F"
C        0.76873232       1.04139690      -2.73874090      -1.78566040      -0.49068118      -1.83156664
C        0.24429935       1.37578192      -1.53147706       1.01799546      -1.52180139       1.83069025
C        2.08720491       1.36319189      -2.98322129       0.64826118      -0.47594158      -2.73976721
H        0.15117230       0.64523513      -3.61758098       0.69383249       0.24226230       1.68527337
C        1.19230535       1.87464561      -0.53001856      -2.54253922      -0.89521807      -1.30471538
O       -0.95606746       0.88616044      -1.07114521      -0.50107280       1.85218336      -0.63027601
N        0.64356275       2.12856107       0.67941797      -1.65831866      -0.45044893       0.78184692
N        2.44692389       2.02798932      -0.76415692       1.31638663       1.81158333       0.52900050
H       -0.36689604       2.28145829       0.66031275       0.49132228      -0.23392831      -0.02786017
H        1.11103299       2.72358292       1.30879072       0.95450270       0.70724552       0.63173900
C        2.85183381       1.93333296      -2.03258132       0.33594469      -0.21449491       0.54813607
H        3.79348265       2.38269887      -2.26217024       0.99040319      -0.24679989      -0.04216623
H        2.48484791       1.08669486      -3.97622483      -0.00669270       0.62259101       0.46341552
C       -0.94062664      -0.36192601      -0.36588235      -0.34448169       1.26930809      -0.60507016
C       -2.37998190      -0.52383211       0.01573154       0.63816397      -0.51360850       0.07213857
H       -0.30627147      -0.24637321       0.49671646       0.60547798      -0.35213557       0.49910860
H       -0.57022265      -1.06109159      -1.10839996       0.13711780      -0.84119543       0.29744057
C       -3.20381808      -1.09284179      -0.94926178       0.53852787       0.00079070       0.36459293
C       -2.85776932      -0.06882299       1.24265391       0.17208612      -0.03670437      -1.00997005
C       -4.52858526      -1.30596084      -0.68963745      -1.39854978      -0.45773706      -0.42169335
H       -2.71676684      -1.38287353      -1.85378734       0.03712426      -0.38158170      -0.77889236
C       -5.03011662      -0.79604709       0.50599601      -0.56420552       0.32033142      -0.42594472
H       -5.20949293      -1.86039962      -1.39327264       0.80569930       0.68823950       0.68849995
C       -4.24449863      -0.10417949       1.40724960       0.56487770      -0.50139842       1.64371340
H       -6.08513571      -0.87011407       0.69492599      -0.47986947      -0.14879852       0.19056811
H       -4.66854373       0.20746953       2.37138141      -0.02398725       0.11792452      -0.44931250
H       -2.10653865       0.29106255       1.95808609      -0.64234614       0.13001409       0.04107104
27
Lattice="50.0 0.0 0.0 0.0 50.0 0.0 0.0 0.0 50.0" Properties=species:S:1:pos:R:3:forces:R:3 energy=-17660.212106644798 dihedrals="_JSON [266.64, 167.82, 267.4]" pbc="F F F"
C        0.94595680       0.98970437      -2.68104708      -1.19318561      -1.02370517       0.05742726
C        0.41606860       1.38201976      -1.47265983       2.89617938      -0.74985788      -0.34956204
C        2.29792921       1.03527798      -2.90139588       0.81332634       0.89066332       0.50690231
H        0.23805850       0.49643201      -3.35573413       0.31430597       0.22590698      -0.18264057
C        1.33409981       1.83223499      -0.49320002      -2.52189989       0.85815912       0.93581398
O       -0.84482146       1.14769536      -1.19579388      -3.84221583       0.28736051       0.95006508
N        0.82779568       2.24410246       0.73820027       1.65520029       0.60229484       0.76414524
N        2.61025596       1.97287525      -0.72812209       0.80237016       1.02729133       0.71710002
H       -0.13421995       2.19478284       0.98980911      -0.65682120      -0.16205921      -0.51685503
H        1.34867276       2.96244262       1.27009712      -0.26202521      -0.98060480      -0.75974647
C        3.07936363       1.64844724      -1.91101630       0.32108410      -1.22231280      -1.25982036
H        4.14897484       1.79364067      -2.05916589       0.01462107      -0.06914928      -0.00228591
H        2.70606389       0.57220981      -3.76916801       0.53117345       0.06381961      -0.75762143
C       -1.24089803      -0.17160427      -0.84067216       1.93207490      -1.93357375       1.53733586
C       -2.62308583      -0.36766660      -0.25768790       0.08618389       0.60163445       0.68230981
H       -0.53977536      -0.56474764      -0.01263024      -0.56755166       0.73106857      -1.06394077
H       -1.06910103      -0.90338438      -1.66283274      -0.20855272       0.67365593      -0.04672108
C       -3.71052812      -0.65346620      -1.09624155       0.74067393       0.04851665      -1.27120006
C       -2.81174339      -0.34634371       1.15621512      -0.69124931      -0.23871224      -0.22388684
C       -4.94120211      -0.94514499      -0.58711501       0.97096798       0.37854066       2.52810723
H       -3.62459983      -0.68456422      -2.20128082       0.46385047       0.10928566       0.68470284
C       -5.14949827      -0.86954340       0.79436429      -0.96595739       0.72291779      -0.85942900
H       -5.76035830      -1.23366071      -1.14076310      -1.64614459      -0.49995359      -1.76414940
C       -4.12251131      -0.51064306       1.66272753       0.05039332      -0.67992401      -1.19945560
H       -6.23021735      -0.94466883       1.03522027       0.90795058      -0.19632890       0.77199117
H       -4.40164285      -0.47857627       2.68938056       0.39904107       0.20021051       1.01136163
H       -1.98715263      -0.29199450       1.90098858      -0.34379350       0.33485571      -0.88994788
27
Lattice="50.0 0.0 0.0 0.0 50.0 0.0 0.0 0.0 50.0" Properties=species:S:1:pos:R:3:forces:R:3 energy=-17660.341544818966 dihedrals="_JSON [253.62, 173.49, 258.25]" pbc="F F F"
C        0.91108420       0.92559024      -2.74810842      -1.54812122      -0.61421024      -0.41963085
C        0.44217083       1.28038546      -1.49943806      -0.23441933       1.41633265      -0.37192452
C        2.22261684       1.19611017      -2.97762010       2.06990104       0.05718752       0.30371082
H        0.25774076       0.40820414      -3.50387909       0.56004351       0.85383592       0.78208681
C        1.24930667       1.87620524      -0.54096018       0.88713056      -0.54705890       1.39407008
O       -0.86410577       1.27745717      -1.15191455      -1.78047130      -2.60275357      -0.02419868
N        0.62490167       2.12145267       0.72178573       1.43461553      -1.01083774      -2.17471701
N        2.58174290       2.01176268      -0.71331316      -1.01764132      -0.12724901       0.40167001
H       -0.29850529       2.44092379       0.54299230      -0.85776773       0.48158927       0.39041793
H        1.20656529       2.66894192       1.30482211       0.40072005       0.83953891       0.72621123
C        3.02942722       1.64348763      -1.90690726       0.10534096       0.17603447      -0.94871699
H        4.11244362       1.71003318      -2.05371965      -0.20355535       0.15759818      -0.00500269
H        2.66875489       1.04296049      -3.94791999       0.21483595      -0.26485228      -0.16395258
C       -1.14881315      -0.14288076      -0.78280419      -0.35148452       0.97093927       0.49131467
C       -2.54538640      -0.32658187      -0.20574570      -0.36789515      -1.68024470      -0.65825398
H       -0.34791887      -0.39121699      -0.05284053      -0.58133115      -0.22216286      -0.26920869
H       -1.06158644      -0.77258275      -1.67999678       0.21430570       0.18267863       0.03420641
C       -3.63227949      -0.71655337      -1.07827934       1.64505956       1.82557382       1.36197762
C       -2.74552800      -0.45615161       1.16834617      -0.42726255       0.84128364       0.66866117
C       -4.92301211      -0.84277139      -0.58202892       0.81156869      -0.53091738       1.07494315
H       -3.35936086      -0.73987192      -2.12236372      -0.44901296      -0.06750924      -0.46443343
C       -5.11597255      -0.87635866       0.81442386       1.80041914       1.05477306       0.29423855
H       -5.73658475      -0.99498327      -1.25440859      -0.63991091      -0.22272199      -0.40857893
C       -4.02171212      -0.64384090       1.69795003      -0.77314109      -0.92444380      -2.91485995
H       -6.07812114      -0.99146183       1.24924447      -0.97917288      -0.22677389       0.15237138
H       -4.11398287      -0.73895049       2.73967379      -0.42751343      -0.01569142       1.41377347
H       -1.98756921      -0.34912828       1.94835981       0.49476021       0.20006169      -0.66617501
27
Lattice="50.0 0.0 0.0 0.0 50.0 0.0 0.0 0.0 50.0" Properties=species:S:1:pos:R:3:forces:R:3 energy=-17660.23298812251 dihedrals="_JSON [277.33, 167.54, 247.69]" pbc="F F F"
C        0.86972851       0.96916223      -2.82784129      -1.18275615      -0.32023169      -0.64190577
C        0.39451612       1.26060828      -1.55958814       0.46492765      -1.07270941       0.36696277
C        2.17870224       1.29835238      -3.10399616       0.87365131       0.53088414       1.87999266
H        0.17742436       0.48690572      -3.57238521       0.75538842       0.59593218       0.76763646
C        1.28825490       1.75844185      -0.57774343      -1.80852848       0.67540131       0.83963209
O       -0.88013992       0.92132502      -1.20979324      -0.61212262       2.03075423      -0.50419940
N        0.78948515       1.97197135       0.71743323      -0.12327015       0.55372267       0.32902530
N        2.53573273       2.09569899      -0.82178970      -0.38465480      -0.30399286       0.61485509
H       -0.10781312       2.44829993       0.71894660      -0.22548323      -0.48813859      -0.19165764
H        1.40141280       2.54137316       1.30612918       0.25387491      -0.43109575      -0.49187751
C        2.93710774       1.82793884      -2.03860632       0.57960060      -0.21855211      -1.73641290
H        3.97152934       2.07071056      -2.16055416       0.75790904       0.08298333      -0.64919220
H        2.68297570       1.11207780      -4.01091709       0.30145437      -0.22561623      -1.18470252
C       -1.10003628      -0.33528103      -0.65252202      -0.05801397      -0.11470289       0.67774316
C       -2.53179878      -0.35713136      -0.06085064       3.25940657      -0.17696529       0.49068258
H       -0.39044910      -0.48557008       0.12751253       0.69909918      -0.15560120       1.23039170
H       -0.78070217      -1.07296018      -1.41608382      -1.12544145      -0.30663462       0.13634633
C       -3.53512089      -0.38555992      -0.93746574      -2.61694600      -1.27522140      -2.61926308
C       -2.84097992      -0.43357333       1.29253174       2.47316717       0.30315872       2.19722531
C       -4.81745456      -0.77576439      -0.55419263      -1.53335032       0.61167789       0.64026356
H       -3.34230833      -0.28598395      -1.99887611       0.22474832      -0.02846958      -0.18771280
C       -5.13419691      -0.79566663       0.80418472       0.50386066      -0.24034940      -0.62193613
H       -5.66971349      -1.01568231      -1.22501751       0.95548618       0.46517672      -0.06519141
C       -4.11513927      -0.60828653       1.73118394      -0.95257933      -0.06015014      -1.84951756
H       -6.14555917      -0.98051760       1.10181204      -0.54585612      -0.23236766       0.29938564
H       -4.28660830      -0.66122735       2.74818443      -0.55422932      -0.01238249       2.20762638
H       -2.11248598      -0.33770017       2.17570220      -0.37934245      -0.18650987      -1.93420011
27
Lattice="50.0 0.0 0.0 0.0 50.0 0.0 0.0 0.0 50.0" Properties=species:S:1:pos:R:3:forces:R:3 energy=-17660.521389473015 dihedrals="_JSON [274.63, 175.47, 256.63]" pbc="F F F"
C        0.89012351       0.98293434      -2.89105515       1.77857748       0.68642718       0.47463813
C        0.38805578       1.23265061      -1.61364983      -0.80741354      -0.63658191       0.36426645
C        2.28480232       1.35484608      -3.09017541      -2.19622507      -0.15036131       0.13860632
H        0.36739821       0.54962604      -3.76405892      -0.20829576       0.33117665       0.89858647
C        1.24071104       1.77385457      -0.58686896      -1.27711427      -0.27325352       0.55828597
O       -0.93288455       0.96748463      -1.20347035       0.99283065      -0.67935688      -0.03530297
N        0.72144480       1.93019703       0.72247083      -0.09326922      -0.38467258      -1.30284634
N        2.49020478       2.08511003      -0.80154099       0.25043863      -0.09572812       0.43818003
H       -0.25502704       2.19582908       0.75220253       0.00689243      -0.10493736      -0.09533217
H        1.29911511       2.48378163       1.32750090       0.36586319       0.24787920       0.03424812
C        2.98665425       1.86141484      -2.02348020      -1.64568493      -0.04903891      -0.11045512
H        3.94051036       2.24274354      -2.11092312       2.38773204       0.52787338      -0.61364908
H        2.64758239       1.39697834      -4.10818729       0.44208048      -0.34124056      -0.00722614
C       -1.08085831      -0.36259214      -0.57516176       1.32570755       0.58601944      -0.10235605
C       -2.50837993      -0.44621832      -0.09493540       0.66388226      -0.05346767       0.27189521
H       -0.26061501      -0.54193126       0.23665590      -1.61212868       0.58521189      -1.12800589
H       -0.87850457      -1.09641192      -1.37825853      -0.18497582       0.04150510       0.27568228
C       -3.54319505      -0.67977339      -0.99899264       0.90694970      -0.30883466      -0.75064951
C       -2.81868335      -0.29176763       1.25345882       2.52373158       1.23692743       0.64018306
C       -4.81682161      -0.84218600      -0.49349061      -2.46146374      -0.29600785      -0.18873715
H       -3.25974089      -0.77799686      -2.08771597      -0.72822055       0.07748921       1.20704620
C       -5.14599719      -0.74725892       0.87736901       1.65477070      -0.07432734      -1.19214150
H       -5.68269134      -1.05765460      -1.15217443       0.74904199       0.10572402       0.04683121
C       -4.09377381      -0.44596654       1.71990075      -0.62375102      -0.05586527       0.49560360
H       -6.12374842      -0.94532025       1.26524278      -0.60122489       0.01645385      -0.03354738
H       -4.22875958      -0.33678425       2.76944852      -0.39706792       0.10441161       0.91164921
H       -2.00524159       0.09867741       1.97638135      -1.21166326      -1.04342505      -1.19545293
27
Lattice="50.0 0.0 0.0 0.0 50.0 0.0 0.0 0.0 50.0" Properties=species:S:1:pos:R:3:forces:R:3 energy=-17660.292285654905 dihedrals="_JSON [274.27, 166.74, 258.24]" pbc="F F F"
C        0.96413930       0.84476131      -2.83197209      -0.52663114       1.07284126       1.12945719
C        0.37402895       1.18975911      -1.62858007       1.28101225      -0.15198470      -0.06247507
C        2.25495652       1.26575934      -3.08065766       2.03653564       0.47943011       1.24059159
H        0.48299935       0.37144194      -3.64037060      -1.24054331      -0.54030742      -0.73070605
C        1.27205450       1.79366034      -0.62913242      -2.10247898      -0.32495660      -0.55378573
O       -0.96852416       0.94907503      -1.35222662       0.85089160      -0.45904574       0.08007594
N        0.70323154       2.01360724       0.59790994      -2.25963121       0.64555713       1.00199438
N        2.52667158       2.15164061      -0.80189173       1.16037401      -1.44358843      -2.40175368
H       -0.36412741       2.08754968       0.60008429       2.25160440      -0.06764399      -0.11988859
H        1.16711251       2.72596956       1.16341563      -0.15162585      -0.35987042      -0.24671212
C        3.05006828       1.79054416      -2.05062221      -2.96290295       0.81274424       0.52556839
H        4.02595341       2.11621378      -2.29817045       1.15484643       0.32831785       0.18509350
H        2.64728076       1.23810048      -4.08120956       0.35196124      -0.43743782      -0.31102795
C       -1.11749904      -0.34206116      -0.69473817       0.30929907       1.50020045       1.69649670
C       -2.51092494      -0.44484590      -0.11278695       0.24008543       0.28637733       1.43865842
H       -0.33745980      -0.32411311       0.12241827      -0.79882668      -0.55585299      -0.60732379
H       -0.92877406      -1.14843094      -1.37726877       0.26124797      -0.49192851      -0.65427468
C       -3.60850893      -0.72461625      -0.91698660      -0.23718283       0.08391922      -0.70391593
C       -2.73928459      -0.24847197       1.26355290      -0.08232488       0.02062118       1.13429154
C       -4.87324929      -0.83652938      -0.34624064      -0.81330913       0.06038571      -1.54076986
H       -3.43264215      -0.78057477      -2.02179651      -0.47071812      -0.18332976       0.99405756
C       -5.14694998      -0.66226236       1.02168906      -0.45769504      -0.49776587      -1.04095450
H       -5.69944631      -1.01039898      -1.06700809       0.33628990       0.00089062       0.68959117
C       -4.09685882      -0.38920311       1.84258649       3.75451064       0.73548547       0.35879470
H       -6.17741915      -0.78066270       1.38063667       0.42323768       0.09998250      -0.01229825
H       -4.19248626      -0.26271041       2.93369251      -0.09820461      -0.02426201      -0.56652036
H       -1.78738317       0.01617872       1.89997136      -2.20982153      -0.58877882      -0.92226452
27
Lattice="50.0 0.0 0.0 0.0 50.0 0.0 0.0 0.0 50.0" Properties=species:S:1:pos:R:3:forces:R:3 energy=-17660.548209189994 dihedrals="_JSON [264.44, 168.44, 263.37]" pbc="F F F"
C        0.93880443       0.81157096      -2.86050115       0.75544732       0.37058735       1.27384337
C        0.41631802       1.07820268      -1.60089316       1.48850400       1.03513284      -0.25421022
C        2.27435788       1.26079585      -3.06111786       0.34385508      -0.15120996       0.43626670
H        0.39672330       0.17482792      -3.58606538       0.25304926       0.76246412       0.30428370
C        1.22550882       1.77811535      -0.60449337       1.36593715       0.35277874      -2.02432686
O       -0.87796253       0.85530629      -1.27637744      -0.77601829      -1.17747895       0.46857393
N        0.65280986       2.02232061       0.59892474      -1.69347015      -0.62968906       0.20431899
N        2.48694668       2.19626324      -0.84827497       0.07472468      -1.00116861      -0.88550831
H       -0.36427990       1.97867031       0.55967328       0.32352791       0.06070976       0.21324073
H        1.02891323       2.62429023       1.29892224       0.65837785       0.39909469      -0.05777805
C        3.05406419       1.88106425      -2.08108955      -3.22750385      -0.87549316       1.70185325
H        4.12737599       1.94396738      -2.15820396       0.21283168       0.65671121      -0.20886354
H        2.75859043       1.04619485      -3.97628609       0.43725909      -0.35485497      -1.10927418
C       -1.10255708      -0.45000905      -0.71414087      -1.96685164       0.13118780       0.15578310
C       -2.51668785      -0.48147462      -0.12583375      -1.10963702       0.50433255      -1.18548490
H       -0.41401839      -0.69832024       0.06718446       0.86701199       0.22234936       0.68883177
H       -1.02025174      -1.25498007      -1.44597302       0.10787537       0.15206397      -0.56639492
C       -3.68185448      -0.63620867      -0.93524915       1.99357451      -0.68922789      -0.05170034
C       -2.76177599      -0.25655774       1.21719418       2.65144026       0.00683966       0.73027870
C       -4.90788602      -0.74284142      -0.33943211      -1.56870820       0.50779967       0.06435752
H       -3.59313058      -0.79503465      -2.01989842       0.04746215       0.11601946       0.39066463
C       -5.11078948      -0.53517596       1.03999212      -0.35967347      -0.56772012      -0.60214306
H       -5.75743694      -0.92307166      -1.00587523      -0.00067115       0.03653269       0.32438820
C       -3.98767601      -0.32275175       1.82492205      -1.88408228       0.18133280       1.27706184
H       -6.13752575      -0.59420119       1.45881330       0.81062252       0.02903327      -0.20832397
H       -4.14901316      -0.22008894       2.92900194       0.56022602       0.08396734      -1.04262538
H       -1.86982160      -0.05286813       1.83423260      -0.36511082      -0.16209456      -0.03711270
27
Lattice="50.0 0.0 0.0 0.0 50.0 0.0 0.0 0.0 50.0" Properties=species:S:1:pos:R:3:forces:R:3 energy=-17660.387860787327 dihedrals="_JSON [269.15, 161.72, 257.34]" pbc="F F F"
C        0.98470939       0.87529761      -2.80645286       0.24598005      -1.06472019      -0.96149018
C        0.40747921       1.13071645      -1.59415259      -0.13385395       0.65752428       0.37836657
C        2.32228215       1.24364569      -3.05138539      -0.84257375       0.03769943       0.60927727
H        0.44253703       0.27905823      -3.57998134       0.20318062       0.68949283       0.72422456
C        1.18463555       1.81122209      -0.60093637      -2.17698085      -1.34468256       0.84444181
O       -0.92212058       0.86219610      -1.38294771      -0.07241540      -1.33913096       1.10463581
N        0.78559530       1.95916022       0.74444495       1.08707198      -0.47626653      -1.93348469
N        2.35285419       2.27591226      -0.86484489       2.03542110       0.42381907      -0.96409901
H       -0.15529947       1.71890925       0.92477762      -1.24944992       0.35276820       0.28298219
H        1.14235502       2.85271491       1.01749070      -0.24289109       0.41555847       0.93902641
C        2.92206658       1.98534570      -2.05209657       0.85904976       0.68602868       0.14595927
H        3.92635639       2.42919624      -2.11740074      -0.26563226      -0.39108131      -0.44300621
H        2.75566811       0.91598991      -3.98191139       0.53936674       0.29973685      -0.13757942
C       -1.12563533      -0.45250697      -0.75468646      -0.73638901      -0.12727036      -0.40838298
C       -2.53863748      -0.48752867      -0.14028249       0.54079636      -0.63181986      -1.69650534
H       -0.32306608      -0.65731249       0.02215286      -0.80924809       0.22810281      -0.90031163
H       -1.13301392      -1.24544263      -1.55744433       0.58967892       0.68656185       0.63264115
C       -3.66280226      -0.75189765      -0.97866161      -1.73075978       0.16376295       2.51866832
C       -2.65546177      -0.32901190       1.23478877      -2.17399508      -0.07904035      -0.52442306
C       -4.96498736      -0.78827541      -0.34096677       1.46732837       0.67305477      -1.42406831
H       -3.65994534      -1.00031248      -2.02955316       0.67457419       0.26255829      -0.28915877
C       -5.05737323      -0.55700442       1.02215005       0.35510717      -0.44668245      -0.26921719
H       -5.91389918      -0.83930362      -0.93214628       1.03993550      -0.37953880       0.37857266
C       -3.92515610      -0.34168994       1.81924276      -0.76035686       0.44151517       0.45137786
H       -6.04683184      -0.67435178       1.42271180      -0.35266772       0.38756975       0.66852224
H       -4.13271093      -0.07959099       2.88061092       0.63392704      -0.51112676      -0.63229283
H       -1.78817466      -0.25555367       1.81916037       1.27579598       0.38560674       0.90532349
27
Lattice="50.0 0.0 0.0 0.0 50.0 0.0 0.0 0.0 50.0" Properties=species:S:1:pos:R:3:forces:R:3 energy=-17660.316300949486 dihedrals="_JSON [263.71, 172.92, 261.63]" pbc="F F F"
C        0.92253353       0.90215011      -2.82575655      -0.13463381       0.69151909       2.10000867
C        0.44917330       1.21257380      -1.52932049      -1.49415448      -1.40284723      -0.97817063
C        2.19279734       1.40911497      -3.03535821       1.07253696       0.27254232      -0.42815139
H        0.31352390       0.31515178      -3.52359392       0.27203486       0.39662569       0.14802232
C        1.20434177       1.79489316      -0.50910280      -0.13962376      -0.10874770      -1.30925133
O       -0.85351935       0.90454845      -1.17589463       0.04485288       0.45234335      -0.35830365
N        0.60565379       1.92568637       0.72820129       2.05227672       1.25640269       2.24522541
N        2.46647169       2.16723397      -0.74914577      -0.77358396       0.70552505       0.35607588
H       -0.32727665       2.26479507       0.87563175      -0.63631145      -0.33666339      -1.06459010
H        1.19599542       2.53085015       1.33505067      -0.24209376      -0.87378405      -0.58925929
C        2.87704878       2.06816462      -2.01915187      -0.42888723      -0.59400535       1.01055005
H        3.83927602       2.51603502      -2.16208142       0.66035726      -0.01337012      -0.48052678
H        2.77228145       1.30484470      -3.93339874      -0.20388566      -0.16262736      -0.74221623
C       -1.10987490      -0.43206311      -0.76223728       0.65751349       0.02730439      -2.52463188
C       -2.49950027      -0.45599668      -0.28373585      -1.87152782      -1.04062499       2.53408980
H       -0.42537891      -0.72970086      -0.00936883       0.76599333      -0.12188608       1.29295747
H       -0.85172327      -1.13017868      -1.61443763      -0.78420713       0.47984717       0.45861911
C       -3.66108173      -0.71678335      -1.02407330       1.88509853       0.88569008      -2.05059224
C       -2.67205045      -0.36203019       1.12811339       0.62283542      -0.03797846      -0.76400177
C       -4.90850291      -0.80088979      -0.47895641      -1.37594776      -0.30745244       2.63641979
H       -3.53450919      -0.69294926      -2.12426276      -0.22368462      -0.40562520       0.49830079
C       -5.04787632      -0.73113809       0.95184044       2.68394930       0.95496048      -1.48949436
H       -5.80501210      -0.99031685      -1.08625255       0.44031581       0.20494309       0.12819535
C       -3.89215420      -0.48124591       1.76597206      -2.07017397      -1.08529196      -0.64778304
H       -6.00326523      -0.67751856       1.37985095      -1.43223994      -0.40645865       0.67510004
H       -4.01401562      -0.56563543       2.87183522       0.33463092       0.51512934      -0.91825032
H       -1.78100663      -0.21374375       1.71915193       0.31855986       0.05453026       0.26165832
27
Lattice="50.0 0.0 0.0 0.0 50.0 0.0 0.0 0.0 50.0" Properties=species:S:1:pos:R:3:forces:R:3 energy=-17660.195512323084 dihedrals="_JSON [274.0, 167.11, 260.37]" pbc="F F F"
C        0.92890523       1.14824017      -2.79460510      -0.38869948      -0.07201669       1.35450907
C        0.34847487       1.38334443      -1.52440805      -0.89527074      -0.99477836      -0.54693256
C        2.27686591       1.34349726      -2.92189498       1.31314430       1.15157290      -0.80880444
H        0.36642600       0.76548818      -3.64153849      -0.29956754      -0.03538523       0.23427416
C        1.12740092       1.89941302      -0.48865613       1.62270979      -1.10488369       0.22163802
O       -0.97534490       0.97052029      -1.27792608       0.46191932       0.37602196       0.30972284
N        0.71749534       1.82364418       0.86131399      -1.40430214      -0.78317887      -2.47032349
N        2.45490599       2.24984990      -0.70007122      -1.64598301      -0.28133511       0.71864105
H       -0.32083542       1.71468567       0.96001256       1.53202851       0.75193166       0.14011156
H        1.22866988       2.50668319       1.35481952       0.09666025       0.90325335       1.32824125
C        3.00860211       1.96170568      -1.86316317      -1.55103473      -0.14923644      -0.77543484
H        4.01493224       2.32547770      -2.00344586       0.42045062      -0.20359915      -0.06098547
H        2.70303686       1.21002273      -3.93280786       0.18640923      -0.03568721       0.74711880
C       -1.08468724      -0.40265072      -0.80225347      -0.27463247       0.94537490      -0.62903579
C       -2.48347338      -0.63300453      -0.27405541       0.31399088       0.05021258      -0.99635047
H       -0.41063205      -0.54816706       0.01105564       0.85602860      -0.07748306       0.82357692
H       -0.73374749      -1.02167601      -1.61023518      -0.24273405      -0.74818204      -0.56605380
C       -3.61357620      -0.79599244      -1.10484166      -1.01338164       0.46336057      -0.05811537
C       -2.61974337      -0.56174172       1.10216845      -3.90885681       0.09359953       0.99495694
C       -4.93768636      -0.76627464      -0.51988668       2.39634323       0.11606989      -1.01361686
H       -3.47271703      -0.88936299      -2.23701616      -0.29868195       0.20434049       1.76658688
C       -5.12325483      -0.62880737       0.84064256       3.94226544      -0.44936998       0.62944949
H       -5.78511277      -0.79860969      -1.15651729      -0.77288289      -0.29293003      -0.72792687
C       -3.95597614      -0.55958580       1.65976578       1.09774559      -0.21277531      -1.25393442
H       -6.01739589      -0.81875776       1.32834612      -2.11864955       0.20374507       0.65022303
H       -4.02492316      -0.54736450       2.74422288      -0.24831995       0.05116025       0.02379785
H       -1.83114816      -0.52224310       1.82622857       0.82330118       0.13019803      -0.03533349
27
Lattice="50.0 0.0 0.0 0.0 50.0 0.0 0.0 0.0 50.0" Properties=species:S:1:pos:R:3:forces:R:3 energy=-17660.13552519683 dihedrals="_JSON [275.01, 186.85, 258.39]" pbc="F F F"
C        0.67403385       1.03673537      -2.80078687      -1.18650090       0.15710912       1.17829690
C        0.37955445       1.25125867      -1.43010215       0.56292018      -1.27430366      -0.53328625
C        1.90542699       1.46049344      -3.24536852       2.78011776       1.34355444       0.71837267
H       -0.08076711       0.63855686      -3.50621412       0.29751474       0.22776424       0.66808140
C        1.37240727       1.73073260      -0.50524882      -2.24601232       0.02500442      -0.56097467
O       -0.85198633       0.89424485      -0.92365851       0.30506381       1.99483762      -0.43987450
N        0.92350665       1.97970875       0.83398196       1.41155136       0.85023616      -0.97259788
N        2.57035333       2.07156491      -0.92475610       0.69014955       0.24892157      -1.77771494
H       -0.07058831       2.24153874       0.81737047       0.59472971      -0.18234966       0.07769853
H        1.52310450       2.75999937       1.18687124      -0.85742250      -0.97003092      -0.07061399
C        2.82459489       1.97003473      -2.28726789      -3.08862704      -0.80713647       1.77028775
H        3.69265246       2.46382887      -2.58886064       1.73289610       0.38573519      -0.53031430
H        2.27864393       1.54251879      -4.27776767      -0.70741587      -0.45379613       0.25847368
C       -0.97952149      -0.38968573      -0.42919191      -0.33933413      -2.18793009      -0.30118320
C       -2.46167640      -0.56784458      -0.10241367      -0.32822801      -0.36933447       0.74901947
H       -0.33720052      -0.61472653       0.47644254      -0.56577113       0.51724008      -0.74284191
H       -0.65048614      -1.09121204      -1.23134926      -0.15631420       0.05158781       0.36760067
C       -3.51359661      -0.85406058      -1.01581208       1.86862223       0.94550039       1.91104724
C       -2.77857179      -0.45128883       1.25095448       0.28322452      -0.40232556      -0.69400039
C       -4.82872509      -0.85852831      -0.62044360      -0.55379814      -0.53980446       0.39711259
H       -3.16300576      -0.94650977      -1.98207779       0.12223801      -0.67485024      -2.47629674
C       -5.11498458      -0.50655260       0.69046472       0.65209228      -0.18130798       1.12863850
H       -5.63744322      -1.31272428      -1.19367536       0.13744256       0.69572580      -0.54770961
C       -4.10187333      -0.41252631       1.64521507      -0.29909950       0.73138712       0.97552596
H       -6.10409181      -0.33372143       1.04804578      -0.96500905      -0.29401160      -0.02275631
H       -4.31955797      -0.23709493       2.72721148      -0.08381978      -0.17524897      -1.00138428
H       -1.94391537      -0.46061597       1.93853817      -0.06121023       0.33782627       0.47139363
27
Lattice="50.0 0.0 0.0 0.0 50.0 0.0 0.0 0.0 50.0" Properties=species:S:1:pos:R:3:forces:R:3 energy=-17660.202290603153 dihedrals="_JSON [270.5, 176.61, 267.68]" pbc="F F F"
C        0.81328058       1.06117481      -2.80165983      -2.44858444      -0.25404168      -0.68360369
C        0.37694765       1.25831336      -1.48152053       0.53852216      -0.37704717      -1.27468569
C        2.05462284       1.52667042      -3.21957914       1.16902834      -0.34299363      -1.01418237
H        0.06660181       0.58764448      -3.53228653       1.18383174       0.86399694       0.98983091
C        1.37305414       1.74992861      -0.62990228      -2.77577968      -0.02227328       3.03963657
O       -0.91622049       1.02848818      -1.05990982       0.31032290      -2.03394755       1.08888448
N        1.09027582       1.88116921       0.77385328       1.47222606      -2.20766997      -3.13841405
N        2.54607321       2.10301004      -1.00376246       2.41698044       0.55463099       0.64242904
H        0.16418878       2.07918877       0.93344030      -2.63131743       0.75028421       0.69696687
H        1.74721791       2.48378957       1.15902450       1.18360670       1.39097082       1.13786038
C        2.94063671       1.98887745      -2.25406777      -1.39162442      -0.66609925      -0.21671956
H        3.97945998       2.15543101      -2.37850797       0.94587022       0.56182872      -0.78417013
H        2.38975378       1.47899410      -4.27510649      -0.38373534      -0.21033684       0.66935891
C       -1.09159135      -0.39001474      -0.52037711      -0.08740665       0.47239112      -0.03855290
C       -2.51896129      -0.59194252       0.01992865       0.99912028       0.36723687      -1.75569904
H       -0.30379578      -0.66093778       0.24487192      -0.65240853       0.69563310      -0.75598879
H       -0.98637843      -1.04828457      -1.39818710       0.27079006       0.10844385       0.22517329
C       -3.50634178      -0.94823458      -0.92597734      -0.84444672      -0.08891360       2.18276440
C       -2.86539521      -0.38270390       1.33282873      -1.56509701       0.81010190       0.02188984
C       -4.83537844      -0.96859258      -0.50679220      -0.62155001       0.45798667      -1.59691810
H       -3.26814286      -1.32705684      -1.88178659       0.47664433      -0.07073074      -1.21012573
C       -5.21569579      -0.54158683       0.75958697       0.75046762      -0.92960822       0.27944886
H       -5.64490380      -1.22658226      -1.22807913       0.72163313       0.11677092       0.46577331
C       -4.24337999      -0.36662682       1.71359369       1.99795517      -0.27633652       1.09924382
H       -6.23562474      -0.53548611       1.04021700      -1.11952271       0.04149171       0.21808016
H       -4.42917324      -0.35054168       2.80892285      -0.31722335       0.53156039      -0.85946009
H       -2.11712928      -0.02377801       2.01357505       0.40169714      -0.24332977       0.57117929
27
Lattice="50.0 0.0 0.0 0.0 50.0 0.0 0.0 0.0 50.0" Properties=species:S:1:pos:R:3:forces:R:3 energy=-17660.418508191964 dihedrals="_JSON [274.68, 177.85, 273.94]" pbc="F F F"
C        0.75858914       1.17525001      -2.81635456      -0.25900136       0.03319992      -0.76699157
C        0.37405129       1.26018238      -1.50089241      -0.12523240      -0.18131067      -0.69977253
C        2.07470618       1.52064408      -3.16360358       1.80850233       0.69938788      -1.10435325
H        0.02967071       0.87792359      -3.57791739       0.17522057       0.10401226       0.18681199
C        1.33738290       1.68840919      -0.58203466      -1.21328328       0.40335931       1.72662729
O       -0.91721297       1.01969825      -1.06102104       0.41775841       0.44138770      -1.09537123
N        0.86015241       1.76798592       0.74403582      -0.93339852       1.97636778       0.83405147
N        2.56955661       2.03246533      -0.84865159       1.41513791      -0.31719596      -1.63598939
H       -0.15822729       2.07209749       0.76126366       1.63359589      -0.85091340      -0.24277106
H        1.36167565       2.49960585       1.28976366      -0.05420580      -1.00892228      -0.61055230
C        2.97760295       1.90499062      -2.16051342      -4.37100977      -0.79106481       1.44048496
H        3.96119454       2.09612942      -2.37261148       2.54633369       0.73263540      -0.44280986
H        2.47681872       1.61764294      -4.24002918      -1.04493019      -0.60315842       1.68685625
C       -1.06104047      -0.28320762      -0.54859482      -0.39131833      -0.97608488       0.81701721
C       -2.48037518      -0.47434817      -0.03262119      -0.22225115      -0.47160819      -1.92419851
H       -0.35930517      -0.38890060       0.24917739       0.63866904      -0.11135777       1.10644119
H       -0.74856525      -1.08101342      -1.25427264      -0.54268653       0.48808423      -0.28524526
C       -3.41233186      -0.97951584      -0.95614734      -1.30549805       0.65189922       0.50620809
C       -2.90516859      -0.13029549       1.24187433      -0.17777386      -0.60967787       0.68848668
C       -4.76126861      -1.09467434      -0.55524678      -0.18733652      -0.27598034      -0.91286687
H       -3.16278222      -1.17923833      -1.99552656       0.30403399      -0.15092653       0.10774470
C       -5.13381523      -0.73430591       0.73152210       1.86607110       0.05544395       0.54173421
H       -5.58725135      -1.47012164      -1.23945750       1.34369157       0.40559637       0.71911962
C       -4.21853599      -0.27198947       1.70039496       0.20923124      -0.28565335      -2.46940475
H       -6.08862312      -0.98164911       1.03149843      -2.41201647      -0.13405230       0.65025255
H       -4.52050359      -0.01471430       2.69857330      -0.03200933      -0.02460429       0.39751273
H       -2.14822195       0.04233914       1.96075041       0.91370582       0.80113703       0.78097765
27
Lattice="50.0 0.0 0.0 0.0 50.0 0.0 0.0 0.0 50.0" Properties=species:S:1:pos:R:3:forces:R:3 energy=-17660.55977434381 dihedrals="_JSON [276.5, 177.1, 271.16]" pbc="F F F"
C        0.73310403       1.16281993      -2.78840971      -0.78620319      -0.17830835      -1.31702934
C        0.37910655       1.19360882      -1.47727923       0.68731659       0.96906051       0.18473017
C        2.05185231       1.46473893      -3.07153888       0.57144059      -0.78316945      -1.40518068
H       -0.02865648       0.93256856      -3.59327503       0.95068205       0.16537109       1.10319734
C        1.30114557       1.65821730      -0.51073234       0.25410671       0.26856116       1.03712196
O       -0.88794333       0.97550309      -1.11775484      -1.34910161      -1.94244206       1.31321844
N        0.84015020       1.85797809       0.78616022       1.20875779      -0.44942141       0.09589569
N        2.59536482       1.90731287      -0.73617296      -0.91271593      -0.48208797      -0.96923528
H       -0.08237264       2.18649824       0.84015154      -1.63131371       0.32266083      -0.04963751
H        1.45090039       2.42472388       1.35927546       0.27352880      -0.11859820      -0.16525877
C        2.91913602       1.73508605      -2.02674378       1.31306134       0.21007585      -0.81949485
H        3.97864349       1.83051813      -2.30093009      -0.20142518       0.18488461       0.38307728
H        2.37749272       1.30331696      -4.12720609       0.17882228       0.50171464       1.03735500
C       -1.03807610      -0.37217376      -0.50287958      -0.14279859       2.17891338       1.87222740
C       -2.45316579      -0.45463069      -0.09105274      -1.22804937      -0.30162224      -0.38538588
H       -0.48935326      -0.45732505       0.46992747       0.48014921       0.31961746      -1.02194461
H       -0.73556275      -1.13634137      -1.17994820       0.30399933      -0.60893486      -0.81801946
C       -3.39368828      -0.94345421      -0.98121565       1.14473451      -0.21724787      -0.42515679
C       -2.91190944      -0.02769537       1.16376778       2.55301801       0.35693459      -0.12764442
C       -4.70194640      -1.03427762      -0.62294111      -2.75065876      -0.43074634      -0.71551788
H       -3.11857715      -1.28124863      -1.97919684       0.25213181       0.03440772       0.06830634
C       -5.17708541      -0.61112587       0.61504600       3.46162711       0.57172650       0.15945699
H       -5.40505702      -1.44447117      -1.40098490       0.49587478       0.48153218       0.98666843
C       -4.21265209      -0.10613751       1.54581160      -2.19628428      -0.66677915       0.11367906
H       -6.18798116      -0.60214906       0.81330327      -2.27172866      -0.21438575       0.67233203
H       -4.47119365       0.13123669       2.59506924      -0.12913750       0.12763678      -0.75927702
H       -2.13449546       0.39385318       1.82963770      -0.52983412      -0.29935365      -0.04848367
27
Lattice="50.0 0.0 0.0 0.0 50.0 0.0 0.0 0.0 50.0" Properties=species:S:1:pos:R:3:forces:R:3 energy=-17660.578923633093 dihedrals="_JSON [280.74, 175.08, 274.4]" pbc="F F F"
C        0.80795540       1.10144767      -2.83961956       1.22287670      -0.58965540       1.01084915
C        0.43006388       1.19232016      -1.49203201       0.53523560      -0.41581027      -0.86439605
C        2.18312817       1.39584005      -3.08822028      -1.30684166      -0.38436324      -2.06909295
H        0.12825893       0.61370575      -3.56619291       0.42220325       0.65042560       0.37109102
C        1.32545129       1.64172817      -0.49388649       0.46169780       0.50868699      -0.08478417
O       -0.81789489       0.85280646      -1.10100242      -1.23088177       1.33204999       0.08813400
N        0.79720807       1.71746717       0.83145579      -1.36064314      -0.88054745      -3.30383025
N        2.58346622       2.00965589      -0.80938195      -1.38610832      -0.27556453       1.58534745
H       -0.19054537       2.04307022       0.68860414       1.34341818      -0.19655912       1.02677632
H        1.40048448       2.21479286       1.41793177       0.69860466       1.25335197       1.19496409
C        2.95950133       1.86389623      -2.07179789       1.44835646      -0.25473196       0.19866278
H        4.03126998       2.01876096      -2.25911747      -0.33734129       0.27269257       0.02405671
H        2.65818854       1.26780060      -4.09581014      -0.70335962       0.12326889       0.92921484
C       -1.03259497      -0.40114880      -0.50387333      -0.30166066      -0.61988239       0.42077354
C       -2.49085816      -0.46696908      -0.05514944       1.56037402       0.41843958      -0.42865287
H       -0.33471728      -0.57137375       0.35034422      -0.29453760       0.03035680      -0.58338233
H       -0.89136949      -1.11397570      -1.32252210       0.24193458      -0.60719624       0.35944487
C       -3.42943394      -0.94843407      -0.90661331      -1.58878497      -1.72672064      -2.04095694
C       -2.93605579       0.01242203       1.14730972      -0.77380531       0.13527031       1.57712156
C       -4.81507217      -0.96862964      -0.58982272       0.49236436      -0.20809917      -0.66475555
H       -3.07211110      -1.44169049      -1.85248219      -0.56935951       0.66064068       0.77578225
C       -5.26123659      -0.47054845       0.61648417       0.96777305       0.03015386       1.12294310
H       -5.54265599      -1.40702073      -1.27842648       0.29476688       0.15702890      -0.06227730
C       -4.26840915      -0.04778158       1.53239781      -0.51586299       0.52863787      -0.66906669
H       -6.30944733      -0.46655969       0.90821654       0.03434372      -0.05793505      -0.15237236
H       -4.50723218       0.34926539       2.51708131      -0.27601804      -0.13599519      -0.05546527
H       -2.28748062       0.40239096       1.90033216       0.92125564       0.25205664       0.29387102
27
Lattice="50.0 0.0 0.0 0.0 50.0 0.0 0.0 0.0 50.0" Properties=species:S:1:pos:R:3:forces:R:3 energy=-17660.584537422164 dihedrals="_JSON [277.75, 181.01, 275.51]" pbc="F F F"
C        0.84389581       1.03774067      -2.79720733      -3.09645936      -0.57308819      -0.44007512
C        0.39441053       1.16844571      -1.49205814       0.53924490      -0.18468916       0.48102295
C        2.11168505       1.45528642      -3.07920890       1.00612407      -0.32435907      -3.15696492
H        0.12863953       0.70097082      -3.62055910       1.01776670       0.31087179       1.31893698
C        1.32361550       1.65554081      -0.51862582      -0.44955237      -0.13761721       0.47122048
O       -0.87172929       0.85759242      -1.07954208      -0.36697295       0.57352320      -0.07009826
N        0.99236675       1.74209449       0.82495211       0.22996085      -0.13591059       0.80320610
N        2.57206797       1.98206339      -0.78030323       0.19031306       0.19978342      -1.96720164
H        0.13157374       2.16039026       1.10908313      -0.93948250      -0.02683893      -0.42820207
H        1.73021800       2.19452318       1.35488746       0.20143413      -0.19568045      -0.26659314
C        2.90189131       1.90876032      -2.10528750       1.64409951       0.71987329       2.95267718
H        3.90369864       2.24812180      -2.31723748       0.36052740       0.02989588      -0.14071473
H        2.55591094       1.41080238      -4.10130761      -0.67502941       0.01553463       0.72453913
C       -1.06234552      -0.43520153      -0.48002071      -0.04730762       0.01973634      -3.22233373
C       -2.48556457      -0.56409338      -0.13886293      -1.75358460       0.05741149       1.10581481
H       -0.44110935      -0.55628319       0.33465418       1.43676169      -0.04910787       2.27012000
H       -0.71173902      -1.14713140      -1.22931389      -0.23361486      -0.50702640      -0.15773488
C       -3.52930462      -1.09679116      -0.91959164       0.71299059       0.35690938      -0.55143109
C       -2.86815172      -0.01572353       1.08909162      -1.72681979      -0.27477536      -0.08721413
C       -4.87036405      -0.94191385      -0.52642710       0.16746804      -1.21748145      -2.04122133
H       -3.25318841      -1.56421983      -1.89101206      -0.46937661       0.28516159       0.65748121
C       -5.24663408      -0.36269814       0.65239182       0.07811904      -0.23101904       1.24945406
H       -5.63778340      -1.33249449      -1.20649449       0.19207665       0.11136190       0.18043422
C       -4.22473946       0.02405881       1.49989329       1.67663539       0.71452253      -0.56485720
H       -6.28470971      -0.33279363       0.99125808       0.15135251       0.15282606      -0.28943894
H       -4.39946770       0.51674646       2.42882876      -0.45967054       0.15196403       0.80700602
H       -2.14542233       0.41858904       1.74793935       0.61299607       0.15821820       0.36216805
27
Lattice="50.0 0.0 0.0 0.0 50.0 0.0 0.0 0.0 50.0" Properties=species:S:1:pos:R:3:forces:R:3 energy=-17660.50468347879 dihedrals="_JSON [266.73, 182.95, 274.71]" pbc="F F F"
C        0.74294405       1.07247807      -2.84755247       0.55128085       0.14882917       1.36810947
C        0.41307510       1.21029549      -1.47363191       0.53513977       0.19794986      -1.10735993
C        2.09609529       1.31751872      -3.17168315       0.79425528       0.15920538       0.36158456
H       -0.00739967       0.76606772      -3.59057932       0.28632138       0.11028238       0.38130554
C        1.39077744       1.71623017      -0.55954606      -0.45591113      -1.61830663      -0.11004188
O       -0.84119132       0.96687075      -0.97209843      -0.78676747      -0.53191116       0.30990070
N        1.02027455       1.79684839       0.75984404       0.88710047       0.39272429       0.28177625
N        2.68913589       1.87919500      -0.85433374      -0.70087389       0.13445138      -0.39811916
H        0.03768115       1.87361140       0.98763768       0.24875206       0.26720984      -0.06725935
H        1.74181539       2.25293283       1.32301707      -0.77856833      -0.18174488       0.02474291
C        3.00377014       1.66288162      -2.13176211      -0.01696291       0.29736505      -1.59666188
H        4.05956352       1.85450836      -2.43641602      -0.71440634      -0.25277531       0.46852079
H        2.53144966       1.25369148      -4.19401934      -0.68250804      -0.07007279       0.72572022
C       -1.10872525      -0.41582522      -0.49753806       1.72476816       0.04430468      -2.15544686
C       -2.53937014      -0.49237764      -0.06117314      -0.05848973       0.18367201       2.70410279
H       -0.32397635      -0.64413157       0.25004386      -0.66130536       0.03189706       0.20353155
H       -0.85324867      -1.08630754      -1.39451741      -0.70547576       0.62291063       1.14286137
C       -3.56160252      -0.97135025      -0.85961155       1.74966809      -0.40240372      -2.29584896
C       -2.89485224      -0.09750610       1.27692292      -0.84649500       0.34936422      -1.09004633
C       -4.89015195      -0.89011661      -0.61362256      -1.05416665      -0.00996577       1.37553060
H       -3.30530278      -1.43417079      -1.80841047       0.40288356       0.09398496      -0.20762142
C       -5.25138559      -0.34118171       0.60403343      -1.48336413       0.52749080       1.51620634
H       -5.61644403      -1.33665648      -1.28244570      -0.06653016       0.17281479      -0.11091295
C       -4.28778776       0.05278543       1.56512968       0.87234332      -0.71107377      -0.92876313
H       -6.35127622      -0.26498929       0.88555013       1.47927769      -0.00347352      -0.37123922
H       -4.64891835       0.42077688       2.51997803       0.20686625      -0.01678724       0.12160557
H       -2.09409744       0.11015321       2.02231470      -0.72683198       0.06405828      -0.54617757
27
Lattice="50.0 0.0 0.0 0.0 50.0 0.0 0.0 0.0 50.0" Properties=species:S:1:pos:R:3:forces:R:3 energy=-17660.433988575045 dihedrals="_JSON [267.94, 188.17, 263.48]" pbc="F F F"
C        0.77855309       0.60381213      -2.81102524      -1.23730803      -0.20751139      -0.02446186
C        0.41957806       1.05110879      -1.54489448      -0.59319383       0.32225278       0.92964254
C        2.01581338       0.94136183      -3.29582949       1.63124232       0.66676912       0.69652908
H        0.07420969       0.05139947      -3.45324664       0.11203451       0.27287545       0.48766621
C        1.38869804       1.70244049      -0.74351110       1.41125097       0.64781613      -0.14772102
O       -0.88288197       0.95958060      -1.01898507       0.70686726      -0.77403995       0.00778066
N        1.12709363       2.19463926       0.51097703      -1.72674296       0.71062205       1.41837043
N        2.66065003       1.90639764      -1.15722658      -1.00477771       0.28487085      -0.96564866
H        0.11214575       2.22948546       0.71010352       0.94395696      -0.00609927      -0.09728162
H        1.63250355       3.02066439       0.92105672      -0.40453912      -1.52605766      -1.27234314
C        2.89669522       1.62728846      -2.44347648       0.67320846      -0.51635089       0.32861985
H        3.91684535       1.90213696      -2.76783922      -0.52598473      -0.24403667      -0.08009327
H        2.41069478       0.64436481      -4.24426035      -0.19643298      -0.16638871      -0.71046257
C       -1.08964957      -0.26785741      -0.28301798       0.24426877      -1.95250445      -1.41609361
C       -2.57175744      -0.41800451       0.09577405       1.13127463      -0.27032352      -0.64377354
H       -0.45927818      -0.35220176       0.60615651       0.00066720       0.68578633       0.36326194
H       -0.66336521      -1.14817054      -0.90023807      -1.06322728       1.13602013       0.39825169
C       -3.59037814      -0.92005069      -0.77196800       1.94659134       0.63152289       0.62631260
C       -2.88158497       0.01204896       1.38102375       0.60547810       0.44650809       0.70396472
C       -4.90466833      -0.80199772      -0.38424829      -0.23327507      -0.41308093      -0.58369657
H       -3.31670409      -1.44237960      -1.69802633      -0.02572793       0.53432901       0.13947721
C       -5.19978138      -0.29789871       0.88394539       0.02583912      -0.59816479       0.03235396
H       -5.63048243      -1.15263727      -1.14372297      -0.08906694       0.22622074       0.97032653
C       -4.18649571       0.07905138       1.77351252      -2.55404861       0.20619637       0.78530858
H       -6.20866265      -0.40318304       1.23966368      -0.53928592       0.48512018       0.11076649
H       -4.51769939       0.44321944       2.78599356       0.65383630      -0.48535502      -0.99292463
H       -2.15716402       0.28998685       2.17484041       0.10709514      -0.09699689      -1.06413200
27
Lattice="50.0 0.0 0.0 0.0 50.0 0.0 0.0 0.0 50.0" Properties=species:S:1:pos:R:3:forces:R:3 energy=-17660.28827954823 dihedrals="_JSON [260.81, 177.85, 276.11]" pbc="F F F"
C        0.74171581       0.81108506      -2.75194544       2.23407481       0.41224344      -0.16340145
C        0.42155641       1.15508661      -1.44779079      -0.99568833      -0.91443200      -2.35180118
C        2.13105389       0.93983665      -3.16739760      -3.08371015      -0.91490567      -1.94644373
H        0.00379793       0.51123873      -3.48047993      -0.31872972      -0.37023714       0.11562046
C        1.39589932       1.78428900      -0.69091265       1.42540693      -0.61264412       2.21832098
O       -0.85217740       0.96369091      -0.98830900      -0.70543393       0.67270096       0.37415979
N        1.10812013       2.08497651       0.64251617       1.12217182      -1.31408126      -1.93002696
N        2.65629440       1.88533470      -1.07012298       0.68199632       0.20155765      -0.83207437
H        0.17614732       2.30940293       0.77586894      -2.02162018       0.78708737       0.79219748
H        1.83054024       2.56173946       1.11776891       0.53463764       0.76302373       0.55674494
C        3.01217339       1.45184277      -2.31928603       0.64062558       1.53463652       2.80411940
H        4.03933947       1.62256692      -2.61168338       0.29467640      -0.07619517       0.14544993
H        2.46994914       0.72163027      -4.18844768      -0.45753269      -0.16550131       0.28818189
C       -1.16456572      -0.33778310      -0.45866861       1.88577637       1.31409395       1.80373532
C       -2.54836739      -0.37974118       0.04216184      -0.40254095       1.61038899       0.59343161
H       -0.51526095      -0.50668405       0.41792353       0.31671216      -0.15358506      -0.30494938
H       -0.93407865      -1.05245880      -1.21277005      -0.03241157      -0.98304119      -0.71697532
C       -3.48696903      -0.66404015      -0.90410590      -3.65909616      -1.03272332       1.67416326
C       -2.96266475       0.05356455       1.33480626      -0.47413294      -0.99657943      -0.82294232
C       -4.86740743      -0.82323490      -0.49645641       2.53004038       1.54743287       0.45099607
H       -3.19125091      -0.84637907      -1.90228126       0.18234499      -0.37067473      -1.11173089
C       -5.28159335      -0.47234029       0.78790463      -0.81558380      -0.79965812      -0.62185709
H       -5.56539380      -1.07958875      -1.21214622      -1.58277402      -0.69492876      -1.59407747
C       -4.33086021      -0.06864660       1.67671852       2.45558541       0.72210848       2.66574137
H       -6.32280160      -0.53885475       1.16131638       0.55660742      -0.15648108      -0.65043278
H       -4.55412785       0.05820717       2.77509104      -0.12581952       0.27435193      -1.32101281
H       -2.22763693       0.42147250       2.05910109      -0.18558225      -0.28395752      -0.11513674
27
Lattice="50.0 0.0 0.0 0.0 50.0 0.0 0.0 0.0 50.0" Properties=species:S:1:pos:R:3:forces:R:3 energy=-17660.3106684528 dihedrals="_JSON [260.95, 189.77, 265.09]" pbc="F F F"
C        0.84043937       0.79751100      -2.70050438      -0.73971647      -0.61113091      -1.51557503
C        0.47061378       1.08782405      -1.43997714       1.52602662       2.30658679       2.41671031
C        2.15317940       0.94311607      -3.18312589       0.64267671       0.26512231       0.21633627
H        0.00845782       0.52057136      -3.36214367       0.41658154      -0.12312984      -0.03683111
C        1.50053627       1.67864369      -0.56621441       0.44866874      -2.09058616      -3.38909261
O       -0.82309165       1.15048516      -0.99554462      -0.99815942      -1.44245504       0.93239048
N        1.20535967       2.20214690       0.61667828      -0.91313198       0.97579277       2.42572034
N        2.78159897       1.68171959      -0.98281107       0.18023716       0.97168228      -0.52212799
H        0.20785257       2.23838954       0.95221010       1.88331374       0.12223843      -0.69589622
H        1.96629955       2.75477207       1.05731602      -1.17441092      -0.68385906      -0.30386730
C        3.11513749       1.41932245      -2.28814001      -1.04210564      -0.21841392       0.50982418
H        4.16110372       1.65765694      -2.61938602      -0.96929295      -0.46329727       0.58693065
H        2.36107448       0.72350411      -4.23435233       0.10720480       0.14495881       0.31169464
C       -1.19447969      -0.15686641      -0.38002514      -0.05707716      -0.72220726      -3.30853057
C       -2.67421986      -0.31069623      -0.05289981       0.81271751      -0.05168916       0.02196200
H       -0.54574706      -0.35357644       0.46537147       0.16875222       0.00099221       0.37166031
H       -0.94801407      -0.90526514      -1.23953585      -0.28151970       0.83006566       1.68932016
C       -3.61434819      -0.83896305      -0.95002469      -0.65040511       0.73125912       1.57104297
C       -3.08010295      -0.00444802       1.23313124       0.42904069       1.69284752       1.99038689
C       -4.94947120      -0.84574983      -0.54287684       0.47967049      -0.10666667       0.22734825
H       -3.33802797      -1.24358750      -1.88907559       0.34686913      -0.16528022      -1.03984989
C       -5.34984311      -0.43467362       0.73524351      -0.58797671      -0.35745941       0.36871895
H       -5.69412297      -1.22164806      -1.21249263      -0.47882700      -0.18698870      -0.44606580
C       -4.42172405      -0.05637081       1.69355227       1.51749334       0.09304256      -1.85349342
H       -6.41024353      -0.48470675       1.00757846       0.22261912       0.05438930      -0.18934085
H       -4.66514871       0.30084754       2.67495350      -0.25725256      -0.06091827       0.45018875
H       -2.29958459       0.47254026       1.91814404      -1.03199615      -0.90489588      -0.78956437
27
Lattice="50.0 0.0 0.0 0.0 50.0 0.0 0.0 0.0 50.0" Properties=species:S:1:pos:R:3:forces:R:3 energy=-17660.560529380993 dihedrals="_JSON [254.21, 176.75, 267.8]" pbc="F F F"
C        1.11896601       0.60919643      -2.52756794      -1.76843576      -0.43769784      -0.41999929
C        0.52643379       1.09449018      -1.36506491      -0.97922228       0.75080620      -0.36901710
C        2.43985410       0.84737717      -2.80198671       1.79101435       1.30250989       0.24196798
H        0.46711643       0.09987507      -3.26049964       0.36890759       0.03863816       0.46111568
C        1.30423421       1.92741169      -0.54074728      -0.16446060      -1.34671943       0.49605544
O       -0.86374716       0.95463286      -1.09115279       1.67003299      -0.72203056      -0.28214116
N        0.86449633       2.34263362       0.67669560      -2.19852725      -0.61497230      -0.04120810
N        2.58686023       2.15129801      -0.78808012       0.46067076       0.88190565       0.50573896
H       -0.13479521       2.42502422       0.85369665       0.40740765      -0.10565958      -0.31219373
H        1.43622972       2.94969267       1.18381448       1.10960397       1.08706891       0.68244666
C        3.13486719       1.67007155      -1.87090669       1.07594738      -0.96339501      -1.73395606
H        4.22533397       1.92628771      -2.03943289      -1.28742735      -0.31027439       0.16611394
H        2.94154576       0.57489283      -3.74094750      -0.36333368      -0.16267600       0.43706009
C       -1.12551581      -0.33781619      -0.50018055      -1.25860518      -0.06842781      -1.03782928
C       -2.60888993      -0.38807252      -0.15965582      -0.09190941       0.59417550       0.65397340
H       -0.50814555      -0.41963678       0.38180532       0.28686938      -0.35170805       0.49452251
H       -0.93607220      -1.20114814      -1.20600228       0.29985529       0.96969069       0.46967128
C       -3.55639136      -0.81634656      -1.08974528      -0.38522108      -0.65579035       0.91498045
C       -3.06055698       0.00037417       1.11679223      -0.99544184      -1.95826758      -0.95227695
C       -4.90240566      -1.00057016      -0.77432750      -0.61586375       1.20967002       0.86580666
H       -3.22972247      -1.16548355      -2.02504780       0.58631264      -0.33309408      -1.43195488
C       -5.38918463      -0.55240574       0.47309106       1.06662547       0.23239324      -0.61309579
H       -5.64890514      -1.37416799      -1.47450369       0.39784248      -0.00256993      -0.28997588
C       -4.42526348      -0.15112111       1.42422514      -0.44988719       0.56215893      -0.52532715
H       -6.48017943      -0.41940772       0.59386738       0.68245795      -0.51735363       0.47061014
H       -4.77384274       0.10827857       2.40685045      -0.06801837       0.18164591       0.52492427
H       -2.33621280       0.06751315       1.89840802       0.42280584       0.73997346       0.62398792
27
Lattice="50.0 0.0 0.0 0.0 50.0 0.0 0.0 0.0 50.0" Properties=species:S:1:pos:R:3:forces:R:3 energy=-17660.38474844189 dihedrals="_JSON [260.94, 185.72, 253.64]" pbc="F F F"
C        1.08770345       0.53279376      -2.42568372      -1.25549045       1.32435509       0.39017167
C        0.52522089       1.13188508      -1.28772628       0.87158381      -0.03309749       0.84459102
C        2.34331499       0.93867968      -2.88858374       1.98292255       0.55727190       1.98403751
H        0.39420738      -0.09107916      -2.98963527       0.30826094      -0.10491755      -0.19439160
C        1.39368955       1.94447216      -0.42694090      -0.96822455      -1.14074940      -0.75278254
O       -0.81653485       0.90458565      -0.93033401       1.06875070       1.08395098      -0.39325068
N        0.98356304       2.27971061       0.84909837       0.22489294      -0.83874248      -1.35576476
N        2.61052359       2.28611821      -0.82655136       0.63074926      -0.74234689      -0.69838054
H        0.00519502       2.22825318       0.96434477      -1.14626819       0.15156124       0.45175326
H        1.50434422       2.92139861       1.40025905       0.42328559       0.56930846       0.10292789
C        3.10618541       1.76923819      -1.98446287      -1.62396670       0.36624304      -0.72191155
H        4.09289416       2.19950077      -2.23165159      -0.40881678      -0.62478674      -0.13291086
H        2.83770060       0.52567655      -3.77488233      -0.37149029       0.15373135       0.21364541
C       -1.09444582      -0.33013849      -0.31235788      -0.15211808      -1.02805084      -0.39600023
C       -2.62741346      -0.45184505      -0.13053811       1.12542533       0.07239815      -0.28094984
H       -0.57539452      -0.39733405       0.64871789      -0.18612265       0.11475909       0.37407642
H       -0.60312095      -1.12675527      -0.92874784      -0.83834135       0.14870049       0.21153313
C       -3.53258306      -0.63505186      -1.20049949       2.56864312       0.26451755      -1.71322798
C       -3.16351813      -0.30856887       1.12577653      -0.77594314      -0.75455674       1.69630474
C       -4.85966610      -0.72675380      -1.02928730      -2.28145778      -0.76432103      -0.61771977
H       -3.17276094      -0.65693050      -2.24641816       0.20631023      -0.11588426       0.64561187
C       -5.36660178      -0.62393947       0.25379392      -3.18919360       1.05613485      -0.15583047
H       -5.56585956      -0.93493169      -1.86838308       0.77982729       0.35336665       0.56625439
C       -4.57307215      -0.36329995       1.30269167       2.09128814       0.24490652       1.37287353
H       -6.46276940      -0.48659594       0.44409256       0.84408115      -0.70178132      -0.47447329
H       -4.99853007      -0.18668837       2.28721331       0.06194890      -0.10427273       0.03928548
H       -2.57658668      -0.32822220       2.07371963       0.00946362       0.49230208      -1.00547223
27
Lattice="50.0 0.0 0.0 0.0 50.0 0.0 0.0 0.0 50.0" Properties=species:S:1:pos:R:3:forces:R:3 energy=-17660.564669458356 dihedrals="_JSON [250.47, 190.84, 252.01]" pbc="F F F"
C        1.03730928       0.61547980      -2.44635885      -2.89205789      -1.36859496       0.21802230
C        0.57839847       1.07093472      -1.22060354      -1.47180081       0.32894298      -0.47270934
C        2.28326992       0.92870438      -2.86005740       0.97806051      -0.58760077      -1.95869479
H        0.36203822      -0.02752127      -3.07237932       0.56790988       0.82009905       0.51641437
C        1.42286317       1.83525340      -0.45433881       0.65003366       0.73656591       0.80819335
O       -0.76097094       1.05161372      -0.82359455       0.15474067      -1.66153370       0.55846200
N        0.97224729       2.30261011       0.78229874       0.11741129      -0.74526417      -0.51303721
N        2.66455611       2.13911561      -0.86098487      -0.30491101       0.30576583       1.24742067
H       -0.01415068       2.45917723       0.82647091      -0.68110304      -0.31315481      -0.23268220
H        1.42621807       3.12746583       1.06409137       1.10758191       1.08301186       0.45491639
C        3.07562374       1.68724968      -2.02380271       0.90290349       0.22109228      -0.58158323
H        4.09412008       1.96902351      -2.31064195      -0.18662058      -0.03532197       0.00170244
H        2.51438758       0.58567522      -3.88730767       0.63749251       0.37274230       0.78061577
C       -1.11665210      -0.28581994      -0.25990268       0.57691618       1.25061735      -0.56683787
C       -2.58317627      -0.40648124      -0.07702792      -2.64578461      -0.12560757      -0.12041071
H       -0.62505508      -0.43980448       0.71748451       0.23655990       0.07640793      -0.43403608
H       -0.73631247      -0.94932417      -1.03804514      -0.06270516      -0.67594306       0.37071853
C       -3.47277106      -0.52726881      -1.18502927       1.49465379      -0.55434045      -0.69814839
C       -3.21227696      -0.39443024       1.19413652       1.19099866       0.17496696       0.20039669
C       -4.84211518      -0.64623393      -1.11118464      -0.20503974       0.56940601       1.18563198
H       -3.09623943      -0.66254361      -2.20365313       0.53323238       0.43482247       0.22620016
C       -5.39883350      -0.61029312       0.17000414      -1.98419306       0.39731297       1.02587895
H       -5.43618894      -0.62977714      -2.02523427      -0.02537402      -0.32265964       0.24955456
C       -4.60932092      -0.47885761       1.32652193      -0.01025210       0.00377262      -0.15796098
H       -6.53094614      -0.60203713       0.33916833       1.63377283      -0.17328121      -0.48960527
H       -5.10746383      -0.40238425       2.32341542       0.57229778      -0.17748537      -0.87896765
H       -2.53509294      -0.30748810       2.08844531      -0.88472340      -0.03473886      -0.73945445
27
Lattice="50.0 0.0 0.0 0.0 50.0 0.0 0.0 0.0 50.0" Properties=species:S:1:pos:R:3:forces:R:3 energy=-17660.640572060147 dihedrals="_JSON [256.73, 196.99, 244.21]" pbc="F F F"
C        0.93397711       0.58612699      -2.46327382       0.83717879       2.25001855       2.52914796
C        0.51601960       1.19639342      -1.22954571       0.04770806      -1.94452245      -1.61528372
C        2.25239769       0.87501079      -2.85667342      -0.04759821      -0.15237623      -2.19917279
H        0.27805992       0.01000152      -3.08741074      -0.42571883      -0.25419472      -0.05080650
C        1.40490316       1.99311873      -0.47250763       0.63664700      -0.62476135      -0.24790236
O       -0.75533777       0.97169227      -0.75176960      -0.61709238       0.10746361       0.64493595
N        1.02218580       2.52276940       0.73821093      -0.08456281      -0.59225573      -0.62843694
N        2.67466207       2.15145676      -0.85858468       0.25335681       0.15939376      -1.00012707
H        0.02634121       2.50651019       0.90276074       0.14455200       0.39651698       0.27741055
H        1.64504199       3.20675110       1.14191124      -0.32252881       0.03759325       0.01699462
C        3.08224030       1.65929713      -2.06464621      -1.44716456      -0.18912289       1.92018248
H        4.12143860       1.83900895      -2.26079002       0.42028893       0.10683150      -0.49146071
H        2.53759233       0.60079233      -3.91986383       0.03474279       0.08794569       1.52603993
C       -1.08576754      -0.28817478      -0.15479239       0.01019575      -1.01883156      -0.09801972
C       -2.57725661      -0.47860737      -0.08162016      -1.23651720       1.20884783      -0.28101442
H       -0.78494484      -0.45518324       0.89204561       0.79521950       0.76065365      -0.12295016
H       -0.62658702      -1.12354464      -0.71779951      -0.01371439       0.37703430      -0.13708712
C       -3.41553534      -0.36607581      -1.20530639      -0.63949887      -0.81376374      -1.26838281
C       -3.21113748      -0.56873448       1.16384705       0.03535484      -0.29569280       1.19888845
C       -4.82806691      -0.54146929      -1.12056359       1.39425894      -0.17433066       0.67568651
H       -2.97232967      -0.25749582      -2.23176154      -0.28602469       0.02251820       1.08803389
C       -5.40262564      -0.72401281       0.15435840       0.11932026       0.74696784      -0.93011261
H       -5.43842578      -0.59889156      -2.03250859       0.24277053       0.24141433       0.38704413
C       -4.60729913      -0.67772579       1.29726346       0.02072283      -0.31085200      -0.04031048
H       -6.48792478      -0.75844787       0.20535767      -0.00861058      -0.27764485       0.25949798
H       -5.10055016      -0.77171364       2.28266514       0.52328146       0.11450486      -0.47896741
H       -2.60901472      -0.57289364       2.10905493      -0.38656718       0.03064464      -0.93382764
27
Lattice="50.0 0.0 0.0 0.0 50.0 0.0 0.0 0.0 50.0" Properties=species:S:1:pos:R:3:forces:R:3 energy=-17660.463492396288 dihedrals="_JSON [250.08, 190.38, 247.42]" pbc="F F F"
C        0.92733478       0.51270123      -2.35485297       0.28973135      -1.01145829      -1.60824364
C        0.48031179       1.20506040      -1.25683292      -2.29141361      -0.59994546      -0.84992038
C        2.24149064       0.72050946      -2.79437309       1.18857422       0.28838745      -0.33339184
H        0.33292341      -0.24482849      -2.94434855       0.25370854       1.03849547       0.95949762
C        1.38381190       1.99584216      -0.57617172       0.34487165       0.68479467      -0.17284620
O       -0.88564926       1.13885535      -0.84568722       1.63714214      -1.98008638       0.31350450
N        1.00484528       2.45004159       0.65795728      -0.52078583       1.26224894       1.07881527
N        2.59200530       2.31769035      -1.04484113       0.38651374      -0.36790799      -0.04362682
H        0.07613408       2.89963480       0.67836055       0.70113275      -0.55155785       0.06510003
H        1.72826466       3.04057315       1.06155269      -0.22492887       0.04031094      -0.08267770
C        3.03617319       1.69398456      -2.15198001      -2.63458196      -1.51954179       0.93094167
H        4.04444843       1.83037233      -2.40931355       1.35351016       0.54806978      -0.55918921
H        2.68764133       0.12269730      -3.62086150      -0.54407458       0.52425065       0.54866089
C       -1.09420120      -0.23110910      -0.27371447       0.67540881       0.79768342       0.92175426
C       -2.55510253      -0.50156661      -0.03875229       0.16690169       0.95280401      -1.23898161
H       -0.53829411      -0.25967621       0.72009487      -0.46799269      -0.08469230      -1.17868297
H       -0.65870816      -0.98362112      -0.96280958      -0.13905255       0.40368506       0.27790018
C       -3.44279970      -0.40294450      -1.12173027      -0.05769616       0.53970178      -0.05354662
C       -3.08901965      -0.63944277       1.21481096      -0.77956234      -0.50039712      -0.92375627
C       -4.81886477      -0.41600518      -0.94556480       0.12703010      -0.81679727      -0.31943302
H       -3.07133697      -0.14729212      -2.11103843       0.23326826      -0.09706774       0.00863587
C       -5.34304424      -0.77767429       0.31874584       0.84596223       1.41616888      -1.27179318
H       -5.38966242      -0.19546503      -1.86532316      -0.26665116      -0.29360789       0.82411429
C       -4.45669825      -0.83340192       1.36657802       0.27610325      -0.17326688       0.74979483
H       -6.38745370      -0.74266518       0.50254011      -1.00223099      -0.35040122       0.10032529
H       -4.78743145      -0.98133814       2.37613498      -0.51752005      -0.13095410       0.45789040
H       -2.46298732      -0.62433758       2.05262768       0.96663190      -0.01891878       1.39915438
27
Lattice="50.0 0.0 0.0 0.0 50.0 0.0 0.0 0.0 50.0" Properties=species:S:1:pos:R:3:forces:R:3 energy=-17660.38200590314 dihedrals="_JSON [253.57, 185.26, 225.22]" pbc="F F F"
C        1.02394735       0.46324245      -2.40422967      -1.36228683      -0.44852251      -1.04940399
C        0.60284578       1.06927630      -1.27465934      -1.63156414       0.84023081       1.07472113
C        2.30674766       0.70469844      -2.79474259       2.52521965      -1.84308316      -2.52444052
H        0.27495200      -0.04770308      -3.04029957       0.59808798       0.07096357       0.47602356
C        1.42863541       1.96520707      -0.54956342      -1.22498111      -0.95829454      -0.23075026
O       -0.74083587       1.01046457      -0.94581730      -0.12693574      -0.50285273      -0.27220407
N        0.91379640       2.60370343       0.57490288       2.58891822       0.17742447      -0.61943987
N        2.64235488       2.15345389      -0.97355578       1.67461511       0.67567056       0.90111774
H       -0.03287259       2.44431564       0.69094769      -2.37354703      -0.14030449       0.15669540
H        1.19080014       3.56993380       0.66110178       0.11989683       0.01313727       0.15094293
C        3.12501917       1.46207730      -2.01457346      -1.10776204       1.40172145       0.60978206
H        4.12320573       1.72235185      -2.27023401       0.94609196      -0.11175646      -0.37162822
H        2.76017629       0.23163064      -3.71449816      -0.72916448       0.49108158       0.97923376
C       -1.10095270      -0.17423239      -0.23435240      -1.44430262       0.10028658      -0.82007067
C       -2.63811888      -0.20443285      -0.03281118      -0.19474206      -1.12592606      -1.50929013
H       -0.61737712      -0.07530095       0.69316668       0.57189896      -0.24222373       1.89929969
H       -0.70745244      -1.13375917      -0.67893330      -0.46979134       0.94630446      -0.17968172
C       -3.56479416      -0.24238063      -1.13157261       1.66167333       0.50933317       0.80852421
C       -3.17088196      -0.53873702       1.20191150       2.00526956      -0.14420095       0.88172654
C       -4.88713663      -0.52432950      -0.97212649      -1.96918285      -0.01309314       0.46245538
H       -3.29517045       0.01553883      -2.12670690       0.94327459       0.06444346      -0.82031932
C       -5.39413822      -0.69517419       0.33552126       0.65064023      -0.45717086      -0.12865200
H       -5.57065276      -0.58530517      -1.87091372       0.79699695       0.22133466       1.15582050
C       -4.50082124      -0.77240251       1.41895252      -2.07067214       0.36697222      -0.64886988
H       -6.45699541      -0.81990149       0.47271636      -0.27391274      -0.16237808       0.16827958
H       -4.86957316      -0.95403268       2.42987211       0.03589611      -0.04892851      -0.18682426
H       -2.49324086      -0.69550143       2.05872908      -0.13963434       0.31983096      -0.36304758
27
Lattice="50.0 0.0 0.0 0.0 50.0 0.0 0.0 0.0 50.0" Properties=species:S:1:pos:R:3:forces:R:3 energy=-17660.26631464565 dihedrals="_JSON [269.65, 186.35, 227.95]" pbc="F F F"
C        1.02844540       0.42620456      -2.38941847      -0.66580830      -0.19416778       0.58752145
C        0.51402043       1.13762390      -1.35197505      -1.07180621       0.68729727       0.98881939
C        2.29807927       0.64600847      -2.82382683       2.21852803      -0.72178342      -1.24813665
H        0.41981862      -0.36845644      -2.72390427      -0.81202392      -0.66428421      -1.10587315
C        1.35616931       2.06272747      -0.67540308       0.30932007      -0.13620500      -0.14943305
O       -0.85304296       0.97894841      -1.06023852       0.92816530      -0.07780046      -0.04675116
N        0.89127341       2.87071103       0.35211293       3.21821661       0.39736579       0.40709971
N        2.64882977       2.14491508      -0.99413194       0.64576849      -0.09295343      -0.41034649
H       -0.04101708       3.07608151       0.26355257      -2.88110992       0.64740877      -0.09644080
H        1.47985289       3.71393201       0.58073359      -0.77439345      -1.57302311      -0.56504245
C        3.12655865       1.43684547      -2.04300003      -0.91469886       0.74092474      -0.41900455
H        4.15081052       1.58531187      -2.40914655      -0.12667891       0.17239633       0.73137537
H        2.68430649       0.15597356      -3.75198185      -0.25864285       0.30000715       0.99037160
C       -1.11904633      -0.01181883      -0.05725444      -1.21737733       1.89584640       0.86081018
C       -2.63661711      -0.22035170       0.07303792       1.91230436      -0.39901445      -2.16466654
H       -0.88208089       0.46171582       0.90890749       0.75431416      -0.50535504       0.00428779
H       -0.54054320      -0.91403905      -0.23099818       0.04563473      -0.34234592      -0.07193333
C       -3.40100636      -0.54403341      -1.06032241      -1.11649941      -0.04458017      -0.06088201
C       -3.17601563      -0.21997070       1.31063178      -2.69730766      -1.65695507       1.91719847
C       -4.75466903      -0.90273916      -0.90695977       0.66301994      -0.11242686       0.99464567
H       -2.94018256      -0.46327534      -2.05018425      -0.11021735      -0.18349634       0.24781198
C       -5.34426769      -0.96420983       0.37892087       0.00261400       0.90652215      -0.79417909
H       -5.40327697      -1.24337771      -1.69409500       0.13882890       0.21463794      -0.84223443
C       -4.53273868      -0.62646181       1.47188147      -1.35491432       0.21317156       0.67340466
H       -6.47334652      -1.10863395       0.36839894       1.66153866      -0.15585449       0.70962364
H       -5.04015084      -0.64516708       2.48105272       0.96166655       0.08336395      -0.96829960
H       -2.63632281      -0.17806200       2.24971204       0.54155870       0.60130371      -0.16974662
27
Lattice="50.0 0.0 0.0 0.0 50.0 0.0 0.0 0.0 50.0" Properties=species:S:1:pos:R:3:forces:R:3 energy=-17660.299101126104 dihedrals="_JSON [263.47, 187.61, 237.87]" pbc="F F F"
C        0.94167443       0.43406060      -2.49505003       0.79312696       1.28723852       2.64410070
C        0.45369000       1.11862647      -1.37600860       0.35228430       0.01469346      -0.45840999
C        2.33144324       0.57458238      -2.73667189      -1.78527798      -0.75928686      -1.59201978
H        0.20627789      -0.18506697      -2.94554277      -0.14997117      -0.71262274      -1.11262787
C        1.32477623       1.93914269      -0.61786412       1.07068838       0.20447311      -0.05872295
O       -0.87052937       1.06330557      -0.98663963       0.12314370       0.34317241       0.16104967
N        0.80429063       2.70356794       0.39312861       0.00423501       0.10621869       0.13266936
N        2.64576226       2.05818687      -0.88493578      -1.44764041       0.42140945       0.07339243
H       -0.00334185       2.34254134       0.84613197      -0.78474639      -0.16629627       0.11266268
H        1.42114419       3.18084992       1.02497423       0.55336425      -0.04625952      -0.14129543
C        3.07157767       1.43384492      -1.98002427       1.12642032      -0.14223778       0.49417718
H        4.12958359       1.56953056      -2.22410983      -0.13263774       0.01542108       0.09945502
H        2.74752306       0.08081949      -3.60550260       0.28072464      -0.03077601      -0.03729294
C       -1.16240939      -0.06523931      -0.15939322       1.45339633       0.83626832       0.92715741
C       -2.61296901      -0.17824553       0.07761124       0.50439064      -0.70096193      -1.99439592
H       -0.61282648      -0.09436976       0.79831580       0.03081623       0.84059485       0.16018243
H       -0.68352114      -0.87676067      -0.65636226      -0.30542354      -1.47516410      -0.69826645
C       -3.31924523      -0.43982691      -1.12023033      -2.92236892       0.06317845       1.72717642
C       -3.17280855      -0.17606414       1.32226756       0.49815154      -0.33420540       2.30089772
C       -4.71127774      -0.70745040      -1.03464605       2.01435653       0.63210956       1.68077888
H       -2.79456333      -0.33917840      -2.02820816       0.51170289       0.01816795      -1.20741539
C       -5.19379340      -0.82576436       0.30320063      -2.14526072      -1.11455539      -2.63236029
H       -5.38828915      -0.73537943      -1.87909535       0.08479970      -0.36783955      -0.12683911
C       -4.50036903      -0.62820614       1.43702111       1.17188491       1.40962624       1.11177074
H       -6.21088719      -1.19217116       0.43519244      -0.21463852       0.27222102      -0.18209510
H       -5.06193039      -0.65205885       2.36727191       0.40602758      -0.19072558       0.20625906
H       -2.53125135       0.06834518       2.25088714      -1.09154853      -0.42386198      -1.58998848
27
Lattice="50.0 0.0 0.0 0.0 50.0 0.0 0.0 0.0 50.0" Properties=species:S:1:pos:R:3:forces:R:3 energy=-17660.257612142406 dihedrals="_JSON [271.93, 188.02, 226.52]" pbc="F F F"
C        1.08866141       0.45096387      -2.37690675      -0.68716611      -0.10848312       0.74396344
C        0.52927779       1.12575619      -1.36225519      -1.64798723       0.52927653       1.53561598
C        2.38619768       0.59639281      -2.70773331       1.67454930       0.57970912       0.04070145
H        0.44827304      -0.23845290      -2.77499971      -1.42863753      -2.09827403      -1.68030679
C        1.31973528       2.04803175      -0.66730291       0.55318543      -0.21643226       1.27799929
O       -0.82438388       0.90531533      -1.01285445       0.36812057       0.32878010       0.05246878
N        0.68234375       2.63501917       0.43858773       0.79408145       0.55642429      -0.10914122
N        2.64701683       2.19979341      -0.91051706      -1.21055965       0.05885474      -1.06777016
H       -0.25523899       2.94011015       0.23020075      -0.34742116      -0.31458094      -0.13374884
H        1.17513790       3.40598884       0.87235308       0.41407417      -0.12774046      -0.13643945
C        3.13210458       1.51774274      -1.98758446      -0.19985834       0.52034947       0.45739972
H        4.13562800       1.77531723      -2.34725476      -0.03649618      -0.19579300       0.65006741
H        2.79776054      -0.07057698      -3.42641491       0.63454851      -0.09791935      -0.83600025
C       -1.11806927      -0.09772774       0.00551341       1.94175359       0.51928683       1.29853424
C       -2.59920516      -0.35383219       0.12734427       1.28785336       1.30565581      -1.33176784
H       -0.68609963       0.26057062       1.04428177      -0.59054578      -0.81416476      -2.00365825
H       -0.61439152      -1.02775183      -0.34518586      -0.03558570       0.34912241       0.56228574
C       -3.29551475      -0.39425309      -1.09112537       0.07584015      -0.73277537       0.91990534
C       -3.23628718      -0.40844212       1.34102326      -2.44132627      -0.43771996       0.96465694
C       -4.63936331      -0.61622950      -1.07067690      -1.97408926       0.22567215      -1.38595458
H       -2.78900811      -0.37070216      -2.02685305       0.61233148       0.31374254      -0.57428045
C       -5.32884941      -0.73455499       0.10836956       0.36626622       0.47997587       2.80124957
H       -5.28693263      -0.63044292      -1.96686220       0.82294666      -0.11039354       0.07576864
C       -4.65284570      -0.60067294       1.34052878       0.62863318      -0.94136497      -0.59982469
H       -6.39634467      -0.84442552       0.19019127      -0.42353976      -0.22951300      -0.48759091
H       -5.20048143      -0.83863549       2.27354447       0.39368220       0.59268523      -0.45487467
H       -2.78088878      -0.34151623       2.33631334       0.45534669       0.06561966      -0.57925843
27
Lattice="50.0 0.0 0.0 0.0 50.0 0.0 0.0 0.0 50.0" Properties=species:S:1:pos:R:3:forces:R:3 energy=-17660.617575637436 dihedrals="_JSON [267.75, 188.43, 221.17]" pbc="F F F"
C        1.17450896       0.26057316      -2.33012832      -0.64189784      -0.07272291       0.05332169
C        0.52599314       0.98529241      -1.35041063      -0.63460844       0.27408074       0.18201785
C        2.50429066       0.57483103      -2.62565729       0.09624131      -0.29764488      -0.69482984
H        0.63002185      -0.54566815      -2.83947320       0.22803299       0.31673206       0.07230832
C        1.22378505       1.98814132      -0.64997747       1.15564128       0.54679563       0.55286181
O       -0.81535660       0.83870301      -1.00599286       1.02326211       0.23403375      -1.83604196
N        0.54548568       2.69436547       0.36151798      -0.33475814       0.18889826      -0.93448085
N        2.50901328       2.20646140      -0.87858349       0.69973188       0.44637229      -0.78043442
H       -0.41232870       2.67273452      -0.02510160       0.22747381       0.77192745       1.21287154
H        0.91818774       3.62848874       0.68497651      -0.50037637      -1.68107585      -1.03142810
C        3.13008088       1.57247588      -1.91273245       0.18091198      -0.40165700       2.12895466
H        4.23761445       1.67835133      -1.92089198      -0.86741115       0.34873266      -0.45228299
H        3.03474576       0.03209238      -3.40621192      -0.02206737       0.02363130       0.08604654
C       -1.02579785      -0.11162458      -0.00261699      -0.83262408       0.61633297       0.96148006
C       -2.54489376      -0.27690430       0.07504623       0.30950709      -0.68002177      -1.00781677
H       -0.63001454       0.33741775       0.90336205      -0.12020532      -0.05015022       0.80575757
H       -0.39680788      -0.98503679      -0.16374494      -0.39737950      -0.67391153      -0.36892406
C       -3.29145370      -0.35056035      -1.11357755      -0.20812736      -0.32728264      -0.92941964
C       -3.23391182      -0.39034465       1.26619131       1.10729413       0.05032230       1.00015063
C       -4.67298793      -0.57589855      -1.11030765      -0.03616715       0.31340183       1.75441726
H       -2.82089491      -0.28031331      -2.10964970       0.11852724       0.05848680       0.68478611
C       -5.34710115      -0.62719638       0.14058646       1.05043476       0.02167303      -0.14260182
H       -5.24383453      -0.66814632      -2.03149539       0.13728654       0.01762197       0.00165321
C       -4.60580485      -0.51986401       1.33540582      -0.75314808       0.03583232       0.02715538
H       -6.41125379      -0.77286470       0.15650463      -0.48916496       0.00006413       0.10077700
H       -5.00794576      -0.49261295       2.37402370      -0.30588472      -0.26514561      -1.09081085
H       -2.66315987      -0.39432395       2.20906976      -0.19052465       0.18467296      -0.35548830
27
Lattice="50.0 0.0 0.0 0.0 50.0 0.0 0.0 0.0 50.0" Properties=species:S:1:pos:R:3:forces:R:3 energy=-17660.481701795834 dihedrals="_JSON [271.7, 182.65, 227.48]" pbc="F F F"
C        1.22143617       0.21101032      -2.17890884       1.03080675       0.54363090      -0.40002153
C        0.55675012       1.04899524      -1.31059145      -1.16829633      -1.42321801       0.28320983
C        2.58896567       0.47619271      -2.47471039      -1.35241651      -0.59705615      -0.45149797
H        0.64164672      -0.54896728      -2.69721262       0.13298941      -0.10806952       0.04820881
C        1.27154065       2.01518299      -0.60048242       1.72023897       0.93380618       0.13185637
O       -0.81194970       0.82287080      -1.09346309       0.44058487       1.19952321      -0.69647271
N        0.75277515       2.72084612       0.45370337      -1.55225326       0.52148709       0.64916259
N        2.55598045       2.31495285      -0.89192536      -0.43878702      -0.94142364      -1.06611870
H       -0.20992063       3.02773778       0.38006111      -0.25805058      -0.68308063      -0.19329394
H        1.26201380       3.53209076       0.75575919       0.91141087      -0.04337996      -0.19142645
C        3.14730876       1.57620380      -1.86737782       0.22209408       1.36394097      -0.01536132
H        4.04589662       2.03666074      -2.32475958      -0.06603180      -0.56417958       0.81793237
H        3.10047209      -0.08396354      -3.26894394      -0.09810663       0.26291838       0.40765307
C       -1.11058217      -0.10233286      -0.09357646       0.92964787      -1.03478731       2.08806322
C       -2.59040228      -0.36018969       0.06098198      -0.72659648       0.99521122      -2.58753469
H       -0.67252565       0.22019977       0.87943588      -0.34481694       0.14514062      -0.24679057
H       -0.56432751      -1.04485999      -0.28304723      -0.24977666      -0.05735840      -0.28866011
C       -3.34744778      -0.41543769      -1.14173829      -0.46345510      -0.06698316      -0.95662055
C       -3.31400742      -0.38493744       1.22311966       0.91693515       0.27771972       2.41374883
C       -4.76761012      -0.49173292      -1.15218497       1.86963438      -0.39652918      -0.46306468
H       -2.79493206      -0.37870176      -2.11367509      -0.52563369       0.01453676       0.87025862
C       -5.40570289      -0.60217261       0.06972211      -1.21010484      -0.54122560      -1.05509937
H       -5.33769137      -0.61743770      -2.08384961       0.38212701       0.31255244       0.28338159
C       -4.69180923      -0.58418037       1.21754589      -0.54198903      -0.66039491       3.49690366
H       -6.46763942      -0.82085120       0.09892827      -0.16742499       0.17914705       0.02480801
H       -5.24862130      -0.83511478       2.21227322       1.16666242       0.85991686      -1.77355548
H       -2.79147120      -0.20510192       2.21192918      -0.55939192      -0.49184535      -1.12966891
27
Lattice="50.0 0.0 0.0 0.0 50.0 0.0 0.0 0.0 50.0" Properties=species:S:1:pos:R:3:forces:R:3 energy=-17660.137680606393 dihedrals="_JSON [256.24, 189.81, 234.18]" pbc="F F F"
C        1.11205705       0.41784483      -2.17648969       0.49142191      -0.68025500      -0.71665544
C        0.47342736       1.20503205      -1.24365102       0.19356352      -1.98342980      -1.44638708
C        2.49850157       0.58484432      -2.38052369      -0.94139033      -1.91350594      -1.08966705
H        0.56147448      -0.37967083      -2.75364208       0.48823410       0.90086235       0.85488803
C        1.17311443       2.22398708      -0.65460768       2.44189460       2.22726144       2.77831542
O       -0.78766925       0.91243676      -0.88442728      -1.66083753      -0.30721725       0.66541586
N        0.50666403       3.07082188       0.24199644       1.05223489      -0.34662554      -0.96534423
N        2.52487703       2.35590989      -0.76091671      -0.60083531      -0.78730673      -1.30630889
H       -0.42343898       2.77800581       0.40946758      -0.95889186       0.10259162       0.44201192
H        0.96558605       3.72526546       0.88082723      -0.04968991      -0.76864945      -0.67089595
C        3.16400991       1.50691702      -1.63435294       0.84146053       2.13112258       1.18784716
H        4.28010163       1.67446573      -1.73887658      -1.39783323      -0.32176869       0.27716920
H        2.96637308      -0.16365830      -3.05134876       0.12821629       0.87623766       0.34954921
C       -0.97661033      -0.26909704      -0.03942864      -1.45064361      -0.02805290      -2.57558212
C       -2.49717902      -0.48040070      -0.01487914      -0.77113333       0.39717162       2.37495728
H       -0.55834763      -0.03890260       0.90088828       0.61600499      -0.12767739       1.46458425
H       -0.53102630      -1.18229911      -0.52837257       0.08190115       0.93946940       0.55382033
C       -3.18484401      -0.49471933      -1.21936035      -1.14179553      -0.35726938      -0.89858332
C       -3.26715376      -0.57785797       1.24101570      -0.87394795      -0.96714973      -4.55522727
C       -4.59976849      -0.64577222      -1.27514123       0.79675996       0.06087523       1.45816923
H       -2.66424160      -0.36765562      -2.18730290      -0.06363990      -0.11832238       0.70117447
C       -5.37510479      -0.75356328      -0.13043738       1.74412514       0.19681873       1.01935063
H       -5.16610378      -0.71628872      -2.15148656      -0.23081921       0.25483120      -1.93697466
C       -4.66873590      -0.81429384       1.08761318       0.36285380       1.13607958       1.88204951
H       -6.46071994      -0.67400225      -0.11878818       0.10483623      -0.47828577      -0.20695162
H       -5.27074544      -0.86776187       2.02514307       0.48578897      -0.09218080      -0.64819704
H       -2.76382810      -0.59635685       2.17224705       0.31216162       0.05437532       1.00747216
27
Lattice="50.0 0.0 0.0 0.0 50.0 0.0 0.0 0.0 50.0" Properties=species:S:1:pos:R:3:forces:R:3 energy=-17660.43908558559 dihedrals="_JSON [224.61, 191.42, 248.93]" pbc="F F F"
C        1.36967592       0.22993352      -1.99854669      -2.19707925       0.68078255       1.52729173
C        0.64251930       1.02387321      -1.03810498       0.46301458      -1.52874631      -1.45603977
C        2.64534348       0.63730885      -2.31514520       1.29854466      -0.34734833      -0.44521526
H        0.90322185      -0.66183881      -2.44290292       0.17759950       0.44472487       0.10874791
C        1.29383487       2.10250022      -0.43081279      -2.03221499       1.07218992       0.97115148
O       -0.68665218       0.87159689      -0.70016248       0.35253855       0.41946981      -0.54069558
N        0.55089252       2.93500969       0.43445082       1.62069150       1.08089618       0.45363485
N        2.54565047       2.38167987      -0.65667361       1.50278055       0.69352898      -0.84892837
H       -0.45491931       2.94863972       0.29173192       0.43623618       0.07814364       0.13010451
H        1.03529755       3.83628366       0.78654247      -1.24849034      -2.34835503      -1.19295935
C        3.17535779       1.71441565      -1.62832557       2.04578101       0.29926626       0.58506263
H        4.27566676       1.99105155      -1.79434719      -1.69467359      -0.27207217       0.20755375
H        3.32077363       0.08962422      -3.00056376      -0.72234388       0.27482400       0.25098617
C       -1.13632893      -0.41752547      -0.40164763      -0.71779294      -0.95675396      -0.54722501
C       -2.64580071      -0.46739226      -0.32600409      -0.19590553      -0.19213698       0.10526156
H       -0.64647862      -0.79409783       0.48796777      -0.03463762       0.02786282       0.72394331
H       -0.90275133      -1.16074155      -1.15943183       0.58041025       0.03910939      -0.69988710
C       -3.48694243      -0.38845264      -1.45098122      -0.31948246       0.22622883       2.70916253
C       -3.25579315      -0.67743495       0.91134196       2.42461576       0.20176742       0.72573795
C       -4.86453159      -0.38153502      -1.26777794      -0.99432897      -0.76089411      -0.88296414
H       -3.13612736      -0.25321498      -2.41521293       1.04747573       0.29022464      -1.92744446
C       -5.48660612      -0.60989318      -0.03705539       2.68140039       0.73778621       0.30675960
H       -5.46503737      -0.29699918      -2.18694735       0.02340809       0.07649456       0.46054663
C       -4.60464715      -0.71916582       1.05981607      -1.65956218       0.07892186      -0.28866004
H       -6.52994664      -0.53264682       0.09455421      -1.21583219      -0.15269840       0.07667779
H       -4.92585210      -0.74085201       2.07784187      -0.80237039      -0.33304827       0.58309931
H       -2.59511207      -0.76914312       1.82728721      -0.81978241       0.16983161      -1.09570262
27
Lattice="50.0 0.0 0.0 0.0 50.0 0.0 0.0 0.0 50.0" Properties=species:S:1:pos:R:3:forces:R:3 energy=-17660.51943692379 dihedrals="_JSON [215.95, 187.73, 264.16]" pbc="F F F"
C        1.38190849       0.35375088      -2.04205627       0.61530739       0.21812785       0.72741949
C        0.67128897       1.01795704      -1.05816747      -1.85010045      -1.60509777      -0.73343466
C        2.70495451       0.75810324      -2.35757471      -1.11059274      -0.23907852       0.84887302
H        0.96349369      -0.55682190      -2.41684461      -0.21246361      -0.40531038      -0.73751752
C        1.24917261       2.09701063      -0.44273207       0.74051257       2.52257286       1.98360801
O       -0.66386224       0.76914291      -0.67275640       0.63048804       0.95318820      -0.35332852
N        0.53832606       2.79664633       0.53045799       1.73829933      -0.92714790      -1.50467190
N        2.50803402       2.50655423      -0.68356937      -0.19959408      -0.83263494      -0.38741735
H       -0.38245613       2.55513476       0.72468200      -1.70976813      -0.47553794       0.24440513
H        0.94139494       3.59017942       0.95544300       0.54038272       0.73948534       0.30293744
C        3.21689173       1.80758590      -1.59396393       0.03723840       0.41467739      -0.44105786
H        4.24863811       2.15580286      -1.74781109      -0.34262536      -0.12377275       0.06805135
H        3.24562635       0.18175915      -3.10259432       0.29437042       0.27679505       0.10880015
C       -1.15865662      -0.55997478      -0.55489031       1.49419312       0.37192162       1.93314752
C       -2.64482060      -0.55003511      -0.31779714       0.56896051      -0.53573181       1.45191874
H       -0.55913695      -1.01904624       0.28594361      -0.84853031      -0.02363932      -0.59212653
H       -0.90975321      -1.07416788      -1.44651242       0.02791583      -0.94526264      -1.15452257
C       -3.47221274      -0.51131760      -1.40018131      -1.60174785       0.33272307      -0.57574774
C       -3.23979485      -0.63056281       0.96370801      -1.31244079       0.78904055       1.10508303
C       -4.86577664      -0.46864778      -1.27989715       1.78399451      -0.49789472       0.77754082
H       -3.13029031      -0.45718333      -2.41210207       0.78489565       0.02377945      -0.50714141
C       -5.48179845      -0.54910214      -0.06142168       0.09263166       1.00188054       1.27824396
H       -5.37261855      -0.38287384      -2.17663578      -1.50940410       0.10611794      -1.73948817
[truncated: 4,623,298 more chars]
