# Supplementary material for: Linear Atomic Cluster Expansion Force Fields for Organic Molecules: Beyond RMSE
Source: J Chem Theory Comput. 2021 Nov 4;17(12):7696–711. doi: 10.1021/acs.jctc.1c00647 (PMC8675139; doi:10.1021/acs.jctc.1c00647)
Supplement: Supplementary file 2 — ct1c00647_si_002.zip [file ct1c00647_si_002.zip › dataset_3BPA/test_600K.xyz]

27
Lattice="50.0 0.0 0.0 0.0 50.0 0.0 0.0 0.0 50.0" Properties=species:S:1:pos:R:3:forces:R:3 energy=-17659.831875761836 dihedrals="_JSON [71.41, 200.45, 60.97]" pbc="F F F"
C        1.31916779       1.71347758      -2.38029719      -0.90482628       2.51315446       0.35688531
C        0.43899184       1.50296913      -1.33846269      -0.46809749      -0.04631336      -0.14558518
C        1.78499670       3.07564836      -2.44700665       1.58427168      -0.20546904       0.26121435
H        1.44264932       0.99067399      -3.16551617       0.32549590      -0.28479911      -0.21176950
C        0.29232898       2.51270701      -0.35931475      -1.91585777      -1.38238571       2.44763711
O       -0.30414634       0.36132996      -1.15772089       0.94468238      -0.43740817      -0.38404750
N       -0.46725138       2.15264326       0.84920129       2.03885900       2.41850700      -0.43282138
N        0.75275879       3.73224150      -0.35947533       1.06341580       0.45372371      -0.97811980
H       -0.18162831       1.21889634       1.11986939       0.03292385      -0.08137863       0.24086411
H       -0.06472665       2.88886220       1.52496435      -1.22579663      -1.76608200      -0.87198988
C        1.52446399       4.01244184      -1.43113961      -0.25027724      -1.57270531      -0.78548145
H        2.00867367       4.96869945      -1.48074176      -0.01387365       0.59623693       0.05270641
H        2.58297061       3.39123176      -3.15697499      -0.88860832      -0.45296559       0.14818320
C       -1.72835730       0.47399094      -1.37289164       0.70949843       1.60139774      -0.00353918
C       -2.32342772      -0.69049541      -0.64230182      -1.06724387      -2.52135582       1.61386137
H       -1.97343786       0.36971968      -2.46645911       0.28644461       0.31424585       0.79222356
H       -1.93648614       1.55865948      -1.00403896      -0.69126468      -2.06454718      -0.48853315
C       -2.94116592      -1.75382711      -1.34824545      -1.09485735      -0.78913198       0.69010108
C       -2.19640052      -0.90045009       0.78421215      -2.00014498      -1.60223893      -2.37298288
C       -3.60411021      -2.88783234      -0.73556911       1.56951841       0.83609118       1.42298411
H       -2.96034420      -1.73459175      -2.42012007      -0.04783366       0.29395870      -0.70334771
C       -3.47997507      -2.99903918       0.68644146       0.16887448       1.15596594      -2.05725633
H       -4.09962073      -3.75046103      -1.27164942       0.67551646       1.40059853       0.21905064
C       -2.79786731      -2.00070169       1.44287542      -0.32084582      -0.36728090      -1.70036974
H       -3.93253603      -3.88846936       1.09396980      -0.04326093      -0.05138314       0.76468792
H       -2.81349797      -2.15850426       2.51056778       0.46675274       0.38565012       0.32931066
H       -1.69067301      -0.14127816       1.25496093       1.06653494       1.65591471       1.79613386
27
Lattice="50.0 0.0 0.0 0.0 50.0 0.0 0.0 0.0 50.0" Properties=species:S:1:pos:R:3:forces:R:3 energy=-17658.833064979597 dihedrals="_JSON [50.59, 223.13, 72.4]" pbc="F F F"
C        1.12387894       1.82752155      -2.59515233      -1.72425811      -0.36230901       0.86350173
C        0.33872490       1.50836798      -1.47262493       1.94033649       1.76992080      -0.23668052
C        1.64100356       3.10031794      -2.57092754       1.31585845       0.62748534      -1.77748735
H        1.10778919       1.17800386      -3.50374242       0.18044923       0.52540241       0.99058101
C        0.44292119       2.41584097      -0.32091902      -3.16595622      -2.57477964       1.87505651
O       -0.40240802       0.41243569      -1.60976188      -1.65439667      -1.52756999       0.83536270
N       -0.13614059       2.00588354       1.03232082       0.91047030      -1.84382966      -4.11272091
N        0.88110357       3.62267411      -0.42604672       0.25746178       0.79092877       0.88863282
H       -1.00616610       1.51214435       0.85453077       0.26986656      -0.36071612       0.10695702
H       -0.40471205       2.72047507       1.63563331       0.11757635       2.31238584       0.84529102
C        1.44283485       3.99372740      -1.56707082       1.07601659       0.43933441       1.02401838
H        1.93555518       4.96897977      -1.50580881      -0.34544782      -0.05257038      -0.59435915
H        2.22933768       3.42758597      -3.39990507       0.36305983       0.26700337      -0.72128417
C       -1.78240527       0.57316428      -1.27945457      -1.07239247      -2.36811032       1.32631780
C       -2.36492658      -0.63689367      -0.42252272      -0.15843918      -0.16679413      -0.90116741
H       -2.47916279       0.48979193      -2.11708684       0.74983741       0.49347549      -0.80858722
H       -1.92114793       1.53060124      -0.83514747      -0.29490168       0.89465092       0.53684007
C       -3.16660385      -1.52913150      -1.14828994      -0.96060005      -1.97223635      -0.10594483
C       -2.16100271      -1.01230944       0.92447311      -0.27463932       0.62392572      -0.71721838
C       -3.53849989      -2.78091493      -0.56988526       0.01712823      -0.06038654      -0.31235397
H       -3.61300049      -1.42109388      -2.15290030       0.99871062       0.63881267       0.18180555
C       -3.30457900      -3.04336994       0.74643389       0.92495131      -0.99304732       0.78991818
H       -3.90113825      -3.72353410      -1.02424247      -0.28825997       1.34132393      -0.97294163
C       -2.62816121      -2.15421486       1.54111286       0.58826042       1.38909910       0.32724632
H       -3.41908324      -4.04886038       1.08284935      -0.66065134      -0.70837710       0.47221516
H       -2.35036381      -2.21618191       2.60831160      -0.51280798      -0.64175108      -0.58481101
H       -1.69664550      -0.37521079       1.60345029       1.40276724       1.51872885       0.78181227
27
Lattice="50.0 0.0 0.0 0.0 50.0 0.0 0.0 0.0 50.0" Properties=species:S:1:pos:R:3:forces:R:3 energy=-17659.005974031847 dihedrals="_JSON [51.55, 210.26, 84.03]" pbc="F F F"
C        0.80871483       2.12088208      -2.69392077       1.98169605      -0.00928327      -0.11108834
C        0.09656654       1.65208592      -1.56191090      -0.85554647      -0.31536335      -0.26929754
C        1.73959911       3.17802405      -2.61815414      -2.64927931       0.10588128       2.25067444
H        0.88975658       1.56281846      -3.60596895      -0.66188787      -0.58898792      -0.43862544
C        0.32517085       2.37171957      -0.41315037       0.55420238       2.98724149       0.60164989
O       -0.73600924       0.50942518      -1.57173410       1.21657911       1.00436872      -0.73147338
N       -0.24387293       1.94720578       0.82613844       2.08738379      -0.86254772      -0.73567803
N        1.04810698       3.62093651      -0.32738144      -2.67583428      -3.94870750      -0.34033422
H       -0.26124685       2.82918174       1.30805571       0.20705990       0.11743958       1.23550179
H        0.57622694       1.35303875       1.13397716      -1.51160732       0.79172537       0.73066633
C        1.63876049       3.97539587      -1.43506576       0.62270341      -0.99548589      -0.65830625
H        2.09806998       4.91044982      -1.28429296       1.08245086       1.29819750      -0.59205388
H        2.37579467       3.48968142      -3.40648774       0.35816994       0.10168012      -0.91045774
C       -2.08731140       0.60165770      -1.00150993       1.30603029       1.21108557       0.27358395
C       -2.44417637      -0.75546403      -0.45794928       0.73902159      -0.19596426      -1.12260861
H       -2.77052912       0.98349205      -1.81673138       0.50696859      -0.29242720       1.02400114
H       -1.91322470       1.27666899      -0.10463839      -1.20792388      -0.42756291      -1.32486568
C       -3.06039133      -1.74006536      -1.26138958      -1.38173536      -0.73145150       4.37002628
C       -1.97685099      -1.02792470       0.83824461       1.43102629       0.45191159       1.10343022
C       -3.57868901      -2.81498171      -0.43445549       0.45195189      -0.18816139      -2.49170224
H       -3.32350772      -1.61338349      -2.28643296      -0.30232311       0.23714846      -0.63597299
C       -3.03879717      -3.12982810       0.81539579      -1.30150594      -0.68395386      -0.29561230
H       -4.36018200      -3.51223398      -0.84690636       1.07697450       0.56363714       0.20160961
C       -2.21444931      -2.26455270       1.49850190       1.23132254       1.66791061      -0.16321025
H       -3.36756051      -4.09914021       1.18928528       0.13524913       0.18482144       0.49786595
H       -1.71587818      -2.47572691       2.48105296      -0.69007461       0.05856803      -1.02466055
H       -1.24077696      -0.22818123       1.26272925      -1.75107212      -1.54172013      -0.44306215
27
Lattice="50.0 0.0 0.0 0.0 50.0 0.0 0.0 0.0 50.0" Properties=species:S:1:pos:R:3:forces:R:3 energy=-17659.221445610852 dihedrals="_JSON [64.95, 221.42, 61.02]" pbc="F F F"
C        0.56280864       2.16335131      -2.73206581      -1.27280673      -0.37636279       1.50470675
C       -0.08632494       1.85651919      -1.47543497       1.27423513      -1.34634755      -4.74433117
C        1.54797653       3.14656972      -2.76096975      -0.20629592       1.19677118       1.60088561
H        0.19290242       1.64701462      -3.64809822       0.67941898       0.15755873       0.81666354
C        0.37213102       2.56398212      -0.38795726      -2.25599269      -1.82534727       1.18836137
O       -0.78538220       0.64946097      -1.53011759      -1.06687060      -0.09540691       1.39833562
N       -0.28067917       2.24479937       0.78252299       0.82794123       2.79860016       3.53442204
N        1.19277519       3.54838069      -0.42021620       2.09804387       3.36489808      -0.87289468
H        0.08569127       2.58788172       1.71405865      -0.16279283       0.17549503      -2.03034812
H       -0.50796163       1.32924835       0.96047833      -0.67006724      -2.83539395      -0.35701570
C        1.75682197       3.95660871      -1.58470095      -0.52720681      -2.13948019      -0.75902496
H        2.37917366       4.88164591      -1.60254425      -0.34601106      -0.96507862       0.24072221
H        2.14766693       3.24630191      -3.63814860       0.20510244       0.60029712      -0.70919538
C       -2.17964281       0.48697599      -0.98079139       0.57125297       4.36346696      -1.82153955
C       -2.44898796      -0.76121087      -0.24693079       0.55571294       0.15463721      -1.35547021
H       -2.85173616       0.62142441      -1.87640547       0.61448421      -0.90261679       0.54515160
H       -2.41261137       1.48483828      -0.52118877       0.30613291      -1.08006927       0.76377706
C       -3.21093263      -1.65927898      -0.95371085      -0.78971180      -0.67906543      -1.63491002
C       -1.83200567      -1.18203125       0.87736125       0.89103795      -0.14604584       2.02995542
C       -3.45112998      -2.93118261      -0.50580385       1.44165578      -1.70617494       2.59463870
H       -3.45406131      -1.33226334      -1.97695361      -0.60643497      -0.45053989       0.49169736
C       -2.79045147      -3.36469750       0.74277308      -0.81154830       2.34881035      -1.86570532
H       -4.03718447      -3.67179349      -1.04410085       0.01231049       0.18652650      -0.15788947
C       -1.99847612      -2.45935406       1.43972868      -0.34687635       0.22493516       0.71508564
H       -2.89678029      -4.32474016       1.15411042      -0.50024764      -1.45842319       0.24247311
H       -1.61122599      -2.65751565       2.49738011      -0.26182047       0.01595329      -1.83338928
H       -1.16296138      -0.50632649       1.37149680       0.34735452       0.41840287       0.47483784
27
Lattice="50.0 0.0 0.0 0.0 50.0 0.0 0.0 0.0 50.0" Properties=species:S:1:pos:R:3:forces:R:3 energy=-17659.066518774474 dihedrals="_JSON [78.8, 206.89, 59.86]" pbc="F F F"
C        0.18439347       2.18169696      -2.83864898       2.72529175       4.35502156       2.73935323
C       -0.08798620       1.81620349      -1.52611372      -0.55741061      -0.74438804      -1.50772295
C        1.06955036       3.39250725      -2.97219946      -1.66565382      -2.89346874       0.20065772
H       -0.01587500       1.73056260      -3.74398893      -1.25586918      -1.61782494      -1.48788453
C        0.46427074       2.57186926      -0.39992457      -2.78949943      -3.97728012       0.33768948
O       -0.72641382       0.59472837      -1.37684963       1.22814311      -1.01174940       0.91285291
N       -0.01326296       2.20385973       0.89978818      -0.10075607      -2.03714882      -1.55483342
N        1.37588039       3.43924414      -0.51897902       1.96048332       2.04067952      -1.75715328
H        0.50464120       2.77451404       1.51592109       0.72438346       0.40187253       1.39542251
H        0.08907957       1.15184639       1.10311901      -0.00913019       2.38616388      -0.50977159
C        1.68943992       3.77720521      -1.81905215       0.45714694       2.52859860      -0.70280612
H        2.40948889       4.59888646      -2.04485025      -0.18543038      -0.54341273       1.23292386
H        1.25286857       3.86842329      -3.96825705       0.10737904      -0.61230306       1.06141007
C       -2.09007718       0.48739582      -0.92565125      -0.13755496       3.15676119      -0.55669307
C       -2.49479928      -0.77455839      -0.22256058       0.68235758       0.48413152      -2.87510075
H       -2.62661229       0.55466972      -1.87527413      -0.72672164       0.30583167       0.18078258
H       -2.18807422       1.44774015      -0.33380488      -0.82932858      -1.13515272      -0.25174272
C       -3.27189388      -1.72625488      -0.99046219       0.91738349       0.17049043       1.80264173
C       -1.80816874      -1.05893081       0.91667180      -2.04655909      -2.79414469       0.27115868
C       -3.26504182      -2.99605293      -0.39189940      -1.34922371      -0.60968244      -1.05663752
H       -3.79781992      -1.41676561      -1.96553450       1.02180067      -0.80138097       1.64142114
C       -2.72334926      -3.31738222       0.90522652      -1.49550543       0.24558398      -3.20308547
H       -3.76546468      -3.79481843      -0.98048133       0.25085012       0.29796598       0.61988374
C       -2.05247249      -2.32492041       1.52078841       1.81041913       1.19207912       1.72814291
H       -2.89824801      -4.32973594       1.25232147       0.26815318       0.11716764       0.40290005
H       -1.61378647      -2.53255594       2.49753574       0.07361407       0.10530234      -0.00124185
H       -1.19350256      -0.32529745       1.33269100       0.92123723       0.99028671       0.93743268
27
Lattice="50.0 0.0 0.0 0.0 50.0 0.0 0.0 0.0 50.0" Properties=species:S:1:pos:R:3:forces:R:3 energy=-17659.41108648836 dihedrals="_JSON [85.66, 202.73, 77.86]" pbc="F F F"
C        0.10095228       2.25586256      -2.78565005       1.27416536       1.09022953       1.20755976
C       -0.03312787       1.75253331      -1.50248739       0.52140852      -0.36789512       0.92918310
C        0.93515800       3.36363462      -3.04072180      -0.27529905       0.49552677       1.49699771
H       -0.46752976       1.74050366      -3.47451762      -0.90018139      -1.15050953      -2.02721987
C        0.51970014       2.41891171      -0.35469188      -0.77808659       0.94487622      -1.23600368
O       -0.61090992       0.50824939      -1.34437754      -1.03682286       0.31271583       1.07873977
N        0.13764014       2.08469990       0.93863966       0.41426763      -0.25463835       0.31707939
N        1.21358634       3.55722276      -0.55492671      -0.71174828      -1.65604226      -0.27624484
H        0.74397595       2.40956818       1.67702422       0.24239559       0.72719995      -0.21267296
H       -0.02530907       1.11627687       1.14733170      -0.24161324      -0.60290427      -0.66390594
C        1.40145728       3.90608135      -1.84097763       2.21573996       1.90548334       0.36287889
H        2.13804016       4.75236243      -1.82953009      -0.83893421      -0.46650097      -0.70655450
H        1.20158914       3.91492584      -3.97291285      -0.57097711      -1.00528912       0.59805159
C       -2.04879429       0.58159662      -0.93556219       2.07063268      -0.82196603       1.35512301
C       -2.40242221      -0.72782657      -0.26168248      -0.39041051      -0.48397664      -0.52971356
H       -2.46777869       0.76926296      -1.89517636      -1.57822837       0.27179813      -0.38526695
H       -2.19285576       1.32978754      -0.14669360       0.08418005       0.66984076      -0.64742482
C       -3.02943849      -1.73846306      -0.98905954      -1.78035430       1.71659577      -3.49483997
C       -2.04854750      -1.03366862       1.03637847       0.07499504      -0.73073207      -1.05785724
C       -3.27277888      -2.98273620      -0.51428801       2.19105251      -1.52103073       3.15380578
H       -3.45916061      -1.40533910      -2.03891132       1.07585855      -0.97585781       1.97838083
C       -2.63369973      -3.30625017       0.80482365      -1.21569370       0.89694350      -3.73311615
H       -3.62060316      -3.80325826      -1.14262988      -0.34271220       0.26239753       0.20242310
C       -2.01870112      -2.32537054       1.55206548      -0.65369006      -1.52944456      -0.91208855
H       -2.50480678      -4.34753669       0.95625970      -0.08438852      -0.97858212       0.84600342
H       -1.42530535      -2.70344316       2.37944786      -0.17653525       0.80677926       0.50162284
H       -1.72141035      -0.27152219       1.62286766       1.41097975       2.44498300       1.85505984
27
Lattice="50.0 0.0 0.0 0.0 50.0 0.0 0.0 0.0 50.0" Properties=species:S:1:pos:R:3:forces:R:3 energy=-17658.891922434763 dihedrals="_JSON [67.46, 198.09, 80.69]" pbc="F F F"
C        0.32968412       2.19179875      -2.90164576      -1.64407430      -1.94031997       4.77138183
C       -0.04772289       1.71469368      -1.54362919       1.10037156       1.97225282      -2.72795821
C        0.84103746       3.41520996      -3.01071811       1.86232441       1.88748166       0.37719580
H        0.15589248       1.55069818      -3.68355773      -0.57938125      -1.48195798      -2.11049767
C        0.39811510       2.42649351      -0.46771935       1.51498538       3.03492133      -0.37898745
O       -0.72352869       0.60393275      -1.28994951      -2.11765132      -1.82860744       0.35005307
N        0.10170452       2.06668329       0.80345199      -0.39889214      -0.99805343       1.34756614
N        1.07237634       3.62968150      -0.59383436      -1.11649953       0.15776089      -1.11111095
H        0.20629149       2.77461603       1.52829695       0.40722543      -0.58941841      -0.31384889
H        0.16986687       1.06826416       1.02062267      -0.02493362       0.79162388       0.18359544
C        1.16696220       4.13203013      -1.82965781      -0.55535123      -0.50168938       0.04183428
H        1.41872910       5.18101823      -2.01497176       0.60285144      -0.16236980       0.75851570
H        1.23499829       3.80543316      -3.94478149      -0.43684192       0.10821390      -0.19266552
C       -2.07428311       0.64060004      -0.65052804      -0.26967875       0.27640057      -0.30964056
C       -2.24396760      -0.77687619      -0.14593292       0.49250821      -1.02556831       0.20583355
H       -2.87645053       0.71047382      -1.46946287       1.23632724       0.74032765       1.00925941
H       -2.22523627       1.45801866       0.20201766       0.68703340      -1.64149399      -2.08882871
C       -2.90158386      -1.70951146      -1.01110729       2.02076072       0.29625466      -0.26042966
C       -1.65265114      -1.20778379       1.06549508      -3.95043963      -3.05187794      -0.45932211
C       -3.06261022      -3.05318174      -0.57181029      -1.47363928       2.65822307      -2.92384640
H       -2.89770207      -1.32797413      -2.08631727      -0.99250882      -0.92603356       1.34824810
C       -2.74268477      -3.32979957       0.71681879      -0.54636105      -1.36034707       1.37124731
H       -3.68762810      -3.73707564      -1.20419294       1.01418235       0.36289822       0.67073853
C       -2.10744041      -2.50560049       1.61188070       2.44566136       2.68364568      -0.19123133
H       -3.14485113      -4.26260098       1.01301745       0.00898092      -1.19694677       0.92374617
H       -1.83054242      -2.80384828       2.67861374      -0.51379343       0.33306095      -1.69128354
H       -1.23609455      -0.49493374       1.68686880       1.22683384       1.40161877       1.40043567
27
Lattice="50.0 0.0 0.0 0.0 50.0 0.0 0.0 0.0 50.0" Properties=species:S:1:pos:R:3:forces:R:3 energy=-17659.34911289751 dihedrals="_JSON [67.51, 189.85, 87.31]" pbc="F F F"
C       -0.03169793       2.30540225      -2.76121703      -0.25566962      -1.03351550      -0.73701926
C       -0.14501827       1.79286556      -1.50167361       0.04075000       1.11365680       2.84503410
C        0.63672404       3.49925569      -2.94031952       1.65698694       2.60854080       0.64424580
H       -0.40397170       1.63028552      -3.55739845       0.34493007       0.78760477       0.11190181
C        0.36439858       2.65349355      -0.41004089      -0.10877102       0.16244124      -2.37869792
O       -0.67320728       0.51166999      -1.26611651       1.06249914       0.85155894      -0.29639172
N        0.50243741       2.18063257       0.83776558       0.56945693      -2.08990970       2.95627816
N        0.83461707       3.96256983      -0.55708983      -0.20582501      -3.03856777      -0.15880533
H        1.24246380       2.66039128       1.33060559      -0.22976556       0.46561373       0.14688033
H        0.57656081       1.16231233       1.11076680      -0.60986102       1.56511346      -1.40305273
C        1.08642895       4.29961933      -1.81572617      -1.41732601      -1.52675196      -1.45045623
H        1.65960526       5.22079760      -1.92510612      -0.28764323       0.02448714      -0.37951801
H        0.93199364       3.90100263      -3.91046648      -0.37974191      -0.32986970      -0.08337486
C       -1.88547213       0.44833116      -0.55976980      -1.26750378       1.97398227       1.22333442
C       -2.24892532      -0.93304911      -0.15512655       0.46298568       0.21199297       0.36574798
H       -2.71344129       0.94869814      -1.04182957      -0.38880326      -0.14085623      -1.54743617
H       -1.91765747       1.12549850       0.32203167       0.97952662      -0.53425408       0.25121237
C       -3.03979722      -1.74935837      -0.99628441       1.62335012       1.04201659       0.40713576
C       -1.71721185      -1.35395415       1.07338064       1.59995942      -2.19821471       0.04481239
C       -3.20543906      -3.07087011      -0.63064233      -2.23590755      -0.63360808      -1.24689037
H       -3.27485799      -1.30245838      -1.96925647      -0.58422013      -0.39762887       0.32059708
C       -2.57189486      -3.51255770       0.50233659       1.15723244      -2.91204939       1.21370490
H       -3.98405895      -3.70759881      -1.16490501       1.46606634       0.60604851       0.52150456
C       -1.73981610      -2.75985902       1.31777226      -2.06347626       1.21939384       0.69151251
H       -2.53670049      -4.59490635       0.84185825      -0.86852182       1.11175919      -0.91789144
H       -1.56452021      -3.30906809       2.26659651       0.95105962       1.01142313      -0.49143687
H       -1.01836529      -0.75948286       1.71094592      -1.01176715       0.07959260      -0.65293126
27
Lattice="50.0 0.0 0.0 0.0 50.0 0.0 0.0 0.0 50.0" Properties=species:S:1:pos:R:3:forces:R:3 energy=-17659.738588464 dihedrals="_JSON [72.59, 186.36, 79.96]" pbc="F F F"
C       -0.20998487       2.33853220      -2.78589877      -1.90926771      -1.92895523       1.20857169
C       -0.04306004       1.83458816      -1.46939761      -1.42584885      -1.64605255      -0.56217296
C        0.21589574       3.63558048      -3.01660634       1.55043053      -0.08652278      -0.38929950
H       -0.90032536       1.64868762      -3.43720526       1.67287327       1.71642775       0.84759232
C        0.62535681       2.59491249      -0.49802815      -0.26220874       0.49088329       0.47196372
O       -0.65065511       0.52816322      -1.15463162       2.16658637       2.17598037      -0.53155973
N        0.57973326       2.18203145       0.83467790       0.59507549       3.11856256       0.03252624
N        1.17434050       3.80016898      -0.77119484      -0.30087529      -1.12442751       0.07019263
H        1.22382928       2.64566912       1.49809662      -0.50614682      -0.18778228      -0.97942872
H        0.64476193       1.23264255       0.87978399       0.11187743      -3.43787802       0.47856295
C        1.00984999       4.25369275      -2.00092579      -1.46949152       0.37212321      -0.95705382
H        1.36204862       5.27019012      -2.14667868       0.29051029       0.02021921      -0.28134498
H        0.13313985       4.05133779      -4.03069727      -0.02432492       0.18322001       0.58884404
C       -1.83402641       0.55521327      -0.37680486      -1.81473146       1.51245491      -1.53804766
C       -2.16384857      -0.88374206      -0.06037284       0.14020738       1.74374545      -1.06468704
H       -2.71807478       0.89136802      -1.09241340       1.52088299      -0.04294378       1.52914175
H       -1.69901972       1.31155498       0.47567258      -0.52452561      -1.40073382      -0.81402092
C       -2.96732979      -1.65313065      -0.85252754      -3.59855903      -0.22453848      -2.60604114
C       -1.54634939      -1.53607257       0.90936337       2.75182345      -2.06905689       5.06301537
C       -3.34692176      -2.97941231      -0.55603271       0.99977407       0.01274214       0.40974088
H       -3.51002611      -1.11410699      -1.70916839       0.94212252      -0.96624139       1.01278715
C       -2.78744600      -3.55689044       0.61979039       0.01876795       0.96357224      -1.72558444
H       -3.95095283      -3.62734376      -1.24200509       0.36021556       0.98739897       0.68029950
C       -1.83894495      -2.85175326       1.33242048      -0.22279455       0.61056486      -0.44709816
H       -3.00450785      -4.56633389       0.81673322      -0.39081680      -1.33205585       0.58329374
H       -1.33011009      -3.25996813       2.21258823      -0.16908754       0.03164290      -0.34145919
H       -0.77024454      -1.10799032       1.58054527      -0.50246846       0.50765072      -0.73873374
27
Lattice="50.0 0.0 0.0 0.0 50.0 0.0 0.0 0.0 50.0" Properties=species:S:1:pos:R:3:forces:R:3 energy=-17659.67961161504 dihedrals="_JSON [91.47, 175.93, 88.17]" pbc="F F F"
C       -0.42205331       2.48971535      -2.72409820       0.84170784      -1.04571353      -1.42896295
C       -0.19243820       1.98376120      -1.47584747      -0.77419718      -2.80122644       1.26161117
C        0.33921690       3.59466556      -3.08772090      -1.55867938       0.96525808      -1.69367690
H       -0.92115674       1.88283454      -3.52546229       0.11631474       0.63764815       1.11313165
C        0.61840190       2.62087680      -0.54666404       0.39966062       2.28574124      -0.25096456
O       -0.58007000       0.66516497      -1.10946998       0.43735442       0.68847931      -1.32027812
N        0.61462800       2.21934382       0.77554040       0.80629900      -0.81111952       1.09524692
N        1.26395315       3.77018231      -0.88637624      -0.54430121      -1.23233552       1.46088849
H        1.41040264       2.44184121       1.36473957       0.11587562       1.04134238      -0.56152354
H        0.52489061       1.22808288       0.94253068      -0.60683720      -0.35168886      -0.70890631
C        1.09035288       4.23756779      -2.10563708       0.11050506      -0.68829449      -1.10672860
H        1.68093268       5.09095777      -2.35201885       0.33413394       0.79625226      -0.20407344
H        0.15143263       3.94477308      -4.15948096       0.82358170       0.00165432       1.70982432
C       -1.78356028       0.48999560      -0.39726955       0.41330438      -0.10488598       0.40631154
C       -2.08163451      -0.97890373      -0.18239321      -0.13677373      -0.02667610       1.17618822
H       -2.59131289       1.04877033      -0.82743554      -0.76310061       0.21826810      -0.70403538
H       -1.61900961       0.91776500       0.58846991      -0.26799603       0.19948442       0.45174162
C       -3.07428406      -1.76266945      -0.80730348      -0.19203737       0.87021342       0.37460973
C       -1.51935696      -1.52595872       0.97505191      -0.01420624      -1.96360603       0.66409836
C       -3.44576599      -2.99511282      -0.34008845      -1.19355718      -1.06592458      -1.00618158
H       -3.72204508      -1.40613383      -1.57586297      -0.02510792       0.84265274      -0.78941718
C       -2.78563507      -3.65897565       0.68210391       0.65637913       3.38076707      -1.01312809
H       -4.33233433      -3.50708621      -0.79976577       1.00573224       0.45876732       0.11649337
C       -1.87170649      -2.88405115       1.35769824       2.25472253       1.25961307       2.29676305
H       -2.93816922      -4.66484208       0.66389170      -0.42091146      -3.01063344       1.34352024
H       -1.37469238      -3.21717460       2.33646550      -0.64204269       0.04371677      -1.66300360
H       -0.75941276      -0.98494203       1.62912925      -1.17582300      -0.58775419      -1.01954843
27
Lattice="50.0 0.0 0.0 0.0 50.0 0.0 0.0 0.0 50.0" Properties=species:S:1:pos:R:3:forces:R:3 energy=-17659.1460995951 dihedrals="_JSON [104.78, 180.39, 76.33]" pbc="F F F"
C       -0.21800038       2.15713465      -2.74789172       0.14025214       1.17065364      -0.02949936
C       -0.06405311       1.80463637      -1.43362683      -1.38464953      -2.41404519       0.32322919
C        0.31798785       3.43027987      -3.05745834       2.51182570      -1.27276471      -2.69060479
H       -0.70407030       1.44729910      -3.48645129       0.44929165       1.20773201       0.98140373
C        0.78511483       2.49942791      -0.56339868      -1.46217089      -0.40240540       0.38313108
O       -0.66635061       0.59980114      -1.00712155      -0.83252758       0.96498274       0.19239367
N        0.84657026       1.99765219       0.74216571       1.53758510       1.32278892       0.66582973
N        1.34136268       3.65190221      -0.90359848       1.41217532       0.32488888       1.01489966
H        1.60058112       2.45854746       1.29942617      -0.93089378      -0.55578047      -0.72565084
H        0.90529110       0.99109515       0.79717590      -0.12032241      -0.09731233      -0.16917057
C        1.23882160       4.10083294      -2.13446395      -2.96061251      -0.20523941      -2.69919917
H        1.67610233       5.08863073      -2.47888452      -0.21300582      -1.31180328       0.85332132
H        0.43214606       3.44548530      -4.21880231      -0.25720430       1.39567696       2.09061834
C       -2.15227486       0.64634377      -0.63974432       2.77840086      -1.58787330       0.28354976
C       -2.35467599      -0.86331523      -0.23460872      -0.48780418       2.59601218       1.70482517
H       -2.74158835       0.96315537      -1.50564635       0.00104176       0.09097190       0.07511059
H       -2.21183482       1.34316762       0.24092120      -0.36368845      -0.62339523      -0.86833561
C       -3.20694394      -1.75688138      -0.88582794      -0.64470516       0.33926405      -0.32829430
C       -1.82002797      -1.16244468       1.04842725       1.82429856       1.97932205      -1.21294012
C       -3.38814299      -3.03406298      -0.31889751       0.56137504       0.91773608      -0.61715761
H       -3.77292468      -1.36409876      -1.77799244       0.62934478      -0.80808597       0.82663741
C       -2.63257814      -3.29955731       0.82598042      -2.97008162      -5.88658987      -1.98004018
H       -4.04147108      -3.77205602      -0.78761088       0.20645374       0.06967409       0.15651768
C       -1.91597707      -2.44771189       1.49391559       2.10765429       2.38859505       2.90238857
H       -2.55464639      -4.33218923       1.26455029      -0.81926756       0.70605558      -0.80159955
H       -1.52589353      -2.85013552       2.41946751       0.60739479       0.61917198       0.25586775
H       -1.11777915      -0.40855622       1.54315954      -1.32015992      -0.92823094      -0.58723155
27
Lattice="50.0 0.0 0.0 0.0 50.0 0.0 0.0 0.0 50.0" Properties=species:S:1:pos:R:3:forces:R:3 energy=-17659.12842726358 dihedrals="_JSON [110.29, 195.15, 50.71]" pbc="F F F"
C       -0.28723397       2.22479611      -2.70881505      -2.14217698      -4.36826256       1.94538383
C       -0.08156077       1.65916047      -1.36920708      -0.77927784       0.13837619      -3.41631203
C        0.23467691       3.37896235      -3.11034380       2.17059472       1.91071224       1.51826497
H       -0.94861949       1.59259076      -3.35959074       0.47314886       0.83629180       0.50161975
C        0.66404387       2.41250480      -0.50238897      -1.12377456      -0.50958321       1.74137918
O       -0.66088610       0.44412571      -1.06360538       1.55925569       1.39768449      -0.25713518
N        0.65518160       2.10871229       0.91947459       1.95790807      -0.53999255      -0.05030665
N        1.20789875       3.54969161      -0.91624154       2.28728610       0.68968385      -1.01998290
H        1.26960137       2.83961861       1.33331136      -0.59362095      -0.71425464      -0.12578000
H        1.07780183       1.15033266       1.21714488      -1.05170788       2.19081378      -1.25485563
C        1.17783084       3.94010754      -2.20046402      -0.47020891       0.25016764       0.10038535
H        1.91663754       4.70203504      -2.61942416      -1.20014556      -0.52290231       1.27332144
H       -0.09947935       3.97246459      -3.91472498       0.01242877       0.12000014      -1.57634304
C       -2.08393591       0.46212915      -0.97887108       1.58055445       2.97719330       1.00935273
C       -2.32869345      -0.77040913      -0.31606449      -1.46651059      -2.31319275       0.01879435
H       -2.44733459       0.57986873      -1.96878740      -1.05279667      -0.01949188      -0.98621065
H       -2.38469256       1.32777860      -0.32365449       0.07245257      -0.41609649      -0.72638309
C       -3.15678603      -1.71130962      -0.88718643       0.35179418      -2.32784214       2.65798594
C       -1.61692907      -1.02940305       0.85165725       0.73473082       1.95096236      -0.22075294
C       -3.25578793      -2.99842498      -0.14763208       0.65962066       2.43813589       0.03327641
H       -3.72166297      -1.41824214      -1.77090015      -0.02129107      -0.63832000      -0.04634960
C       -2.57880967      -3.21767940       1.08806471      -1.31653635      -0.12946307      -2.51472596
H       -3.89864237      -3.73383703      -0.56487984      -0.57136414      -0.82608643      -0.21384383
C       -1.71264809      -2.16876574       1.51641908      -1.61769970      -4.34904163       1.68202283
H       -2.79712545      -4.22771220       1.57829214       0.80481671       1.73107276      -0.33921673
H       -1.24047574      -2.41073847       2.45079468       0.71196723       0.58052696       0.41595590
H       -0.94127602      -0.29071675       1.25703579       0.03055238       0.46290826      -0.14954446
27
Lattice="50.0 0.0 0.0 0.0 50.0 0.0 0.0 0.0 50.0" Properties=species:S:1:pos:R:3:forces:R:3 energy=-17660.021526706605 dihedrals="_JSON [118.63, 195.17, 38.06]" pbc="F F F"
C       -0.06467081       2.15125284      -2.85730931      -2.07470690       0.25781875      -0.70266219
C       -0.03159798       1.73947095      -1.53894598       0.12518763       0.87246029      -0.17370211
C        0.37439409       3.45758643      -3.17923907       0.65632745      -0.96471394      -1.94461794
H       -0.69690128       1.56337780      -3.58624344       1.10108182       0.48097542       0.68526579
C        0.55993796       2.61077900      -0.58683799       0.27137769       0.04878057      -0.11814314
O       -0.49876944       0.56375530      -1.07772303      -0.33988802      -1.56671332       0.85522808
N        0.82407470       2.21755081       0.70712908       0.26596991      -0.07213524      -1.71147770
N        0.96218978       3.81736429      -0.92386765       1.34158628      -0.06364052       0.89696818
H        1.11832370       2.95454048       1.29255880       0.17635608       0.88594982       0.75828240
H        0.15672134       1.59731936       1.04711075      -1.12111501      -1.34062278       1.11365583
C        1.01208480       4.15485020      -2.19875467      -0.55638147       1.78107466       0.02566136
H        1.45452300       5.14375080      -2.38714561      -0.18724326      -0.28882839      -0.11860219
H        0.38457708       3.86478503      -4.22292372      -0.17848173      -0.63419384       0.97339416
C       -1.86855844       0.20978403      -1.17477971      -1.49489279       0.25654298       0.44404423
C       -2.24282696      -0.98966324      -0.26494532       0.36051543       2.18431103       0.11669676
H       -2.13457865      -0.10710950      -2.20577423       0.14244214       0.42318774       0.27514809
H       -2.55916136       1.06583475      -0.85509031       1.03464217      -0.64087433      -0.63727922
C       -3.26766806      -1.82417144      -0.65692991       0.60435894      -3.72718115      -0.11855767
C       -1.68650192      -1.13896556       1.01603194       1.01836418      -0.96964867       1.11770528
C       -3.43908696      -3.05089872       0.08531258       0.21204930       2.07184567      -0.76497549
H       -3.65095273      -1.93458627      -1.68351348      -0.05859804       1.02013768       0.35644754
C       -2.65266469      -3.28159598       1.20166244      -1.53485016      -2.78949188      -0.01687884
H       -4.13279475      -3.79546470      -0.29627403      -0.00651340      -0.02170204       0.18134494
C       -1.76326439      -2.37877343       1.69295326      -0.16894705       2.45392265      -0.51433640
H       -2.81616461      -4.26197971       1.68073909       0.36116316       0.42244818       0.00690934
H       -1.19623527      -2.52385324       2.60095388       0.00340274      -0.14079117       0.18526151
H       -1.11700177      -0.39373111       1.59993636       0.04679293       0.06108184      -1.17078063
27
Lattice="50.0 0.0 0.0 0.0 50.0 0.0 0.0 0.0 50.0" Properties=species:S:1:pos:R:3:forces:R:3 energy=-17659.60107297934 dihedrals="_JSON [138.88, 190.78, 36.54]" pbc="F F F"
C       -0.24348892       2.08490089      -2.87726791       0.65693683      -1.27796979       2.73456162
C       -0.15572712       1.80953161      -1.47584684       1.07339654       0.82305689      -0.76734283
C        0.20271596       3.32348106      -3.27723385       0.64523337       1.01171780       1.67920038
H       -0.42294999       1.19834386      -3.51437281      -0.31961166       0.90133425       0.05053225
C        0.57445404       2.68870783      -0.60695186       1.07787913       1.51060715       0.64769703
O       -0.44435434       0.60697697      -0.93774302      -1.79201076      -1.81920683      -0.31972631
N        0.98739731       2.31187291       0.68132984       0.38999650       1.01791897      -0.45167664
N        0.98011479       3.93219837      -0.99456612      -1.56456643      -1.32732148      -2.20451644
H        1.65145272       2.80261369       1.32952748      -1.25676104      -0.22508127      -1.79834171
H        0.59924841       1.48971670       1.04255924      -0.49945622      -1.35486587       0.46626050
C        0.70809050       4.23617395      -2.32007567       0.01138284      -2.11266525       2.34760168
H        0.94564433       5.24899332      -2.47040015       0.39752373       1.23400440      -1.12682850
H        0.34265158       3.52547396      -4.28661885      -0.19541536       0.68713504      -1.93916947
C       -1.82407340       0.07987238      -1.22743987       2.01938359       0.61198017      -1.43769969
C       -2.05412827      -1.10751856      -0.34981611      -0.05834014      -0.33520662       0.93559557
H       -1.95243972      -0.25815884      -2.37344876       0.33901758       1.05893012       2.47586370
H       -2.43450811       0.96689599      -0.97301191      -0.43182149      -0.66241189      -0.39308791
C       -2.92520384      -2.10130424      -0.78578560      -0.42031080       1.01670299       1.38974029
C       -1.57343677      -1.19604645       0.96845089       1.63634075       0.80956487       0.75833966
C       -3.39624086      -3.02361697       0.12005405       0.94261103      -0.89044072       1.08089991
H       -3.47108585      -1.95447135      -1.67989475      -0.22845982      -0.13856146      -1.34235961
C       -2.84575000      -3.15328647       1.41911839       0.88355843       2.29797362      -2.45678654
H       -4.14264276      -3.70406081      -0.22068388      -0.59155251      -0.65202319      -0.06279154
C       -1.88687932      -2.23506848       1.86526479      -1.43114839      -0.12701858      -0.74853731
H       -3.07276234      -3.93694645       2.03174627      -1.12287320      -2.18646691       1.64830111
H       -1.62778092      -2.33216158       2.93777953       0.56633632       0.51829329      -0.87317582
H       -0.82525173      -0.44123107       1.30204584      -0.72726881      -0.38997972      -0.29255338
27
Lattice="50.0 0.0 0.0 0.0 50.0 0.0 0.0 0.0 50.0" Properties=species:S:1:pos:R:3:forces:R:3 energy=-17659.272991034533 dihedrals="_JSON [141.85, 188.59, 29.01]" pbc="F F F"
C       -0.38930337       2.07291421      -2.73338601       0.83683144       2.76790598      -0.54871688
C       -0.00854437       1.73970549      -1.47021146      -0.64701150      -0.86856870       1.30826902
C        0.01469007       3.35426012      -3.25313593      -0.11496119      -1.06845050       0.17628210
H       -1.07828225       1.54735497      -3.32499224      -0.67741683      -1.33591202      -0.67912357
C        0.73597894       2.75236276      -0.72919848       0.55082477       0.38525139       2.48224461
O       -0.44997211       0.48189114      -0.85648722       2.80328583       3.65333954       0.49379473
N        0.88191266       2.59941824       0.68022488       0.55308412       0.51023687      -1.50394742
N        1.22262392       3.94966235      -1.20016439      -2.16212464      -2.49222255      -0.37872338
H        1.56617051       3.25119311       1.14045541      -1.04302655      -1.25984089      -0.84858731
H        0.79367024       1.64635905       1.00810539       0.27088321       0.18561722       0.22937715
C        0.76052794       4.19616347      -2.44442017      -0.67986793      -3.84591385       0.80158209
H        1.05771692       5.01686957      -2.90572255       1.66344487       4.39319129      -1.67535568
H       -0.17021741       3.63260975      -4.31877534      -0.10986356      -0.20894698       1.09720228
C       -1.68447756       0.00803134      -1.22520594      -0.81154172      -1.75085075       1.26496375
C       -2.04558397      -1.19961035      -0.30556996       2.97149160       2.20545488       2.46970804
H       -1.56378923      -0.42358258      -2.18364141      -0.53803171      -0.24082034      -1.75886700
H       -2.48346781       0.76570081      -1.17931495       0.15841010      -0.02332017      -0.15571905
C       -2.83396885      -2.20333563      -0.75721009       0.17046660      -0.21712569       0.71814327
C       -1.52586724      -1.27403437       1.04708939      -1.63757430       1.75065856      -1.77356548
C       -3.30447687      -3.16522299       0.06297584      -0.74587533      -0.81446689       3.67552644
H       -3.06057059      -2.22527064      -1.73946538      -1.00082246      -0.01334280      -3.58306301
C       -3.03101567      -3.01072104       1.46590926      -2.03210928      -1.89062998      -2.63740222
H       -4.02103400      -3.96926384      -0.17076551       0.51079833       0.48432515      -0.48403113
C       -2.18293516      -2.09619193       1.95124946       2.61395895       1.09576241       0.96656539
H       -3.63068008      -3.63259909       2.06755206      -0.35301986      -0.91494808       1.22866429
H       -1.85483580      -2.01421651       3.00482605      -0.62424685      -0.26992996      -0.46131714
H       -0.88266208      -0.48459690       1.44578941       0.07401391      -0.21645313      -0.42390389
27
Lattice="50.0 0.0 0.0 0.0 50.0 0.0 0.0 0.0 50.0" Properties=species:S:1:pos:R:3:forces:R:3 energy=-17658.945713196576 dihedrals="_JSON [145.46, 176.84, 65.61]" pbc="F F F"
C       -0.40494276       2.17047800      -2.82472184       2.06407981       1.07179914       0.03184951
C       -0.14515468       1.91813892      -1.49051575       0.92393760       1.23427065       0.88729461
C        0.34665525       3.30633738      -3.39754714      -0.08286659       0.35715161       2.55933886
H       -0.94518207       1.40930984      -3.38337090      -0.01799395       0.39764830      -0.37369214
C        0.66298230       2.86111249      -0.66290699      -0.67371025      -1.59538678      -3.85173461
O       -0.40854193       0.77963117      -0.77021459      -0.32171605      -0.40928816       0.12168789
N        0.79485891       2.46660840       0.62094455       0.50767741      -0.56423468       1.45357714
N        1.31997883       3.87540158      -1.21698000      -1.05706270      -0.04762249       0.74987135
H        1.25065803       3.19163008       1.14826797       0.62491737      -0.28349403       0.47937769
H        1.09305695       1.47124676       0.75765282      -0.51295301       1.62284337       0.01372027
C        1.10073797       4.13910931      -2.53455024      -1.99398564      -4.04223295       0.86264834
H        1.66764012       4.92241271      -2.86719043       1.29464417       2.16516752      -1.31753717
H        0.42535911       3.63979063      -4.41095330      -0.70886214      -0.46896333      -0.85314314
C       -1.63305038       0.09405443      -0.93060394      -0.20954155      -0.95203631      -2.08344210
C       -1.81700110      -1.23453441      -0.12668121      -1.94701692      -0.16856468      -2.82080547
H       -1.77549143      -0.13561413      -2.11231496      -0.00688010       0.42137981       2.74369951
H       -2.46331881       0.72633555      -0.55136796       0.30642374       0.01166519      -0.61275786
C       -2.59549506      -2.22157958      -0.85800989       0.94948888      -0.30823106       4.02933537
C       -1.87487620      -1.25138417       1.23227490      -1.75743033      -1.37085836       2.30293142
C       -3.29758734      -3.19985851      -0.08432023       1.42621262       1.38722124      -2.97964872
H       -2.42271561      -2.26290039      -1.89535980      -0.58541964      -0.16904714      -1.45265760
C       -3.28543983      -3.24248898       1.28588446      -0.06969988      -1.36147095       0.70946938
H       -3.85985706      -3.92979976      -0.62536886      -0.26993235      -0.67398056      -0.32457788
C       -2.63494992      -2.26477180       1.99793861       1.00410574       3.03205534      -0.07087720
H       -3.69486259      -4.18484625       1.70887663      -0.23057217       1.12415899       0.30320228
H       -2.90427352      -2.02560147       3.07547136       0.97809047      -0.76976027      -1.23239490
H       -1.50898223      -0.37163593       1.71932246       0.36606544       0.35981058       0.72526514
27
Lattice="50.0 0.0 0.0 0.0 50.0 0.0 0.0 0.0 50.0" Properties=species:S:1:pos:R:3:forces:R:3 energy=-17659.841167316863 dihedrals="_JSON [144.45, 176.81, 57.63]" pbc="F F F"
C       -0.33618665       2.09042035      -2.70061910      -0.00696722      -0.57262458      -0.18687634
C       -0.09088517       1.89449185      -1.37632648      -1.27276637      -1.94712969      -0.50923246
C        0.39844546       3.10296042      -3.29319669      -1.00648499       0.29735239      -3.01397387
H       -0.97495574       1.40932222      -3.27508090       0.15649260       0.39726493       0.12521230
C        0.74580778       2.73498800      -0.67988493       0.76212323       0.43923008      -0.45498126
O       -0.52037312       0.78096147      -0.66512493       0.12695650       0.80681964       0.27032862
N        0.83439240       2.47914986       0.62930133       1.96099354       1.48731159       2.44230781
N        1.47539488       3.68888366      -1.27090706      -0.17994316      -0.34495065       0.75420412
H        1.59700707       2.98108445       1.11562136      -0.93459008      -0.63488101      -0.30177999
H        0.37281815       1.71305389       1.09353086       0.09709036       0.05175395      -0.44283242
C        1.29389145       3.83298986      -2.59031612       0.18788873       0.41907092       1.35325694
H        1.86437656       4.61932069      -3.03624188       0.41054529       0.42979238      -0.44153594
H        0.23053927       3.33560615      -4.36792364       0.23558456      -0.22965983       0.75183571
C       -1.82396680       0.34773538      -0.91416077      -0.12629134      -0.68186552       1.65845001
C       -2.11764326      -0.90318842      -0.13541983      -0.89985296      -2.95189466      -0.52973749
H       -1.96141344       0.16344265      -1.93860674      -0.25920985      -0.50292447      -1.74473000
H       -2.60436328       1.04893824      -0.61931260       0.12648061       0.75466571       0.11153041
C       -2.57053375      -2.08183171      -0.81519177      -0.40871843       1.84000711       2.98813151
C       -2.05851355      -1.11865026       1.21923810       1.13082767       1.59662637       1.53332639
C       -3.16528596      -3.16924424      -0.25489039       0.79102921      -0.39342294       2.81106884
H       -2.58505696      -2.02794453      -1.80028697       0.20467062       0.11525388      -5.03718381
C       -3.23424555      -3.23981956       1.18106102      -1.08359599      -0.12805249      -2.94646714
H       -3.33937479      -4.05344588      -0.81980392      -0.64918670      -0.50407289      -0.69803237
C       -2.69567729      -2.20432509       1.86457283       1.70966320       0.03187607       2.20378989
H       -3.79959946      -4.03780528       1.64037725       0.26062544      -0.27916720       0.32114771
H       -2.56416337      -2.42224510       2.96488157      -0.21086604       1.03000304      -1.06022168
H       -1.39418921      -0.40765874       1.77971217      -1.12249842      -0.52638213       0.04299451
27
Lattice="50.0 0.0 0.0 0.0 50.0 0.0 0.0 0.0 50.0" Properties=species:S:1:pos:R:3:forces:R:3 energy=-17659.51282759941 dihedrals="_JSON [137.12, 162.77, 44.74]" pbc="F F F"
C       -0.45179867       1.99164603      -2.55193797       1.03313573      -1.98595959      -1.63304029
C       -0.04521782       1.68389567      -1.30152390      -0.08690885       1.45722353       1.72324748
C        0.29749326       2.89569176      -3.29192925       1.41340107       2.75152537      -0.68550033
H       -1.02028812       1.21345609      -3.08875765      -0.20453762       0.90615417       0.11162932
C        0.84734800       2.60629174      -0.63766685      -0.67923233      -0.34733960      -2.60988512
O       -0.64040306       0.73808769      -0.51585701      -0.53635554       0.18269912       0.03171894
N        1.05986560       2.49129184       0.64784410       1.97210771       1.74717956       3.26043719
N        1.45043081       3.60079949      -1.25045024       0.39227219       0.91416301      -3.00262196
H        1.73764385       3.13037099       1.12757911      -1.05837932      -1.02568823      -1.01656225
H        0.75209278       1.70788212       1.13193768      -0.66793651      -1.50863316       0.95814105
C        1.26034223       3.74051153      -2.62518637      -3.89164027      -4.41789804       2.48972572
H        1.68240509       4.53235678      -3.10505686       1.62129247       2.21544097      -1.25761334
H        0.04947120       3.01832739      -4.38027426       0.48279239       0.05170629       1.11602407
C       -2.03083723       0.54020911      -0.80593878      -0.70998194       1.01478896      -1.48236143
C       -2.40390902      -0.76889890      -0.19264650       1.00743897      -0.49313509       0.82694197
H       -2.17714121       0.49300639      -1.90830445       0.09146426      -0.49305805       0.63521115
H       -2.67513195       1.48004859      -0.59259926       1.06991606      -1.34336827       0.61629196
C       -2.99487578      -1.80837936      -0.90753246      -0.52770579       0.01787454       1.95751325
C       -1.93272285      -1.00515037       1.12718881      -0.37603068       1.76159233       0.21443798
C       -3.28043231      -3.04835542      -0.27326465       0.79733741      -0.05808484      -1.74521182
H       -3.41446207      -1.61392261      -1.86931597      -0.07088480       0.06639264      -0.84064786
C       -2.75976496      -3.30001772       1.00820919      -0.74492194       3.03539339      -0.81601662
H       -3.79412886      -3.73110915      -1.02364245       0.60174856       0.13518548       1.78781082
C       -2.21105130      -2.20780187       1.73857724      -0.22175845      -0.94081522       0.44895866
H       -2.97360591      -4.11214217       1.61335271      -0.50960707      -2.17256310       0.59645367
H       -2.14260977      -2.33961015       2.84468052       0.56866564       0.11393753      -0.95721727
H       -1.46041545      -0.11581669       1.67993347      -0.76569135      -1.58471369      -0.72786495
27
Lattice="50.0 0.0 0.0 0.0 50.0 0.0 0.0 0.0 50.0" Properties=species:S:1:pos:R:3:forces:R:3 energy=-17659.843808995553 dihedrals="_JSON [162.19, 164.84, 36.82]" pbc="F F F"
C       -0.27690243       2.07542677      -2.60685935      -0.22590252       2.24994925       0.02162259
C       -0.16095314       1.86357129      -1.24229978       0.86467902      -0.28296525      -1.52470122
C        0.50370874       3.13434404      -3.23945283      -1.46177940      -1.78685992      -1.40026760
H       -1.16505878       1.68808510      -3.10883768       0.53358944      -0.24349231      -0.31348847
C        0.89927778       2.50225570      -0.56576835       1.16878887       2.00486417      -1.38240707
O       -0.78924460       0.90585969      -0.54455595      -0.98866144      -0.95527118       0.38908723
N        1.27887167       2.22643296       0.70275966      -0.23542864       0.10403000      -0.50764958
N        1.61822905       3.47778437      -1.14717650      -0.42053820       0.31917584      -1.42522149
H        1.80532772       3.01635820       1.07487710      -0.22630850      -0.94359416       0.67950751
H        0.77937522       1.47570806       1.14094468       0.13806042       0.25858106       0.92799864
C        1.40661611       3.81566140      -2.47926750      -0.68218008      -2.45379747       2.49159362
H        2.06957155       4.48586075      -2.92518936       1.06272723       1.48203118      -0.37240939
H        0.39948735       3.26635348      -4.37560479       0.14312361       0.04555963       1.91321852
C       -2.09702738       0.45406021      -0.95234128       0.32778695       1.88431258       0.85542508
C       -2.39184868      -0.80913125      -0.27034770       1.02869923      -0.80747734       2.20965456
H       -2.21421629       0.39579452      -2.06515255       0.01826657       0.05414167       1.01078900
H       -2.81781838       1.15342455      -0.45300014       0.30584406       0.15909988      -1.16596498
C       -3.17529276      -1.70089093      -0.91625967      -0.72154224      -2.52309369      -0.68158075
C       -1.98930779      -1.09396243       1.09421016      -0.87600951      -0.23937503       0.23747688
C       -3.42992921      -2.97668348      -0.30415216       0.18078494       0.74131072      -1.53674801
H       -3.47859935      -1.53208356      -1.99204011       0.11241188      -0.17666997       1.36967999
C       -2.89400534      -3.35353982       0.91840355      -1.14405569       2.05694898       0.08874367
H       -4.01558794      -3.62594033      -0.94859426       0.09558008      -0.56603303       0.31948355
C       -2.36997478      -2.31389556       1.72633633       1.83034317      -0.02662796      -0.27724181
H       -3.06608758      -4.31631248       1.34145115      -0.15833541      -0.75628705       0.17467357
H       -2.07511920      -2.60196929       2.79547432      -0.31275174       0.89343540      -1.60751884
H       -1.45023304      -0.32295857       1.68183813      -0.35719209      -0.49189600      -0.49375518
27
Lattice="50.0 0.0 0.0 0.0 50.0 0.0 0.0 0.0 50.0" Properties=species:S:1:pos:R:3:forces:R:3 energy=-17659.88872740952 dihedrals="_JSON [157.09, 158.7, 42.58]" pbc="F F F"
C       -0.39750256       2.16896604      -2.56486274       1.09186520       0.43852985       0.19240732
C       -0.06316822       1.81432813      -1.26357989      -1.42621762      -0.62621420      -1.11531153
C        0.39128256       3.18896046      -3.19369104      -0.82940743      -0.21045233      -0.70165201
H       -1.19544118       1.66351242      -3.08015444      -0.17742678       0.00286390      -0.29520231
C        0.99926042       2.43460078      -0.59854127      -0.63994074      -0.55377257       0.81889264
O       -0.70962174       0.89332461      -0.48039876      -1.22480383      -0.77177595      -0.84975128
N        1.30026161       1.94836882       0.66360057       0.46603275       1.71107643      -2.28753850
N        1.57902392       3.48569393      -1.10110452       0.81583687       1.02560804      -1.19492991
H        1.77761168       2.62444180       1.18284725       0.98526173       0.53743273       1.41704792
H        0.94505503       1.10995674       1.01851379      -0.68819808      -0.97684534       0.50621780
C        1.27944941       3.84772715      -2.40186678      -0.02924958      -1.86593564       2.07727819
H        1.87063578       4.58870850      -2.82856876       1.10003109       1.65763869      -0.41561266
H        0.33688998       3.52697104      -4.27168789      -0.42643762      -0.73056308       1.32939861
C       -2.10781663       0.57699892      -0.86045553       1.84817010      -0.43694946       1.09606603
C       -2.47392565      -0.75732409      -0.28042712       1.21201198       0.13716636       2.04319113
H       -2.17130338       0.51803859      -1.93642254      -0.47144164       0.34757137      -0.27751388
H       -2.66207524       1.34472758      -0.35485213      -0.80151246       0.77459029      -0.40249720
C       -3.10783920      -1.71260545      -0.99810718      -1.49486160      -1.78142510      -1.09477768
C       -2.05754091      -1.04485679       1.09639324      -0.97707112      -0.98413132      -2.79742511
C       -3.32745811      -3.03105332      -0.39086498       0.20891151       2.73368316      -1.79834938
H       -3.56869208      -1.46013886      -2.02224234       1.04413150      -0.61392494       1.48512859
C       -2.94967062      -3.28901820       0.86129063       1.49975128       2.80511256       1.84376718
H       -3.75960491      -3.83677032      -0.91167082      -0.89583993      -0.65949067      -1.07411353
C       -2.25382454      -2.26184531       1.64597426      -0.94061917      -2.63065922       0.38552195
H       -3.30707633      -4.17246102       1.27205869      -0.00216879      -1.89386430       1.10911925
H       -1.88937405      -2.53808311       2.67749101      -0.47573800       0.53574549      -1.14653198
H       -1.51227298      -0.35707789       1.62841307       1.22893041       2.02898524       1.14717035
27
Lattice="50.0 0.0 0.0 0.0 50.0 0.0 0.0 0.0 50.0" Properties=species:S:1:pos:R:3:forces:R:3 energy=-17659.520088447232 dihedrals="_JSON [148.56, 144.06, 58.92]" pbc="F F F"
C       -0.41934585       2.18819786      -2.58339890       2.67201616       1.39686291       2.56060021
C       -0.08510571       1.80078527      -1.24814477      -2.77090059       0.99091068      -3.23302654
C        0.28238055       3.32319909      -3.11762653      -0.40503874      -2.93055336      -0.00915206
H       -0.94418375       1.56464405      -3.21268855      -1.95584612      -1.18594960      -1.20493238
C        0.96609565       2.47863926      -0.63688204      -1.18825327      -1.76865077       2.36433354
O       -0.82935622       0.96597784      -0.45680007       2.89636911      -0.36915628       0.44855840
N        1.30891054       2.02130359       0.58912151       0.68428993      -0.14732575       2.29906221
N        1.62117108       3.47766539      -1.09455152       1.11454558       1.29753614      -1.76138470
H        2.01629926       2.62035378       1.04135238      -0.79705669      -0.57169039      -0.13627971
H        0.55269114       1.64450009       1.17807977       0.80720341       0.29136384      -0.50838905
C        1.29391727       3.80430611      -2.34253849      -0.40726388       1.09707113      -0.21921848
H        1.79680118       4.60735456      -2.77263064       1.43997055       1.57815927      -0.48860017
H        0.26540141       3.53820527      -4.19211884      -0.33588489       0.23119183       0.46120714
C       -2.15890608       0.68101305      -0.59634365      -2.26168720       0.28301755      -1.67939499
C       -2.43097552      -0.75418222      -0.23667553       0.33744801       0.11095038       0.59241160
H       -2.54217022       0.88550851      -1.62446431       0.28078180      -0.04282099       0.44370509
H       -2.70807531       1.35410835       0.08174518      -0.17623896      -0.12184978      -0.01936049
C       -2.98017998      -1.72092811      -1.00072690      -2.25981686      -3.04268305      -1.22106822
C       -2.07919753      -1.12015542       1.05323726       0.42026212      -1.14447617       0.71017544
C       -3.28117896      -3.09587755      -0.51864228       0.87152664       1.67634100       0.17003277
H       -3.43130912      -1.47519369      -1.95969001       0.38974266       0.06937594      -0.31650755
C       -2.89416170      -3.44588448       0.75645810       1.71205569       1.73028319       0.68463390
H       -3.76041437      -3.91012003      -1.08351622       0.00408974       0.95579938      -0.38132209
C       -2.14616362      -2.41352109       1.53051192      -2.13150685      -1.59344893       0.53919844
H       -3.12888982      -4.46798411       1.10807800       0.43094434       0.73026239       0.19198860
H       -1.89729641      -2.59868203       2.61088325      -0.10136474       0.02787937      -1.21190266
H       -1.77965558      -0.31215903       1.67309790       0.72961306       0.45160005       0.92463175
27
Lattice="50.0 0.0 0.0 0.0 50.0 0.0 0.0 0.0 50.0" Properties=species:S:1:pos:R:3:forces:R:3 energy=-17659.38063276381 dihedrals="_JSON [175.67, 172.3, 16.63]" pbc="F F F"
C       -0.66354959       2.35365707      -2.39056894       2.39174838       2.45926233      -0.02510622
C       -0.25852282       1.97287010      -1.14489496       1.83231209      -0.03195216       0.60712530
C        0.24270866       3.23483041      -3.10891197       0.03140024      -0.26117049       2.25918138
H       -1.67395656       2.17095171      -2.70666789      -0.08892585      -0.37389409      -0.59503607
C        1.03322434       2.51594574      -0.54867816      -1.37377506       0.58312279      -2.45624049
O       -0.91287054       0.96985414      -0.50237310      -1.29998131      -0.06177979       0.50824874
N        1.41227923       2.25606870       0.73092035      -1.74931806      -2.36105905       1.39470127
N        1.80286476       3.37294050      -1.22726716      -1.12352312      -0.69815086      -0.28955014
H        2.38733313       2.20842086       0.95425659       0.53269454       0.40339051      -0.36791972
H        0.93441687       1.40081591       1.07452756       0.43428204       0.89374105      -0.06072012
C        1.41904358       3.72317415      -2.48180913       0.19786052      -0.56687457      -1.48456354
H        2.23471736       4.32020103      -3.03833515      -1.75700228      -0.74412384       0.74072516
H       -0.12009372       3.51668783      -4.05934462       0.22276249       0.68531683      -1.22053969
C       -2.19702481       0.50047038      -1.00351358      -1.06623529       0.33995970       1.86355569
C       -2.51123665      -0.76194685      -0.13272506       1.54485276      -0.35912969       0.68930681
H       -2.22512617       0.17641882      -2.05186188       0.92373963       0.06610254       0.02667622
H       -3.08500746       1.26988056      -0.98926503       1.87079837      -0.75857287       0.56063666
C       -3.24073417      -1.72222367      -0.83023196       1.12215826      -0.50221978      -0.09048783
C       -1.87323004      -1.13435644       1.14909418      -2.70834902      -0.45194527      -3.20671375
C       -3.25541529      -3.11602466      -0.53353825      -1.01783196       1.90174963       0.47824763
H       -3.60479126      -1.34410326      -1.77213391      -0.49175715      -0.40971652      -0.48261651
C       -2.75694533      -3.45069472       0.71405582       0.79848117      -0.60497250       0.94874694
H       -3.84015797      -3.73359583      -1.21740240       0.42082240      -0.39349133       0.33398788
C       -2.13255143      -2.46060934       1.51493479       0.05998979       0.63304005       1.18254108
H       -2.74091022      -4.47257225       1.18025868      -0.36513108       0.88779886      -0.88228245
H       -1.93755835      -2.69517549       2.57583879       0.34585219      -0.32593417      -0.61269666
H       -1.41040367      -0.39588557       1.77970127       0.31207533       0.05150268       0.18079242
27
Lattice="50.0 0.0 0.0 0.0 50.0 0.0 0.0 0.0 50.0" Properties=species:S:1:pos:R:3:forces:R:3 energy=-17658.837721209413 dihedrals="_JSON [196.37, 140.64, 15.93]" pbc="F F F"
C       -0.53715843       2.24394798      -2.38146649      -3.86517553      -1.09888981      -1.03058615
C       -0.20262077       2.00923706      -1.12923144       1.15533029      -1.19980083       3.51486970
C        0.12689293       3.03206854      -3.22035412       4.68983739       2.40479202      -0.47470853
H       -1.46683285       1.98457246      -2.82959285      -1.05031271      -0.79757967       0.33498554
C        1.10183718       2.44817785      -0.72877941      -0.12525453       1.31040680       0.09220696
O       -0.94526436       1.32070327      -0.14886978      -0.60802409      -1.16265000      -1.96754637
N        1.56216528       2.15061444       0.53175562      -0.01337709       0.99877270      -0.50896456
N        1.83355268       3.28935915      -1.44374823      -1.51945120      -0.15794934      -3.71133412
H        2.55799172       2.12930872       0.58602669       0.67525524       0.20917542       0.03587100
H        1.15897992       1.31557254       0.81204279      -0.85114715      -1.98674044       1.23359308
C        1.32362926       3.55415859      -2.77465387       0.39047716      -0.82083116       4.14207174
H        1.89951009       4.29330556      -3.25536045       0.67970238       0.68254252      -0.97736431
H       -0.17999287       3.25990921      -4.18950877      -0.79550206       0.23974973      -1.59055668
C       -2.08880838       0.57175396      -0.72534035       0.08455934       1.03539729      -2.65088825
C       -2.37484579      -0.77357172      -0.15070450      -1.96921640      -1.90835416       0.47982592
H       -1.93180876       0.31681811      -1.85562784       0.18589035       0.75703442       1.86767174
H       -2.94800658       1.29751204      -0.74764774       0.45688880      -0.78379291       0.37869325
C       -3.28731633      -1.72995210      -0.72571455      -0.79927135       3.35269867      -2.53562502
C       -1.85595773      -1.18538885       1.05064661       2.29431527       4.51716895      -0.66594203
C       -3.67216102      -2.98166344      -0.25920229       1.81155057       0.71572876      -0.71923314
H       -3.82155750      -1.33371440      -1.64798455       0.67220662      -0.65647650       0.82411749
C       -2.89738056      -3.31740773       0.84947208      -0.76700567      -4.16745298       1.47672240
H       -4.26112272      -3.59574386      -0.98147218       0.21626074       0.19343406       1.38885120
C       -2.01865280      -2.42808632       1.45657792      -1.27767651      -4.10406041       2.44314224
H       -2.95724934      -4.41257944       1.38614810      -0.04825262       2.81174586      -1.59920130
H       -1.66877080      -2.83884992       2.40305440       0.63561793       0.53851626      -0.05193847
H       -1.21392103      -0.41198688       1.52287810      -0.25822518      -0.92258522       0.27126664
27
Lattice="50.0 0.0 0.0 0.0 50.0 0.0 0.0 0.0 50.0" Properties=species:S:1:pos:R:3:forces:R:3 energy=-17659.336916045628 dihedrals="_JSON [210.56, 160.09, 334.68]" pbc="F F F"
C       -0.80215625       2.41758790      -2.33509424       3.05866748       1.12593199      -1.18751206
C       -0.16837507       2.02816581      -1.17364562      -2.55532324      -1.18979559       2.02555747
C        0.08243190       3.04804075      -3.21960792      -0.16331047       1.44232265      -0.98569909
H       -1.81324608       2.32053798      -2.67352591      -0.46267428      -0.46557289       0.41744162
C        1.12627858       2.41135195      -0.82495976       1.55539619       1.06920276      -0.11486247
O       -0.92372360       1.29696295      -0.20895397      -0.09553834      -0.70822745      -1.37315767
N        1.58836607       2.17081680       0.48782284      -0.03901988       1.22151297      -1.97251700
N        1.94013662       3.09734596      -1.69977740      -0.70998616      -0.92872519       1.78049895
H        2.57189595       2.42099614       0.61813346      -0.54477845      -0.60704377      -0.03466463
H        1.22008221       1.31273442       0.82698281       0.13705427      -0.69754513       0.76449864
C        1.41941068       3.40838947      -2.86843012      -1.78212657      -0.96835292      -1.33103458
H        2.05646504       3.84472561      -3.65734582      -0.14819933       0.05423877       0.66846954
H       -0.37046828       3.40697426      -4.17081568       0.72883401      -0.24824843       0.49857808
C       -1.85854202       0.38612243      -0.91770064      -0.04622499       0.85318296       0.04199379
C       -2.38687585      -0.79547603      -0.05867303      -0.32615845       1.92048896      -1.97874122
H       -1.26481495      -0.02066328      -1.77436877      -0.56914448       0.03596556       0.47851114
H       -2.70364745       1.01594311      -1.37174779       0.89771196      -1.02027102       0.83371702
C       -3.51836580      -1.46999812      -0.53162815       1.43021325      -3.05884038       2.01768165
C       -1.63126708      -1.23929091       1.00740069      -0.55573912      -0.10210081       0.50836775
C       -3.79505915      -2.84456394       0.03483956      -1.69952595       4.65179431      -4.40089464
H       -3.95004958      -1.12129742      -1.44362541      -0.76077204       0.11059969      -0.47133234
C       -3.04896760      -3.22678172       1.08166923      -0.63899060      -4.68375488      -0.79441081
H       -4.57395599      -3.36796077      -0.59647386       0.93580346      -0.02940069       1.45114742
C       -2.02450051      -2.44182928       1.52780299       0.78241800       0.03396810       1.46771862
H       -3.10094326      -4.39529907       1.27154081       0.10534728       2.67427906       0.57928097
H       -1.57979865      -2.87514603       2.37389809       1.36728656      -0.19994346       1.24469395
H       -0.84884303      -0.61438599       1.43235247       0.09877989      -0.28566519      -0.13333009
27
Lattice="50.0 0.0 0.0 0.0 50.0 0.0 0.0 0.0 50.0" Properties=species:S:1:pos:R:3:forces:R:3 energy=-17658.666193365047 dihedrals="_JSON [217.78, 154.39, 340.11]" pbc="F F F"
C       -0.82048260       2.44515848      -2.40570770       0.80271008       0.35580500       1.20126825
C       -0.33068293       2.03205184      -1.15743875       2.39762618       2.49408515      -1.77064290
C        0.09598867       3.12506048      -3.20630915       1.90993313       0.40134855      -0.77569391
H       -1.87019767       2.34420899      -2.72397672       0.58180410      -0.18943191       0.23908081
C        1.05668952       2.42179873      -0.82062053      -1.27226126      -2.01507041       2.59568833
O       -1.01441290       1.32461105      -0.29818725      -0.95274887      -2.18731195       1.98842180
N        1.56478029       2.24039972       0.48674152      -3.99185883      -1.12175496       1.27210342
N        1.92828738       2.81451019      -1.68826943       0.45711224       1.38341729      -1.19851354
H        2.54303069       2.31840340       0.63749614       0.61894639       0.08468672      -0.01034677
H        0.91386894       1.90268983       1.31300301       2.08447019       0.97638013      -2.77523748
C        1.46517237       3.24430408      -2.87863928      -0.72788039      -0.94544218       0.02783089
H        2.28656351       3.55728527      -3.55150201      -0.97502194       0.12591763       0.02453138
H       -0.20202547       3.49059104      -4.16182145      -0.35689300       0.28699479      -0.73671062
C       -1.84486937       0.34289944      -0.94660052       1.15075773      -0.08355670       0.58808479
C       -2.20461644      -0.88401159      -0.13821337       3.20368571       2.00167106       2.61407174
H       -1.34143154       0.14489270      -1.91343631      -0.59472686      -0.39569409       0.27732943
H       -2.77214887       0.82082384      -1.05583981      -1.54686038       0.88159042      -1.03493859
C       -3.39703834      -1.42976164      -0.44768048      -1.23094283       3.69715496      -4.77190982
C       -1.48243996      -1.31172752       0.99766369      -1.66916901      -0.98840298      -2.70827654
C       -3.82890287      -2.55529716      -0.00597137      -3.48880313      -7.96259670       4.91596982
H       -3.95831698      -0.90167213      -1.23693061       0.06850418      -0.34548578       0.07982111
C       -3.14110379      -3.10482940       1.15510285       1.33842030       5.64725017      -5.05236438
H       -4.79895065      -3.22698672      -0.25839364       2.18355850       2.37635194      -0.01040493
C       -1.98822646      -2.50532280       1.57016893       0.67462541       1.67227160      -0.20431471
H       -3.41709072      -3.89047758       1.63304221      -2.22999348      -5.51847004       2.88321015
H       -1.45887134      -2.96198379       2.34575485       0.88976249      -0.61304441       1.52164083
H       -0.56000358      -0.79768871       1.15313441       0.67524336      -0.01866330       0.82030144
27
Lattice="50.0 0.0 0.0 0.0 50.0 0.0 0.0 0.0 50.0" Properties=species:S:1:pos:R:3:forces:R:3 energy=-17659.422859006947 dihedrals="_JSON [194.43, 139.95, 7.87]" pbc="F F F"
C       -0.73598247       2.54028273      -2.36564325       1.41119084      -0.26468495      -0.10750969
C       -0.20882956       2.07093027      -1.17168316      -0.37445146       0.18002060      -0.70746954
C        0.16841812       3.09076677      -3.26396822       1.24598507       0.17549984       0.85022376
H       -1.71706141       2.38676650      -2.71499786      -1.41463088      -0.17531140       0.08579919
C        1.10191190       2.39215847      -0.80721082       0.97416367       0.09562507      -0.31847715
O       -0.82561891       1.29020774      -0.25577143      -1.74764540      -0.98482827       0.92558330
N        1.42124591       2.02261435       0.47976617       1.41752241       0.16499055      -1.84150984
N        2.00843613       2.93160140      -1.67850933      -1.04434880      -1.64294862       3.06137164
H        2.31745684       2.30462634       0.80243223       0.54576969       0.29127444       0.45282169
H        0.65837964       1.97983200       1.08830321      -0.95254296      -0.11537667       1.27721266
C        1.51846784       3.14812339      -2.86339757      -1.90794454       1.19276398      -1.36386842
H        2.20749142       3.57590016      -3.52086040       1.21123827       0.60157824      -1.41389203
H       -0.14270485       3.56792566      -4.17769701      -0.05423941      -0.20326448      -0.42150969
C       -2.03971687       0.64677485      -0.67319170       0.49465658      -0.17029567      -1.58294441
C       -2.24867178      -0.79330549      -0.20860000      -4.87017291       0.22560130      -0.80625928
H       -1.88192952       0.46578809      -1.75633475      -0.66925623       0.66201861       0.06670502
H       -2.94317312       1.32425805      -0.49085915       1.10842539      -1.01492787      -0.14999580
C       -3.53842865      -1.43242182      -0.55421173       0.52092209       1.60454519       0.22978654
C       -1.49825849      -1.48102128       0.66496044       0.34365174      -2.43522583       1.99426772
C       -3.87925825      -2.56530592       0.18847574      -4.10507671       1.66921872      -2.61109317
H       -4.37284896      -0.95263114      -1.23387616       2.10616425      -0.95372729       1.19823000
C       -3.21095756      -3.05870743       1.23373967       3.36767204      -0.89233255       1.42340748
H       -4.91794914      -2.93742225       0.02480887       0.79539124       0.08504850      -0.05469520
C       -1.89857531      -2.64037869       1.43244899      -0.39208175       1.49898670      -1.68934995
H       -3.57379879      -3.85496258       1.82843663      -0.64439009      -0.85909059       0.48238981
H       -1.23760306      -3.20329188       2.08521218       0.15693908       0.47460510       0.14559360
H       -0.55931582      -1.07407044       0.77369935       2.47708877       0.79023737       0.87518174
27
Lattice="50.0 0.0 0.0 0.0 50.0 0.0 0.0 0.0 50.0" Properties=species:S:1:pos:R:3:forces:R:3 energy=-17659.306815224973 dihedrals="_JSON [187.47, 141.26, 6.8]" pbc="F F F"
C       -0.69480575       2.51381750      -2.41564997       4.90710458       1.21450601       0.45924512
C       -0.16996872       1.98151952      -1.19365703      -3.25738653       1.49473509      -3.42248853
C        0.22552386       3.25764348      -3.26156274       2.50224282      -1.92692326       2.92175251
H       -1.64784633       2.43075153      -2.79296198      -2.48114920      -0.51895647      -0.26948623
C        1.12178944       2.33164548      -0.84238344       2.41031095      -0.66880743       1.42534948
O       -0.95148128       1.31822318      -0.31659937      -1.25313154      -1.02400032       0.50812029
N        1.61658208       1.96485930       0.38375484      -0.46343025      -1.03056816       2.38676169
N        2.03566877       2.90069486      -1.60400741      -0.65063433       1.34721475      -4.14000459
H        2.59182710       2.09238640       0.67247100      -0.75435179       0.19362937      -0.91156497
H        1.04241711       1.48699070       1.09964858       0.34420440       0.61131249      -1.12750492
C        1.61014191       3.30821479      -2.88734964      -1.87441086      -0.04296102       1.95424442
H        2.28381225       3.82300896      -3.61552211      -0.03720708      -0.61440370       1.13638873
H        0.07027808       3.71200270      -4.19165179      -1.22658838       0.38278603      -1.38818904
C       -2.25831794       0.78716791      -0.69080680       1.50830049      -2.12126533       3.49175608
C       -2.44072338      -0.63841012       0.02865524      -0.64732447      -1.58735886       0.18533422
H       -2.45062568       0.65160209      -1.71717851       0.41785482      -0.16740731      -1.65855804
H       -3.07011597       1.37508176      -0.29821934      -0.11802077       0.96499897       0.30987217
C       -3.57947557      -1.39490435      -0.36713682      -0.83258493       0.92953381      -0.06115961
C       -1.66843023      -1.35508143       0.99360515       1.54298297       1.19925060      -2.58216435
C       -3.95500404      -2.64051452       0.15053507       3.53213525      -0.17070901       1.21292933
H       -4.28064406      -0.89175423      -1.05634171       0.14382976      -0.37053884       0.14946929
C       -2.99577656      -3.39294960       0.96057855      -2.29403980       0.75072853      -0.79334516
H       -4.86348770      -3.08198379      -0.12026132      -1.42765606      -0.61961645      -0.47209376
C       -1.83133395      -2.73691776       1.26991711       0.16662943       1.63978066       0.64738221
H       -3.26514519      -4.38436144       1.39662774       0.38483457       0.73153551      -0.70213983
H       -1.00750453      -3.16224472       1.82532448      -0.09869227      -0.46917025       0.25249041
H       -0.67715232      -0.91270314       1.18558787      -0.44382178      -0.12732541       0.48760308
27
Lattice="50.0 0.0 0.0 0.0 50.0 0.0 0.0 0.0 50.0" Properties=species:S:1:pos:R:3:forces:R:3 energy=-17659.313238231825 dihedrals="_JSON [214.19, 134.32, 352.09]" pbc="F F F"
C       -0.73024590       2.50389566      -2.37267205       0.16076859       1.08508256       0.81485783
C       -0.19660308       2.12231229      -1.07649531      -2.69468060      -0.60596914      -2.79625865
C        0.08422847       3.09272127      -3.30223779       4.38827894      -0.77192342       4.94298378
H       -1.78005768       2.61224984      -2.66897066      -0.07691158      -0.93030578       0.79132642
C        1.16579871       2.23371952      -0.87772961       0.46693143       1.83613834      -1.13230204
O       -1.02319665       1.46500527      -0.16581802      -0.20922982      -0.97847867       0.20855058
N        1.74090390       1.68226345       0.18351355       0.08310785      -1.72880202       2.71506192
N        2.00253509       2.99626815      -1.71037998      -0.85730103      -1.89509401       1.95847674
H        2.68957156       1.88905813       0.44455047       0.03244388       0.13226838      -0.22137155
H        1.17563406       1.11478378       0.84495781       0.66047687       0.88052271      -0.93725727
C        1.47824864       3.32984200      -2.83013055      -2.39375382       0.40293920      -4.53986726
H        2.10393828       3.75592284      -3.66207321      -0.02907266       0.02983600       1.28965391
H       -0.16532442       3.36162163      -4.24019157      -1.10314551       1.02937108      -3.14133839
C       -2.20188352       0.70448869      -0.62600606       0.05974221       1.44051751      -1.10452811
C       -2.38971755      -0.70283465       0.00368683      -2.65595032       0.12036709      -1.38676064
H       -2.18213717       0.65737726      -1.77430238       0.32045101      -0.42140476       1.53746208
H       -3.10779167       1.38759778      -0.46049722       1.01154653      -1.07598923       0.27867809
C       -3.65662606      -1.36167552      -0.30083943       2.87727081      -0.20873743       0.29048293
C       -1.49551026      -1.37358283       0.82688699      -0.84862966       1.78324918       0.22063455
C       -3.84121558      -2.70232995       0.08678011      -2.14051431       2.66178861      -1.53914654
H       -4.41338131      -0.90880316      -0.90123961      -0.36554830       0.61441817      -0.49982736
C       -2.98217937      -3.21313115       0.97366389       1.13998528      -3.64702742       2.53083044
H       -4.78303346      -3.15739578      -0.23688618       0.39860227      -0.31640906       0.26176242
C       -1.85175172      -2.55341570       1.41359826      -0.75985174      -0.26642967      -1.17340815
H       -3.14429271      -4.23154892       1.43876435      -0.07718882       1.10191991      -0.69512428
H       -1.27943320      -3.01216845       2.15597055       1.14754595      -0.58943235       1.18561214
H       -0.74223525      -0.76120117       1.24441570       1.46462656       0.31758423       0.14081640
27
Lattice="50.0 0.0 0.0 0.0 50.0 0.0 0.0 0.0 50.0" Properties=species:S:1:pos:R:3:forces:R:3 energy=-17658.74605884251 dihedrals="_JSON [209.18, 138.54, 344.34]" pbc="F F F"
C       -0.81560245       2.38253219      -2.41805989       1.37288387      -0.97489425       3.63948186
C       -0.21025346       1.98783716      -1.11591710      -2.87565401       1.09636070      -4.16114696
C        0.00659871       3.03374717      -3.25177277       2.21968903       1.36404447      -0.25594909
H       -1.83540193       2.26216328      -2.72279293      -0.58491244      -0.37621373       0.32534445
C        1.13158910       2.16459056      -0.95493155       2.04686421      -0.49827789       3.01418353
O       -0.96023814       1.44786424      -0.13511344      -0.39495897      -1.48401616       0.02920661
N        1.65972030       1.49923439       0.17968622      -1.95320896       1.45379342      -1.76686963
N        1.94927263       2.97963582      -1.66616021      -2.09601313      -1.30112399      -0.01874301
H        2.60723496       1.71303730       0.38481126       0.76145979      -0.75198451       0.20357883
H        1.13812779       0.63825249       0.23303539       1.09562399      -0.49067483       1.04275243
C        1.33211928       3.37482519      -2.75618468       0.29594037       1.71868185      -2.37800436
H        1.98070444       4.10606821      -3.27980637      -0.76219324      -0.44985127      -0.43727569
H       -0.44397159       3.35644709      -4.19300896       0.84928784       0.29445965      -0.01606764
C       -2.10743158       0.73492815      -0.59904063      -0.73394717       1.31057186       2.13343944
C       -2.37424888      -0.54621121       0.11411627       3.28608474       0.94125153       0.58166619
H       -2.09638113       0.43955315      -1.61032874       0.67909459       0.11344592      -1.62649573
H       -2.99048996       1.39188009      -0.46684100       0.27668210      -0.05741644      -0.11353367
C       -3.41483639      -1.21576649      -0.34928834      -4.92245196      -2.22710345      -0.78577745
C       -1.46832548      -1.24088092       0.94143752       0.06792025      -0.78877413       0.50547954
C       -3.82957101      -2.44691675       0.15679736       0.00383038      -0.35290299      -1.43575185
H       -4.20491452      -0.93129204      -1.06496800       0.92235645       1.21333657       0.03964515
C       -3.00443311      -3.24708679       0.85480465       1.76281838       0.04856527       3.21360740
H       -4.70666140      -2.89620249      -0.22992657      -1.25876130      -0.11537051      -0.32510171
C       -1.80714924      -2.59393700       1.26719805      -0.49199787       2.30854760      -1.37143576
H       -3.34640523      -4.18861429       1.36893168       0.64179950       0.74823613      -1.05908895
H       -1.03521217      -3.06014503       1.75341006       1.59750275      -1.74238417       1.66201228
H       -0.49244896      -0.74300629       1.31303368      -1.80573918      -1.00030665      -0.63915621
27
Lattice="50.0 0.0 0.0 0.0 50.0 0.0 0.0 0.0 50.0" Properties=species:S:1:pos:R:3:forces:R:3 energy=-17659.284717629744 dihedrals="_JSON [175.19, 147.97, 20.52]" pbc="F F F"
C       -0.74857707       2.64417799      -2.25076300      -0.48815412       0.43144669       0.37290683
C       -0.24122123       1.86515309      -1.21225407       3.44278361       1.72124436       1.57138027
C        0.14936726       3.27418785      -3.09920367       2.45131994       0.81706564      -0.72464053
H       -1.78401501       2.98961536      -2.37283551      -0.01977992      -1.11380063       0.04242608
C        1.18359802       2.17503761      -0.85357988      -1.69040712      -0.23533374      -4.12534509
O       -0.80516815       1.05859626      -0.26875674      -0.58625209      -0.56269248      -0.43028292
N        1.80377364       1.69859844       0.19631303       2.55587114      -1.37939908       2.69098979
N        2.05403088       2.76364381      -1.72353921      -0.28816166      -1.08609009       2.25840132
H        2.85814793       1.61120529       0.13313141      -2.18011764       0.32226015       0.26402042
H        1.30710782       1.27118451       0.95712041       0.01133645      -0.21026619      -0.00064958
C        1.56980785       3.23574800      -2.81257573      -2.05681764       1.28598324      -3.77069942
H        2.33260276       3.60717281      -3.58156707      -1.23703940      -0.25958417       1.07259866
H       -0.19787016       3.86312043      -3.97189478       0.14942012      -0.44584264       0.64856457
C       -2.18956027       0.76298026      -0.41660687      -1.13295894       2.79343052      -0.23741145
C       -2.59430462      -0.57736614       0.07357530       1.24323473       1.76676327      -0.76114287
H       -2.49863938       0.76574250      -1.47690124       0.32870171       0.53625291       0.09102459
H       -2.68966285       1.65562245       0.11563821       0.03021124      -1.39972372      -0.76330663
C       -3.62541604      -1.25921332      -0.51841945      -2.36062794      -2.17115342       0.46970672
C       -1.74261850      -1.14156712       0.95589066       1.00012250      -2.06030174       1.59391781
C       -3.90760836      -2.54795147      -0.07383912       1.47154325      -1.09288037       0.93995141
H       -4.43819843      -0.93808464      -1.18069748       0.91714579       0.98190156      -0.17200586
C       -3.00516011      -3.18339991       0.87371697      -1.35261889       1.40450631      -1.66659696
H       -4.76622642      -3.05261036      -0.52977051       0.26732768      -0.15268401       0.42445355
C       -1.91862090      -2.49282377       1.33850875      -2.34302327       2.94455416      -2.39798254
H       -3.10158713      -4.14672654       1.30530426      -0.75359933      -1.15260232      -0.11961184
H       -1.39278607      -2.94702720       2.05531890       2.70047826      -1.56616533       2.78251279
H       -0.91108036      -0.55819208       1.34640808      -0.07993845      -0.11688886      -0.05317912
27
Lattice="50.0 0.0 0.0 0.0 50.0 0.0 0.0 0.0 50.0" Properties=species:S:1:pos:R:3:forces:R:3 energy=-17659.477253882374 dihedrals="_JSON [221.88, 112.84, 35.91]" pbc="F F F"
C       -0.55000274       2.64656999      -2.08900849      -0.29662922      -0.41602041       0.77184532
C       -0.04589019       2.00776684      -0.96299468      -0.79945547      -0.63028192       0.35008352
C        0.31247630       3.04814564      -3.08080837       3.14354605      -0.15088192       0.32846437
H       -1.64612322       2.76715235      -2.18050978       0.80673002       0.21781766      -0.07491750
C        1.33344478       1.61381926      -0.90098616      -3.31539407       2.74264977      -2.81349867
O       -0.91110662       1.65672926       0.08288906       0.89397037      -0.68233261      -0.56603055
N        1.71262052       0.64657116      -0.08574694       4.69430582       0.16734551      -2.72774646
N        2.13790827       2.18379060      -1.78426696       1.42997391      -0.46364803       0.12183789
H        2.70087084       0.70192097       0.11078701      -0.03664205      -0.47651393       0.55212643
H        1.06973362       0.49706719       0.55451466      -3.35683009      -1.36816757       4.55939475
C        1.72859070       2.88519682      -2.84309779      -2.15500703      -0.49947820       1.00550981
H        2.58962322       3.24700909      -3.39969630      -0.59092850       0.29703591      -0.65542404
H       -0.06051786       3.41730607      -3.98743743      -0.40047182       0.82727717      -1.29425612
C       -2.24123227       1.19124092      -0.24389229       1.04746507       1.41331381       1.57703847
C       -2.47689613      -0.23684314       0.08828126      -2.48714628      -2.33439871      -0.36865129
H       -2.43875542       1.31792659      -1.28522527      -0.27041559       0.26949547      -0.80016085
H       -2.82487177       1.92662069       0.35610466      -0.45520386      -0.82328449      -0.44955799
C       -3.50157312      -0.92133612      -0.68441232       1.10380654       2.78833375       0.41042664
C       -1.98196183      -0.94725933       1.17445444       0.96633585       1.17322853      -1.53770550
C       -3.90611570      -2.23535808      -0.45761425       0.50153299       1.00516051       1.26337635
H       -3.96640954      -0.12689514      -1.31611411      -0.30797636      -1.56901855      -0.34776027
C       -3.26104772      -2.91809979       0.58065914       0.89883221       2.34952790       0.06936939
H       -4.80825239      -2.65992102      -0.86208774      -0.10381815      -0.09451654      -0.64211773
C       -2.27683344      -2.26345007       1.36117267      -0.62679417      -1.58002311      -0.15935611
H       -3.66697530      -3.82476853       0.87036495      -0.31738539      -2.20701761       0.50861432
H       -1.66961667      -2.74490761       2.12727773      -0.58050251      -0.46672128       0.07306809
H       -1.20048293      -0.50582924       1.74034031       0.61410173       0.51111889       0.84602772
27
Lattice="50.0 0.0 0.0 0.0 50.0 0.0 0.0 0.0 50.0" Properties=species:S:1:pos:R:3:forces:R:3 energy=-17659.46501786185 dihedrals="_JSON [220.25, 113.64, 28.48]" pbc="F F F"
C       -0.55171349       2.71677991      -1.94972600       0.87585630       0.88284084      -1.12418891
C       -0.12164864       2.04706123      -0.88828565       3.63772472      -2.18166086       0.04418472
C        0.32469058       3.20464436      -2.94978255       1.72879391      -0.35522725       0.69255951
H       -1.55140714       2.97948618      -1.98044748      -2.13026578       0.65067965      -0.36008544
C        1.29679411       1.56067439      -0.95815468      -4.30744307       0.52091341       1.61518595
O       -0.85379746       1.60468837       0.14611951       0.02693258      -0.76893734      -0.18905910
N        1.65484604       0.53635111      -0.13318157       0.52662453      -0.93463023       1.83197024
N        2.10887302       2.06602406      -1.79721730       1.85514436       1.41841944      -1.85021129
H        2.66933634       0.39098543      -0.14941423      -0.63885603      -0.12599508       0.29415895
H        1.14670569       0.29831563       0.77554158       0.96775690       0.87635410      -2.20914459
C        1.69417124       2.96817506      -2.75640157      -3.36601906      -1.78477095       2.00452747
H        2.46907000       3.45931910      -3.21885149       1.68409347       0.99548746      -1.68217812
H       -0.11558363       3.75545803      -3.76066838       0.23616739       0.44029721      -0.33976285
C       -2.18861553       1.26459219      -0.12943933      -2.68046653       0.08657374       1.68646629
C       -2.55469932      -0.24056893       0.01481890       2.46683550       0.30570549       0.94020674
H       -2.61389238       1.50123070      -1.13048982       0.72093732       0.72884028       0.55923600
H       -2.67638466       1.90416307       0.71657868      -0.25053276      -1.33594855      -1.74067499
C       -3.53947732      -0.87711153      -0.76739931       1.58443855      -0.71006954       1.84881849
C       -1.77613805      -0.99606196       0.96802303      -2.67945868      -0.16761016      -0.02770307
C       -3.88301651      -2.20296665      -0.46980918      -1.30463682       0.00650106      -0.64233963
H       -3.97866355      -0.43037289      -1.61734399      -0.63277277       0.87915794      -0.72733871
C       -3.31784558      -2.92971994       0.56594994       1.79378156       1.77230243      -0.69849424
H       -4.72914251      -2.60396063      -1.04887250       0.46518249      -0.17338991       0.15609589
C       -2.23345123      -2.31529692       1.20347800       0.62257249       1.30096303       1.42724945
H       -3.50486911      -3.94657702       0.76603851      -0.76689832      -1.11260887       0.30461400
H       -1.81534251      -2.68279298       2.13985765       0.08754364      -0.96323201      -0.32348970
H       -1.11666514      -0.54840339       1.76874211      -0.52303588      -0.25095532      -1.49060307
27
Lattice="50.0 0.0 0.0 0.0 50.0 0.0 0.0 0.0 50.0" Properties=species:S:1:pos:R:3:forces:R:3 energy=-17659.83166399306 dihedrals="_JSON [215.42, 109.51, 44.37]" pbc="F F F"
C       -0.53372263       2.88525448      -2.07622753      -0.67464711      -0.55069256       0.58526932
C       -0.22016511       2.00229672      -1.06555581       0.73999859      -0.35283453       0.90958439
C        0.47490467       3.19615501      -2.98129213      -0.06628719       1.75087288      -1.93790507
H       -1.53470748       3.29736423      -2.11176810      -0.14829006       0.07440929      -0.34871126
C        1.13753974       1.56256646      -1.00808755      -0.48782147      -2.24126135       2.26597252
O       -0.97140888       1.60692914       0.03190330      -0.40287740       0.37496398      -1.07462813
N        1.55522617       0.59515812      -0.03193403      -3.10581378       0.80030292      -2.81978047
N        2.08100114       1.94234457      -1.80389933       1.02389116       0.22157311       0.49201210
H        2.44099424       0.83853444       0.24747108       2.50491510       0.32679046       1.24442838
H        0.84420064       0.49199087       0.65161268      -0.22802229      -0.13778201       1.07521580
C        1.75927062       2.81595482      -2.73512444      -0.26787125      -1.15998407      -0.43507976
H        2.57844838       2.96043401      -3.37648234       0.82093131       1.01862873      -1.27438560
H        0.34159764       3.76860888      -3.93254978      -0.43214594      -0.21336587       1.11661356
C       -2.38135244       1.24146919      -0.07277622       0.77454584       1.25684322      -0.06469938
C       -2.49696666      -0.25451523       0.14187846      -2.76812545       2.41123030      -2.46635807
H       -2.86415154       1.48301507      -1.08203764       0.92877280       0.03236899       1.22184356
H       -2.84114906       1.92344476       0.72415951       0.11961449      -1.33592587      -0.97081596
C       -3.45645550      -0.86046307      -0.68841522       0.01679107      -1.90740672       1.19334734
C       -1.86899644      -0.95667792       1.09693938       4.30056826       1.76091821       2.69989935
C       -3.78146185      -2.21572125      -0.48853318       1.91677016       1.16359793       0.92187554
H       -4.00394807      -0.39734474      -1.48658076       0.07096652       0.88399557      -0.25707709
C       -3.06903701      -2.91894488       0.51936386      -1.68879981       0.46593505      -1.00925042
H       -4.46828831      -2.60205498      -1.20614386      -0.56034881      -0.99119440      -0.09567587
C       -2.15022283      -2.24978647       1.33052378      -0.56935333      -3.33255854      -0.78005821
H       -3.31549688      -3.96754146       0.65083027       0.27858086      -0.13075787       0.20877272
H       -1.57286116      -2.91551142       1.95899961       0.19035508       0.42575914       0.58261150
H       -0.93226761      -0.50284054       1.65641469      -2.28629737      -0.61442598      -0.98302079
27
Lattice="50.0 0.0 0.0 0.0 50.0 0.0 0.0 0.0 50.0" Properties=species:S:1:pos:R:3:forces:R:3 energy=-17659.417355586276 dihedrals="_JSON [236.17, 102.2, 34.43]" pbc="F F F"
C       -0.44035445       2.88671085      -2.09066929      -3.38170632       2.30219590       2.41316981
C       -0.14569798       2.05208077      -1.00482983       1.88528363      -0.52677921      -1.16840588
C        0.51762658       3.30680698      -2.93950339       1.36522220      -0.63816703      -1.44620895
H       -1.41123294       3.50683602      -2.10327496       1.26305349      -1.24532010       0.22006361
C        1.14534572       1.42720891      -1.12171986      -2.51036346      -1.34355895       1.60737663
O       -0.93925486       1.86075629       0.12515364       1.04261978      -0.32322650      -1.42772413
N        1.35719513       0.48138630      -0.02857449       0.11531593       1.56902082      -2.07768410
N        1.95156403       1.53644853      -2.23694703       0.23749221      -3.63265757       5.71403254
H        2.32195931       0.26425842      -0.05728268       1.26576797      -0.64527399       0.40411868
H        1.08530031       0.86786844       0.87806592       0.04054267      -0.06094254      -0.54391692
C        1.67281894       2.47876883      -3.00312001      -0.64572899       5.09710451      -4.70359148
H        2.37356607       2.71057971      -3.85019346      -0.38913116      -0.44282595       0.73512490
H        0.33484589       4.17739933      -3.58264598       0.27653392      -0.62162176      -0.06679503
C       -2.23176216       1.35366839      -0.13020525      -0.12795321      -1.89393013       1.47207718
C       -2.49810880      -0.17778879       0.14144112      -0.67446229       2.35300055      -1.43119192
H       -2.61481288       1.65168552      -1.06095140      -0.25785266       0.23814108      -1.86511031
H       -2.81623032       1.88334922       0.56665099      -1.12948233       0.69268722       1.21069759
C       -3.53600656      -0.85024942      -0.53466175       0.93994157       0.05361762      -1.27157595
C       -1.87951050      -0.81413292       1.16613742       0.89324121      -0.54703444       1.88175955
C       -3.67701773      -2.22083926      -0.36344554      -0.80465616      -0.26954563       0.31938657
H       -4.09462087      -0.37404681      -1.35478779       0.24491276       0.04751717       0.40507952
C       -3.01976411      -2.84956786       0.68349353       0.16201391      -1.75805601      -0.32341386
H       -4.38335893      -2.81867085      -0.94632403       0.08357648       0.37145054      -0.06532981
C       -2.14551235      -2.13483501       1.45887090      -0.41340468      -0.10076039       1.32180187
H       -3.12253347      -3.94261197       0.86180007      -0.25556519       0.82317546      -0.11291437
H       -1.84954677      -2.50218960       2.45097577       0.42962056      -0.26729213      -0.62486920
H       -1.26612910      -0.35908548       1.93793867       0.34516818       0.76908146      -0.57595656
27
Lattice="50.0 0.0 0.0 0.0 50.0 0.0 0.0 0.0 50.0" Properties=species:S:1:pos:R:3:forces:R:3 energy=-17659.068700737123 dihedrals="_JSON [247.48, 105.18, 10.95]" pbc="F F F"
C       -0.48695214       3.10769771      -1.87669647       2.43394271       1.53243026      -1.23619187
C       -0.26443232       2.09371200      -1.00910777       0.16450567      -0.97457259       0.99710679
C        0.54002097       3.28111061      -2.93090749      -1.22743211       0.89579940       0.92650206
H       -1.15868536       3.93166235      -1.52564588       0.09113724      -0.94332220      -1.12180596
C        0.95667140       1.35744072      -1.15902252       1.29290076      -2.40942891       0.34430573
O       -1.10354848       1.89411764       0.08064283       0.28354133      -0.87169013      -0.89822808
N        1.28119922       0.21533266      -0.38615949       1.59535711      -0.54288231       2.28650676
N        1.87643382       1.52007476      -2.09197081      -0.28071240       1.47495642      -0.33648736
H        2.34269144      -0.09435903      -0.33797369      -2.99722434       1.41940920      -0.95255445
H        1.00550800       0.28537971       0.60620933      -0.18406102       0.06441899      -0.86400337
C        1.70449691       2.54294567      -2.97348396      -0.99568596      -1.75316098       0.82531304
H        2.51994227       2.52472228      -3.69684923      -0.42284069       0.90568989      -0.27806121
H        0.40632352       4.09764946      -3.61536781      -0.07262983       0.39663901      -0.34549913
C       -2.41937731       1.28682033      -0.17281356      -0.04419512       2.80037830      -0.27007070
C       -2.55120790      -0.13040962       0.23659329       0.51485750      -0.91278963      -1.41885195
H       -2.74683555       1.32030933      -1.27353039       0.75587901       0.58993768       1.38009617
H       -3.01309606       2.06657357       0.42405462      -0.06412709      -1.62327073      -0.81156089
C       -3.53229368      -0.87263492      -0.50806345       3.35080762       0.50514668       3.88413055
C       -1.56656491      -0.78018448       1.03338754      -2.00595380      -0.14307600      -1.18282878
C       -3.70975458      -2.15481423      -0.09257838      -3.44650725      -2.23561528      -1.04323108
H       -4.03331617      -0.47920566      -1.30181212      -1.73823293       1.42489193      -2.02392814
C       -2.88242332      -2.78870913       0.78512770       0.41724803      -1.63723873       2.33607245
H       -4.66449667      -2.72307447      -0.43718391       1.86504045       0.88314994       0.34191386
C       -1.73625385      -2.13362698       1.28183979      -0.48290139       0.27832477      -0.55022053
H       -3.24115376      -3.77654808       1.23499930       0.99793472       1.17173695      -0.97387690
H       -0.92954056      -2.61419931       1.79448776       0.09291454      -0.70923016       0.57492089
H       -0.67646797      -0.26703918       1.32931933       0.10643721       0.41336824       0.41053212
27
Lattice="50.0 0.0 0.0 0.0 50.0 0.0 0.0 0.0 50.0" Properties=species:S:1:pos:R:3:forces:R:3 energy=-17658.908807070184 dihedrals="_JSON [238.75, 114.42, 11.81]" pbc="F F F"
C       -0.43642298       3.11312604      -1.77147250      -0.84084918       3.65460291      -3.29042243
C       -0.29990908       2.11667710      -0.93411067       4.31940985      -3.43625528       3.02423399
C        0.54652583       3.48693074      -2.74415440       0.47483264      -2.49234469       2.47860534
H       -1.28822688       3.74749509      -1.92222465      -0.99781169       0.11494413       0.97225825
C        0.98069177       1.35948854      -1.12896495      -1.45099246      -2.03771062       1.46837691
O       -1.00430445       1.76424428       0.21964147      -2.49784661       0.11964138      -2.89501701
N        1.25051196       0.14739609      -0.35136343      -3.35108386       3.47507030       0.59703351
N        1.87314457       1.58418315      -2.04994822      -0.11215679       1.49862588      -0.07251116
H        2.13948359      -0.09614703      -0.65763529       2.28845881      -0.81022703       0.03256522
H        1.15996649       0.44438226       0.64618094       0.50370391      -0.92958661      -1.01355044
C        1.67812858       2.73210233      -2.74837923       1.10639652      -0.34976607      -2.41762388
H        2.43600781       2.95301752      -3.54153155      -0.31414346      -0.19742216       0.90178152
H        0.48699165       4.34189072      -3.32774074      -0.48705585       1.54707069      -1.11111275
C       -2.36043668       1.29557559      -0.30618802       0.00416288       0.79517755       0.97417994
C       -2.49714940      -0.18698662      -0.00330716       1.85596428      -0.13724408       1.50972712
H       -2.33954306       1.44401232      -1.41715764      -0.30420215       0.01202887       0.96627469
H       -3.26018535       1.92919590       0.15510350       2.16599026      -1.19101542      -0.78230404
C       -3.58117651      -0.87188969      -0.48357197       0.01076400       0.76126528       1.12131879
C       -1.56706705      -0.85153848       0.89101898      -2.35094298      -1.30254436      -0.52973983
C       -3.80201621      -2.20732823      -0.14019135      -2.19904799       1.23738188      -2.59308453
H       -4.30376640      -0.22266945      -0.92426713      -0.91426250      -0.08753410      -0.85904489
C       -2.86292111      -2.86539220       0.53467026       2.33032510       0.41613393       2.19842563
H       -4.73159663      -2.67963390      -0.54030668       0.98176031       0.04217959       0.31868140
C       -1.79729395      -2.18040173       1.23562446      -1.15193059      -0.60178473      -1.13295997
H       -2.94123651      -3.90173393       0.52382064      -0.10967234      -2.06327823       0.81758032
H       -1.26771975      -2.71693913       2.06127671      -0.04020361       0.53237486      -1.09036052
H       -0.77495931      -0.41759109       1.41316900       1.08043350       1.43021614       0.40668882
27
Lattice="50.0 0.0 0.0 0.0 50.0 0.0 0.0 0.0 50.0" Properties=species:S:1:pos:R:3:forces:R:3 energy=-17659.5382568181 dihedrals="_JSON [232.83, 110.17, 16.79]" pbc="F F F"
C       -0.48730354       3.12949834      -1.68009054      -1.15830123      -0.42953135       0.23749735
C       -0.18971952       1.99260208      -0.98197448       1.81806458       1.02196534       0.67337078
C        0.39703195       3.64493860      -2.64012141      -1.70784526      -0.29001802       0.01370222
H       -1.53124047       3.45031494      -1.41287975       1.19703520       0.68846547      -0.82648771
C        1.09884108       1.44046893      -1.15684467       0.57941630       0.14027210       0.80668855
O       -0.94804897       1.67794978       0.11923997       0.63785684      -0.22680809      -0.13554407
N        1.39313288       0.27482216      -0.42296802       2.57981854       0.89833127      -2.63984315
N        2.00884845       2.05988989      -1.93840414      -0.65956441      -2.34123738       0.50117951
H        2.35357221       0.09497946      -0.13915272       0.10257995       0.38926852      -0.86859954
H        0.87304068       0.14521773       0.36173038      -2.44719406      -0.16385242       2.52002715
C        1.62436920       3.02679084      -2.77545251       0.66794753       0.01748241       0.51306360
H        2.44922182       3.23564221      -3.46962287      -0.71167621       0.74307760      -0.04857064
H       -0.10450343       4.38548879      -3.23312731       0.82556543       0.68841703      -0.77193713
C       -2.19829370       1.23351589      -0.25485653      -1.06571653      -3.09308424       0.03847490
C       -2.36960955      -0.28164887       0.02658194      -2.41643781      -1.72304848       0.32642324
H       -2.29339581       1.21818195      -1.33314124      -0.40458977       0.93064776      -0.46774992
H       -3.01735645       1.76105258       0.25011453       0.20918102       0.23209705      -0.12018029
C       -3.55591195      -0.95481238      -0.50923721       1.56368802       0.72531330      -1.13036872
C       -1.59511711      -1.08455281       0.85194454      -1.14273680      -0.99442932       0.69045052
C       -3.86177141      -2.31373892      -0.34226136       0.15919528       1.69901525       0.09584398
H       -4.04053397      -0.41014305      -1.32289966      -0.44492217       0.04547050       0.26426735
C       -3.14257334      -2.97807340       0.63615883       1.03560018       0.65329278       0.47661293
H       -4.65531958      -2.80965363      -0.91994182       0.27862639       0.33453194       0.32309905
C       -2.05257506      -2.38759750       1.26972654       1.58128826       0.51432809       0.13937676
H       -3.39187077      -3.96225970       0.87841337      -0.43845478      -1.69873153       0.48206817
H       -1.43047373      -2.93863983       2.07903469      -1.22392978       0.85937131      -1.59453081
H       -0.68146380      -0.72047899       1.26113799       0.58550527       0.37939311       0.50166592
27
Lattice="50.0 0.0 0.0 0.0 50.0 0.0 0.0 0.0 50.0" Properties=species:S:1:pos:R:3:forces:R:3 energy=-17659.696843967347 dihedrals="_JSON [253.43, 121.57, 14.89]" pbc="F F F"
C       -0.39839043       3.19179511      -1.61955480       0.00057933       3.48113787      -0.72241825
C       -0.05567812       2.12949221      -0.86619129      -1.02495761      -0.64698379      -0.03455394
C        0.51148497       3.76235759      -2.56773719       1.42426452      -1.42173569       0.47310676
H       -1.24843587       3.80739976      -1.25481072       0.13870856      -0.62970755      -0.73821180
C        1.12612586       1.47984357      -1.20938776       0.34626227      -2.13124934       1.44614195
O       -0.90190349       1.68335480       0.13936498      -1.42548480      -1.59100629      -0.97462196
N        1.39869010       0.26794097      -0.57382138      -0.13352409       0.12540197       0.38291788
N        2.01835578       1.93278681      -2.06882196       0.12641172       0.28000420       0.55113774
H        2.38835129       0.04172754      -0.60305539      -0.29252372      -0.12701671       0.18201588
H        0.89594540       0.06875886       0.31341625       0.66909583       0.38031284      -1.14470955
C        1.77354582       3.10659716      -2.65768380      -1.20189512       0.01004667      -0.32281332
H        2.66784771       3.41886262      -3.20262177      -0.63651917       0.61335701      -0.40195165
H        0.31649018       4.62626722      -3.19674524      -0.21117613       0.10066813       0.37018798
C       -2.19503186       1.04423664      -0.32759894       0.95518074       0.40728315      -0.82588602
C       -2.50672046      -0.37262341       0.07765940       2.87788957      -0.00740303       1.28734904
H       -2.43843252       1.08447153      -1.43158600       1.37570368       0.40662671       0.77894233
H       -2.97939940       1.62930581       0.07142990      -0.74448937       1.20907567       0.95340682
C       -3.44918408      -0.98859600      -0.68973066      -2.53921705      -0.93777712      -0.87502676
C       -1.81448518      -1.07008202       1.12968518      -3.13962920      -0.56711982      -2.64001001
C       -3.94592385      -2.30998696      -0.39101870       3.56123288       3.54132040       0.95656697
H       -3.93518064      -0.36351230      -1.51795644       0.58625424      -1.10788938       1.10166143
C       -3.23238644      -3.02210333       0.58498885      -1.69164974       0.99777563      -1.56365836
H       -4.78182726      -2.57010980      -0.94061876      -1.59566207      -1.45832253      -0.94907116
C       -2.23052255      -2.40373732       1.31063099       2.23419132       0.79825144       1.26736154
H       -3.61402032      -4.00530262       0.65154235       0.32807984      -1.37504612       1.01521950
H       -1.59866355      -2.89804135       2.06168139      -0.71007133      -0.55330274      -0.19905689
H       -1.07748285      -0.56499041       1.70007345       0.72294490       0.20329841       0.62597385
27
Lattice="50.0 0.0 0.0 0.0 50.0 0.0 0.0 0.0 50.0" Properties=species:S:1:pos:R:3:forces:R:3 energy=-17659.421093182613 dihedrals="_JSON [232.56, 106.5, 56.14]" pbc="F F F"
C       -0.46529088       3.13983759      -1.59624642       2.40600813      -3.32944200       1.15924046
C       -0.08356405       1.93412096      -0.81086350      -1.47991753       2.13414956      -0.26943644
C        0.46717845       3.53511464      -2.56599910      -1.38000526       0.04351941      -0.06541362
H       -1.40064400       3.64292362      -1.42021203      -0.18109004       0.23880549       0.19166987
C        1.06516116       1.18916569      -1.18615082      -0.94683911       1.80195541      -0.17073892
O       -0.79614863       1.55997553       0.37218819      -0.94439060       0.80941917      -1.54357623
N        1.49648541       0.13180526      -0.47496390       1.52958510      -0.92308395      -1.74724262
N        1.80728763       1.60672927      -2.20990929       1.62744555      -0.95984783       0.38932811
H        2.40152040      -0.31332800      -0.70353901      -1.10337510       0.70264326       0.31532836
H        1.06851079       0.01527754       0.38166936      -0.82944262      -0.73487645       2.13474465
C        1.60078863       2.74854444      -2.79542667      -1.49514305       1.07611640       0.12054652
H        2.34098179       3.15321150      -3.45207230       0.59457561      -0.24189855      -0.78319575
H        0.19940600       4.34772915      -3.24850423       0.40462052       0.07813856       0.33938767
C       -2.23626549       1.36577822       0.12090083      -0.33524444       0.63472803      -1.45859860
C       -2.50304901      -0.06955932       0.15248024       1.57037094      -0.89295173       4.14752948
H       -2.50915659       1.61102713      -0.94788505       0.59057563       0.70273046       1.07294405
H       -3.02068575       1.86652687       0.77818887       1.81876444       0.16922317      -0.19208165
C       -3.16419693      -0.68331896      -0.80273169      -1.09462632      -3.20455412      -2.14754741
C       -2.14848002      -0.81656188       1.30197476      -0.88278164      -0.58369575       0.43374715
C       -3.37459716      -2.11470172      -0.87114029      -0.26656850       3.14745363       0.53808955
H       -3.48503586       0.02083882      -1.50653663      -0.90989190       0.24086991      -2.07793960
C       -3.04752808      -2.84853420       0.21936393       0.21131737      -1.30964791       0.75027770
H       -3.95344077      -2.48928138      -1.65792937      -0.53346967      -0.76113171      -1.42459271
C       -2.52770197      -2.17480401       1.33399025       1.89247125       0.28305021       0.66866201
H       -3.16955293      -3.96949007       0.27028899      -0.03198441       1.35876073      -0.12761846
H       -2.21749169      -2.84043146       2.14533550      -0.20545595       0.52739174       0.28587401
H       -1.75922629      -0.22850974       2.16720822      -0.02550838      -1.00782515      -0.53938760
27
Lattice="50.0 0.0 0.0 0.0 50.0 0.0 0.0 0.0 50.0" Properties=species:S:1:pos:R:3:forces:R:3 energy=-17659.56214300802 dihedrals="_JSON [231.57, 94.73, 65.23]" pbc="F F F"
C       -0.52219384       2.98987082      -1.58012689       1.11372243       1.15925671      -1.18543449
C       -0.11620247       1.95648782      -0.79289238      -2.87055578       0.85124836       1.17566313
C        0.29508566       3.37812050      -2.69011560      -1.89034326       0.03363249       0.73631258
H       -1.40504631       3.56522390      -1.34334441      -0.17131157       0.14364136       0.12583156
C        1.03086818       1.29207696      -1.17672862       2.54927728      -0.22932317       0.76041736
O       -0.82426733       1.66917125       0.42197416      -0.99522611      -0.45562887      -1.83424192
N        1.45756623       0.28454278      -0.38696548       2.83550628      -1.48580059      -1.01909103
N        1.88634179       1.70651345      -2.13193091      -1.43094035      -0.71842561      -0.92062228
H        2.33684720      -0.23597978      -0.62769983      -1.52055171       1.07488662       0.20508943
H        0.93650750      -0.05829746       0.36360493      -1.08815765      -0.34611377       1.15704458
C        1.40709973       2.64573273      -2.97601102       0.91697899      -0.21816130      -0.03301155
H        1.92493293       2.80915343      -3.94225754       0.22256430       0.04340240       0.86711348
H       -0.00416596       4.22903588      -3.28537301      -0.09660249      -0.01362569      -0.31916802
C       -2.31127611       1.41586250       0.25105099       1.87738833      -0.60985734      -0.87505913
C       -2.57518984      -0.07520460       0.12999633       1.42024742      -0.09740011       3.79789233
H       -2.74694264       2.02497554      -0.52184968       0.20191091       0.14164454      -1.02073903
H       -2.77319394       1.80426145       1.12013223      -0.15315264       0.21524666       1.45124686
C       -3.03809557      -0.81641238      -0.91392042      -1.95355138       0.77562294      -0.76187105
C       -2.23989027      -0.77394629       1.35701749       2.53503716       0.20054381       0.03261018
C       -3.29720266      -2.19800577      -0.90997075       0.81536647       1.24529343      -0.72570519
H       -3.51467871      -0.22109770      -1.66879826       0.22252475       0.18966737      -1.09177966
C       -2.80951253      -2.83628460       0.21412879      -0.26294203      -2.69797732      -0.13986327
H       -3.73216119      -2.56744403      -1.88770726       0.51824332      -0.34013082       1.69208657
C       -2.26575191      -2.16809268       1.31954031      -0.18466552      -0.57328253       1.36137447
H       -2.81593057      -3.95894376       0.27749408      -0.16589148       1.08544644      -0.13489731
H       -1.94520030      -2.83826128       2.20167658      -0.38058540       1.40547319      -1.39542586
H       -1.58267977      -0.27306974       2.21912894      -2.06429029      -0.77927921      -1.90577274
27
Lattice="50.0 0.0 0.0 0.0 50.0 0.0 0.0 0.0 50.0" Properties=species:S:1:pos:R:3:forces:R:3 energy=-17659.596634208992 dihedrals="_JSON [247.46, 87.54, 69.14]" pbc="F F F"
C       -0.49100348       3.26867996      -1.55796679       2.47533123      -3.38871839      -1.02040102
C       -0.15334706       2.12606683      -0.73854755      -0.70587656       1.45690593      -0.02312517
C        0.17794447       3.42798191      -2.78939903      -1.02020877       1.00021865       1.43990019
H       -1.28051300       3.88356224      -1.31920022      -1.83584964       1.41551185       0.87836778
C        0.99231379       1.36579174      -1.04854241       0.17677571       0.54412390      -2.40887606
O       -0.86874471       1.90715911       0.45040268      -0.20573365      -0.65384909      -1.13362609
N        1.39431956       0.25873841      -0.29896604      -1.81457282       2.10647053       0.30629368
N        1.67169191       1.71529592      -2.22118680       0.05755563      -2.93304785       2.73933340
H        2.20264873      -0.22537185      -0.51498583       1.88302603      -0.79589563      -1.05810537
H        0.67222223      -0.32252683       0.08100299      -0.40632333       0.09335893       0.27779885
C        1.23287171       2.61767200      -3.05338172       2.04085992      -0.42640141      -0.46393934
H        1.89791311       2.72749233      -3.94341408      -0.80132783       0.16530675       0.46856772
H        0.08522543       4.27215485      -3.43573910      -0.83781472       0.60690273      -0.35421074
C       -2.20120000       1.36167995       0.31204607      -1.25226961      -0.02747448       1.01649778
C       -2.37390663      -0.20242648       0.25573808       0.45517534      -0.24842718      -1.88786923
H       -2.81907729       1.88468132      -0.53959152       1.29379656      -0.99065945       1.43350797
H       -2.66386663       1.62721075       1.31790176       0.30950182       0.08039426      -1.28958971
C       -2.78364422      -0.81274079      -0.97803605       0.88955769       1.14023212       3.88581290
C       -2.14493566      -1.06125579       1.36979310       0.18326580       4.45565221       0.85304525
C       -3.07003679      -2.18648172      -0.98607305      -0.30675550       1.73832005      -2.94566311
H       -2.87478565      -0.09928551      -1.77262116      -0.35271455      -0.27015723      -0.97499237
C       -2.88137502      -2.97238305       0.12301321       1.06933223      -0.03960195       1.06160354
H       -3.41539501      -2.37391800      -2.04550413       0.17512452      -1.42586631       1.50897477
C       -2.36095763      -2.38256623       1.32135027      -1.21027549      -2.35933434      -0.88714760
H       -2.97817204      -4.04875100       0.10005451      -0.39554752      -0.17062928      -0.12442621
H       -2.26190811      -2.97364578       2.23464996       0.12389615      -0.09066811      -0.31489354
H       -1.90581097      -0.51256176       2.33221767       0.01207136      -0.98266719      -0.98283824
27
Lattice="50.0 0.0 0.0 0.0 50.0 0.0 0.0 0.0 50.0" Properties=species:S:1:pos:R:3:forces:R:3 energy=-17659.59145064224 dihedrals="_JSON [248.13, 91.61, 82.5]" pbc="F F F"
C       -0.60949397       3.28132354      -1.54688172       1.67870222      -1.17202274       1.03175237
C       -0.24476893       2.19675464      -0.71930708       0.01924209      -0.71442176      -2.60247864
C        0.15508387       3.49015240      -2.69845686       1.39213910      -1.28687387      -1.10014777
H       -1.27965241       4.01032678      -1.16004930      -0.88049920       0.59336974       0.04710914
C        0.78126112       1.30198947      -1.22507593       0.35610319       0.09561254       2.74056097
O       -0.82123796       1.81121525       0.45218771      -1.64541287       0.19037351       0.21309033
N        1.19940069       0.34064091      -0.26662735      -0.77055569       1.85087807      -2.50009967
N        1.53394679       1.44945756      -2.35929875      -1.91638382       0.40408074       1.63661097
H        1.99604752      -0.05894844      -0.71417581       0.57276594      -1.48719252       0.99253153
H        0.64370830       0.11482051       0.56794681       0.80537490      -0.00396802      -1.03895785
C        1.17469792       2.52953784      -3.06607195      -1.89671226       1.01782549       0.83552514
H        1.65193248       2.61932775      -4.01690720       0.53103658       0.32830007      -0.61296199
H        0.00347768       4.34282138      -3.37536766      -0.08664549      -0.34210745       0.38413384
C       -2.30869283       1.36841664       0.45103992       3.71354363      -0.99285256      -0.24022281
C       -2.31682409      -0.15723606       0.23740274      -0.15484558       0.92187200       1.68373491
H       -2.79370965       1.90153385      -0.35546372      -0.50254799       0.38718693       0.12112057
H       -2.51592811       1.62159858       1.49275375      -0.84186202       0.17727868      -0.38283367
C       -2.59866630      -0.74444894      -0.99539725      -1.49739903      -1.67995144      -0.40314646
C       -2.09750403      -0.94380329       1.42571928      -0.27056152      -1.30834681      -2.38325547
C       -2.78842143      -2.16802163      -0.99408640       0.39484774       1.48383151      -2.22826984
H       -2.90319388      -0.20239767      -1.94544056       0.79631749      -0.31436428       1.42647857
C       -2.63271965      -2.93130811       0.14411146      -0.58483031       0.38794979      -2.93266923
H       -2.98229751      -2.66898480      -1.98518890       0.03013041       0.52606241       1.15141517
C       -2.29840014      -2.36073825       1.29970243       1.43638832       2.09545472       3.73438671
H       -2.73569821      -3.96425767       0.00757834      -0.21984615      -1.64908558       0.27419542
H       -2.14736669      -3.06427756       2.13355808       0.05651201       0.70974468       0.06388245
H       -1.66115381      -0.45859527       2.30152263      -0.51500169      -0.21863384       0.08851533
27
Lattice="50.0 0.0 0.0 0.0 50.0 0.0 0.0 0.0 50.0" Properties=species:S:1:pos:R:3:forces:R:3 energy=-17659.358686936084 dihedrals="_JSON [253.94, 76.72, 77.59]" pbc="F F F"
C       -0.56913547       3.24458816      -1.60259610      -0.39054822      -1.53828329       1.14645132
C       -0.36993896       2.15818037      -0.78173217       1.78941256      -1.32692745      -3.11006337
C        0.32576262       3.37808148      -2.69678575      -2.65244307       0.77937442       1.08126285
H       -1.49741332       3.77070408      -1.30743751       0.96788208       0.80729846      -0.62712098
C        0.59306277       1.11476886      -1.14620645      -0.45899091       3.67298093      -0.88431945
O       -0.91104833       1.93902803       0.38156071      -1.20251291       0.44680721       3.36852069
N        0.85720053       0.19216725      -0.23564769       0.60292727      -2.87219828       2.61915527
N        1.29859250       1.25364753      -2.25445562       0.57963919      -0.97240986      -0.25582490
H        1.65217636      -0.46456694      -0.38264886      -1.19833838       0.92810014       0.11233623
H        0.31798312       0.15055153       0.68477631       1.30294602       0.22142533      -2.34289861
C        1.14339428       2.35806748      -3.00804435       0.72640818      -0.40373029       0.65957919
H        1.80821460       2.51038041      -3.83282032       0.47890763      -0.43191645      -0.63808796
H        0.18729594       4.25611036      -3.26111181       0.30604262       0.92877325      -1.15287951
C       -2.22812469       1.49096192       0.61906973      -1.12519902       1.56636785      -0.13249793
C       -2.32286115       0.00866336       0.34038204       0.42328979      -2.13299573       1.93925835
H       -2.98662018       2.15874747       0.08174569       0.84293979      -1.11396021       0.10062238
H       -2.36550770       1.80313165       1.69410739      -0.11683618      -1.03927442      -0.81518959
C       -2.72224765      -0.65840073      -0.82162217       0.09127847       4.51151542      -1.06850697
C       -1.80738286      -0.90010379       1.32631645      -1.60063233      -0.11899547      -3.69946351
C       -2.72680826      -1.97509342      -1.07276983      -0.29249182      -2.84002434      -1.20116971
H       -2.91923427      -0.01485547      -1.68181803      -0.26896118       0.10053399       0.05174008
C       -2.47986040      -2.87531620      -0.05231148       1.05636151      -0.05078828       0.42051418
H       -2.85890539      -2.34518713      -2.11543368      -0.38479993       0.37754950       0.86012655
C       -1.87874886      -2.26632589       1.07769238      -0.79528763      -1.46730266       1.42154040
H       -2.62598956      -3.97484368      -0.24077223       0.46324063       1.18752290       0.62898580
H       -1.57129414      -2.84570546       1.96455498       0.00393323      -0.31107954      -0.69674982
H       -1.24965276      -0.62331023       2.14585079       0.85183260       1.09163688       2.21467900
27
Lattice="50.0 0.0 0.0 0.0 50.0 0.0 0.0 0.0 50.0" Properties=species:S:1:pos:R:3:forces:R:3 energy=-17659.437479165084 dihedrals="_JSON [265.81, 82.94, 75.79]" pbc="F F F"
C       -0.49031931       3.24458065      -1.62643218      -1.98171078       3.34986634      -0.72036650
C       -0.27950545       2.21356232      -0.82230256      -0.84678790      -2.15814402       2.71421854
C        0.32860355       3.33797112      -2.76512527      -1.32372432       1.48021167       0.59520006
H       -1.31733376       4.02423314      -1.34065372       1.78488942      -1.46979294      -0.66874950
C        0.67108900       1.23451819      -1.16164510      -0.18823997      -2.68946624       0.51835896
O       -0.95359438       2.04689632       0.39589010       1.22621895       0.38225259       0.33969760
N        0.82267878       0.12519468      -0.34971397       0.70789934       1.95107518      -3.19277741
N        1.32912472       1.18751129      -2.31849475       0.00271385       0.89288197       1.10426078
H        1.57881448      -0.45160898      -0.50487268       1.97270985      -1.24505601      -1.04374333
H        0.41595063      -0.08423730       0.46650168      -2.44467296       0.05119142       3.65209842
C        1.17645654       2.31880151      -3.00642545       1.77253190      -0.15806844      -2.25391375
H        1.83153929       2.44507106      -3.88192318      -0.19217012      -0.38420157       0.13905791
H        0.29045009       4.22815024      -3.38591144       0.05422574      -0.17750500      -0.16100435
C       -2.20973694       1.39427217       0.44621224       0.50404276       0.61284985      -1.21810670
C       -2.21179061      -0.09918023       0.48711107      -1.78736393       1.23200225      -2.42757959
H       -2.69876556       1.68622560      -0.50522135      -0.37286619       0.19906327       0.83857034
H       -2.72435967       1.76784072       1.30316526      -0.41439147       0.78863193       0.73147589
C       -2.83861310      -0.55815497      -0.70707225       1.92912423      -2.51014217       0.80471697
C       -1.92930433      -0.95473740       1.52101991      -0.78039320      -0.37295506      -1.31978344
C       -2.82022748      -1.93952851      -1.04635819       0.90740082       1.48812583       2.05102878
H       -3.11274320       0.20471556      -1.38410487      -0.58880871       0.31851045      -1.04448699
C       -2.27924895      -2.79664671      -0.07925581      -1.01012044       1.28248719      -0.22848956
H       -3.17116629      -2.31623494      -1.96436432      -0.44855972      -0.32218845      -1.21985138
C       -2.03281654      -2.27926128       1.17924460       0.58356823      -0.63698301       1.06181559
H       -2.19664462      -3.83612070      -0.23935224      -0.04931911      -1.23144380      -0.23324612
H       -1.93723739      -2.88031216       2.05007836       0.39741442      -1.43054429       0.33848782
H       -1.85567225      -0.72328427       2.55222715       0.58638932       0.75734106       0.84311097
27
Lattice="50.0 0.0 0.0 0.0 50.0 0.0 0.0 0.0 50.0" Properties=species:S:1:pos:R:3:forces:R:3 energy=-17659.204082129974 dihedrals="_JSON [257.25, 69.25, 92.95]" pbc="F F F"
C       -0.45613673       3.19068246      -1.75790532      -0.89086372      -0.10539645       3.16113428
C       -0.28335716       2.09938234      -0.92796752      -0.08505002      -0.64388429      -1.32600051
C        0.27877678       3.18586927      -2.91451622       0.78778562       3.48372591      -2.82925150
H       -0.96909463       4.05298328      -1.23279353       0.22139551      -0.82935444      -1.45977825
C        0.62189530       1.05093935      -1.35116346      -2.57593230      -1.74755587       4.30802170
O       -0.82636739       2.00312003       0.30283115      -0.31578826       0.76216886       1.19142925
N        0.73670017      -0.07890144      -0.47122102       1.22847813       1.11264217      -2.52110939
N        1.30224165       1.10063822      -2.42449041       1.97999075       0.44348025      -1.99599301
H        1.44559709      -0.77630002      -0.88047106      -2.05122587       1.14909085       1.65644671
H        0.06141296      -0.13039367       0.31367868       1.25838119      -0.61110188      -1.02207109
C        1.20691613       2.22729684      -3.17081181       0.88544442      -1.06767269       0.12952253
H        2.04430371       2.37653388      -3.87357207      -0.87763787      -0.18404749      -0.22841248
H        0.28561787       4.10327412      -3.60386324      -0.11326923      -1.33707733       1.12525995
C       -2.15519317       1.59273442       0.70526255       1.95463689      -1.74200953       0.18006481
C       -2.28873592       0.06634053       0.42205138      -0.59163590       0.82991313       0.12758239
H       -3.00269342       2.10383192       0.32202038      -0.56009068       1.24086330      -0.90992772
H       -2.03736885       1.81863380       1.81241956      -0.79376239      -0.56611452      -1.26294604
C       -2.72420798      -0.58565588      -0.79839937      -0.53773340       2.94989863       0.36358999
C       -1.94998707      -0.65932016       1.55391101      -0.53391977      -0.03321703      -1.70925100
C       -2.79720392      -1.93370465      -0.84890441       1.32873386      -4.46381626       0.82167585
H       -3.13698290       0.02159667      -1.64429913       0.73236401      -0.39564833       0.72549883
C       -2.40195797      -2.70960179       0.30811305      -0.64114625       0.76535659      -0.44350560
H       -2.97420015      -2.66049444      -1.69567671      -0.37806461       1.81322024       0.30636089
C       -2.04576570      -2.03687182       1.46581296      -0.13687009      -1.82899373       1.33177409
H       -2.48184895      -3.82816838       0.34371962       0.08357113       1.19793402      -0.29917749
H       -1.96819886      -2.65575087       2.37263841       0.43940097       0.30325942      -0.23086177
H       -1.66693692      -0.05459890       2.39447323       0.18280787      -0.49566353       0.80992457
27
Lattice="50.0 0.0 0.0 0.0 50.0 0.0 0.0 0.0 50.0" Properties=species:S:1:pos:R:3:forces:R:3 energy=-17659.6103392114 dihedrals="_JSON [247.35, 82.88, 86.71]" pbc="F F F"
C       -0.59089844       3.00670299      -1.78335969       1.44807801       0.31366268      -0.49509201
C       -0.25357687       1.96260331      -0.91213986      -0.43633158       0.77597442       0.62118872
C        0.16960692       3.17633554      -2.94845794       0.20345133       0.05710121       0.45331769
H       -1.23923832       3.84102186      -1.56963772      -0.59792014      -0.19743114       0.75049272
C        0.69969405       0.98797673      -1.30925786      -0.51734859      -1.70173716      -1.51034383
O       -0.76477559       1.99385842       0.39585846       1.58462991       0.37229559      -0.38048221
N        0.89781975      -0.21631328      -0.63609276      -1.71390666       2.13220063       1.35283556
N        1.31530810       1.07224979      -2.54974333      -0.53775666       0.06457245       3.24307547
H        1.53971651      -0.84639013      -1.00438037       1.21889222      -1.07616820      -0.86508222
H        0.31595396      -0.53316048       0.15572504       0.53168118       0.67379862      -0.86802152
C        1.12730644       2.21703199      -3.17398228       1.21213158      -0.49160586      -2.73816426
H        1.78148870       2.28380467      -4.07647216      -0.55253099       0.28477915       0.52472490
H        0.18733173       4.05747179      -3.60187403      -0.55487630      -0.28626411       0.37503631
C       -2.11428163       1.68144641       0.53860146      -0.10409238      -0.61817026      -0.22956534
C       -2.22601837       0.18056395       0.57273266      -1.62745770       0.54815687      -1.44779969
H       -2.65726239       2.14233922      -0.28291924      -0.40630077      -0.34615939      -0.49143181
H       -2.54368939       2.15125663       1.39920905       0.25210285       0.36808006       1.14747402
C       -2.53080296      -0.38682850      -0.65101400       0.47422729      -1.13338255      -2.36325965
C       -2.11490606      -0.64701191       1.67312671      -0.09291254      -1.08513459       1.58836838
C       -2.60757438      -1.79602724      -0.76481167      -1.66584934       2.11612961      -4.55328852
H       -2.55609844       0.19505389      -1.64998384      -0.10723117      -0.69224070       1.98580350
C       -2.59463745      -2.61644505       0.27283587       2.75478989      -3.48545191       3.82916470
H       -2.85065722      -2.22944958      -1.78026740       0.53134712       0.56474063       1.04149261
C       -2.24746813      -2.08504802       1.52957565       0.63696261       1.72268906       2.33203270
H       -2.37850525      -3.73428884       0.18380296      -1.15836804       1.44995995      -0.21026903
H       -1.98522210      -2.71164195       2.48024508      -0.84354388       0.95890583      -2.04610540
H       -1.97339996      -0.09615542       2.65964380       0.06813273      -1.28930092      -1.04610181
27
Lattice="50.0 0.0 0.0 0.0 50.0 0.0 0.0 0.0 50.0" Properties=species:S:1:pos:R:3:forces:R:3 energy=-17659.451466705683 dihedrals="_JSON [244.11, 85.02, 82.86]" pbc="F F F"
C       -0.43847078       3.09021316      -1.74119343       2.08779922      -0.60325622      -0.28352395
C       -0.16834556       1.99194611      -0.87321581      -0.41590770       1.94797879      -0.94024129
C        0.42792436       3.14687770      -2.89247240      -2.06160748       1.31514231      -0.17668554
H       -1.02163293       4.02961863      -1.59321340       0.03461606      -1.26609923       0.50540587
C        0.74035436       0.99622500      -1.33324162       0.75316414      -1.24971432       1.55126755
O       -0.61391684       1.89855301       0.44465185      -1.23835477      -0.64690393      -0.70166322
N        0.92203620      -0.09764051      -0.41278501      -0.12905301       0.18105292      -1.68296179
N        1.54629066       1.05980934      -2.42485225      -1.71643497       1.21432725       0.73624517
H        1.09123965      -0.94912127      -0.97924283      -0.14411388       0.58142548       1.06695897
H        0.24446527      -0.17795959       0.37639911       0.69538485       0.10906868      -1.42351462
C        1.35370147       2.19171206      -3.18408133       0.68873346      -1.57335090       1.65246533
H        2.11900938       2.38895553      -3.90992004       0.09412063      -0.22685431      -0.77624168
H        0.28016783       3.97905383      -3.62039436       0.27815677      -0.51512396       0.75169504
C       -2.04113648       1.66331401       0.57074798      -1.41712277      -0.26867466       1.61749475
C       -2.53143675       0.11685266       0.48580648       1.69827247       3.39428767      -0.16616017
H       -2.55975813       2.33440143      -0.12233704      -0.02395056      -0.58296602      -0.69753134
H       -2.40588850       2.12588134       1.53420716       0.99329093      -0.73492715      -0.36778694
C       -2.64997407      -0.32903248      -0.79979517      -0.45376991      -3.89509060      -0.66071991
C       -2.49629248      -0.74337183       1.60323604       1.08909955       3.81168813      -0.25580331
C       -2.75579034      -1.78336187      -0.93573589      -0.85107995       0.06960999       0.60146318
H       -2.63881744       0.30756214      -1.68360276       0.02195970       0.02408465       0.21213614
C       -2.68698305      -2.63594240       0.21796800      -0.26232086      -0.38294034      -3.73848372
H       -3.02142053      -2.30234298      -1.89932719       0.58496223       0.90069417       0.81483963
C       -2.46430512      -2.05787507       1.45295806      -0.04639355      -4.58156634       1.78190418
H       -2.80192787      -3.75823742      -0.02982595       0.36951447       1.87680183       1.01370099
H       -2.26454311      -2.75587826       2.33276392      -0.45216764       1.11272309      -1.04782056
H       -2.23076543      -0.26349623       2.52916447      -0.17679743      -0.01141700       0.61356121
27
Lattice="50.0 0.0 0.0 0.0 50.0 0.0 0.0 0.0 50.0" Properties=species:S:1:pos:R:3:forces:R:3 energy=-17659.457925182058 dihedrals="_JSON [230.69, 87.02, 92.66]" pbc="F F F"
C       -0.44911570       3.03324226      -1.77774320       2.01302647      -2.16577647      -0.26375882
C       -0.22859056       1.89411998      -0.95790969       0.69725533       1.75426273       0.86892892
C        0.42758585       3.12880748      -2.92519932      -1.78771462       2.69405563       1.62178285
H       -1.11929062       3.84816081      -1.58612500      -0.53907165       0.07526920       0.53227293
C        0.86714108       0.97239989      -1.23568557      -2.71626477       0.83454418       1.68220675
O       -0.71249182       1.82762800       0.38032465      -0.19790341       0.16795823      -1.99622206
N        1.14302557      -0.08902638      -0.44124339       1.89961680      -1.06302340      -1.54819595
N        1.65039636       1.08878646      -2.25125534      -0.14169699       2.06489978      -2.54754880
H        1.65623118      -0.72117469      -1.09439917      -0.45426392       0.12904675       1.60408923
H        0.53146182      -0.49146214       0.21821843      -1.03615367      -0.19545175       0.59182873
C        1.36811382       2.18528241      -3.02604560       3.36925153      -1.69571855      -2.28310775
H        2.05893618       2.29986816      -3.90012389      -0.32736673      -0.21744402       0.82390622
H        0.54754912       4.13902055      -3.46262158      -0.57197637      -1.97946331       0.43165988
C       -2.11314364       1.68341911       0.42660384      -1.83985991      -1.71451381      -0.95666440
C       -2.48633160       0.15179240       0.34796199       0.86238781       2.80964835      -3.23735828
H       -2.68382376       2.20254333      -0.43122579       1.07203922      -0.27726202       1.30907155
H       -2.44984045       2.02556808       1.40488418      -0.01795642       0.46259016      -0.02052392
C       -2.52407290      -0.49500511      -0.90303496      -0.57074697      -0.31270746       1.78436173
C       -2.64259784      -0.52011246       1.49716795       0.20405038      -0.45450281       3.78669357
C       -2.71637923      -1.88275801      -0.86326260      -0.42456030       0.19221582      -3.02521513
H       -2.57480581       0.09243224      -1.79675894       0.28269936       0.12155010      -0.63891183
C       -2.72888326      -2.56400582       0.29927110      -1.36541624      -1.89538911       4.65241402
H       -2.96167201      -2.47211173      -1.79785516       0.59374541       0.85365414       0.94454379
C       -2.72203573      -1.89039166       1.60275424       0.61439945      -1.33771763      -1.33648364
H       -3.03487623      -3.64600677       0.33242051       0.79025965       0.96066210      -0.32265093
H       -2.66181197      -2.37564340       2.64885335      -0.46145734       0.46909010      -2.12007518
H       -2.64018023       0.07395527       2.42955846       0.05367788      -0.28047690      -0.33704346
27
Lattice="50.0 0.0 0.0 0.0 50.0 0.0 0.0 0.0 50.0" Properties=species:S:1:pos:R:3:forces:R:3 energy=-17659.214309312018 dihedrals="_JSON [246.72, 87.41, 74.89]" pbc="F F F"
C       -0.58244097       2.91089607      -1.94514812      -0.66215641       0.50535158       3.22504741
C       -0.16509969       2.07270449      -0.94147978       0.39802075      -0.71299527       1.58534870
C        0.20712351       3.00067519      -3.06412308      -0.80003639       2.31837507      -3.35177051
H       -1.41300234       3.58682386      -1.68968098       0.33067075      -0.09926070      -0.56388901
C        0.94342994       1.16046225      -1.26745864      -3.01327367      -0.72262756       5.48346104
O       -0.76577333       2.04590207       0.42275727       1.10200061      -1.03555954      -3.53360737
N        1.12337219       0.12512055      -0.33652573       1.11141772      -0.11069593      -1.05972349
N        1.64242287       1.22586908      -2.30450645       1.11158654       1.24535282      -4.31563147
H        1.99263408      -0.42225297      -0.35011284      -0.60880954       0.64665638      -0.32616336
H        0.73743476       0.24015011       0.57124000      -0.44030872       0.33543111       0.60589471
C        1.24355702       2.17620530      -3.24837384       2.12616535      -2.54332122       0.99723892
H        1.84121681       2.09608250      -4.14895518      -0.01674089       0.55882271      -0.15991253
H       -0.01361854       3.76817232      -3.87533809       0.09994638      -1.11602038       1.10715510
C       -2.14263095       1.54831500       0.27690568       0.27576336       4.21078176      -1.66388324
C       -2.37092584       0.12035292       0.30984481       0.06138445      -4.11460533       1.16160715
H       -2.33394670       1.88928346      -0.84452716      -1.00128738      -0.37363011       2.68175650
H       -2.62946120       2.20046936       1.10469966      -0.01146330      -1.44212188      -1.60194451
C       -2.58555639      -0.69309958      -0.89348034       0.82228075       2.00925486       4.37242843
C       -2.31015483      -0.58850319       1.56448487      -0.60991471       0.84763766      -1.91923387
C       -2.77787714      -2.02647141      -0.68099877      -0.69783765      -1.84869583      -2.83229062
H       -2.43152220      -0.18589968      -1.80586084      -0.30769267       0.13942657      -1.40059652
C       -2.79048866      -2.66692915       0.56324717      -0.47556739      -3.38202719      -1.56657533
H       -2.95909706      -2.62123361      -1.63683926       0.33399400       0.40273343       1.49078501
C       -2.57372721      -1.96636303       1.67784906       1.36531409       2.39073362       3.02640211
H       -2.89500709      -3.80837914       0.63320920      -0.04890364       1.81844782      -0.35210140
H       -2.44423765      -2.32124285       2.73477334      -0.44240505      -0.41617206      -1.29749612
H       -2.07248428      -0.06404385       2.47559886      -0.00214736       0.48872762       0.20769425
27
Lattice="50.0 0.0 0.0 0.0 50.0 0.0 0.0 0.0 50.0" Properties=species:S:1:pos:R:3:forces:R:3 energy=-17659.103461236937 dihedrals="_JSON [246.67, 84.83, 67.82]" pbc="F F F"
C       -0.52117285       2.80249981      -1.94805693      -2.70668658       2.22554977      -0.84368222
C       -0.11784253       1.98940501      -0.93378440      -1.49634301       0.13491818       0.77081685
C        0.06018011       2.93315286      -3.24395996       0.02942865      -2.97076128       4.45748948
H       -1.47816752       3.40305565      -1.79512302       1.41644339      -0.51258500       0.14457201
C        0.90356595       1.09328543      -1.26919979       0.10720279      -0.73446599       1.00530469
O       -0.79324097       2.02476837       0.35388492       2.03630937      -0.32776651      -2.25953201
N        1.17177908       0.07164612      -0.31451181      -0.61428616       1.55715701       0.42540583
N        1.53931912       1.18614973      -2.44511713      -0.33593177      -0.23356147      -0.20779429
H        2.13899486      -0.16061867      -0.28767994       0.87986445      -0.47309710      -0.16461154
H        0.85125996       0.34234958       0.65550163       0.30744001      -0.32015313      -1.72509176
C        1.09244995       2.03646393      -3.40900810       2.02589306       1.54793886      -0.81741980
H        1.75073732       2.29290031      -4.31027553      -0.62916555      -1.46942405       1.13221960
H       -0.39567833       3.63264079      -3.83541875      -0.51292063       1.54879601      -2.23501132
C       -2.14601574       1.66490222       0.32189285      -2.21899491       0.92349500       1.10859468
C       -2.44163873       0.16314333       0.40025087       0.29734021       0.46447916      -0.82424077
H       -2.74904024       2.26860454      -0.41985460       0.80546333      -1.10951298      -0.12894604
H       -2.57037987       2.11734897       1.24806222       0.47575499      -0.36051494      -0.11839366
C       -2.79409114      -0.57690305      -0.75690217       0.74854238      -3.55390465       3.24756231
C       -2.14845199      -0.49203724       1.61497217       1.81022548       0.42251336       0.95554903
C       -2.90265775      -2.01963849      -0.63269262       0.29860281       2.99647408       2.30661849
H       -2.67271240      -0.29302296      -1.74629067      -0.26933103       1.61671009      -1.78772461
C       -2.69018359      -2.58425062       0.66458013       0.55694214      -2.10288309      -1.76472532
H       -3.00928636      -2.51743169      -1.57028248      -0.39259772      -1.06221566      -0.17523714
C       -2.15291060      -1.89036916       1.71791291      -0.14490427       2.37560706      -0.03418815
H       -2.65788457      -3.67033960       0.84148695      -0.33581390       0.17707920      -0.73144682
H       -1.59458975      -2.30731516       2.55809744      -0.75623929      -0.48145873      -0.03382864
H       -1.58670567       0.02930890       2.48903113      -1.38223824      -0.27841323      -1.70225888
27
Lattice="50.0 0.0 0.0 0.0 50.0 0.0 0.0 0.0 50.0" Properties=species:S:1:pos:R:3:forces:R:3 energy=-17659.23145600389 dihedrals="_JSON [234.44, 89.66, 69.31]" pbc="F F F"
C       -0.66045366       2.65413661      -2.15016094      -0.31696739       2.38601429       1.59935077
C       -0.18352988       1.89927347      -1.10141921      -0.36797616      -0.12310076      -0.27761009
C        0.20545137       2.95158393      -3.22536847      -0.12458431      -2.70389446      -0.23690201
H       -1.55884032       3.30382093      -1.94175971       0.84359517      -0.77223772      -0.46604396
C        0.95375753       1.08729882      -1.41438955      -1.88437189      -1.36534988       4.48584664
O       -0.67683957       1.93101431       0.19693944      -2.17789673      -0.85141746      -0.61894691
N        1.31015732       0.11715172      -0.42127503       1.51619277       1.62249999       0.33267195
N        1.59258478       1.12588205      -2.49306611       1.95640885       0.99468266      -4.15193997
H        2.29591010      -0.26267214      -0.66693584      -2.19408565       1.08966217       0.93300602
H        1.25474723       0.70974434       0.47212234       0.54514522      -1.94150022      -1.24319070
C        1.27074747       2.07626266      -3.42125775      -0.33068429      -0.25450764       0.59009559
H        1.85335344       2.04563424      -4.34763674      -0.03022528       0.25260965       0.31107616
H       -0.14876336       3.52192458      -4.03747930      -0.20448537       1.07978693      -0.83548842
C       -2.15543726       1.61001271       0.42300071       2.11802304      -0.11027697       1.11787236
C       -2.47490473       0.19221741       0.65549283       0.54317333      -0.69773015      -2.66429443
H       -2.84488440       1.95872839      -0.28596200      -0.25901258       1.08791477      -1.81655872
H       -2.43355061       2.08064640       1.31300039       0.28315222       1.66352278       1.67674717
C       -2.95572854      -0.40862972      -0.54164686       0.19630907      -2.23234307       2.35398369
C       -2.11342025      -0.49653148       1.80682851      -0.88124022       0.12778051       0.35992019
C       -3.05155924      -1.81762013      -0.53633605       0.43733512      -0.31007404       1.56831203
H       -3.30656803       0.23634405      -1.32647367       0.17034207      -0.09402522      -0.65769020
C       -2.72959874      -2.58816869       0.63150439       0.70331214       2.31678509      -0.08580716
H       -3.28450032      -2.40973202      -1.38972234      -0.53019534      -0.06873572      -0.96384564
C       -2.27998455      -1.89655684       1.80489615      -0.22987016      -0.35966400      -1.83014562
H       -2.70756207      -3.69130263       0.60288634      -0.20738196       0.65574359       0.00736034
H       -1.94803946      -2.55774890       2.57055700       0.11710663      -0.02791278       1.16492791
H       -1.89127113       0.18390629       2.67805296       0.30888171      -1.36423233      -0.65270703
27
Lattice="50.0 0.0 0.0 0.0 50.0 0.0 0.0 0.0 50.0" Properties=species:S:1:pos:R:3:forces:R:3 energy=-17659.242102269363 dihedrals="_JSON [227.54, 105.82, 71.12]" pbc="F F F"
C       -0.45354382       2.95328423      -2.09603142      -0.17395592      -2.16454836       2.57096045
C       -0.17172995       1.96226703      -1.12117620      -0.80586644       0.51329282      -0.81369669
C        0.18677459       2.88896671      -3.28796116       2.54289186       1.24689887      -2.34980835
H       -1.17767382       3.69855332      -1.93654184      -0.91946027       1.05752865       0.54184129
C        0.93383036       1.11470080      -1.35639165       0.14648443      -0.02996651      -1.57902339
O       -0.78386457       1.76931909       0.10819463       2.11869746       1.17056030      -0.48576509
N        1.32551945       0.25352600      -0.40823940       0.10706838      -1.09206630       2.84401802
N        1.61328351       1.04852817      -2.54099096      -2.07313187       1.12220159      -0.95956493
H        2.16618826      -0.29258343      -0.54927290      -0.23948842       0.19898281      -0.20205545
H        0.93582035       0.26441873       0.56803494       0.50959700       0.25014846      -1.89264885
C        1.11902988       1.86876826      -3.53477898       1.78857350       0.04098039       1.42172735
H        1.68363250       1.87919504      -4.50021389      -0.48693755      -0.28186285       0.88289193
H        0.38924568       3.85348727      -3.85883499      -1.24667222      -1.48408764       0.06343292
C       -2.12880202       1.63621605       0.35972986      -0.66945889      -0.25997786       1.78118815
C       -2.38980608       0.19578420       0.66013529      -0.04334655       1.11076214       1.10219743
H       -2.82400227       1.82338169      -0.40136996      -0.41823092       0.92741144      -2.06868360
H       -2.44430957       2.33971271       1.12943968       0.38927378       0.06800947       0.64881887
C       -3.00313677      -0.42303342      -0.34527312      -1.53987412      -1.94326061      -4.49650874
C       -2.04484611      -0.55260709       1.77049337       0.71159972       1.68195529       0.06624889
C       -3.07084033      -1.78933246      -0.45055866      -1.40957554      -2.26970970       0.59215470
H       -3.39962764       0.01662311      -1.27318045       0.46857752       0.84897810       0.54618006
C       -2.81111787      -2.54414352       0.70101162       0.93744335       0.35988794      -1.72660421
H       -3.48783454      -2.33669878      -1.34928898       0.54675213       0.96339819       0.97892955
C       -2.25271416      -1.92179897       1.78504912       0.21328016       0.88860818       2.36807704
H       -2.78872791      -3.59423692       0.59498498      -0.41353128      -1.32103170       0.32004188
H       -2.04025741      -2.38334748       2.75774687       0.02177278      -0.51739631      -0.59145898
H       -1.58051299       0.09817173       2.52817909      -0.06248209      -1.08569681       0.43710977
27
Lattice="50.0 0.0 0.0 0.0 50.0 0.0 0.0 0.0 50.0" Properties=species:S:1:pos:R:3:forces:R:3 energy=-17659.405566451816 dihedrals="_JSON [237.23, 96.62, 70.5]" pbc="F F F"
C       -0.69245327       2.82034088      -2.09440337       2.73514400      -0.30674841       2.21898447
C       -0.14331558       2.03736367      -1.03890850      -1.65026135       0.35869681      -1.54532177
C        0.05693014       2.93128373      -3.24834345       0.20861990      -0.31154309      -2.45934550
H       -1.29471234       3.67591280      -2.03017995      -1.90031894       0.58645994       1.04774920
C        0.87709105       1.12113491      -1.39564728      -0.79447794       0.92685173       0.05611155
O       -0.63699320       1.88182759       0.25958719      -0.37580115       0.90453330      -1.48734788
N        1.05721007       0.15387687      -0.46638248       4.37537711      -2.50573445      -4.14281762
N        1.55545600       1.17760941      -2.53253921      -0.00126432       0.49714203      -1.67814172
H        1.95789059      -0.39797775      -0.56265028      -1.84548707       1.03839262       0.60884188
H        0.65310790       0.37394656       0.35158465      -1.29622010       0.32018576       3.97456232
C        1.15533264       2.08028767      -3.48231467      -1.04179173       0.25925093       1.00105628
H        1.62159589       2.15050769      -4.48210705       0.36293484      -0.43841161       0.83413553
H       -0.35846139       3.65974651      -4.02527587       1.03183500      -1.15790536       0.88012256
C       -2.03288423       1.65501695       0.36402904      -2.44730840       0.54514458       1.01267868
C       -2.34119097       0.14847287       0.48589254       0.61385287       0.78273428       0.31660850
H       -2.75885352       2.13114761      -0.39091584       1.77254880      -0.60679209       0.17380493
H       -2.36141501       2.23261389       1.28788223       0.54291645      -1.01752669      -0.58310265
C       -2.83640845      -0.58274170      -0.57951915      -0.15707650      -2.57658242      -0.93635790
C       -1.96981570      -0.49718461       1.73738362      -1.15133993       0.85309605      -2.28368975
C       -3.04494686      -2.03729685      -0.39063001       0.33393952       3.10834708      -2.75161707
H       -3.00755007      -0.28438145      -1.67490968       0.24366530       0.44234613       2.04296156
C       -2.71386969      -2.61037211       0.76188952       0.80276787      -0.12180058       2.99336223
H       -3.31315573      -2.61765524      -1.28861214      -0.28485197       0.18515940       0.61507377
C       -2.14835147      -1.84621352       1.84127971      -0.75500014       0.39445549      -1.19584049
H       -2.93177483      -3.63904939       0.95669035       0.12695236      -0.77863520      -0.06264112
H       -1.91566859      -2.25686809       2.77786384       0.24940484      -1.15986777       1.19172515
H       -1.67316698       0.15752233       2.54997207       0.30124069      -0.22124843       0.15844485
27
Lattice="50.0 0.0 0.0 0.0 50.0 0.0 0.0 0.0 50.0" Properties=species:S:1:pos:R:3:forces:R:3 energy=-17658.887878967183 dihedrals="_JSON [251.75, 79.72, 78.03]" pbc="F F F"
C       -0.67991819       2.91335282      -2.03828309      -2.60225374       0.21513280      -0.52388978
C       -0.19260495       2.12983205      -1.01917436       0.82606787      -0.55346952       1.14247035
C       -0.21188699       2.67260701      -3.35967724       2.50138526      -1.36302999       1.27465759
H       -1.67616504       3.48540609      -1.71008696       2.51793590      -0.82516752      -1.27813660
C        0.87835991       1.19065268      -1.24993641       1.08014871       0.84281412      -1.46274526
O       -0.74864849       2.28877841       0.25440770      -1.62137054      -1.62158462      -1.01245572
N        1.34057586       0.22312902      -0.36831851      -2.29612535      -3.09218125       1.14443255
N        1.60628858       1.22643289      -2.39676976      -2.88358370       1.00461188      -1.50634272
H        2.01053544      -0.41396411      -0.86847033      -0.81280551       1.18787587       0.50727519
H        0.49014271      -0.44672783      -0.06435165       2.49158018       2.27373303      -0.51152760
C        0.97133163       1.88594252      -3.45609821      -0.09504608      -0.76024735       1.03063862
H        1.33514935       1.58525442      -4.47455013       0.04970816       0.67931259       1.05327802
H       -0.57479389       2.92714496      -4.32408619      -0.97659692       0.95935801      -0.36440549
C       -2.14056420       1.69181345       0.29590895       1.59995853       0.94924677       3.44317351
C       -2.16988462       0.12942472       0.46004443      -1.19976302       0.08478564      -1.76132286
H       -2.67817296       1.91745230      -0.58437328      -0.47665643       0.41192900      -1.35152749
H       -2.62362490       2.39821801       1.15828579       0.95074912      -2.44286509      -1.70403793
C       -2.65976041      -0.67898812      -0.62100345       1.10613531       0.57198171      -0.28293560
C       -1.96807920      -0.57046813       1.64648815      -0.15860519       2.97094240       0.92960441
C       -2.83381472      -2.06512916      -0.48902377      -0.00519190       0.92803593       1.64472328
H       -2.75818498      -0.32534841      -1.67514608      -0.18034170       0.38389182       1.05477034
C       -2.66628120      -2.68322488       0.76370879       0.12880261       1.40286986      -0.50634303
H       -3.26099995      -2.54485813      -1.33359827       0.00009934      -0.94164392      -0.72666190
C       -2.31030300      -1.85158602       1.86315230      -0.30798471      -3.07294818      -2.55351439
H       -2.76620193      -3.75697986       0.83600697      -0.29270766      -0.15392282       0.33737515
H       -2.26356804      -2.32681040       2.79545183       0.33112741      -0.33780876       1.58189319
H       -1.70637542       0.01870087       2.50850205       0.32533402       0.29834759       0.40155415
27
Lattice="50.0 0.0 0.0 0.0 50.0 0.0 0.0 0.0 50.0" Properties=species:S:1:pos:R:3:forces:R:3 energy=-17659.32254925638 dihedrals="_JSON [226.93, 89.1, 72.51]" pbc="F F F"
C       -0.85559288       2.68214097      -2.04598409       0.24591610      -0.22607770      -0.06221670
C       -0.27051933       2.00282848      -0.97245853       1.01215385      -0.03682098      -1.54758782
C       -0.09396999       2.65255099      -3.30612355      -1.89391576      -0.13743508       0.80608636
H       -1.90159475       3.14367795      -1.89803922       2.05679212      -0.34163126      -0.73124817
C        0.90527261       1.20353452      -1.20814217      -0.16013053       0.75112829      -0.39080794
O       -0.67520616       1.89893767       0.31527356      -1.33879328       0.10808978      -0.19452578
N        1.49195576       0.58550556      -0.12822474       2.29827686       1.78002057      -4.62643123
N        1.42555646       1.05453332      -2.39776696       0.74091653       0.83580447      -1.47383944
H        2.24329238       0.00173001      -0.44121586       0.06653854      -0.71055126       0.61422790
H        0.88111281       0.45398941       0.56054033      -2.48430859      -1.39614120       4.00684037
C        0.97123176       1.84260845      -3.45395490       1.92317716      -2.77650708       1.40555015
H        1.50905957       1.60206050      -4.43163782      -0.95759370       0.74468366       1.32245352
H       -0.43741301       2.95456370      -4.26935170      -0.93711665       1.17367222      -0.24937448
C       -2.10902505       1.66527738       0.36660413       0.92003455       0.90251151       0.68834630
C       -2.40645912       0.21631878       0.32284738       1.47970060      -0.88543096       4.01344247
H       -2.50633943       2.16550626      -0.47243338      -1.07416468       0.72080707      -0.69923150
H       -2.34475093       2.21234593       1.29296249      -0.73488705      -0.60406707      -0.18353094
C       -2.68664116      -0.59603918      -0.70565896      -0.14741738       0.07163720      -2.46815049
C       -2.07012670      -0.44271546       1.55520706      -0.49082386       2.13565991      -0.12813897
C       -2.72993111      -1.97036387      -0.55829971      -0.32139733       0.61745921      -1.52110989
H       -2.81804068      -0.16794504      -1.68698597      -0.12217008       0.07846615      -0.46661107
C       -2.62364057      -2.53251181       0.65992236       0.17616505      -0.78049957      -0.31589898
H       -2.80033190      -2.57080417      -1.43947218      -0.54772718      -0.44767132      -0.51705678
C       -2.20097707      -1.80555668       1.72400271      -0.23694655       0.38409785       2.68227809
H       -2.85277812      -3.54818849       0.77479781      -0.00864448      -1.66677668       0.17304148
H       -2.14908610      -2.37991399       2.68562057       0.36370679       1.12253652      -0.62711852
H       -1.82528895       0.35804029       2.28276027       0.17265892      -1.41696427       0.49061204
27
Lattice="50.0 0.0 0.0 0.0 50.0 0.0 0.0 0.0 50.0" Properties=species:S:1:pos:R:3:forces:R:3 energy=-17659.72772811643 dihedrals="_JSON [222.9, 76.7, 85.61]" pbc="F F F"
C       -1.00649304       2.41575854      -2.16683010       0.55251214       0.22905216       3.00339156
C       -0.35662248       1.84749652      -1.06834873       0.72456453       0.10822796       0.24073859
C       -0.30309601       2.44227885      -3.32154407      -0.20693401       0.12235292      -1.15049949
H       -1.83079768       3.09971672      -2.02161341      -0.58832194      -0.33903062      -0.01249416
C        0.91754060       1.23448622      -1.21224960      -0.28947100       0.09437990       0.85070736
O       -0.71151750       1.98976585       0.23052011      -1.00525378      -0.24298540       1.77249629
N        1.64275804       0.71639894      -0.11304824      -0.96236135      -1.41713885       0.06278959
N        1.54961841       1.24221152      -2.35659735       0.18245482       0.52443487      -1.45239752
H        2.15879153      -0.11081188      -0.45990598      -0.04437705       0.85511379       0.27764704
H        1.03037210       0.38282074       0.65874753       0.40614631       0.65556054      -0.79741509
C        0.94694169       1.88960896      -3.37040434       0.42839274      -0.84863803      -0.67316904
H        1.44886631       1.92060911      -4.32676281       0.53507040      -0.12387310      -0.10280511
H       -0.81485699       2.92373042      -4.12841668       0.37455199       0.25618394      -0.95374677
C       -2.10621682       1.65355500       0.53868695       0.77926883       0.68986093      -2.98726605
C       -2.30010807       0.18241938       0.58189868       0.93404942       0.99240561       2.86228584
H       -2.54282280       2.02392181      -0.41585149      -1.02137051      -0.08745671       1.15130519
H       -2.46346411       2.21360295       1.37827411       0.16436857       0.40122124       0.71118856
C       -2.61857129      -0.42727486      -0.56727327      -1.50357445       3.28833339      -2.53431230
C       -2.05374923      -0.55982823       1.73750480      -0.23117689      -0.60589648       0.88365042
C       -2.79291779      -1.73066208      -0.72771193      -0.91071336      -4.43190893      -1.18027964
H       -2.97126394       0.28650540      -1.33225113       0.53170382      -0.68387465      -0.24171475
C       -2.54779146      -2.56776862       0.35258393       0.48312351       1.53352902       2.71781845
H       -3.16620969      -2.14278164      -1.70574543       0.48368049       0.38657162       1.04638735
C       -2.18886875      -1.96241732       1.64113137       0.22971741       0.64678622      -3.46644158
H       -2.67216321      -3.63726907       0.37130137       0.04604966      -0.35475732      -0.45773426
H       -1.72379773      -2.61664180       2.31903604      -0.11579184      -0.80001183       1.60154426
H       -1.84325967      -0.02394062       2.71251162       0.02369154      -0.84844218      -1.17167475
27
Lattice="50.0 0.0 0.0 0.0 50.0 0.0 0.0 0.0 50.0" Properties=species:S:1:pos:R:3:forces:R:3 energy=-17659.172315457465 dihedrals="_JSON [230.02, 75.2, 88.75]" pbc="F F F"
C       -0.88511800       2.69746759      -2.03511568      -1.90738399       0.70872096       4.25721186
C       -0.29750895       2.03460392      -0.91081770      -0.50920595      -0.23052958       0.05954156
C       -0.46702441       2.56448526      -3.28947917       1.89505804       0.01717629      -2.05033724
H       -1.70827633       3.41677648      -1.91313773      -0.00745487      -0.52433916       0.56218916
C        0.94326321       1.40021096      -1.17187154      -2.08217289       0.23066289       0.13312621
O       -0.81575504       1.96539785       0.42837332       3.11895768       0.99752359      -1.99202592
N        1.60237581       0.69119780      -0.20547931      -0.80005966       0.99630418      -0.66016176
N        1.39069915       1.39936421      -2.43247733       2.10536278      -2.04622725       1.04213754
H        2.35965734       0.14469607      -0.52049420       1.00888578      -0.51407874       0.05708983
H        1.39511074       0.87838320       0.75438504       0.05738802      -0.17739354       0.27092117
C        0.72188712       1.82368186      -3.44538678      -1.21283465       1.88719715      -1.41237858
H        1.15148637       1.77297545      -4.44817606       0.26641622      -0.38425934       0.14629224
H       -0.85402286       3.25714993      -4.03831334      -0.08406657      -0.65868033      -0.27823978
C       -2.10336992       1.57235013       0.67731142      -2.83628683       0.94941775      -2.19975481
C       -2.32575022       0.07895665       0.53216279       1.39395792       0.43705994      -0.08379395
H       -2.83762775       2.28940189       0.08141788       1.03335876      -1.83841002       0.66817643
H       -2.28858095       1.85288351       1.66698715      -0.21848468       0.46771482       1.99581768
C       -2.46700612      -0.44207028      -0.74291414      -0.40603720      -3.61164384       1.23800580
C       -2.10947082      -0.74638817       1.69271093      -0.44608548       1.74484600      -1.69688622
C       -2.49274380      -1.92894054      -0.86571628      -2.26188518       3.34277455       1.29415238
H       -2.73439151       0.18007172      -1.57806611       0.13502116       0.24542061      -0.37841849
C       -2.39496424      -2.70620997       0.30486892       0.73216719       2.06484787      -1.45629208
H       -3.22456441      -2.23050438      -1.63837683       1.48815083      -0.68270035      -0.42095439
C       -2.16335977      -2.09520621       1.56446641      -0.63355822      -2.69791474       0.54442314
H       -2.41416709      -3.73931585       0.06418556      -0.38440022      -1.25150485       0.82679326
H       -2.24813601      -2.76099483       2.46556163       0.61436916       0.71187408      -0.78595978
H       -1.95751496      -0.22622381       2.62949466      -0.05917714      -0.18385894       0.31932474
27
Lattice="50.0 0.0 0.0 0.0 50.0 0.0 0.0 0.0 50.0" Properties=species:S:1:pos:R:3:forces:R:3 energy=-17659.363181856996 dihedrals="_JSON [233.65, 73.48, 101.96]" pbc="F F F"
C       -1.04070321       2.60623517      -2.00285433       3.18008182      -0.94743981       0.74483850
C       -0.27599239       2.00385159      -0.95157243      -1.81819658       0.02022944      -1.66680291
C       -0.43257494       2.61389675      -3.28818138       1.24084973       0.02068011       0.48645314
H       -1.91036172       3.17829299      -1.72130665      -0.33038291       0.10073948      -0.28988595
C        0.92629744       1.23668433      -1.17275039      -3.67982447       3.18216273      -3.72620869
O       -0.72193692       2.00270416       0.32947455      -0.72966214       0.46763580       1.21063906
N        1.38292942       0.68575140      -0.06404634       2.26150223      -1.73537919       0.75026540
N        1.32392872       1.21678146      -2.46768181       2.32171000      -0.89098117       1.46716298
H        2.28576419       0.24497388      -0.00289468       0.03255674      -0.01487932      -0.19755729
H        0.92123150       0.93569278       0.78965577      -0.19793376       0.05073568       0.09498257
C        0.81127595       1.95907230      -3.46576923      -1.95475559      -0.40907053       2.01870275
H        1.37637529       1.92114417      -4.39604055      -0.28330027       0.11349985      -0.05985115
H       -0.76333016       3.27099312      -4.06526133      -0.63331721       0.15647419      -0.51612230
C       -2.12146084       1.61054212       0.64286701       1.50954525       2.68271895       0.00377837
C       -2.17784286       0.14444323       0.47089373      -1.19757939      -0.87806424       1.56405736
H       -2.76241017       2.17860544      -0.11777574       0.37732000      -0.72824738       1.50434023
H       -2.15996359       2.03800027       1.76814217      -0.64300929      -1.25863334      -2.72758625
C       -2.38461095      -0.50165891      -0.71930565       0.10516375      -1.03571439      -3.15143550
C       -2.14736517      -0.63618869       1.64919255      -0.24226076      -0.66201484      -0.56190711
C       -2.30193816      -1.94827621      -0.82811687      -0.31703404       2.30905236       0.11867963
H       -2.64868329       0.06095608      -1.68302480       0.79923805      -0.61639961       1.49922635
C       -2.35467810      -2.66560592       0.33121623      -0.70984538       1.01654432       1.44826906
H       -2.26271058      -2.48374519      -1.77732068      -0.34365315       0.42387855      -0.03579866
C       -2.36418916      -2.00973674       1.59447046       1.14940755      -0.89781827       1.32510330
H       -2.66508978      -3.67054179       0.26173280       0.37487557      -1.55595548       0.12916164
H       -2.34132594      -2.62812711       2.58203104      -0.33344126       1.14107534      -1.95343859
H       -2.05602973      -0.10054496       2.57844738       0.06194550      -0.05482922       0.52093407
27
Lattice="50.0 0.0 0.0 0.0 50.0 0.0 0.0 0.0 50.0" Properties=species:S:1:pos:R:3:forces:R:3 energy=-17659.19209878739 dihedrals="_JSON [244.28, 54.6, 109.37]" pbc="F F F"
C       -0.91802570       2.73438576      -2.08920501      -0.84229745       0.48611792      -1.70938927
C       -0.46683731       2.07964596      -1.00789649       2.05352696      -0.13189197       1.94480298
C       -0.32324976       2.57887461      -3.38814515      -1.03044950      -0.55110617       0.02047989
H       -1.75255729       3.40782400      -1.98152452      -0.55248090       0.02484164       0.01848932
C        0.80956289       1.42001274      -1.11618041       0.87412339      -1.90537758      -0.02914098
O       -0.90481123       2.26160454       0.30137138      -0.73345837      -1.73395020      -0.06190573
N        1.32751976       0.66005501      -0.00736269      -2.14650440       2.51363333      -2.47470981
N        1.49786335       1.38218726      -2.27393440      -1.55036234       0.75952851      -1.31585737
H        2.11114982       0.12000022      -0.23981976       1.22377987      -0.73855283       0.10573459
H        0.95909469       0.77487781       0.92111069       0.06934681       0.00719781      -0.13367965
C        0.86926709       1.91543309      -3.45761672       0.95371044      -0.38647245       3.45042148
H        1.42923508       1.92905335      -4.38016196       0.34990993      -0.60812160      -0.08051201
H       -0.91242003       2.77986236      -4.32021517       0.77460856       0.48752831       0.98185962
C       -2.16336092       1.53798204       0.71779194       1.61839524      -0.80843972       0.06303621
C       -2.38872009       0.02020954       0.59106344       1.82139720       0.25151220       0.72769155
H       -2.82285487       1.93260406       0.03642186      -2.41548392       1.58697866      -1.04411172
H       -2.22244569       1.85711458       1.73847458      -0.62936708       0.39538585       0.54798525
C       -2.28331681      -0.51639278      -0.67535018      -1.19565580       0.03129033      -1.30379927
C       -2.44518763      -0.89624750       1.68168621       1.62603095       1.81011441       0.12094738
C       -2.22307326      -1.88848089      -0.88233774       0.38229761      -0.58415392       0.13248772
H       -2.49626216       0.08534802      -1.57353027       0.74662528       0.15585975       0.45373471
C       -2.13946499      -2.73684601       0.18546844       0.73157152       0.81848181       2.22354916
H       -2.13970929      -2.33677646      -1.84633224      -0.27813562       0.07911111      -0.95776492
C       -2.10260322      -2.20553104       1.49618554      -2.80837362      -1.53171438       0.11840473
H       -2.09093323      -3.78955014       0.19290004       0.16857136      -1.32860481      -0.94826269
H       -2.31412658      -2.89041598       2.36006897       0.90458896       0.47491249      -0.78706461
H       -2.53690886      -0.56355058       2.71335330      -0.11591509       0.42589152      -0.06342655
27
Lattice="50.0 0.0 0.0 0.0 50.0 0.0 0.0 0.0 50.0" Properties=species:S:1:pos:R:3:forces:R:3 energy=-17659.67415508021 dihedrals="_JSON [235.12, 75.72, 92.48]" pbc="F F F"
C       -1.00659151       2.86212796      -1.89877492       0.33778508      -1.19317294       0.82908472
C       -0.55169947       1.98614679      -0.92312698       3.51627371       0.47980633       1.56481167
C       -0.45010142       2.83677179      -3.17309188      -0.51967543       0.00499956      -2.09190741
H       -1.80517045       3.49904355      -1.63134778      -1.03639508       0.77086763       0.12231961
C        0.69097552       1.23605107      -1.10963817      -2.15822220       1.32192024      -2.96453868
O       -0.87444127       2.05265119       0.44594678      -0.77473416       0.37880036      -1.22339156
N        1.21676340       0.43063341      -0.14756238       3.05747210      -0.89097626       1.06197137
N        1.19130816       1.25491907      -2.37298523       0.39684515       0.19346043       0.17183939
H        2.27220410       0.19483445      -0.23311270      -2.77613956       0.56688346      -0.18253070
H        0.91794033       0.44539817       0.84751770      -0.12397415       0.51274650      -1.51778606
C        0.63726885       2.02421257      -3.37289993       1.11188476      -1.78107709       0.57473110
H        1.07859218       1.87244200      -4.41582426      -0.45858268       0.29029229       1.62737871
H       -0.91319897       3.25978425      -4.11582222       0.43509146       0.10054032       1.57141113
C       -2.18553845       1.54387779       0.61273091      -1.62022407       1.56438671       0.65451650
C       -2.19867539       0.08610217       0.51865547       0.38312182      -2.20144999       0.95529590
H       -2.85121841       1.95724231      -0.20279534       0.45240929      -0.15634635       0.94334748
H       -2.58885436       1.87992649       1.60368474       0.47568435      -0.01829671      -0.70923014
C       -2.14504186      -0.46321423      -0.75690280       0.16367496      -0.60471756       0.91820454
C       -2.07549109      -0.79010052       1.66645336      -1.10875427       2.24619441      -1.79974164
C       -2.08162751      -1.83914636      -0.97239246       0.73444484      -0.14393848       1.50861371
H       -1.96356707       0.17822206      -1.59486112      -0.55445681       0.38452762      -0.52577581
C       -1.98326538      -2.70386247       0.12532663      -1.20059827       3.42599404       1.47905788
H       -1.90861409      -2.09109817      -1.98343166      -0.12300501      -1.03194824      -1.04963583
C       -2.06755997      -2.12527366       1.44013148       1.48729236      -1.76496416      -0.67852517
H       -2.01684129      -3.73225981       0.17419893       0.30834965      -2.44828021      -0.88812199
H       -1.84256183      -2.74800866       2.31429959      -0.54755756      -0.24844286      -0.31747659
H       -2.11237358      -0.41239627       2.68455574       0.14198973       0.24219097      -0.03392211
27
Lattice="50.0 0.0 0.0 0.0 50.0 0.0 0.0 0.0 50.0" Properties=species:S:1:pos:R:3:forces:R:3 energy=-17659.609717835236 dihedrals="_JSON [243.49, 74.98, 86.7]" pbc="F F F"
C       -0.84000009       2.85834665      -1.80934998       0.15312708       1.01822158       0.15601815
C       -0.35998467       2.11372561      -0.74185724      -0.59524620       0.69891935      -3.61311045
C       -0.39162663       2.73786651      -3.16641610      -0.72482538       0.58737416       3.03863616
H       -1.43258857       3.71785896      -1.54054657      -0.96905362       0.05511277      -0.10818560
C        0.70411887       1.30470191      -1.08549932      -0.29574531       0.56047452       1.01682216
O       -0.84373712       2.05376559       0.49144159      -1.09461609       0.31863899       1.87791668
N        1.27362232       0.65533065      -0.07026791       0.28636721       0.42165414      -0.87754427
N        1.19950031       1.25993426      -2.27533951       1.74458514      -1.72044772      -2.63882238
H        1.94583353       0.01977631      -0.33460401       1.81931769      -1.81143209       0.02396912
H        0.86950013       0.75581089       0.80443974      -0.57564690      -0.25815174       1.90191111
C        0.64916090       1.85497371      -3.32651932      -1.16156291       1.02774314      -1.33511570
H        0.89364964       1.73843267      -4.41048825       1.04631133      -0.67931408       1.15008792
H       -0.83714778       3.46291898      -3.83575536       0.25122652      -0.40258960      -0.68776284
C       -2.18897233       1.59880540       0.57207616      -2.47978444      -0.61774373      -2.01023791
C       -2.33826093       0.04764587       0.34810007       1.65638350       1.16375625      -0.07962691
H       -2.85256670       2.11936947      -0.23992822       1.28095050      -0.58495646       1.42287054
H       -2.59156716       1.87078767       1.55422242       0.29074701       0.01192190      -0.04463248
C       -2.22996992      -0.57328431      -0.92994063      -0.12774382       0.70321617       0.43493669
C       -2.18704228      -0.74711260       1.47714384      -0.18923998      -0.21852419      -0.65725595
C       -2.17809021      -1.94283196      -0.98809182      -0.24100903      -2.20895350       0.68974905
H       -2.22136880      -0.01171859      -1.86940482      -0.06666481       0.12864424       0.35454156
C       -2.11066251      -2.75365683       0.19263938       0.17992409       2.67763491      -1.91989876
H       -2.20977292      -2.51928893      -1.91378027      -0.03199585       0.52129484      -0.21760230
C       -1.95775807      -2.11524146       1.37935373      -0.89715201       0.29993258       0.61295794
H       -2.28806347      -3.77843069       0.18173936       0.30394026      -1.98198672      -0.38505019
H       -1.83979307      -2.70484731       2.25472767      -0.01417233      -0.40347156       0.99494282
H       -2.42116176      -0.36296668       2.44158659       0.45157836       0.69303185       0.89948583
27
Lattice="50.0 0.0 0.0 0.0 50.0 0.0 0.0 0.0 50.0" Properties=species:S:1:pos:R:3:forces:R:3 energy=-17659.261782729227 dihedrals="_JSON [243.23, 82.95, 70.8]" pbc="F F F"
C       -0.92868941       2.76803135      -1.94859578       0.35156082      -0.27260868      -0.97684033
C       -0.42146138       2.14412491      -0.82572149      -0.66052527       0.10465057       0.99390913
C       -0.27831791       2.58625601      -3.21611901       0.60622328       0.58995809       0.23987724
H       -1.83573509       3.36248409      -1.97848841      -0.01788461       0.15447698       0.54056095
C        0.72508031       1.33344625      -0.99022907       0.76978839      -1.56487128      -1.09210077
O       -1.01143714       2.15579068       0.48984825      -0.51156700       0.52148803      -2.75284851
N        1.33159507       0.65640066       0.06044667       1.72050627       0.59920168      -0.02242313
N        1.27011351       1.00290395      -2.16838857      -0.75043139       2.80989954      -3.01592483
H        2.35897710       0.53351555      -0.22107495      -2.15184227       0.01380094       0.91848600
H        1.20615132       1.13276492       0.95493178       0.12878351      -0.31417718      -0.23913364
C        0.80914936       1.74739710      -3.31960171       0.87879638      -0.82400364       1.86082934
H        1.36083254       1.79114326      -4.33245312      -0.55459503      -0.97528113       1.99184535
H       -0.45259857       3.23572058      -4.09762603      -0.57133913      -0.44566936       0.71783205
C       -2.35324373       1.59436987       0.34791139      -0.31073976      -0.12345726       0.70615259
C       -2.20767232       0.05608745       0.37785837      -0.00551803       2.36150981      -4.24991218
H       -2.96197701       2.02323254      -0.52582764       1.32907028      -0.88502016       0.68043685
H       -2.96864483       1.94935216       1.19258232       0.62499301      -0.14186823       0.25626549
C       -2.26586521      -0.56773399      -0.93038288      -0.69342268       1.64603945       3.49940364
C       -1.88584594      -0.59172912       1.51270097      -0.85888237      -3.80538915       1.11578346
C       -2.31633696      -1.92120858      -0.97093773      -0.04926028      -0.14503314      -1.62136168
H       -2.47246969       0.10281586      -1.73334884       0.00046874       0.07840983      -0.91273988
C       -2.21549131      -2.65544294       0.18107609      -0.30379272       1.45663821       3.75331245
H       -2.54674029      -2.33922670      -1.94806362       0.25372680      -0.62063364       0.12993716
C       -2.05585229      -2.03571652       1.50328681       0.55123067       0.92656730      -3.99693939
H       -2.48234698      -3.67164254       0.15375240       0.05281620      -1.54190061      -0.01357331
H       -2.07363270      -2.70839814       2.33753520       0.27696635       0.09445212       0.70201097
H       -1.65351331      -0.04770615       2.40083391      -0.10513017       0.30282091       0.78715498
27
Lattice="50.0 0.0 0.0 0.0 50.0 0.0 0.0 0.0 50.0" Properties=species:S:1:pos:R:3:forces:R:3 energy=-17659.60163200407 dihedrals="_JSON [258.53, 53.05, 106.39]" pbc="F F F"
C       -0.75104901       2.90070310      -2.12183053       0.32019091       0.68440908       0.81301740
C       -0.37275636       2.19941024      -0.97851115      -0.00452369      -0.83846459       2.11565873
C        0.04785131       2.58403572      -3.22655414      -2.11869500       2.27858452      -2.32643659
H       -1.48383433       3.78260780      -2.13362120       0.88182206      -1.78393681       0.24372718
C        0.74859523       1.26442049      -0.85962588      -1.37190148       1.32426141      -5.17236048
O       -0.96425271       2.34468994       0.24559716      -2.06603932      -0.40680254       1.33166895
N        1.06812220       0.52253798       0.22267196       1.09143232       0.04280254       0.74626027
N        1.39148937       1.01004938      -2.00733487       0.04971727       0.46807017      -0.39019418
H        1.72800642      -0.18994192      -0.05439833       0.32792901       0.03376337      -0.14112495
H        0.27492160       0.06723160       0.57972092      -1.37163432      -0.43741160       1.13702019
C        1.00663687       1.68508750      -3.14414372       3.03416741      -2.82747503       1.68051368
H        1.58031211       1.44167650      -4.03256196       0.15495013      -0.15229423      -0.00755667
H       -0.05290553       2.98227909      -4.26587857      -0.50003546       0.19816338       1.12775931
C       -2.28168249       1.59501550       0.56143114       1.44070862       2.07386567      -4.19768086
C       -2.26403260       0.11781963       0.32565102      -0.41794246      -0.20643837       2.31621957
H       -2.96253534       2.03491936      -0.21624920       0.05965259      -0.12688416       0.94284842
H       -2.50072312       1.97259374       1.53877695      -0.22849661      -0.23993699       0.69385085
C       -2.45416279      -0.52806227      -0.90323938       0.52805120       1.18738883      -0.34996217
C       -2.22163204      -0.65837763       1.50231704       0.50262983      -0.29637565      -3.15472673
C       -2.46257539      -1.91420351      -0.98428644       0.37539011       0.01396876       0.13636585
H       -2.47376670       0.14273767      -1.78579510      -0.36503406      -0.72568358       0.27182919
C       -2.15548599      -2.69625267       0.15485785      -1.26458842       1.24257332      -2.79436887
H       -2.69654814      -2.37903107      -1.93623796       0.25334286      -0.11585570      -0.09840266
C       -2.10794428      -2.02672307       1.32459589       0.52350463      -0.49651386       3.93442462
H       -2.11848980      -3.74391631      -0.01109640       0.20592042      -0.99903654       0.50210946
H       -1.94964820      -2.53594113       2.28778783      -0.06258330      -0.43529434      -0.52576963
H       -2.14590249      -0.22294596       2.45789323       0.02206475       0.54055295       1.16531014
27
Lattice="50.0 0.0 0.0 0.0 50.0 0.0 0.0 0.0 50.0" Properties=species:S:1:pos:R:3:forces:R:3 energy=-17659.73416074305 dihedrals="_JSON [259.8, 68.27, 97.28]" pbc="F F F"
C       -0.60111418       2.76880389      -2.11707262      -2.06337564       0.17808238       0.16283529
C       -0.30781893       2.10111404      -0.96177487       1.07353711      -0.69950724      -1.27031388
C        0.08721519       2.44021255      -3.28679073       0.12234831       0.87026310      -1.05111437
H       -1.53457227       3.41313467      -2.14540961       1.36672620      -0.51635957       0.05298248
C        0.75046342       1.07904888      -1.02883047      -2.09292891       2.09573305       1.66588034
O       -0.98724982       2.36688424       0.20085241       1.79433044       0.50877443       0.14971532
N        0.95526877       0.43465164       0.14895784       0.14800737      -0.22863808      -0.40613029
N        1.48583685       0.81992080      -2.10080449      -0.45216485       1.32617159       0.07432072
H        1.76896907      -0.12680881       0.04023124       0.58822460      -0.73772498       1.05266921
H        0.52357919       0.71916803       1.03755005       0.58255952      -0.27536077      -1.00350850
C        1.18324243       1.60192492      -3.17714190      -0.21246251      -1.57189950      -1.17064217
H        1.76039364       1.32589076      -4.08146446      -0.24377714       0.37946122       0.48337062
H       -0.29294396       2.88281756      -4.25175019       0.98395607      -0.50265316       0.99121530
C       -2.22325332       1.82214797       0.35468404      -3.13701866      -2.47629603       2.11303003
C       -2.27466936       0.23420246       0.52152044       0.35356773       0.58702851       0.13730010
H       -2.96919526       2.01697689      -0.44059825       0.69699349       0.31110185      -0.26745641
H       -2.70487278       2.26882445       1.25818702       0.67306416      -0.07569285      -0.37330097
C       -2.26570849      -0.40473647      -0.71196948      -0.60261134       1.99779400      -0.48026788
C       -2.35592130      -0.59621630       1.66386895       0.83650629      -0.50094691      -2.60374246
C       -2.39169807      -1.73546882      -0.98807356      -0.87913118      -1.65489621       1.60618458
H       -2.29853872       0.33838498      -1.49149228       0.03672297      -0.29998242      -0.95711281
C       -2.40295460      -2.59172952       0.13617649      -0.00406674       1.83051699       1.71711916
H       -2.75637547      -2.04994334      -1.95679054       0.73614788      -0.29416813      -0.36728759
C       -2.36019410      -1.97296088       1.44611774       0.13192221      -0.84514966      -1.66845486
H       -2.46460020      -3.66960193       0.13088018      -0.08564731      -0.22641170      -0.45478232
H       -2.29486667      -2.59638984       2.32745419      -0.14022126      -0.34890610       0.07571631
H       -2.17691465      -0.32199584       2.65113160      -0.21120882       1.16966620       1.79177505
27
Lattice="50.0 0.0 0.0 0.0 50.0 0.0 0.0 0.0 50.0" Properties=species:S:1:pos:R:3:forces:R:3 energy=-17658.87293830907 dihedrals="_JSON [261.18, 44.34, 113.99]" pbc="F F F"
C       -0.53968375       2.77515381      -2.29845722      -0.54955428       1.83033655       0.72949159
C       -0.27937756       2.14916133      -1.08638993      -2.32318730       0.01665849       1.04038537
C        0.17056605       2.30424144      -3.38151006      -0.42388235       1.77125323      -3.01799075
H       -1.10673626       3.76520471      -2.47297931       0.24337817      -2.12094897       0.77700063
C        0.77959883       1.22993439      -1.03913917      -0.95115470      -1.26521896      -0.08267884
O       -0.99731112       2.31039296       0.11987935       0.89452971       1.00200408       0.28399982
N        1.06641672       0.58086685       0.12896979      -1.81113385       0.61839535       0.98674028
N        1.35874716       0.74403544      -2.11104205       1.69023179       0.50735317      -1.68047949
H        2.03543013       0.45732541       0.26222926       1.07718010      -0.35264515       0.50601852
H        0.49533943       0.97025584       0.89072821       0.95479556      -0.32410837      -0.17282704
C        1.12923633       1.34304593      -3.29853255       0.03806154      -2.31199329      -0.37212229
H        1.55649557       0.85007663      -4.25112507      -0.38672924       0.95746387       1.75070574
H       -0.08432886       2.76216088      -4.37420396       0.48817685      -0.42317074       0.87420953
C       -2.26255792       1.77306561       0.63771306       0.54255743      -1.14044022      -4.78030129
C       -2.42095519       0.22813652       0.37346680      -0.34795613       2.46038840       3.16766413
H       -3.08324289       2.35731166       0.22057202      -0.17814192       0.04164861      -0.39174424
H       -2.24237120       1.99494932       1.65923533       0.35075575       0.09522289       1.70254541
C       -2.53714063      -0.48413271      -0.78808421       2.12435400       0.42437903      -3.92407260
C       -2.40721669      -0.40632567       1.63474081      -0.32834171      -1.65955445       0.19752572
C       -2.39195607      -1.89206426      -0.81834100       0.54641599      -0.41654402       0.11787629
H       -2.29467706       0.04811559      -1.79598209      -1.09211827      -0.66929056       1.79271318
C       -2.20262966      -2.51766257       0.37957853      -1.14449225      -1.15912652       1.64189110
H       -2.21866430      -2.64548380      -1.62479325      -0.60958662       1.72135446      -0.34800113
C       -2.31859107      -1.79900606       1.60072791       1.28082446      -1.29042874       0.65392138
H       -2.14000911      -3.64992968       0.36786624       0.26011163       1.47100980       0.36584229
H       -2.07658882      -2.41792091       2.50090130      -0.69783097       0.83010403      -0.41220261
H       -2.48979092       0.13766201       2.62547525       0.35273657      -0.61410198      -1.40611070
27
Lattice="50.0 0.0 0.0 0.0 50.0 0.0 0.0 0.0 50.0" Properties=species:S:1:pos:R:3:forces:R:3 energy=-17659.38791840556 dihedrals="_JSON [255.25, 74.57, 90.57]" pbc="F F F"
C       -0.72843349       2.69630378      -2.20838379      -4.05895652       2.78670657      -3.42279028
C       -0.39661731       2.09063445      -1.09561904       1.10350960      -1.16603765       3.17892496
C        0.00576760       2.52395975      -3.36788220       2.15980799      -1.52731342      -1.28379715
H       -1.74554317       3.26314049      -2.32400053       2.14589152      -0.58024113       0.71882366
C        0.66743431       1.17348267      -1.06061794       0.26679636       0.37369620      -2.90510226
O       -0.96381159       2.34696596       0.13589178      -1.42416921      -0.21539001       0.00366024
N        0.95130892       0.63182634       0.11745511       1.35027193      -1.45736512       1.49386859
N        1.34203829       0.88101019      -2.19942203       0.40213752       0.24056467       0.07568036
H        1.74885642      -0.04549635       0.18005073      -1.45676164       1.12677935       0.18546497
H        0.35653750       0.95872821       0.89965403       1.09533113      -0.72088716      -0.65767461
C        1.05944803       1.57559910      -3.33797940      -0.76667061       1.65294556       1.72837553
H        1.78884907       1.61426050      -4.16674943      -0.39609424      -0.89825913       0.37485677
H       -0.10158163       3.07533662      -4.30341683      -0.54495319       0.05355813       0.34606746
C       -2.23899044       1.68300375       0.27797985       0.35535049       0.15128310      -2.55340627
C       -2.19326883       0.25091160       0.49764273       0.54765136      -4.01460612       0.92581481
H       -2.82030575       1.68166165      -0.69659855       0.51985432       1.26856190       1.03905579
H       -2.75692258       2.14941045       1.03397140      -1.23205910       1.62631335       1.83609056
C       -2.29946723      -0.51228621      -0.67508223       0.28812424      -2.14675024       0.39831150
C       -2.14151457      -0.49794094       1.71687483      -0.90924283      -2.51456368      -1.80247980
C       -2.22640077      -1.91848299      -0.76157797      -1.55456476       0.89668358      -0.24797040
H       -2.53684997      -0.04332569      -1.57169595      -0.11616455       1.26793812      -1.72078857
C       -2.24847145      -2.59642705       0.43635381       0.51522051      -0.88344560       0.59685343
H       -2.53391162      -2.51401377      -1.67539251       1.01021714       1.10404169       0.80401805
C       -2.28940763      -1.96794558       1.67528173       0.79851032       3.00440669      -0.54580020
H       -2.18060438      -3.67272735       0.36689274      -0.39612266      -0.39987937       0.33691728
H       -2.41914695      -2.57351732       2.56791636       0.24123556       0.27414149       0.16804195
H       -2.13680296      -0.03999079       2.67193492       0.05584933       0.69711823       0.92898362
27
Lattice="50.0 0.0 0.0 0.0 50.0 0.0 0.0 0.0 50.0" Properties=species:S:1:pos:R:3:forces:R:3 energy=-17659.76398559214 dihedrals="_JSON [263.13, 62.8, 93.1]" pbc="F F F"
C       -0.66743257       2.97687103      -1.95096110      -0.50444630      -0.00429434       1.12587335
C       -0.44700347       2.10568308      -0.88931615      -0.03120630       0.89910889      -2.39388306
C        0.12791058       2.85283730      -3.10794042      -1.91457594       2.65539205      -1.30945912
H       -1.49231980       3.72928206      -1.78370541       1.19290089      -0.56182032      -0.59816065
C        0.59537929       1.17797526      -1.12984181       0.87358207      -0.75283197       2.90240594
O       -1.12298468       2.25821228       0.26988593      -0.47877113      -0.60297236       1.34102478
N        1.13850912       0.43535617      -0.07362268      -2.65914497       0.77046216       0.13768486
N        1.22041900       1.01739947      -2.25431931       0.79489644      -0.16952479      -2.30849172
H        2.08760517       0.21337500      -0.22692339       0.95144527      -0.48633341       0.37688458
H        0.68795567       0.53210406       0.84945758       0.95100773      -0.09632587      -0.83769882
C        0.97693281       1.83668609      -3.31635311       0.21736283      -2.30545693       1.91200610
H        1.36356823       1.50423620      -4.28056221       0.37112096       0.53880375       0.18574214
H        0.00519070       3.59440448      -3.89602420      -0.26043909      -0.04941983      -0.07661852
C       -2.38592871       1.58971978       0.39325801      -1.26977479       0.52058704      -0.74473615
C       -2.39043719       0.12700012       0.33757280       2.54164011      -3.93771414       0.39930034
H       -3.13181184       1.96472999      -0.34275423       0.65971946       0.16659152      -0.03332928
H       -2.84056364       1.77922321       1.34367261       0.25972372       1.11715290       0.96355122
C       -2.08298105      -0.57522190      -0.85196371      -0.74901897       0.19383307       0.14464019
C       -2.31377435      -0.69120199       1.55359205      -0.60549928       2.37871624      -1.75257111
C       -2.09225859      -1.99259029      -0.82856673      -0.45562962       0.27250724       0.55688337
H       -1.89292804       0.00878425      -1.79169159      -0.48540086      -0.82520056       0.75804363
C       -2.15022430      -2.70311214       0.36975799      -0.09771106      -1.30401059      -0.39604789
H       -2.21630119      -2.56039228      -1.72490018       0.49003296      -0.17709624      -0.83136983
C       -2.16365820      -2.04708218       1.57811682      -0.12329054       1.75950380      -2.20769762
H       -2.23316677      -3.81210927       0.47548443       0.28830869       0.82568650      -0.89500145
H       -2.04864434      -2.54601991       2.45915784       0.03863979      -1.45444592       2.56908501
H       -2.44519169      -0.17838047       2.47334438       0.00452795       0.62910209       1.01193972
27
Lattice="50.0 0.0 0.0 0.0 50.0 0.0 0.0 0.0 50.0" Properties=species:S:1:pos:R:3:forces:R:3 energy=-17659.344525109856 dihedrals="_JSON [251.95, 89.7, 82.08]" pbc="F F F"
C       -0.72856597       3.06959931      -1.70898853       2.90741701      -0.92670041      -2.21174034
C       -0.35286936       2.13981067      -0.78005590      -2.92805260       0.94007103       0.73100711
C       -0.00816661       3.01026968      -3.00879186      -1.72432524      -1.52788494       3.61813057
H       -1.36718858       3.83331502      -1.36497373      -0.97978559       1.11251477      -0.18997901
C        0.57006359       1.17987371      -1.09504675       0.72615585       0.38278731      -0.00634304
O       -0.99798624       2.01628841       0.47153515      -1.32526274       0.35890378      -1.52315878
N        0.96882644       0.38795974      -0.09737343       1.18392616      -1.83849134      -0.28503495
N        1.19081613       1.09719146      -2.25089364      -0.01066630      -0.79148664      -0.58636010
H        1.84743290       0.01273011      -0.41072390       0.42229418      -0.67285318       0.84471664
H        0.81995949       0.63820844       0.85583075      -0.07564387       0.18027824       0.36580454
C        0.82065509       1.93203072      -3.23383726      -0.90005286       1.28204772       3.34156642
H        1.41679450       1.88913053      -4.05456130       1.44604273      -0.32918546      -2.94509910
H       -0.19675421       3.71167613      -3.73293353      -0.47441720       1.74600166      -1.83353525
C       -2.42631501       1.59477888       0.28212689       1.08867445      -2.50828771       2.40087030
C       -2.45183327       0.03109734       0.28766744       0.47501012       0.36210976       0.74302049
H       -2.85992020       1.92534558      -0.65307017      -0.04223442       0.69081524      -0.03004562
H       -2.94597097       1.86776087       1.21890605       0.10559242       0.78769554      -0.67056454
C       -2.15978311      -0.56196457      -0.93866646      -0.90763333       1.49625673      -0.26133128
C       -2.45986979      -0.79573057       1.48317409      -0.30352914       1.86304547      -0.54618000
C       -1.76899120      -1.90003561      -0.90628779       0.41421403       2.03833385      -3.86447654
H       -2.28397824       0.12190059      -1.91095013       0.79038703      -1.93818167       2.07904534
C       -1.83489178      -2.66877346       0.19518694       0.96060902      -3.26413114      -0.73318753
H       -1.30810506      -2.11441665      -1.87967137      -0.31571789      -1.31867178       0.40596812
C       -2.20117692      -2.15638523       1.39147410      -0.42585598       2.21240245       0.23703848
H       -1.56960385      -3.75237957       0.11550598      -0.06551536       0.96567030       0.10880795
H       -2.15527333      -2.76731957       2.23108355      -0.23489801      -1.00105189       1.70495678
H       -2.67021369      -0.33283770       2.47879148       0.19326754      -0.30200768      -0.89389666
27
Lattice="50.0 0.0 0.0 0.0 50.0 0.0 0.0 0.0 50.0" Properties=species:S:1:pos:R:3:forces:R:3 energy=-17658.726964628968 dihedrals="_JSON [249.76, 70.72, 99.84]" pbc="F F F"
C       -0.80029067       3.15053700      -1.68181467      -0.61690558      -1.49760234       2.79992904
C       -0.52133263       2.07351358      -0.85165527       0.63122035       0.57493943       1.05221267
C       -0.16255375       3.14038520      -2.84847905       4.12271864      -1.31411438      -2.84977325
H       -1.41172124       3.97381171      -1.37489020      -0.57523008       0.29470530       0.19244840
C        0.55605018       1.18382448      -1.26032314      -3.50001784      -0.27099194       4.52393141
O       -1.07044099       2.03841368       0.48648751       1.92537050      -0.32284418      -1.72256007
N        0.77868845       0.17979544      -0.33987170      -0.31660997       1.29281394       0.14389996
N        1.19712835       1.24178045      -2.37771134       1.84709061      -0.81262720      -1.40927747
H        1.38078570      -0.52534337      -0.60360081       1.58754308      -1.71458394      -0.54661239
H        0.41091957       0.15466772       0.60810097      -0.09805153       0.42100727      -0.70947087
C        0.91251219       2.23432328      -3.18832983      -3.94602993       1.38909857       2.24454671
H        1.39361470       2.36568109      -4.10453245       1.12836872      -0.04186418      -1.44143345
H       -0.09144411       4.00432822      -3.39640540      -0.66733710       2.22150189      -1.80586134
C       -2.37787489       1.52753960       0.51720679      -1.57343672       0.93186661      -4.85393233
C       -2.37780183      -0.02603830       0.21925116      -0.34005294       1.35974146       2.68964833
H       -2.86981900       2.02105732      -0.47299213       0.26501699      -0.80332351       2.40145184
H       -2.83729660       2.00193640       1.42614649       0.07830932      -1.39421484      -0.62594595
C       -2.04790295      -0.74211847      -0.94308998      -0.07205121       1.83906971       2.42551152
C       -2.47670467      -0.71491749       1.42105310      -0.01831259      -2.56013183      -0.06003936
C       -1.62505630      -2.02997265      -0.87397914      -0.66635997      -2.79728605      -2.60519014
H       -1.88164649      -0.18898065      -1.79943562      -0.00902989       1.00116706      -2.15314482
C       -1.65956345      -2.77977635       0.31629991       0.28273029       2.12682067       1.44074496
H       -1.47623542      -2.48145125      -1.96179371       0.30188494       0.43861307       2.71386440
C       -2.08315615      -2.07647696       1.49852406      -0.00972969       0.20525448      -1.56676283
H       -1.14861627      -3.72427024       0.40229600      -0.33083371      -0.55505989      -0.11716654
H       -2.11911402      -2.50505013       2.49340257       0.11115544      -0.56271660      -0.09323049
H       -2.94615758      -0.32045131       2.32113857       0.45857987       0.55076143      -0.06778796
27
Lattice="50.0 0.0 0.0 0.0 50.0 0.0 0.0 0.0 50.0" Properties=species:S:1:pos:R:3:forces:R:3 energy=-17659.182062151252 dihedrals="_JSON [245.24, 94.06, 104.31]" pbc="F F F"
C       -0.77641946       3.32912356      -1.57879540       3.55068298      -4.57472709      -1.70681999
C       -0.51719223       2.02823025      -0.98171477       0.19860222       2.72214054       1.75429600
C       -0.03748558       3.52064806      -2.78140609      -1.12851277      -2.08444656       2.69672991
H       -1.31107266       4.08213163      -1.12063020      -1.63614853       1.30292764       1.07982777
C        0.57568009       1.15325171      -1.37837685      -2.81303975       0.92851042       0.10328580
O       -1.05536292       1.86817202       0.34030838      -0.09603068       0.36783352      -2.00905581
N        0.82456521       0.02771163      -0.68282752       1.34121562      -0.74525077      -0.06930175
N        1.16330278       1.37006224      -2.55261239      -0.14471639      -0.89738032       1.93542265
H        1.56133839      -0.58322995      -1.04637333      -0.45893214       0.46760004       0.33723903
H        0.51509963      -0.10268359       0.26827884      -0.07172462       0.19139418      -0.16015250
C        0.80859121       2.49614718      -3.12253092       1.54869725       0.56667648      -1.90157865
H        1.47648591       2.58114010      -3.94164009       0.07181944       0.93893535      -1.58449101
H       -0.14580832       4.32547219      -3.41212064      -0.13696866       2.03958041      -1.28049333
C       -2.40315720       1.42012911       0.33171844      -0.81189143      -0.94287072       1.16282407
C       -2.35992829      -0.07887918       0.45052881      -0.34187865      -0.82857552      -0.36482444
H       -3.14433064       1.74303255      -0.42010395       1.17031649       0.12559687      -0.92745644
H       -2.89421759       1.82284299       1.18114801      -0.07230702       0.59253610       1.59194488
C       -1.89055683      -0.68448570      -0.70969645       0.01306463      -2.16771593       0.48669819
C       -2.64870216      -0.87613722       1.60106895       0.55500261       1.72966840       0.01522340
C       -1.49712515      -2.07124044      -0.68926912      -0.43267520       1.42584876      -3.84984595
H       -1.79109726      -0.04554436      -1.57600817       0.13115092      -0.28006346      -0.37158670
C       -1.65912624      -2.78308898       0.44145235      -0.46240558       0.99985274       0.41761406
H       -1.21967075      -2.63307944      -1.67123378      -0.05061870       1.35173178       1.81683275
C       -2.28453727      -2.20454763       1.53008160      -0.45750478      -1.37946086       2.08292835
H       -1.27830611      -3.74725370       0.50200900       0.32608112      -2.02083994       0.13599235
H       -2.47660625      -2.94813887       2.34041423       0.06933967       1.09976466      -0.13385757
H       -2.98213206      -0.35985946       2.55562827       0.13938196      -0.92926672      -1.25739506
27
Lattice="50.0 0.0 0.0 0.0 50.0 0.0 0.0 0.0 50.0" Properties=species:S:1:pos:R:3:forces:R:3 energy=-17658.642414656784 dihedrals="_JSON [251.38, 87.08, 103.64]" pbc="F F F"
C       -0.86552938       3.33058791      -1.60494658       2.87036859      -0.06738720      -1.45783112
C       -0.46570561       2.15598528      -0.92814034      -2.28906831       1.21744002       1.34316418
C       -0.01370408       3.73157590      -2.74253307      -0.36268734      -0.87678069       0.31752405
H       -1.67795850       3.99252652      -1.30280287       0.17812981      -0.32683596       0.35603550
C        0.55130493       1.31320628      -1.40222419      -0.41347048       0.07962651      -0.79425374
O       -0.99034428       1.83511008       0.35055505      -1.63948017      -0.69091504      -0.05404124
N        0.74687202       0.07960806      -0.82406955       2.60759124      -1.01872650       1.16888960
N        1.16423579       1.57338542      -2.53452631       0.20100814       1.46387384      -0.99235129
H        1.73702486      -0.30400822      -0.90541684      -1.81634011       0.90830727      -0.37723344
H        0.51153920       0.06420654       0.16721064      -0.30426854       0.10069840      -0.27086038
C        0.92252696       2.76887568      -3.18487283      -2.63532335      -1.30407915       4.76402807
H        1.42085392       2.73923695      -4.05084898       2.05196704       1.00640482      -3.55139303
H       -0.06144073       4.73350737      -3.27503214      -0.40685725      -1.44935458       0.75167409
C       -2.37377396       1.25793636       0.55230067      -0.34852079       0.25904169      -2.67650079
C       -2.48874845      -0.24377531       0.46711949       1.55855991      -1.50758653       3.29573633
H       -3.06677208       1.53995081      -0.25668796       0.67303960       0.74200393      -0.50836493
H       -2.86712251       1.73242140       1.35933757       0.32977921       0.40066195       1.69869844
C       -1.92268265      -0.75876649      -0.66096438      -0.13073190       1.45825283      -2.25197144
C       -2.63087023      -1.15039004       1.61802175      -0.72118568       3.07372360       1.02945791
C       -1.44702001      -2.07225228      -0.72040964       0.77157584       0.97304294      -3.98557069
H       -1.88715925       0.03169693      -1.50763194       0.51626179      -1.89803465       1.01295667
C       -1.70330121      -2.88700640       0.31847123      -0.41047694       1.12311840       1.01433910
H       -0.86930158      -2.40065892      -1.70922402      -1.51621674       0.46351510       2.39576572
C       -2.24943962      -2.47104009       1.53349425      -0.53345667      -0.11799077       0.34107916
H       -1.55127247      -3.87149347       0.17377045       1.05115849      -3.64822133      -0.19215203
H       -2.33499512      -3.23425643       2.34456668      -0.16776251       0.96521767      -0.54807459
H       -3.04497929      -0.64258480       2.59492942       0.88640712      -1.32901656      -1.82875010
27
Lattice="50.0 0.0 0.0 0.0 50.0 0.0 0.0 0.0 50.0" Properties=species:S:1:pos:R:3:forces:R:3 energy=-17659.68510896711 dihedrals="_JSON [261.52, 81.18, 96.38]" pbc="F F F"
C       -0.85110109       3.22486960      -1.58946342      -1.97471894       1.40594322       1.33294147
C       -0.44815022       2.16159194      -0.78895347      -1.45584349      -0.14563135       0.61384917
C       -0.24436584       3.53230224      -2.78266170       2.26615907       1.06660269      -1.21655169
H       -1.65528285       3.96324550      -1.26589776       0.88432507      -1.38965608       0.01043273
C        0.58698303       1.34282999      -1.28917103       0.10215411      -2.00055687       2.44043612
O       -1.09599600       1.92138301       0.45554251       0.30520836      -0.61711186      -1.57927367
N        1.03070312       0.14776296      -0.56367345      -0.20274305       3.67144734      -1.85106749
N        1.23933697       1.69220590      -2.36752360       0.93628945       0.45226261      -1.46160140
H        1.54384331      -0.46621323      -1.15386404       0.29033424      -0.60408966      -0.27609962
H        0.42950285      -0.23642774       0.12153778      -0.70680159      -0.36796607       0.44192999
C        0.90145957       2.79232030      -3.08651122      -1.97254747      -1.54134709       2.52247291
H        1.53719227       3.05062466      -3.86064959       1.30403480       0.38717319      -1.75176368
H       -0.37705157       4.49468245      -3.34566451      -0.46293937      -1.10796045       0.61403593
C       -2.37243903       1.23036621       0.41280974       0.62005757      -0.15553969      -0.87260926
C       -2.38271063      -0.26469946       0.29025427       1.75826263       2.46571427      -0.72174109
H       -3.06024508       1.62259314      -0.30763161      -0.17883014       0.89390442      -0.88272889
H       -2.76733215       1.39678305       1.34799349      -1.02126497       1.04639476       2.38428670
C       -1.93789965      -0.79463364      -0.89060420       0.32600664      -2.31096956      -1.34275925
C       -2.50749400      -0.99234542       1.43013879      -1.05889350      -1.17102996       4.06176702
C       -1.71841424      -2.20807837      -0.84720278       0.29223221      -0.30389658      -3.24874910
H       -1.72546361      -0.15180054      -1.80606508      -0.52791188      -1.08086197       1.24253167
C       -1.75179051      -2.95328312       0.31450163      -0.89293571       2.08366145       0.09849981
H       -1.57346667      -2.84089470      -1.81824751       0.17521823       1.57519536       1.63909654
C       -2.18705317      -2.34653104       1.49075730       0.22761646       0.64714397      -1.63372176
H       -1.50625525      -3.95957134       0.25722030       0.37315366      -2.00739869       0.06978361
H       -2.26978451      -2.94285415       2.35164989      -0.16799862      -0.46114225       1.40843626
H       -2.88466755      -0.53549677       2.43440314       0.76237626      -0.43028518      -2.04183303
27
Lattice="50.0 0.0 0.0 0.0 50.0 0.0 0.0 0.0 50.0" Properties=species:S:1:pos:R:3:forces:R:3 energy=-17659.525962467662 dihedrals="_JSON [250.04, 94.36, 86.72]" pbc="F F F"
C       -0.97162820       3.10466066      -1.57572062      -0.06512131       0.89194713       1.69843198
C       -0.48590089       2.08418395      -0.80735465       1.26212151      -0.23496527      -1.65899881
C       -0.25959818       3.48963744      -2.70570183      -1.66709264       0.81649425      -0.76017744
H       -1.77377066       3.59358558      -0.91769064       0.80585823       0.08870404      -2.11806670
C        0.66591098       1.35890057      -1.21357867      -0.96784665       1.93664323      -1.83874265
O       -1.14260937       1.84338257       0.31884237      -2.09331507      -1.27215480       1.84641929
N        1.19058887       0.37903344      -0.49656070       1.38552884      -1.97424549       1.22460401
N        1.27535454       1.69894120      -2.38090870      -0.09218159      -1.59354440       1.77173761
H        2.03107826      -0.06985080      -0.86272702      -0.56383471       0.21944905       0.17072104
H        0.70791551      -0.06838274       0.27745650       0.06363108       0.38634057      -0.35585299
C        0.78866359       2.68990018      -3.09626071       0.65968486       0.41781173       0.35448519
H        1.43720641       2.86715040      -3.92806075      -0.15873506       0.60958324      -0.98198415
H       -0.63894389       4.31795226      -3.30440916       0.36418281      -0.06346432      -0.08544276
C       -2.47187108       1.24095486       0.11514520      -0.34738893       0.92999195      -1.32930652
C       -2.30763086      -0.21519053       0.22023249       0.53182739       0.50612016       0.49714188
H       -2.87599882       1.31424004      -0.96772403       0.74651260       1.17164857       1.58270236
H       -3.16725330       1.74323293       0.83487159       0.55829691      -0.63804293      -0.49682530
C       -1.86269586      -0.91054063      -0.88645642      -1.32846331       0.14900542      -1.55657101
C       -2.36870260      -0.82209485       1.42411321      -1.87980539      -0.21397059       3.39165821
C       -1.74362874      -2.28587021      -0.78204662       1.29469022      -2.13154080       0.50371383
H       -1.93423147      -0.29092928      -1.84484245       0.76899846      -1.51292248       0.95871433
C       -1.85451495      -3.00369450       0.49079516      -0.97301038       4.13686240      -1.48065983
H       -1.37527028      -2.87014546      -1.65093169      -0.61214351       0.35404130       0.38904756
C       -2.19005215      -2.20427695       1.59075203       0.96893949       0.61765440      -1.98154607
H       -1.94777280      -4.04307158       0.56423492       0.56651384      -1.65230835      -0.11786307
H       -2.15423886      -2.58426814       2.55832751      -0.48643182      -0.93465942       1.76130824
H       -2.82858132      -0.22314390       2.30837921       1.25858410      -1.01047858      -1.38864823
27
Lattice="50.0 0.0 0.0 0.0 50.0 0.0 0.0 0.0 50.0" Properties=species:S:1:pos:R:3:forces:R:3 energy=-17659.51469739666 dihedrals="_JSON [256.05, 97.58, 91.99]" pbc="F F F"
C       -0.94801967       3.23094562      -1.62853564      -2.29398249       2.60168871      -0.96156258
C       -0.49521579       2.26242230      -0.87367585       1.29689914      -3.31378564       2.14310157
C       -0.27064885       3.58309001      -2.82786452      -0.92333567      -0.15574003       0.21101086
H       -1.88788444       3.65417676      -1.16849050       0.95675984       0.35381106      -1.25155513
C        0.65002485       1.52952476      -1.33734616      -0.99246039      -0.61363419       0.77879629
O       -1.14908687       1.85792845       0.32793252       2.34616501       1.09477104      -1.44516647
N        1.16434855       0.59969019      -0.44802444       0.61576430      -0.73847293      -0.97259966
N        1.14289140       1.70097973      -2.56978383       1.31586879      -0.56478173       1.62179671
H        1.80084031      -0.07134252      -0.90209117      -0.51018194       0.43235934       0.62786816
H        0.61760476       0.26367193       0.36540102       0.36037035       0.56699367      -1.16370898
C        0.76816705       2.78298953      -3.25110155      -0.06563849       1.15477209      -0.45290493
H        1.37804870       3.12047565      -4.13935239      -0.80707466      -0.93846823       0.72021189
H       -0.68645767       4.33328008      -3.47398755       0.10381477       0.59109525      -0.12336646
C       -2.35909627       1.17679529       0.16902816      -1.28043705       0.69809515       0.98874033
C       -2.20890445      -0.31156089       0.24935076      -0.28778001      -1.06528013       1.46957793
H       -2.86801512       1.53225146      -0.77120546       0.10245068      -0.40624145       0.91366102
H       -2.87526269       1.50148759       1.12845974      -0.27434670      -0.33607608      -1.45498022
C       -1.93298731      -1.12519573      -0.84628787       1.06139858       0.57639600       0.14879878
C       -2.37473281      -0.94276780       1.52590465      -0.46067436       1.51402889       2.23823781
C       -1.72429423      -2.50086422      -0.63281825      -1.44071445       0.45973853      -2.10729038
H       -1.68393323      -0.60582296      -1.81023622      -0.67677523      -0.87826413       0.62394661
C       -1.82993955      -3.09691964       0.61260814       0.46753073       1.45268051      -0.40995109
H       -1.83485974      -3.09698014      -1.56813856       1.08862491      -0.01426010       0.82801733
C       -2.12998539      -2.32641502       1.73403094      -0.63851987       1.92941948      -1.93743368
H       -1.52296571      -4.09959156       0.63752316      -0.20212008      -1.68403423       0.51484360
H       -2.39485871      -2.79414845       2.63430628       0.12385417      -0.49847373       1.53801308
H       -2.70881562      -0.22449443       2.51811761       1.01454011      -2.21833714      -3.08610239
27
Lattice="50.0 0.0 0.0 0.0 50.0 0.0 0.0 0.0 50.0" Properties=species:S:1:pos:R:3:forces:R:3 energy=-17659.31571983167 dihedrals="_JSON [248.39, 98.26, 80.1]" pbc="F F F"
C       -0.91255075       3.23326816      -1.73597746       0.30274810      -1.38765130      -0.29033883
C       -0.52306350       2.19283388      -0.99847392       0.59173171      -1.56350349       2.87799286
C       -0.24264224       3.48798345      -2.89704598      -1.31914445       2.09174175      -2.34460904
H       -1.88945106       3.53300109      -1.59854101      -1.99614884       1.57149390       0.59312806
C        0.66393044       1.48528188      -1.31146316      -1.27360548      -1.03935382       1.35397703
O       -1.17098989       1.86501106       0.18580437       0.90356703       0.32873848      -0.21790517
N        1.08392060       0.41289067      -0.53920372       1.22500086       1.04080994      -1.71961765
N        1.28418131       1.75128082      -2.40344446       1.62341150       0.64309715      -2.50573140
H        1.58177595      -0.32264338      -1.03332662      -0.19739130       0.33345437       0.26508317
H        0.50819656       0.17564343       0.20549744      -1.18662331      -0.71978452       1.47273233
C        0.85123514       2.73275113      -3.23189864       1.32777947      -0.36479760      -0.87500336
H        1.46393337       2.83408413      -4.19864314      -1.17254244       0.03857035       1.51456179
H       -0.86581841       4.21911206      -3.49644293       1.79615699      -0.68500374      -0.16472420
C       -2.43212468       1.22226707       0.16948357       0.27688786       1.08165884      -0.80099084
C       -2.26518948      -0.23408878       0.36553153       1.03775016      -2.26599706      -1.33382287
H       -3.03723487       1.58050714      -0.69191821       0.43430185      -0.86587492      -0.18999192
H       -2.93185426       1.69062869       0.96562953      -0.91150829       0.29264405       1.68918208
C       -2.09617194      -1.08144102      -0.78834661      -1.20761111      -0.56485799       3.08448269
C       -2.06724321      -0.84811792       1.59465764      -1.69977984      -1.91065269      -0.14407104
C       -2.01409819      -2.45740087      -0.59760813       2.16566578       0.29066215      -0.54271220
H       -2.24138063      -0.60875298      -1.69484960      -0.16073038       0.61452975      -2.32332742
C       -1.75592784      -2.98816035       0.67174846      -2.51261153      -0.20466588      -0.81668526
H       -1.84255625      -3.19799296      -1.38035678      -0.38908993       0.55843883      -0.49975032
C       -2.06036837      -2.27524785       1.78099264       2.25709012       2.29576327       1.57954453
H       -1.78128783      -4.02906926       0.73164530       0.58908978      -1.94736561       0.14499086
H       -1.95718457      -2.70463142       2.82960388      -0.35422583       0.61144098      -1.46699889
H       -2.18867367      -0.34966423       2.49459136      -0.15016849       1.72646481       1.66060500
27
Lattice="50.0 0.0 0.0 0.0 50.0 0.0 0.0 0.0 50.0" Properties=species:S:1:pos:R:3:forces:R:3 energy=-17659.733955264677 dihedrals="_JSON [255.56, 92.05, 82.31]" pbc="F F F"
C       -0.91854057       3.10132408      -1.83938089       1.40766960       0.16938451       0.59761446
C       -0.47957413       2.14942104      -0.95580167      -3.65949736      -0.43088994       2.09180213
C       -0.07100626       3.51864582      -2.86527395      -0.49744989      -0.59480672       0.33915262
H       -1.80281484       3.60267906      -1.58164221      -1.32479707       0.92002672       0.12605848
C        0.55641439       1.33060483      -1.30634887       2.21286768      -0.90272798       0.47104227
O       -1.21917050       1.88941670       0.29126425       0.43268283       0.56431366      -1.75562136
N        0.88767888       0.22884420      -0.50697349      -2.00077024       0.96349415       0.72246517
N        1.38521650       1.65571282      -2.30882982      -0.62462177       0.98431788      -0.56723750
H        1.34520115      -0.44985803      -1.03728577       1.23789651      -1.28011094      -1.00936797
H        0.04529074      -0.19342898      -0.07435331       0.91317991       0.54955528      -0.19022627
C        1.08494924       2.77563057      -3.02872509       1.29779166      -0.83723415      -0.81467656
H        1.83462547       3.02418325      -3.84103095      -0.91392971      -0.24807090       1.04144623
H       -0.39565877       4.35970163      -3.45191424       0.35717081       0.20750339      -0.52243424
C       -2.54749576       1.28600386       0.20967825      -0.13782574       1.57260630       1.86706640
C       -2.33340362      -0.18601330       0.31483613      -0.84945027      -0.80113570      -3.21732717
H       -3.14806249       1.76949235      -0.58331358       0.45774067      -0.96067941      -0.48578874
H       -3.18021982       1.59363241       1.13377389       1.55127166      -0.14835061      -1.01988517
C       -2.24354913      -1.00221177      -0.84551596       0.35888160      -0.71029211       2.18504076
C       -2.17963172      -0.79418287       1.51868590       1.72477885      -0.07792296       1.86023275
C       -1.99999991      -2.35569265      -0.72059586       0.23096823      -0.76151312       2.76697410
H       -2.31967769      -0.66270282      -1.82336932      -0.46417851       1.22326909      -1.75359824
C       -1.76627447      -2.97030356       0.56508801      -0.67270954       2.01598172      -0.42935651
H       -2.09558926      -2.98795035      -1.55531856       0.16165084      -0.75142275      -1.27473127
C       -1.76522711      -2.11671049       1.70500885      -1.59127645      -3.11416087      -0.56341485
H       -1.75141692      -4.05639812       0.68617165       0.37634006       0.25032689      -0.17266009
H       -1.81969496      -2.71958157       2.68540639       0.56840759       1.76023471      -1.17709631
H       -2.08023166      -0.13799850       2.35586594      -0.55279197       0.43830385       0.88452691
27
Lattice="50.0 0.0 0.0 0.0 50.0 0.0 0.0 0.0 50.0" Properties=species:S:1:pos:R:3:forces:R:3 energy=-17659.075054021163 dihedrals="_JSON [246.15, 92.82, 78.11]" pbc="F F F"
C       -0.86247831       3.12073440      -1.80126458       0.44163937       0.05721331       0.96027838
C       -0.63612757       2.05019475      -0.96260617       1.65902113       0.05797616      -1.08247444
C       -0.00644953       3.44380326      -2.82208924       0.12526580      -0.76622699      -1.64656575
H       -1.61227905       3.79188788      -1.55548086      -1.73882707       1.37258071       0.55224202
C        0.47908396       1.26556989      -1.35289112       2.80948334      -1.27605039       0.35535437
O       -1.22868668       1.86920376       0.27440035       1.35334581       1.32357374      -1.14343623
N        0.70272093       0.08523379      -0.64826197       1.30507193       0.39070245       0.03878818
N        1.46696602       1.57243771      -2.29685874      -3.91687078      -0.21395256       0.39227838
H        1.69332655      -0.27089943      -0.58756321      -1.59055812       0.87474844      -0.31934091
H        0.26988392       0.22888961       0.24406172      -0.08954226      -0.76864343       0.83952286
C        1.02501516       2.55006157      -3.10121901       2.40104918       1.26679486      -0.94475656
H        1.68172015       2.78529672      -4.00108547      -0.65485796      -0.35042165       1.21733049
H       -0.15973578       4.29178758      -3.49857517      -0.15833692      -0.28687921       0.32178340
C       -2.51279470       1.38085185       0.23148720      -2.71202884      -1.79559253       0.98689177
C       -2.38292256      -0.13428218       0.33907408      -0.21936661       0.81697750       1.10115617
H       -3.09372585       1.61636366      -0.73096257       0.73188624       0.27235636       1.43707866
H       -3.03664589       1.69539278       1.19710563       0.40329622       0.26019842      -1.52271560
C       -2.25048023      -0.86342126      -0.82059898       0.94359250      -0.83575792      -0.90805461
C       -2.14801449      -0.71273102       1.56585216      -0.15107239      -2.97445991      -0.90589000
C       -1.84077169      -2.20987356      -0.68041268      -1.20597030       0.49879017       0.97689619
H       -2.31068371      -0.15267594      -1.70428772       0.06142638      -2.02018242       0.25047738
C       -1.70732038      -2.84039120       0.60290878       1.25511618      -3.30010666      -5.54479470
H       -1.74216004      -2.91879311      -1.44617464       0.28837065      -0.37705101      -1.81568139
C       -1.84251278      -2.13703336       1.66459245      -1.05143670       6.63242395       2.73464596
H       -1.35180445      -3.91444178       0.68317307      -0.60857788       1.29018855      -0.42682437
H       -1.56819982      -2.45913239       2.59439245       0.32985561      -1.22762160       2.66407347
H       -2.28541980      -0.18700992       2.45826291      -0.01097448       1.07842164       1.43173691
27
Lattice="50.0 0.0 0.0 0.0 50.0 0.0 0.0 0.0 50.0" Properties=species:S:1:pos:R:3:forces:R:3 energy=-17659.451571949525 dihedrals="_JSON [264.18, 100.37, 66.97]" pbc="F F F"
C       -0.82028110       3.39358038      -1.71567398      -0.31608067      -1.50276072      -0.39817000
C       -0.60297364       2.26116437      -0.93216450       2.03198179      -0.74767024      -0.47232998
C       -0.08697921       3.46339933      -2.90362681       0.65732480       1.37564839      -1.37049156
H       -1.67625126       4.03566330      -1.50524725       0.31206377       0.12959636       0.14338810
C        0.42481997       1.29541557      -1.24817780       1.12312490       3.99017675      -3.69793826
O       -1.20444137       1.99710413       0.24685890      -3.10154840      -1.21366810       0.47532727
N        0.72088414       0.27192147      -0.49902408       0.73917186      -3.37692638       3.48594666
N        1.25104590       1.50805359      -2.33407701      -1.27145896      -0.20093105       1.12099727
H        1.51051408      -0.39405216      -0.71347682      -1.39857739       1.60953365       0.15650338
H        0.36360726       0.30434082       0.48109979       0.43514189      -0.36028573      -1.35390629
C        0.96272768       2.55465840      -3.10606737      -0.83466501      -0.25666210      -0.04425434
H        1.57031901       2.59124144      -3.99832911       0.17901935       0.38044585      -0.29895216
H       -0.25023751       4.26786322      -3.70383778       0.16147175      -1.13622010       1.46606806
C       -2.46748971       1.21726809       0.01846024      -0.24581432       0.11213195      -0.60536666
C       -2.38447939      -0.27028724       0.25160466       0.75802941       1.94673668       0.90769540
H       -2.85316674       1.27880403      -1.00208401       0.65393370       0.76767144      -0.43375711
H       -3.24136466       1.69668884       0.58006141      -0.30644248       0.36156099       1.08415382
C       -2.21504159      -1.12230398      -0.79999530      -0.97011250       1.22523004      -3.21310011
C       -2.17737695      -0.71976638       1.53641236       0.10342065      -1.82786282       0.11897381
C       -1.74818362      -2.42754063      -0.62920049      -0.32674856      -0.57096266      -0.54003301
H       -2.57226146      -0.60303492      -1.83232753       1.48944101      -1.88670026       2.08548207
C       -1.55268049      -2.94496653       0.62674020      -0.14350604       0.17659990       3.40608565
H       -1.52370520      -3.07613780      -1.45367000      -0.23307054      -0.12545896      -0.71801501
C       -1.78491927      -2.02484695       1.72002235       1.05578795      -1.46308946       1.10706675
H       -1.32276199      -4.03069097       0.93835817      -0.04035467       1.83709805      -1.14593522
H       -1.53696580      -2.22571604       2.81819195      -0.50524545      -0.64252688      -1.69709990
H       -2.39562320      -0.23539202       2.45489963      -0.00628784       1.39929540       0.43166138
27
Lattice="50.0 0.0 0.0 0.0 50.0 0.0 0.0 0.0 50.0" Properties=species:S:1:pos:R:3:forces:R:3 energy=-17658.650788606756 dihedrals="_JSON [261.82, 105.67, 57.23]" pbc="F F F"
C       -0.80296176       3.38774577      -1.63798978      -1.20624701      -2.88092242       1.40914404
C       -0.66571779       2.14571505      -0.90774522       2.64065844       1.09258717      -0.86644967
C       -0.04407293       3.51347459      -2.81710898       1.05286172      -0.33256530      -1.12031515
H       -1.61658024       4.07946990      -1.25011931       1.23163479      -0.64399940      -0.83772265
C        0.50105853       1.26571106      -1.32262340      -1.48549606       0.12042070       2.69635754
O       -1.42243828       1.86932850       0.24350337       0.47995976      -0.17106055      -2.08873368
N        1.15244959       0.38916873      -0.44204504      -3.59105147       2.07401704       0.71440288
N        1.16715622       1.37244468      -2.45143120      -0.49282951       2.58348354      -0.92647044
H        1.91070772       0.01658615      -0.87929929       2.57823713      -1.72512942      -1.19433102
H        0.72171342      -0.08544991       0.33225733      -0.27742613      -0.00436538      -0.03741065
C        0.91540560       2.52223136      -3.16213658       0.75792185       0.10719179       0.66508333
H        1.77168809       2.71870332      -3.87220938      -1.67093538      -0.10694090       0.02897299
H       -0.18258123       4.33350533      -3.54984862       0.18649418      -0.23084995       0.85383309
C       -2.62441888       1.15931020      -0.21161024      -0.45565486       2.12919700      -1.92856048
C       -2.49075808      -0.27861560       0.14031168       0.31372329      -0.06150687      -1.79727796
H       -2.76547170       1.47475912      -1.33334555       0.13776644      -1.30686246       1.89867958
H       -3.42388986       1.69144330       0.29792596      -0.41101929      -0.29927263       0.41939391
C       -2.25532680      -1.31208077      -0.79114372       0.29008568       0.93288519       1.28872293
C       -2.29455572      -0.52292946       1.47358189       1.10394278      -0.44945265      -0.68426797
C       -1.68803596      -2.51283530      -0.49657750      -0.39358116      -0.43209576       2.21925991
H       -2.43823424      -1.35915940      -1.79740652      -0.98920140       1.67100639      -2.80696534
C       -1.44674913      -2.78761633       0.85530400      -0.04654022      -0.70295564       0.42812822
H       -1.67017375      -3.21506489      -1.30424569       0.57374217      -0.73872584      -0.12456689
C       -1.74321458      -1.74672012       1.79564051      -0.65888691      -3.24651020       1.89151321
H       -1.15241121      -3.87641389       1.11442088      -0.31611239       2.17987266       0.14447759
H       -1.86189683      -2.07780081       2.86715786       0.93746310       0.48609642      -0.93603659
H       -2.36980363       0.31410685       2.14413954      -0.28950956      -0.04354254       0.69113930
27
Lattice="50.0 0.0 0.0 0.0 50.0 0.0 0.0 0.0 50.0" Properties=species:S:1:pos:R:3:forces:R:3 energy=-17659.534748692313 dihedrals="_JSON [257.84, 108.96, 53.05]" pbc="F F F"
C       -0.69290856       3.31971737      -1.61788604       0.41122717      -0.43272596      -1.33441091
C       -0.55546388       2.18062081      -0.90755330       0.56116318      -1.43577434       0.84586047
C       -0.05062332       3.50557108      -2.84401773       0.47472593      -0.47905542       1.03351409
H       -1.24734627       4.09531193      -1.26206409      -2.26837774       2.01543720       1.10202821
C        0.53997454       1.33554454      -1.26825575      -1.52638643      -0.89720643       2.31538309
O       -1.33587620       1.80237595       0.17019591      -0.38646262       0.98987715      -0.94210397
N        0.83325688       0.33706503      -0.29205416       1.84654529      -0.46562205      -1.93731348
N        1.11933906       1.49647605      -2.41391616       2.13311697      -1.06253365      -0.50512036
H        1.70854746      -0.27093284      -0.43331758      -1.96430784       1.70375020       0.30673727
H        0.61193052       0.62667218       0.65842659       0.13422224      -0.32634246      -0.41270815
C        0.85403560       2.54762055      -3.18244545       0.44990356       0.22552091      -1.50996412
H        1.42465824       2.68728200      -4.13112439      -0.32591873      -0.59178456       0.68432986
H       -0.17791109       4.38077301      -3.42224026      -0.18700567       0.94231110      -0.55555062
C       -2.65734658       1.17644054      -0.23761084       2.48794127       0.59705580       2.01351958
C       -2.39930747      -0.26252362       0.14876795      -0.14931460      -0.15210961      -1.41882714
H       -2.75882007       1.28562779      -1.28625781      -0.47942824       0.32764194      -1.20687617
H       -3.31249840       1.84483356       0.35741798      -0.45521024      -1.13227687      -0.42089194
C       -2.27734458      -1.30293437      -0.81680394      -2.26240209       3.09519389      -2.34393331
C       -1.98280573      -0.49914348       1.42092833      -0.25188533      -1.16329051       1.66121442
C       -1.91967913      -2.56349563      -0.50974707      -0.66645748      -3.52058312      -0.27086760
H       -2.66617778      -1.02239409      -1.85254086       0.73385536      -0.58700907       1.22757853
C       -1.59576358      -2.81930860       0.80435545       0.77200638      -1.01133249       0.90730141
H       -2.08129313      -3.54142908      -1.10795547       0.54167997       2.26514830       0.15236092
C       -1.59079339      -1.82086612       1.74389657       0.39864688       1.24517856       0.62030060
H       -1.30855272      -3.83848144       1.10956597      -0.13320430       0.43930442      -0.12322486
H       -1.18772571      -2.04715827       2.72084696      -0.22317962       0.01527050       0.40694164
H       -2.06535682       0.30847828       2.17241142       0.33450672      -0.60404343      -0.29527747
27
Lattice="50.0 0.0 0.0 0.0 50.0 0.0 0.0 0.0 50.0" Properties=species:S:1:pos:R:3:forces:R:3 energy=-17659.53801920205 dihedrals="_JSON [268.39, 81.82, 65.96]" pbc="F F F"
C       -0.70466907       3.22507002      -1.85738311      -0.36835687      -1.27257337       1.20429607
C       -0.55574990       2.12192691      -0.98236050      -1.09953206       2.53759881      -0.19214110
C        0.13007955       3.45879103      -2.97440425      -1.79340378       0.65566976       0.39522524
H       -1.57383927       3.79835311      -1.57011021      -0.04344716       0.71632436      -0.34475403
C        0.51734850       1.26233452      -1.24035329      -2.16586119      -1.88462573       2.51380098
O       -1.40993403       2.08970100       0.13192111      -0.04659175      -0.19987627      -0.56671766
N        0.76956186       0.08730774      -0.50895595      -0.74649251       0.81471651       1.32116419
N        1.12120612       1.38690578      -2.33755978       3.44705287       1.67099946      -4.06539939
H        1.71131159      -0.21454956      -0.60754220       0.86200799      -0.29249483      -0.53346617
H        0.56673423       0.13777201       0.49941582      -0.25950094       0.13162072      -0.78193687
C        1.03592321       2.48807449      -3.17515469       0.57634177      -3.34725111       1.56274886
H        1.71567954       2.36481421      -3.98425890       0.37048038       0.49323408      -0.91155297
H       -0.08360423       4.23655093      -3.71197773       0.25376586       0.05285704       0.40439489
C       -2.61761979       1.30188818       0.00280243      -0.56056841       0.52695447       1.64255656
C       -2.28195305      -0.14854442       0.26390856      -1.72156003       0.06455729      -3.14136876
H       -3.17802257       1.49493621      -0.90731657       0.41806421      -0.08518682      -0.80401264
H       -3.38266905       1.66873210       0.80019231       1.70755563      -0.40106534      -0.89669545
C       -2.47651529      -1.13604595      -0.73655409       1.27400033      -1.00907002       1.87633556
C       -1.88602981      -0.48496339       1.50183713       1.57890617       0.12951654       0.93297184
C       -2.08213397      -2.50157622      -0.45589600       0.04811658       0.65417466       0.20776796
H       -2.82058232      -0.72832560      -1.67200525      -0.20121641      -0.65903090      -0.62488515
C       -1.56284610      -2.88582361       0.82873569      -2.37202052       3.40373886      -1.09012970
H       -2.21402573      -3.29374141      -1.19997701       0.06309763       0.39214937      -0.10708645
C       -1.61568477      -1.80858335       1.75331089       0.73160369      -2.63191428       2.24862307
H       -1.41305085      -3.90557669       1.14908830       0.20820495      -0.13139260      -0.13084750
H       -1.54336449      -2.09226654       2.82619355       0.66503621       0.22853804      -0.59105012
H       -1.52937994       0.33898494       2.14006516      -0.82568265      -0.55816867       0.47215875
27
Lattice="50.0 0.0 0.0 0.0 50.0 0.0 0.0 0.0 50.0" Properties=species:S:1:pos:R:3:forces:R:3 energy=-17659.320303366592 dihedrals="_JSON [260.38, 102.35, 54.72]" pbc="F F F"
C       -0.74975135       3.21690035      -1.74746037       1.64527546       3.26785896      -3.43317680
C       -0.48353366       2.14734608      -1.03103806      -1.59746970      -3.71525671       4.65813409
C        0.13289430       3.42438046      -2.88445164      -0.60200269      -0.92977759       1.03989381
H       -1.45730982       4.01274708      -1.48151547       0.11186354      -0.56310951       0.12328307
C        0.39464985       1.10902873      -1.40951773       0.52551418       0.91936554      -0.71596925
O       -1.19708312       1.90478371       0.24232845       0.56036942       1.74421447      -3.24903799
N        0.50339787      -0.10494246      -0.72844536       2.42126453       1.19122053       0.40700511
N        1.24496820       1.31425708      -2.43601819      -0.48649498      -0.63382234       0.85137321
H        1.57032368      -0.21208491      -0.83299263      -2.18314696      -0.84206424       0.83628811
H        0.15443974      -0.00851825       0.26063218       0.76542851      -0.30464963      -1.37706955
C        1.12794237       2.44277260      -3.12170755      -0.82672965       1.64843432      -1.62975528
H        1.79569922       2.55454927      -4.02875297      -0.58132006      -0.08249824       1.22786341
H       -0.03965566       4.31112478      -3.49937319       0.42444611      -0.30900752      -0.03463639
C       -2.54370383       1.42422663      -0.02744933       2.70094638      -2.68398492       2.27036671
C       -2.33310442      -0.06452824       0.25670606      -0.44326778      -0.62545078      -0.75550140
H       -2.95803578       1.67988106      -0.97080246      -0.40692994       0.42226650      -0.88275433
H       -3.07178209       1.69097201       0.84492955      -1.38935684       1.40599249       0.63700065
C       -2.52992116      -1.08800889      -0.68136564      -0.55085308       1.45759940       0.66391445
C       -1.79833347      -0.41336344       1.51869712      -0.83173962      -0.82008183       0.05675307
C       -2.29221302      -2.37377712      -0.32069643      -0.43309849       0.34589662      -2.62053839
H       -2.90030385      -0.97074582      -1.67470435      -0.34157665       0.84380323      -0.66900111
C       -1.71335745      -2.67692262       0.82307133       2.21883286      -4.04808545       2.43795735
H       -2.40777307      -3.13263973      -1.04675721      -0.33812480      -0.89722263      -0.80197718
C       -1.43695367      -1.76704734       1.79094193      -1.01445397       3.63765438       0.61976712
H       -1.38517551      -3.74133269       0.89302746      -0.34275495       0.75775983       0.58481568
H       -1.14014823      -1.92492214       2.80837582       0.56770625      -0.79151190       0.28944133
H       -1.80883894       0.34233745       2.32857704       0.42767294      -0.39554296      -0.53443950
27
Lattice="50.0 0.0 0.0 0.0 50.0 0.0 0.0 0.0 50.0" Properties=species:S:1:pos:R:3:forces:R:3 energy=-17659.548229667922 dihedrals="_JSON [265.62, 93.57, 67.59]" pbc="F F F"
C       -0.58926982       3.35780625      -1.72741269      -1.01272265      -2.77673052       3.30570079
C       -0.52916820       2.06077576      -1.10419326      -1.09417204       2.01869538       1.15483065
C        0.16670216       3.52656873      -2.80692966       2.47617904      -2.07575546      -1.81308209
H       -1.16436419       4.12782719      -1.18785921       0.10559206      -0.32061986      -0.64679711
C        0.46107797       1.15848697      -1.51104168       0.68647967      -2.49883694       0.89146241
O       -1.30446756       1.96271294       0.09540146       2.40135557       0.71747207      -0.09881760
N        0.78008889      -0.06768125      -0.91033832      -1.17996250       1.46272459      -0.29346501
N        1.24861136       1.31331458      -2.59111851      -1.21943301       3.34163008      -1.64357776
H        1.54795708      -0.54171758      -1.34125131       0.24336486      -0.16973179       0.03867691
H        0.46202265      -0.32077088      -0.00220833      -0.19783229      -0.13157663       0.54576265
C        1.04299435       2.49023631      -3.26805899      -0.02406552      -1.51123365       0.57991489
H        1.58980177       2.51673524      -4.24146882      -0.36059071       0.51983653       0.94342031
H        0.21590802       4.44655252      -3.24021980       0.09522396       2.59393111      -1.66431899
C       -2.54612338       1.34684694       0.04338480      -1.77237549      -0.19379218      -1.72851610
C       -2.37663883      -0.12036985       0.40730491      -1.23886181       0.90440570      -0.14335268
H       -2.81823170       1.43621374      -1.06638058      -0.59929052      -0.32615573       1.43041527
H       -3.35163822       1.89579386       0.68624582       1.67776228      -0.74736696      -0.91145566
C       -2.57501499      -1.08836754      -0.56465229      -0.06667139      -0.59486586      -0.97619736
C       -2.01548645      -0.49111837       1.69954577      -0.18598030       3.23533137       0.75147261
C       -2.23003823      -2.43671412      -0.30270292      -0.37233483       0.21357345       0.87903848
H       -3.01276806      -0.75596035      -1.55934480       0.73222611      -0.65571512       1.20500002
C       -1.67656891      -2.77174808       0.96778795       0.33024923      -0.25885544      -1.20454335
H       -2.48914279      -3.20606370      -1.04539419       0.44758770       0.24470950       0.30965583
C       -1.55984856      -1.74658193       1.91361638       0.90064609      -1.17831070       2.53644155
H       -1.26752124      -3.79768696       1.15494859      -0.58246350       0.99568738      -0.07750615
H       -1.11876715      -1.79025272       2.95567790      -0.43220590      -1.16179792      -1.28456897
H       -2.02595014       0.30077175       2.58069225       0.24229591      -1.64665240      -2.08559355
27
Lattice="50.0 0.0 0.0 0.0 50.0 0.0 0.0 0.0 50.0" Properties=species:S:1:pos:R:3:forces:R:3 energy=-17659.17709170846 dihedrals="_JSON [269.55, 110.48, 54.84]" pbc="F F F"
C       -0.38411270       3.43340890      -1.77253077      -0.14863213       1.09667616      -2.92269940
C       -0.43268349       2.26627708      -1.11508842       1.79212652      -2.77301364       2.85183628
C        0.29353496       3.46953818      -3.04536976      -0.78485984      -0.32656101       2.41937261
H       -0.93685622       4.33398227      -1.57391510      -0.47175681       0.03766129       0.81670814
C        0.47023451       1.18980837      -1.44639495      -1.40595994       1.86778097      -2.31874349
O       -1.02252298       1.98116172       0.11035272      -1.53574948       0.11138591       0.15040006
N        0.51696061       0.00984343      -0.75709528       2.00123184       0.67919129      -3.03747943
N        1.09846295       1.33788402      -2.59753181       1.75373987      -2.83536870       0.80772884
H        1.38908419      -0.47655520      -0.81236316       0.26149056      -0.34084508      -0.21069808
H        0.01440851      -0.10424824       0.03750584      -1.64292240      -0.09405666       3.03845672
C        1.04063669       2.40056857      -3.36820796       1.97592411      -0.66337617      -1.92747832
H        1.74646679       2.33058861      -4.29286809      -1.58248327       0.38483141       1.43801557
H        0.20475997       4.28509259      -3.67544087      -0.07854558       1.85908681      -1.09612103
C       -2.24803697       1.23756034      -0.09721088      -2.27909099       1.85453288      -0.72682909
C       -2.31481340      -0.21240141       0.30750642       0.85692594       4.06853599       0.98189752
H       -2.57519825       1.47965472      -1.12516694       0.16928372      -0.77880797       0.01581290
H       -3.06503358       1.73619367       0.48413080       0.81217772       0.00135003       0.06902927
C       -2.58554444      -1.24722449      -0.47729145      -1.18439225      -0.21861082      -5.06965357
C       -1.97529590      -0.38787981       1.61272742       1.14837389      -0.03024721       2.45681588
C       -2.40708273      -2.56500872      -0.16317277       0.62090367       1.39339225       1.63031194
H       -2.88245624      -0.99369263      -1.53684792       0.41685201      -0.31961814       1.00036120
C       -1.99060636      -2.74433104       1.12911056       0.69651819      -2.32577144       1.97116611
H       -2.34073166      -3.22947875      -0.95195069      -0.48386153      -1.96963203      -1.21020950
C       -1.77493280      -1.68271845       1.99626282      -0.50037985      -0.91033370       2.13419660
H       -1.80267284      -3.72653096       1.63248246      -0.17370598       0.50498054      -1.06856444
H       -1.57916081      -1.91115344       3.07213039       0.14687313       0.13835520      -0.97017580
H       -1.75166581       0.40395679       2.37809892      -0.38008110      -0.41151816      -1.22345750
27
Lattice="50.0 0.0 0.0 0.0 50.0 0.0 0.0 0.0 50.0" Properties=species:S:1:pos:R:3:forces:R:3 energy=-17659.761014438507 dihedrals="_JSON [289.42, 98.1, 59.08]" pbc="F F F"
C       -0.45327870       3.29185613      -1.82329728       1.08763579      -2.45553864       0.25898541
C       -0.32036431       2.11523216      -1.04827136      -0.52931150       1.62734461      -0.12569773
C        0.24804033       3.46385921      -3.01394631       0.44158158      -1.18425225      -0.17542622
H       -1.18804899       3.92300824      -1.40214797      -0.55350495       1.35017249       0.03804905
C        0.46070509       1.06764254      -1.57452419      -0.19450991       1.20493756      -1.27932999
O       -1.12692215       2.11955920       0.11285898      -0.17282550      -1.60332704      -0.62719136
N        0.70979381      -0.12504031      -0.98116510      -1.04137471       0.44224360       2.10390823
N        0.98172318       1.24020327      -2.81273158       1.78316243      -0.19732785      -0.41468950
H        1.15031248      -0.81723491      -1.50903628       0.79316309      -1.06928638      -0.98532410
H        0.27971544      -0.40472632      -0.09000389       0.26113437       0.44440756      -0.89292563
C        1.04186358       2.39514481      -3.51315659      -1.36395742      -0.57448918       1.20469412
H        1.64166576       2.40519545      -4.50244753      -1.21110610      -0.01946837       1.78164078
H        0.02840680       4.29826484      -3.60900052       0.08421580       1.46099632      -0.80541562
C       -2.30052496       1.27003276      -0.14119195       0.63253573       1.22093832      -1.79368940
C       -2.23607483      -0.10937000       0.37289133       0.56414065       0.09379906      -0.84101517
H       -2.45198605       1.34289216      -1.23252248      -0.03328451      -0.54443585       0.16725835
H       -3.20003570       1.69658101       0.24352806      -0.45625949       1.10205685       0.90433644
C       -2.25510816      -1.20696339      -0.52481997      -0.51623028       0.79206274       2.27699895
C       -2.05894628      -0.23891603       1.73933229      -0.01471183      -1.17223850       0.31039747
C       -2.25342950      -2.47633285       0.02275238      -0.17169264      -0.80213234      -0.57021082
H       -2.30703779      -1.02918745      -1.58082121       0.01590148       0.01564760      -0.50206284
C       -2.16594126      -2.71388764       1.41800364       1.19714114       3.31876547      -1.56511335
H       -2.26192146      -3.25893670      -0.74875446      -0.05007388      -0.31287250       0.74572220
C       -1.95607519      -1.55751633       2.20730239       0.41036652      -0.74571303       1.67687882
H       -1.83974186      -3.64687398       1.76090948      -0.18163602      -1.57542172       0.74329270
H       -1.58742913      -1.68597534       3.26080228      -0.73512068      -0.05673876      -0.86981473
H       -1.95310960       0.63369985       2.42800219      -0.04537916      -0.76012978      -0.76425609
27
Lattice="50.0 0.0 0.0 0.0 50.0 0.0 0.0 0.0 50.0" Properties=species:S:1:pos:R:3:forces:R:3 energy=-17659.56355102157 dihedrals="_JSON [279.14, 106.53, 72.81]" pbc="F F F"
C       -0.32853477       3.35645955      -1.81377682       0.98060039      -2.71525534      -1.42587950
C       -0.24945857       2.12551496      -1.13515233      -1.52618652       0.19384903      -0.41919231
C        0.10800664       3.41826744      -3.19036167      -0.87811809      -0.51426482       3.58016583
H       -0.66903401       4.16284104      -1.24632493      -1.10800979       1.54628859       0.47771382
C        0.50178116       1.08450410      -1.73809595       0.39044755      -0.48442006      -0.22168200
O       -1.05192732       1.88548593       0.02064271       3.33374535       1.56760346      -0.17721376
N        0.83808076      -0.06962540      -0.99619439      -0.55374544       0.80063942       0.03698846
N        0.97362999       1.14526703      -3.01189093      -0.57308057       1.52145813       0.12164608
H        0.59445255      -0.88451576      -1.55654175       0.30291544      -0.17667895       0.79253017
H        0.58781230      -0.05774508       0.02545549      -0.10941504      -0.21161096      -1.88869839
C        0.71277677       2.29658429      -3.72016756       0.58589095       0.26202500       0.49483470
H        1.15107033       2.56766366      -4.70373972      -0.15843978      -1.62570009       0.21402576
H       -0.13782668       4.32278416      -3.69401587       0.39649529       0.60539286      -0.83583111
C       -2.32589107       1.32072261      -0.06676662      -0.08805809      -0.40737766      -1.98643869
C       -2.24376632      -0.09837282       0.42823174      -0.70336572       0.24235691       1.94570542
H       -2.61807950       1.35510631      -1.17297085      -0.37264182       0.09441985       1.47894751
H       -2.94335961       1.92291511       0.62663352      -0.21805326      -0.17888259      -0.71993273
C       -2.36236019      -1.21586029      -0.36583801       0.15876078       0.50795115      -2.04828343
C       -2.08543750      -0.21911831       1.85470178       0.36534131       0.16648019      -2.69211370
C       -2.17452553      -2.46636317       0.17331229      -0.31387603      -1.36918037       0.34470135
H       -2.52307088      -1.11213667      -1.46501308       0.02775149       0.05373520       0.83108714
C       -1.96826898      -2.55569984       1.54295628      -1.13543866      -2.38317805       1.09594604
H       -2.29193946      -3.42672825      -0.40694695       0.28847591       1.28590910       0.48003849
C       -2.00034647      -1.47465548       2.42936124       0.98966735       0.87158947       0.56651431
H       -2.03427539      -3.60305724       1.93743552       0.56148599       1.00314743      -0.03257858
H       -1.80890779      -1.50960290       3.53271752      -0.34762176      -0.55300368      -1.09507527
H       -1.86794938       0.75203007       2.27723344      -0.29552724      -0.10329323       1.08207436
27
Lattice="50.0 0.0 0.0 0.0 50.0 0.0 0.0 0.0 50.0" Properties=species:S:1:pos:R:3:forces:R:3 energy=-17658.790881481 dihedrals="_JSON [272.45, 117.91, 67.89]" pbc="F F F"
C       -0.35196056       3.33353547      -1.95658512      -0.38454222      -0.61384120       0.06836578
C       -0.32212329       2.08289477      -1.32675169      -0.00691159      -1.09401519       0.23625590
C        0.27766333       3.44199254      -3.20255559      -0.77096741       2.31526240       0.15713008
H       -0.90022388       4.18133769      -1.54113418       0.11697239      -0.32712056       0.33064572
C        0.36976073       0.92892443      -1.93073750      -0.95933377       6.88922109      -2.88417916
O       -0.90819915       1.85543818      -0.09507246      -0.72638614       0.25512630       0.17118027
N        0.61259068      -0.21435563      -1.42808524       0.65328349      -5.62103113       2.56954654
N        0.85306021       1.16724941      -3.12684377       1.47387252      -1.88934298      -1.20869000
H        1.09023930      -1.02173238      -1.90165553      -0.83036749       1.87174171       0.29979156
H        0.03999156      -0.44229892      -0.64728328      -0.07090874      -0.54076259       0.89199262
C        0.83224972       2.34583541      -3.68978411       0.43090395      -1.23969042       0.04784771
H        1.32764810       2.52672265      -4.58824969       1.05118616      -0.72205722      -1.97378437
H        0.41536067       4.23868208      -3.95457606      -0.77835954       0.63814487       1.38743797
C       -2.27599278       1.34058320      -0.07463605       1.07869662       0.00423806       0.80791217
C       -2.21826592      -0.05304361       0.62424899       0.64288607       2.61787148      -0.45323218
H       -2.66683288       1.25692357      -1.08157372       0.11862610      -0.37796228      -0.53848481
H       -2.92749200       2.12494766       0.37680899       0.45024335      -0.73484129       0.42316104
C       -2.23710402      -1.16098613      -0.15894264      -1.51878151      -1.84289046      -1.45975623
C       -1.91675793      -0.21615490       1.99089006       0.95792629       3.04040743      -0.22930946
C       -2.47483420      -2.35010355       0.52832066       0.22080466      -3.53336736      -3.10984430
H       -2.23198138      -1.23186335      -1.27007892      -0.35630766       0.74129242       0.78159834
C       -2.15050994      -2.48209236       1.81820059      -1.45652828      -3.35743950       3.16573538
H       -2.78184005      -3.37801378       0.02305372       0.64116891       2.56243313       0.53718488
C       -1.75239099      -1.42510367       2.58859485      -0.93061545       1.14240028      -0.51909759
H       -2.46710861      -3.44662343       2.33466809       0.94580536       1.06162651      -0.68291474
H       -1.64192241      -1.40113559       3.63203465       0.64135931      -0.63299664       1.39997176
H       -1.62201321       0.71169825       2.53355410      -0.63372538      -0.61240685      -0.21646487
27
Lattice="50.0 0.0 0.0 0.0 50.0 0.0 0.0 0.0 50.0" Properties=species:S:1:pos:R:3:forces:R:3 energy=-17659.294365535097 dihedrals="_JSON [269.67, 128.22, 58.82]" pbc="F F F"
C       -0.25836520       3.27939588      -1.91732771       0.79884193       1.52857705      -0.48076130
C       -0.31001107       2.00830105      -1.40085903       0.06193423      -0.47777901       0.17200842
C        0.54276469       3.50272163      -3.08071506      -1.54513850      -2.69742630      -0.03750159
H       -0.81363576       4.08365547      -1.36653530       0.94971075      -0.55811050      -0.46864387
C        0.18597109       0.93827438      -2.13791509       3.09219767      -2.10812759      -0.52596434
O       -0.76013626       1.75020619      -0.12169716      -0.75691666       0.30953991      -1.51832305
N        0.33727704      -0.38628823      -1.65923980      -0.93154632       1.54846564       1.36585352
N        0.88279666       1.02512714      -3.31223376      -1.96507090       3.40507409      -0.57411586
H        0.06914543      -0.98099807      -2.41799852       0.01355667      -0.97829550       0.17876461
H        0.00373810      -0.58121086      -0.69599140      -0.09557582       0.00618548      -1.33519624
C        0.91930843       2.30700397      -3.81178683       0.20143733       0.91339523       2.16319076
H        1.37009165       2.51628407      -4.77068092       0.38161201      -0.59900983      -0.33096976
H        0.72190167       4.49034298      -3.48130949      -0.11988776       0.07179628      -0.18023651
C       -2.14888517       1.41846411      -0.06781936      -0.25101580      -0.27507584       2.97859561
C       -2.19762998       0.11627986       0.71782517      -0.06388041      -1.07744357       0.29722719
H       -2.81321295       1.31626717      -0.92387875       0.98827969      -0.11180235      -1.11078823
H       -2.62962973       2.23512529       0.47486845      -0.06595278       0.10925245       0.43751054
C       -2.60931362      -1.00934723       0.05658389       0.30862854      -1.70997527      -1.35192442
C       -1.73987571      -0.13269299       2.03282722      -0.69200341       0.84544121       1.17706057
C       -2.46604228      -2.31524153       0.60736415      -0.46119409      -0.01324038      -0.69016982
H       -2.83607814      -0.94411274      -1.03091770      -0.22181875      -0.06405944       0.79264385
C       -2.10624608      -2.53670268       1.92328744      -0.41072622       0.89939170       2.74806333
H       -2.70933040      -3.15545430      -0.05628740       0.18924608       0.16447050       0.30295522
C       -1.90326373      -1.34209553       2.76306200       0.33011824      -0.48077664      -5.03474839
H       -2.06423799      -3.57100871       2.42618814      -0.15121295       1.65101396      -1.09297142
H       -1.80983375      -1.34644101       3.80371687       0.58568977      -0.26609379       1.55791328
H       -1.32592665       0.75132705       2.51403612      -0.16931252      -0.03538748       0.56052791
27
Lattice="50.0 0.0 0.0 0.0 50.0 0.0 0.0 0.0 50.0" Properties=species:S:1:pos:R:3:forces:R:3 energy=-17659.343216066813 dihedrals="_JSON [274.81, 105.32, 75.42]" pbc="F F F"
C        0.05385179       3.29740891      -1.84166429      -2.03620510       0.00212659       1.47771003
C       -0.35360800       2.07181046      -1.37275250       1.63574410      -1.38864609      -2.10721832
C        0.45403802       3.51070802      -3.17561036      -0.09413488      -3.56574385       2.06795339
H       -0.15748664       4.03637997      -1.05318273       0.29952164       0.54334574      -0.86152751
C        0.14215768       0.93658742      -2.17150608       0.86744536       1.00711456       0.76279631
O       -0.78589162       1.90582788      -0.10082560       1.70725853       0.33751858       0.46572780
N        0.23709265      -0.29432976      -1.62135547       0.08521730      -0.72649621      -1.08112491
N        0.79778169       1.08906286      -3.31548129      -0.94484903       2.49599374      -1.73536990
H        0.49046684      -1.09376979      -2.17252097       0.24432348       0.22734795      -0.53711251
H       -0.09531224      -0.53919227      -0.74537250      -0.94491075       0.03721525       2.00129407
C        0.79053919       2.38030318      -3.88217186       0.39387166      -1.21737354       0.56843009
H        1.18833480       2.53491096      -4.90256815      -0.17553070      -0.70174754       0.49369832
H        0.50379283       4.46508270      -3.49017193       0.49785003       3.23375483      -1.59656900
C       -2.06315697       1.52762819       0.24428236      -1.42310319      -1.53158481       1.30598592
C       -2.12082441      -0.00973735       0.73180042       1.48824201       3.32392861       3.64962981
H       -2.75713641       1.63068628      -0.62784372       0.19495644       0.21242915       0.72527266
H       -2.30896423       2.22185007       1.13423300      -0.25982616      -1.18259739      -1.40970326
C       -2.69896537      -0.98499125       0.02879398      -1.06027852      -1.29465179      -1.28252732
C       -1.61346558      -0.34306550       2.07874097      -0.79432213       3.15561745      -2.94327376
C       -2.76453542      -2.28826550       0.56818322       0.18361095      -2.41599279      -1.18883157
H       -3.13279997      -0.69172141      -0.94295099       0.10601125      -0.68446916       0.29681597
C       -2.14006554      -2.61770531       1.79867589      -1.78673467      -1.72638673      -2.10065974
H       -3.17321347      -3.11878423      -0.14678797       0.56408826       1.50247720       1.70731493
C       -1.59205992      -1.58976007       2.52810654       0.44661329      -2.64822091       1.21492161
H       -2.15800142      -3.68184728       2.21078793       0.05264661       1.55534516      -0.78190941
H       -1.12926156      -1.93607576       3.43713421       0.14727174       0.67196565       0.70599052
H       -1.33542536       0.44226175       2.74503581       0.60522246       0.77773034       0.18228578
27
Lattice="50.0 0.0 0.0 0.0 50.0 0.0 0.0 0.0 50.0" Properties=species:S:1:pos:R:3:forces:R:3 energy=-17659.245498107182 dihedrals="_JSON [277.62, 105.02, 79.01]" pbc="F F F"
C       -0.10317621       3.30222976      -1.94154361      -0.94376084       1.44598494       0.52923582
C       -0.19709515       2.11594622      -1.27983057       1.06733806      -1.83379759      -1.18208984
C        0.43970073       3.41831794      -3.21850293      -0.16998490      -0.64841407      -0.52653362
H       -0.51676492       4.21348519      -1.51040711       0.17059343      -0.13039195       0.47910762
C        0.23895022       0.92207641      -1.97438625      -0.44230618       0.61631253      -0.96953461
O       -0.55526888       1.95882468       0.00892104      -1.40860712       0.18091047       1.36112719
N        0.32218110      -0.30130614      -1.36671925      -1.42736616       1.23693483       1.01378788
N        0.51965630       0.95002873      -3.28224086       1.55823535       2.38281999       0.08180927
H        1.01070843      -0.90476321      -1.72485227       0.70862076      -0.92853785      -0.37164586
H        0.02665097      -0.35628927      -0.39268559       0.60726657      -0.16684017      -0.49422341
C        0.75577369       2.22389321      -3.81745568      -0.05471257      -2.14417421      -0.36461836
H        1.25442003       2.18771149      -4.79666399      -0.51083790       0.05169988       0.14382336
H        0.46747113       4.37279947      -3.75578921       0.28316967      -0.33493120       0.29035309
C       -1.91401267       1.48196727       0.23026345       2.07335392      -2.07717156       0.98690729
C       -1.95320417      -0.03450798       0.66078880      -1.02665472       5.00384830      -0.90199190
H       -2.50940911       1.64421278      -0.60932532      -0.99632779       0.31234263      -1.88849474
H       -2.32834253       2.04460746       1.03375759      -0.17752635       0.71464357       0.84481483
C       -2.58538913      -0.95262000      -0.09570857      -0.46004877       0.46311926      -1.60488248
C       -1.66017355      -0.26345006       1.96050748       2.26593372      -0.10632157       0.74451248
C       -2.74356712      -2.21434656       0.45085773      -3.55261482      -1.44911067      -4.32108504
H       -3.01668798      -0.55240477      -1.07118562       0.72559405      -1.40310985       1.01486162
C       -2.50527897      -2.51363589       1.74411413       1.88511302       0.22327715      -0.53794310
H       -3.29680282      -2.84236030      -0.30480132       0.54614975      -0.20921806       1.31605978
C       -1.75719154      -1.54239553       2.36762456      -0.72161411      -2.71917623       4.78199161
H       -2.55465761      -3.44275351       2.27021108      -0.59762470      -0.80308379      -0.34296215
H       -1.50933633      -2.00325963       3.37061952       0.45683114       1.81058202      -0.56389738
H       -1.13408984       0.47035565       2.53473338       0.14178749       0.51180319       0.48151063
27
Lattice="50.0 0.0 0.0 0.0 50.0 0.0 0.0 0.0 50.0" Properties=species:S:1:pos:R:3:forces:R:3 energy=-17659.370190596765 dihedrals="_JSON [276.9, 103.71, 69.22]" pbc="F F F"
C       -0.19878913       3.20881786      -1.90666180      -0.67124839       3.40904853       0.07084743
C       -0.01597629       2.06247027      -1.24765448      -2.30403581      -1.48275383       3.21434512
C        0.08607402       3.31585348      -3.26083852      -0.36168927       1.47131036       0.94993353
H       -0.60697390       4.15914884      -1.47980067       0.26077267      -1.25940777       0.41129931
C        0.47182442       0.92031531      -1.91755259       0.06759569      -0.10625564       2.59334831
O       -0.56892400       1.91316385       0.06637021       1.76107191       0.75073552      -0.23120271
N        0.67323923      -0.26156067      -1.19260458       0.10721935       0.72582929      -0.18889992
N        0.69609429       1.03913041      -3.16461332       0.63836559      -1.12808298      -3.02230827
H        1.22501975      -0.98828184      -1.64098051      -0.09732469       0.40330175      -0.02429820
H        0.91567446      -0.07621464      -0.21784819      -0.22886810      -0.30004209      -0.40998130
C        0.45166048       2.17875887      -3.83465619       0.71450197      -1.97503828      -1.05187421
H        0.51465255       2.11071395      -4.89493272       0.42425138      -0.16597927      -0.96445824
H       -0.04390393       4.26276148      -3.75720024      -0.07886400       0.08497102      -0.40137344
C       -1.92093426       1.50648773       0.17955664      -0.09331234      -0.63867762      -0.51462291
C       -2.00240757       0.01848850       0.58231606       0.63742642       3.18554203       1.42238904
H       -2.36106659       1.71283192      -0.80016595      -0.56534504      -0.30639875      -0.03871129
H       -2.48881593       2.11908889       0.93734683       0.91360644      -0.31710299      -0.53007155
C       -2.56139402      -0.91578667      -0.18132559      -1.17859465      -0.95145605      -2.09318735
C       -1.58260681      -0.26669195       1.88456995      -1.94595105      -1.60772997       0.36978337
C       -2.77411189      -2.23865733       0.31028207       1.32992927       2.91426064      -0.84627160
H       -2.83520598      -0.54250458      -1.21875982       0.17853317      -1.18534290       1.07646291
C       -2.51865719      -2.51077551       1.64646736      -0.03864837       2.39993331      -1.44100136
H       -2.86790410      -2.84975956      -0.55228954      -0.98778903      -1.81770494       0.08434385
C       -2.00094609      -1.45141488       2.48357953       1.14900490      -2.69701229       0.19036185
H       -2.83807537      -3.48030837       1.85667295       0.07699706      -1.67751137       1.66953792
H       -1.67387332      -1.80069148       3.52236927      -0.69346131       1.07373742      -1.29277828
H       -1.22947041       0.51640828       2.47771755       0.98585623       1.19782683       0.99838800
27
Lattice="50.0 0.0 0.0 0.0 50.0 0.0 0.0 0.0 50.0" Properties=species:S:1:pos:R:3:forces:R:3 energy=-17659.635601841004 dihedrals="_JSON [249.74, 111.39, 71.68]" pbc="F F F"
C       -0.25172893       3.16302915      -1.95210517      -1.70484645       1.07356580       0.18654382
C       -0.20363064       1.96204317      -1.28813334       1.80649424      -1.57432243       1.02668450
C       -0.04350436       3.23096626      -3.36848043       1.31940919      -4.84994318       2.48847683
H       -0.62330125       4.06806225      -1.35395703       0.59063837      -1.27793531      -1.02891317
C        0.53511047       0.86477544      -1.93866852      -1.16361939       1.27495996       1.87479127
O       -0.55306991       1.80839639       0.11040743       3.68167581       0.84461473      -2.98692464
N        1.12130452      -0.10847508      -1.14208387       0.87271777       0.88867869      -4.66451744
N        0.72928839       0.87050759      -3.24892562      -0.04719944       0.62088636       0.05326105
H        1.39004304      -0.92081743      -1.66456331       0.24003444      -0.31109177      -0.20987971
H        0.81513501      -0.29996019      -0.27364506      -1.66280154      -0.33500586       3.73572925
C        0.42073200       1.99407046      -3.94326812      -0.26703050       1.56191344       1.17673663
H        0.67627769       1.90263690      -4.98303989      -0.17361972       0.20978977      -0.58707885
H       -0.04588447       4.16885744      -3.76636448      -0.13328421       2.30032280      -1.90315794
C       -1.87421939       1.64482717       0.27499479      -3.69717196      -0.04706706       1.91858684
C       -2.21912696       0.24129259       0.74754347       0.41841050      -0.62521925      -0.21842573
H       -2.44596132       2.00939748      -0.58432035      -0.15335919      -0.48221251      -0.20166763
H       -2.22400241       2.27225979       1.11431934       0.27403350       0.32949702      -0.08609880
C       -2.59077087      -0.76739490      -0.11987579       0.71490701      -1.21150186      -1.56417003
C       -1.92093730      -0.16843721       2.05560577       0.96763129       0.39088285       1.12294100
C       -2.68797935      -2.14209213       0.22516657      -0.05367010       1.45222241       0.22196306
H       -2.56595984      -0.60657334      -1.21671442      -0.56289069       0.48119602       0.61400901
C       -2.40779679      -2.52596863       1.54730915       0.19272535       2.60133491      -1.31798537
H       -2.98514592      -2.77318542      -0.63098661       0.17444089      -0.27578596       0.94261928
C       -1.93903354      -1.50488396       2.44110111      -1.78377191      -0.83039958      -2.27115404
H       -2.58840341      -3.53423480       1.76472256       0.17620122      -1.47807197       1.00238287
H       -1.76317127      -1.75705885       3.43837373       0.54933170      -0.40971600       1.65148555
H       -1.52124612       0.53410242       2.83682493      -0.57538621      -0.32159201      -0.97623761
27
Lattice="50.0 0.0 0.0 0.0 50.0 0.0 0.0 0.0 50.0" Properties=species:S:1:pos:R:3:forces:R:3 energy=-17659.063968667026 dihedrals="_JSON [264.92, 86.67, 98.04]" pbc="F F F"
C       -0.45860784       3.09225449      -2.03503487      -0.09203672      -0.10560080       1.62053325
C       -0.28428071       1.94923211      -1.23530270      -1.02439251       0.60902263      -0.63980363
C        0.01099486       3.19306209      -3.33064495       0.54724463      -4.64871691       3.89005917
H       -0.94122737       3.83126686      -1.39801196      -0.17995977       0.71788831      -0.75405730
C        0.38060958       0.85553710      -1.75444093       1.10988483      -2.10593031       0.86369876
O       -0.78445404       1.99728545       0.04350691       4.60363155       1.37020666      -1.06767726
N        0.63837186      -0.32134066      -0.95249132      -2.02299365       3.66993914      -0.55122477
N        0.80477128       0.90634729      -3.04215965       0.40572895      -2.32699544       1.75487211
H        1.32640398      -0.94120994      -1.30373283       0.56909445      -0.63739715       0.19520770
H        0.26468472      -0.23485055       0.02594975       1.23820498      -0.65010359      -1.59219068
C        0.62627244       1.97052994      -3.73260631      -1.82704788       3.68055072      -0.80886769
H        0.74123972       2.01486598      -4.77242847       1.24955594      -0.98766335      -1.82615471
H       -0.18378465       3.99647781      -3.89159215      -0.39284456       3.01331592      -2.55171502
C       -2.02829410       1.71585053       0.42120550      -2.30529219      -0.81942603       0.88362545
C       -2.08293857       0.20367000       0.66601121      -1.11336234       1.12778928      -1.27698109
H       -2.82174428       2.17542128      -0.16899339      -0.18104789      -0.44919333      -1.07229912
H       -2.12570069       2.32871305       1.32661614      -0.28857992      -0.78759945       0.62244479
C       -2.16085660      -0.77791520      -0.32979965      -1.88457447       1.64137250      -1.12268218
C       -1.95472887      -0.15591961       1.96988294       0.05783106      -1.00321727       0.48386834
C       -2.29249647      -2.11904325      -0.03585989       0.56594950       0.50449796       2.88872022
H       -2.40613195      -0.45788029      -1.37380825       0.67781592      -0.18788040       0.81194946
C       -2.18418830      -2.52997314       1.30839886       1.35444891       2.77660842       1.86896544
H       -2.44273591      -2.78364274      -0.81924718      -0.23671890      -1.47222310      -1.33926619
C       -1.95181524      -1.46876072       2.34293927      -0.19371279      -3.11889469      -2.34080211
H       -2.04881640      -3.55872862       1.62663871      -0.44323875      -0.13905656      -0.18813507
H       -1.65761356      -1.67279222       3.36090515      -0.34226288      -0.64603989       0.28211876
H       -1.81479936       0.58678116       2.70380074       0.14867454       0.97474674       0.96579338
27
Lattice="50.0 0.0 0.0 0.0 50.0 0.0 0.0 0.0 50.0" Properties=species:S:1:pos:R:3:forces:R:3 energy=-17659.46379923552 dihedrals="_JSON [255.8, 101.12, 87.01]" pbc="F F F"
C       -0.54525062       3.11160900      -2.05720420      -0.58459604      -1.14647009       2.25589650
C       -0.33433863       1.94339919      -1.30085677      -0.49151376       3.17120510       1.63613596
C       -0.03221689       3.22593868      -3.33180693       1.59844198      -0.93258315      -0.01804440
H       -1.10302382       3.75054893      -1.35329818       0.19242340       1.01301991      -1.34942114
C        0.34088861       0.93233314      -1.86301281       0.75851213      -1.51961062      -0.35969956
O       -0.59158716       1.97125756       0.11449131      -1.27485664      -0.16398553      -1.56111106
N        0.59290026      -0.18263953      -1.13586642       0.05891943      -2.24729378       1.37979219
N        0.88272559       1.03703923      -3.08311297       0.86617204      -0.86010413      -0.21232444
H        0.94467828      -0.95846676      -1.64284168       0.73172576      -0.41045344      -0.92203505
H        0.01353991      -0.58772505      -0.37476358       0.33602791       1.58720415      -0.82347326
C        0.81786631       2.15867405      -3.76807859      -1.37225095       0.58370386       0.31797821
H        1.42317368       2.18381109      -4.69913540      -0.60854962       0.19803009       0.53368195
H       -0.00040235       4.13535386      -3.86713467      -0.41529240       1.04043725      -0.62627289
C       -1.98327577       1.61821021       0.34883781      -1.22941583      -1.15259111      -3.42310865
C       -2.10996730       0.14306851       0.80565529       0.25452829       2.63244937       1.62843583
H       -2.44267949       1.47662221      -0.72601459       0.55743336       0.94921462       1.87145169
H       -2.62699152       2.44218155       0.76897251       1.10345331      -0.89666640       0.56476203
C       -2.23418238      -0.78474716      -0.18842247      -0.86777681      -0.37310573      -1.95776886
C       -2.00745100      -0.24125590       2.14665846       0.36990911      -1.89093079      -0.08638991
C       -2.34254828      -2.15496138       0.03232644       0.43523943       1.82907084       0.30584494
H       -2.32922540      -0.39637160      -1.21725662       0.08527372      -0.32512436       0.38719883
C       -2.20182174      -2.56326440       1.32813988      -0.02627601      -0.43281566       1.17032362
H       -2.49115737      -2.81026921      -0.78884683      -0.16011409      -0.73898482      -0.58779329
C       -1.99697181      -1.64049612       2.38614623      -0.51594032       1.04914618      -1.48699024
H       -2.30849473      -3.63465946       1.45751820       0.23360000      -0.10255718       0.76194142
H       -1.86930609      -1.95791388       3.38324063       0.07848165      -0.68401489       1.14600206
H       -1.86661491       0.45600234       2.98653233      -0.11355904      -0.17618969      -0.54501249
27
Lattice="50.0 0.0 0.0 0.0 50.0 0.0 0.0 0.0 50.0" Properties=species:S:1:pos:R:3:forces:R:3 energy=-17659.150208076313 dihedrals="_JSON [249.75, 88.86, 96.67]" pbc="F F F"
C       -0.34267605       3.21508543      -2.10912028      -1.93306450       0.03360168       1.92380267
C       -0.49486794       2.02386390      -1.37288463       2.86419843       1.86483430      -0.19449807
C        0.16805560       3.31915705      -3.37278191       0.83741096      -1.25629977      -0.24427357
H       -0.62452614       4.15633578      -1.68753656      -0.69782025       0.50177257       0.62924869
C        0.41005550       1.07410188      -1.93076551      -2.29835865      -1.88396133       1.20631207
O       -0.65389245       2.01156364       0.06550529      -0.58808354      -0.40843140      -1.71985275
N        0.63877294       0.02412320      -1.08288031       1.40118938      -0.64257688      -2.71654586
N        0.90020790       1.04438851      -3.17380544       0.68442830       0.50185861       0.81173802
H        1.41501357      -0.55869859      -1.49968753      -1.08686365       0.66106969       1.83460996
H        0.46610318       0.36114570      -0.14967930       0.74396054      -0.92465788       0.71697919
C        0.85532925       2.19424425      -3.83542831       0.86436072       0.22972768      -1.80457499
H        1.55248396       2.19994992      -4.73997064      -1.44912845       0.19330730       0.85946576
H        0.09825063       4.28773780      -3.80250769       0.47908477       0.56925902      -0.88390768
C       -1.95423189       1.52786470       0.48179319      -0.13891835      -0.08798523      -0.04058876
C       -2.10711945       0.01690420       0.70145544      -0.54405967      -0.25302777      -1.64646677
H       -2.66464079       1.99011064      -0.21991199      -0.25625092      -0.48534513       0.24198439
H       -2.15387796       1.89155568       1.50441491       0.34783474       0.75159314      -0.57978774
C       -2.41796033      -0.97205871      -0.24743068       1.75850752      -1.02637525       0.38928175
C       -1.97694947      -0.39141683       1.99488794       0.14037731       0.24863501       1.21867863
C       -2.39981201      -2.34379825       0.19420471      -0.07035173       2.93205627      -0.68820099
H       -2.29531724      -0.65503887      -1.28488290      -0.61399808      -0.53472909      -0.13164879
C       -2.34151839      -2.64775706       1.53289515      -0.50595329      -1.11956485      -0.12745978
H       -2.36644611      -3.16031750      -0.46238155      -0.39865102      -0.90150848      -1.38968264
C       -2.15276786      -1.67249839       2.46976375      -0.43488222       0.13460802       0.11556230
H       -2.50600323      -3.68500515       1.81050448       0.21827957      -0.07397659       0.19944125
H       -2.27323933      -1.92224423       3.51093011       0.49478143       0.19399633       0.43842845
H       -1.70399794       0.40223039       2.62798992       0.18197066       0.78212002       1.58195527
27
Lattice="50.0 0.0 0.0 0.0 50.0 0.0 0.0 0.0 50.0" Properties=species:S:1:pos:R:3:forces:R:3 energy=-17659.39514394587 dihedrals="_JSON [261.95, 111.03, 68.04]" pbc="F F F"
C       -0.57380883       3.18823177      -2.04375748       0.58919917       0.32204977      -2.62143493
C       -0.29830793       2.10816224      -1.30034244       1.17385433      -0.99633664      -1.26370427
C       -0.14735577       3.24357833      -3.43325051       0.40933381       0.03948965       1.94914635
H       -1.09183426       3.97007321      -1.54085472      -0.90774736       0.74006619      -0.12280274
C        0.60815485       1.13251965      -1.87314124      -1.43930336       1.15277825      -1.32060830
O       -0.83305779       1.96317045      -0.08234506      -0.00447570      -0.61340866       2.12062900
N        0.65538003      -0.02862589      -1.20870671       1.03890900      -1.35387935      -0.18378196
N        1.14627483       1.29490012      -3.09230889       0.57060361      -1.22348820       1.74058557
H        1.22778199      -0.81532734      -1.51065768      -0.20524650       0.57559727       0.15758062
H        0.25944944      -0.00693148      -0.29624208      -0.06894109      -0.34880151       0.72888295
C        0.81710323       2.34135334      -3.84977691      -0.66964686      -0.37793494      -1.28857945
H        1.27423871       2.24075991      -4.89820243      -0.88320897       0.79413025       1.51434900
H       -0.60544637       3.99001198      -4.02691229       0.06710017       0.89739875      -0.86230258
C       -2.16625842       1.43746337       0.11971895       2.32580721      -1.80217815       0.83417317
C       -2.17041786       0.03003262       0.78491114       1.27454696      -1.16733295       0.53421641
H       -2.66306169       1.43250975      -0.83386524      -0.68258840       0.01947892      -0.30786464
H       -2.56500973       2.04443108       0.85508137      -1.38591687       2.05056220       1.09608230
C       -2.46351310      -0.98560951      -0.10997257       0.14411320       0.76652616       0.09223435
C       -1.79468725      -0.40038965       2.12849713      -1.78509798       0.11962993      -1.03723778
C       -2.55016164      -2.27972229       0.31378350       0.65750897      -2.19422111      -0.85542983
H       -2.56052520      -0.65519164      -1.13113020      -0.44827528      -0.55475058      -0.55119204
C       -2.16155641      -2.70681266       1.59333189       0.05267402       0.67579822      -1.40469066
H       -2.72439384      -3.07399943      -0.44333221      -0.19289651       0.53445759       0.52621829
C       -1.74663125      -1.79129688       2.53878687      -1.21476261       2.66974483      -2.39731300
H       -2.12563297      -3.76406275       1.70177425      -0.07076955      -0.85995394       0.71519026
H       -1.61365076      -2.10977081       3.52840466       0.60029656      -0.03986732       1.50150859
H       -1.94971811       0.38725639       2.85005120       1.05493005       0.17444536       0.70614530
27
Lattice="50.0 0.0 0.0 0.0 50.0 0.0 0.0 0.0 50.0" Properties=species:S:1:pos:R:3:forces:R:3 energy=-17659.653032405513 dihedrals="_JSON [235.92, 122.82, 83.38]" pbc="F F F"
C       -0.82393976       3.14356893      -1.96758288       0.79884518      -2.53540709       2.27175219
C       -0.34944183       1.98254957      -1.31642412       1.81720680       0.32135615      -3.12085599
C       -0.22374130       3.45509808      -3.16280378      -1.13785520       1.75623664      -1.40642644
H       -1.65247895       3.62576690      -1.50032747      -0.26875352       1.07114625       0.28166459
C        0.53799883       1.05725309      -1.98904275      -1.15128572       0.78577797       1.37721612
O       -0.52633303       1.59004801      -0.08746838      -3.99347287      -0.29508058       3.29796500
N        0.87298948      -0.15277294      -1.37501485      -0.39278424       3.19793994       0.27110140
N        0.95313237       1.35243640      -3.17792187       0.40176272       0.02328868      -2.08864657
H        1.12624858      -0.83164573      -2.00784376       0.75316837      -2.04063890      -1.26214062
H        0.52994493      -0.35251435      -0.45727768      -0.23630956      -0.16268878       0.07079870
C        0.55250204       2.51669499      -3.75290019       1.50289059      -1.20417497      -0.54529153
H        0.89221539       2.66037622      -4.78077159       0.20288427       0.06214295       0.19554766
H       -0.45097559       4.40799416      -3.69285351       0.01025178      -0.86411255       0.32702466
C       -2.00138853       1.39649264       0.24990431       0.74867513       0.49718128      -1.31985927
C       -2.13035182      -0.00144895       0.69999834      -0.26954972      -0.69061725      -0.05808193
H       -2.65669607       1.66234635      -0.67753027       1.22631050      -0.41046631       1.69586111
H       -2.21702331       1.99664607       1.12076543      -0.12568585       0.96335080      -0.07920289
C       -2.48519171      -1.03050039      -0.16916952      -0.25116348       2.67345973      -1.70231154
C       -1.82476717      -0.27963144       2.04726125       0.06026285       2.10541529      -0.34842033
C       -2.33926574      -2.27859659       0.30611620      -0.77431956      -3.20350440      -0.33361916
H       -2.86459499      -0.81041193      -1.23212434       0.80750182      -0.39937926       1.68783632
C       -2.06073671      -2.60034449       1.60659935      -0.46630947       0.74738569       3.44407015
H       -2.60444502      -3.12221304      -0.30835089       0.05874675      -0.27606245      -0.55932286
C       -1.92600642      -1.54438659       2.57806287       1.16762185      -1.38751984      -0.53398736
H       -2.14153104      -3.62838639       2.01575646       0.26464747       0.53642941      -0.70867311
H       -1.71609362      -1.72393343       3.66256658      -0.32573877      -0.01212474      -1.08890347
H       -1.50402596       0.65479088       2.58133628      -0.42754812      -1.25933366       0.23490517
27
Lattice="50.0 0.0 0.0 0.0 50.0 0.0 0.0 0.0 50.0" Properties=species:S:1:pos:R:3:forces:R:3 energy=-17658.604433722063 dihedrals="_JSON [250.79, 123.59, 77.65]" pbc="F F F"
C       -0.56805061       3.25210741      -1.85858686       1.48096125       2.76118366       1.30024831
C       -0.34262921       2.07290860      -1.27542877       0.83500216      -4.88665060      -0.55746041
C       -0.04282929       3.62215669      -3.09976439      -1.19813593      -0.39679694      -1.17014251
H       -0.62952279       3.97757245      -1.06832120      -1.36272277       1.05746136       0.03810606
C        0.44497750       1.12554566      -2.05428049       0.82862681       1.02348275      -1.88388248
O       -0.72648833       1.63807055      -0.01395287       3.89158650       1.11725274       0.23199389
N        1.01323351      -0.00681720      -1.62309579       1.14277834      -3.14824857       1.85840432
N        0.87013707       1.38354401      -3.33902982      -2.70185314       1.27116215       0.83066552
H        1.80866472      -0.40866738      -2.24003077      -2.37912708       0.89595396       1.59747672
H        0.66991709      -0.53648745      -0.76086879       0.92374501       1.33327895      -1.85792937
C        0.39496564       2.54697315      -3.86953334       1.53598064      -0.14151296       2.22228645
H        0.58652191       2.65905208      -4.88363785       0.56215744       0.32091234      -2.04678414
H       -0.11348692       4.65315306      -3.51670730      -0.17508043      -0.97257134       0.39942844
C       -2.01299414       1.33401979       0.26282418      -3.57135046      -0.16091128      -2.21552449
C       -2.22514127      -0.09073386       0.79751986       1.42372778       2.04822922      -1.09656377
H       -2.47989807       1.56512986      -0.74796495      -0.76284677      -1.04003820       1.12241484
H       -2.51768475       2.02750731       0.92548812       0.30858540       0.56142088       0.68757063
C       -2.40753337      -1.11745951      -0.10690093      -0.36300974      -1.64825045      -1.27537972
C       -1.91018305      -0.33666126       2.12351474       0.60188397      -2.18084789      -1.29822247
C       -2.44660632      -2.43789267       0.33841098      -0.62840995      -1.26050025       1.76340511
H       -2.48809153      -1.02224164      -1.22422872      -0.22502158       0.65056028       1.23131946
C       -2.14128651      -2.74703707       1.71483083      -0.20177393      -1.10356128      -0.35085964
H       -2.90273124      -3.23884568      -0.29314256       0.96066218       0.60916408       0.28662901
C       -1.77936840      -1.68283177       2.54380233      -1.39168188       1.55233159      -1.12380358
H       -2.17995255      -3.84326184       2.13209421       0.07697725       2.28545866      -1.00760675
H       -1.61025864      -1.64412611       3.57483913       0.68549946      -1.42755534       1.73133059
H       -1.47021989       0.41197293       2.74092071      -0.29716053       0.87959251       0.58288001
27
Lattice="50.0 0.0 0.0 0.0 50.0 0.0 0.0 0.0 50.0" Properties=species:S:1:pos:R:3:forces:R:3 energy=-17659.01116410579 dihedrals="_JSON [258.43, 125.0, 81.53]" pbc="F F F"
C       -0.47193840       3.42448881      -1.86572177      -0.29977315      -3.25364583       0.53318349
C       -0.27013677       2.16786686      -1.27870813       1.71211379      -0.25854160      -1.68615577
C       -0.24873529       3.50322163      -3.23839069       1.03292410      -0.45105437       1.22753359
H       -0.94003771       4.19869390      -1.32438688      -0.46885833       1.05056704       0.65031929
C        0.46497896       1.19824984      -2.12234743      -0.94351188       0.90255344       3.01904258
O       -0.51408970       1.77668307       0.01247249      -2.74753431      -0.20836714       0.79130016
N        0.85449604       0.07373334      -1.50038664       0.61578566      -1.61656330       4.37073983
N        0.85749571       1.33555509      -3.36761821      -0.71589703      -0.05294715       0.59764372
H        0.74520547      -0.77439049      -1.97085304       0.22185578      -1.36166525      -1.21452773
H        0.79996214      -0.09237891      -0.42862666      -0.35689944       1.15106703      -2.84195655
C        0.43321144       2.46714855      -3.88000234      -0.50545697       1.82371026      -2.05013690
H        0.68384450       2.51599418      -4.93092488      -0.11260641       0.62719709      -0.40517899
H       -0.46361247       4.49202699      -3.52512404      -0.03210478       0.92909337      -1.90220638
C       -2.03104842       1.27625644       0.17907312       0.98968477       1.19690474      -1.82895071
C       -2.07293242      -0.13215359       0.75900451       0.68252204       0.67732056      -0.47992074
H       -2.34703194       1.44557732      -0.93840845      -0.04356974      -1.09676767       2.20849745
H       -2.69546588       1.94542334       0.80563141       1.40239502      -0.15332470      -0.43254113
C       -2.14484110      -1.21886386      -0.08788210      -1.37111594      -0.60260755      -0.62850303
C       -1.95175151      -0.40451643       2.11004964      -1.03721548       1.47051677       0.86164355
C       -2.33166019      -2.50887737       0.36161335       1.15189896      -1.63522279       1.72772283
H       -2.36615311      -1.02925569      -1.10287269       0.45160692       0.26063380      -1.48977576
C       -2.29542363      -2.72734718       1.77638591       0.86158305      -1.42384377      -1.91731490
H       -2.23135529      -3.45002460      -0.26332582      -0.69386396       1.53190642       0.34369376
C       -2.06641184      -1.67819328       2.63723082       0.42849498      -0.57037587       0.48862514
H       -2.22863981      -3.79735731       2.05393739      -0.38983389       0.76110394       0.42128896
H       -1.86035499      -1.85994565       3.70224497      -0.43423746       0.15760561      -0.36670168
H       -2.00851090       0.42498243       2.81307054       0.60161370       0.14474690       0.00263592
27
Lattice="50.0 0.0 0.0 0.0 50.0 0.0 0.0 0.0 50.0" Properties=species:S:1:pos:R:3:forces:R:3 energy=-17658.70062721625 dihedrals="_JSON [248.69, 117.21, 86.62]" pbc="F F F"
C       -0.92580138       3.24850858      -1.96962149       4.71903595      -3.79597451      -2.13951632
C       -0.36081519       2.09667180      -1.36397277      -1.57179195      -0.75829741       0.25632191
C       -0.29292223       3.52110809      -3.27732698      -1.58447038       0.58936037       1.39632266
H       -1.53646965       3.81101511      -1.36381452      -1.50924373       1.82821856       0.92063273
C        0.51747199       1.12074126      -2.10267166      -0.27958662      -1.24685893       4.88321473
O       -0.72120331       1.76962694      -0.03229988       1.48492657       0.86990007      -1.44351836
N        1.03939583      -0.07806337      -1.34817921      -0.42437145       3.73002288      -1.43621109
N        1.02810451       1.39554845      -3.23342751      -1.18850202       1.64627181      -1.91395849
H        1.65609239      -0.59833412      -1.93476212       0.58002055      -0.09532917      -0.77734483
H        0.31680070      -0.68637179      -1.09294430      -1.59216285      -0.89230544       0.86567336
C        0.53198247       2.57561645      -3.80055523       3.61188087      -0.40091318      -0.97225624
H        1.23888884       2.82054091      -4.63936583      -1.44306935       0.11261930       0.26966247
H       -0.39714963       4.49473003      -3.81189489      -0.21250110      -0.94616078       0.46152392
C       -2.05083899       1.44426971       0.27024143       2.84962593      -3.36965997       3.38816640
C       -2.04529626      -0.03929311       0.78012636      -0.88147481      -0.18265950      -1.55878302
H       -2.63885537       1.63970214      -0.50647362      -2.85184180       0.29324559      -3.77669462
H       -2.45265399       1.97284941       1.09228284       0.04053515       1.41678374       1.16386241
C       -2.34449619      -1.10355113      -0.12830922       0.91214149      -1.97848920       0.41490712
C       -1.82087666      -0.39120407       2.09675616       0.21587657      -0.64862252       0.80081112
C       -2.29376276      -2.47545140       0.28433587      -0.97344326       1.67960618       1.91761187
H       -2.51336146      -0.95576054      -1.20736573      -0.14609681       0.41537463       0.51560693
C       -2.09778485      -2.76937263       1.72575220      -2.12549086      -0.97982318      -3.77521861
H       -2.74273577      -3.22623331      -0.39424061       0.84148846       0.19776720       0.38994751
C       -1.95630801      -1.74555253       2.57732421       1.51165548       3.28095134      -0.02136399
H       -2.43073697      -3.74469806       2.07616066       0.71498000      -0.23078798       0.00906716
H       -1.76498343      -1.82712192       3.62812979      -0.22542975      -0.58816406       0.62019224
H       -1.47953629       0.33389486       2.85247491      -0.47269025       0.05392417      -0.45865894
27
Lattice="50.0 0.0 0.0 0.0 50.0 0.0 0.0 0.0 50.0" Properties=species:S:1:pos:R:3:forces:R:3 energy=-17659.81746944304 dihedrals="_JSON [249.75, 119.65, 85.32]" pbc="F F F"
C       -1.06104465       3.07538744      -2.01654033       0.19960738       0.45713994       1.81058574
C       -0.35066802       2.12698947      -1.27847228      -2.41361285      -0.32101889      -0.01117348
C       -0.64494305       3.31152945      -3.31166541       0.31850548      -0.04538717       0.80111711
H       -1.80713729       3.76590026      -1.55111678       0.53342033      -0.89761540      -0.20183231
C        0.49664370       1.22809608      -1.94290173       1.29945809      -0.79864141       1.28294041
O       -0.67111498       1.76010728       0.00870343      -2.17529886       0.15838053       0.52149534
N        0.96113927       0.13078310      -1.15181191       1.13435115       0.19434934      -3.27751932
N        0.97771545       1.48113459      -3.16026228      -0.97164265       1.01756726      -0.07647491
H        1.40582717      -0.59901105      -1.77087100      -0.79866534       1.06451931       1.23236558
H        0.33829893      -0.20429257      -0.44158194      -0.25632594      -0.06433894       0.12815884
C        0.41456488       2.58055922      -3.76517693       1.21601247      -1.32954610      -1.41404507
H        0.81721292       2.84201553      -4.76069366       0.01683968      -0.37177958       0.48787487
H       -1.06007185       4.14925039      -3.80793149      -0.25333751       0.61610962      -0.97304886
C       -2.10073070       1.33443157       0.24475418       0.10510506       0.99283403       0.93888950
C       -2.05867991      -0.08997291       0.74196399       0.65605138      -0.96556483      -0.41489963
H       -2.75856436       1.54268280      -0.65737573       1.05767352      -0.56001302       0.74519263
H       -2.58591031       1.90902311       1.10460255       1.07977160      -0.01395813      -1.09688449
C       -2.09687305      -1.14028812      -0.20246647      -0.74909533       2.82601351      -2.42620270
C       -1.87388974      -0.40915934       2.09566287      -0.26896259      -0.01740568      -0.87996735
C       -2.09838562      -2.46570006       0.15463645      -0.63446661       0.30012820       0.22190616
H       -2.23792946      -0.69566407      -1.27526447       0.15127495      -1.59585000       1.69870966
C       -1.87291921      -2.67767868       1.50601367       0.30915899      -2.53766377       1.44145943
H       -2.50813500      -3.24979317      -0.50116248       0.88931528       0.20143730       0.19163699
C       -1.71091299      -1.74346642       2.50728265      -0.91458205       2.70377996      -2.18129652
H       -1.83680829      -3.69145255       1.89060425      -0.18466054      -0.45446953      -0.32864161
H       -1.71894031      -1.87570140       3.55196808       0.41386564      -1.02684246       1.13263270
H       -1.96390987       0.39246262       2.79841123       0.24023926       0.46783591       0.64702127
27
Lattice="50.0 0.0 0.0 0.0 50.0 0.0 0.0 0.0 50.0" Properties=species:S:1:pos:R:3:forces:R:3 energy=-17659.318344034036 dihedrals="_JSON [257.96, 90.81, 92.41]" pbc="F F F"
C       -1.08314743       2.98538358      -2.06740618       0.46985644       1.25890035       0.83412535
C       -0.42412164       2.05258299      -1.23069994      -2.45452663       0.28538850      -1.13015353
C       -0.61562812       3.28875718      -3.36234193      -0.84661368      -1.29457530       0.55623163
H       -1.87433715       3.61594167      -1.57474993       0.74106756      -0.60418405      -0.67315289
C        0.48223883       1.22619356      -1.91751620       1.59704143      -0.01693746       1.17943107
O       -0.85198220       1.93106581       0.10636892       1.45610004      -0.24949934       0.01496797
N        1.14944010       0.22145664      -1.17875324       0.57811953       0.32088889       0.31342180
N        0.86796393       1.45585417      -3.21533956       0.88325452      -2.59875864       2.28174446
H        2.04571236      -0.07192849      -1.61669242      -1.05062410       0.35259256       0.60164467
H        1.18976308       0.34968586      -0.11933316      -0.20017814      -0.10313435      -2.33244583
C        0.35007248       2.39720740      -3.91705068      -1.93782661       3.00947602      -1.04472108
H        0.63573472       2.55660180      -4.99317728       0.08317976      -0.44954618       1.10504799
H       -1.17733122       4.03920310      -3.91943952       0.46940062      -0.06836303      -0.21072689
C       -2.12480496       1.37645029       0.43028198      -1.53019265      -1.15899727      -2.00232568
C       -2.16579395      -0.13976758       0.67021359       1.86949801       0.94868687       1.57422218
H       -2.75618954       1.59467191      -0.45317420      -0.34231723       0.29219510       0.55102834
H       -2.57370185       1.73075269       1.39337684       0.81728957       1.02865664      -1.21663555
C       -2.01435316      -1.16886838      -0.27431817       0.03382832       1.19320148      -0.08090793
C       -1.98817827      -0.36082710       2.04895055      -0.49577038      -3.25941869      -0.22479505
C       -1.77567897      -2.43186358       0.19041795      -0.08769218       0.35659724       0.45940605
H       -2.03311869      -0.88837582      -1.31671809       0.06913482      -0.20260150      -0.38909626
C       -1.80352170      -2.67321724       1.54020265       1.00191848      -2.65345852       2.28719591
H       -1.46439824      -3.30054614      -0.31074282      -0.10328652      -0.76783545      -1.81588275
C       -1.82745245      -1.73637616       2.54374278      -1.08276624       4.14369373      -4.80737328
H       -1.65777914      -3.75596131       1.85060333      -0.27380736       1.27430588      -0.31194618
H       -1.97008173      -1.97256977       3.50923979       0.05460970      -0.86681586       3.67020094
H       -2.11349111       0.52009882       2.65670613       0.28130292      -0.17045764       0.81149455
27
Lattice="50.0 0.0 0.0 0.0 50.0 0.0 0.0 0.0 50.0" Properties=species:S:1:pos:R:3:forces:R:3 energy=-17659.702241610616 dihedrals="_JSON [258.93, 106.18, 91.25]" pbc="F F F"
C       -1.04599122       3.13814719      -2.09441245       0.49759762       0.76765245      -0.45312885
C       -0.49331950       2.11223551      -1.34521166       0.04599090       0.39111651       0.19142125
C       -0.58512484       3.28230143      -3.42063895      -0.01808890      -1.62554199      -0.58272568
H       -1.75139786       3.91428486      -1.73296512       0.39464413      -0.85059224       0.26265334
C        0.40621644       1.20467442      -2.03812239      -1.01083812      -0.54872217       4.71883412
O       -0.75943576       2.02076799       0.05597821       0.34523911      -0.92010722      -2.06218859
N        0.77259598       0.08084946      -1.29970621       1.60866208      -0.31652777      -0.82644363
N        0.89945069       1.37202795      -3.20154658       0.83947181      -1.07146601      -1.21267731
H        1.68336752      -0.34660138      -1.60947745      -1.40609003       0.73792184       0.24229037
H        0.84745206       0.41124133      -0.36384188       0.00340460      -0.45184058       1.30677913
C        0.37071725       2.33583183      -3.88274507      -1.84386198       3.18279049      -2.16950705
H        0.66839864       2.35980623      -4.92937088       0.13218953       0.35590547      -0.08777126
H       -1.13558316       3.91982959      -4.13311770       0.70435073      -0.04965714       0.40645342
C       -2.00830660       1.38522670       0.31236807      -0.78861246      -1.93622823      -2.03690106
C       -2.04018837      -0.02922852       0.84331560       1.12060545      -2.61427091      -2.51859161
H       -2.66449391       1.38960958      -0.60872369       0.74746275       0.29344857       0.78394442
H       -2.48254600       1.90159478       1.04625815      -1.47728651       2.48664220       2.24464376
C       -1.89495472      -1.09614821      -0.11121125       0.38968252      -0.34332821      -0.69542976
C       -2.06674682      -0.40719068       2.17129680       0.87503860       1.13674231       0.79671326
C       -1.77576479      -2.47859989       0.25775689      -0.15783672       2.42777719       0.73854068
H       -1.82652330      -0.80923416      -1.20941163      -0.08179499      -0.47414759       1.45049349
C       -1.77219478      -2.74966947       1.63613134      -0.51302423      -1.05304147      -0.03041434
H       -1.57865444      -3.25583065      -0.46479267      -0.36541787      -0.11498518      -0.28367762
C       -1.78688084      -1.71200158       2.57143342      -0.86808955      -0.34237338      -1.15971844
H       -1.92748388      -3.80382963       2.02471209       0.93769808       1.17263688      -0.57515929
H       -1.60910388      -2.01331960       3.57084737      -0.31946524       0.16235939       1.26719285
H       -2.19137314       0.42020101       2.87955481       0.20836870      -0.40216320       0.28437439
27
Lattice="50.0 0.0 0.0 0.0 50.0 0.0 0.0 0.0 50.0" Properties=species:S:1:pos:R:3:forces:R:3 energy=-17659.560293682498 dihedrals="_JSON [244.06, 116.2, 105.74]" pbc="F F F"
C       -0.90033020       3.25281459      -1.98256962      -1.16592685       1.32094424      -2.04924725
C       -0.60954258       2.04232729      -1.45147281       1.00260180      -0.10876585       3.00626715
C       -0.50442131       3.41484315      -3.34095410      -0.11310004       2.07170071       0.17273043
H       -1.45413893       4.12924920      -1.55170967       0.45048690      -1.41220548       0.19837415
C        0.29320283       1.16193523      -2.09254145      -0.93271445      -3.23022525       1.31911428
O       -0.75859690       1.77921915      -0.09408147      -1.74396935       0.35476684       0.19598219
N        0.62577454      -0.17634265      -1.53164220       0.41363804       2.20134503      -0.42676008
N        0.70653413       1.33559604      -3.29903974       0.80827913       2.33963016      -1.80440603
H        1.50374577      -0.36043544      -2.01621823      -0.17763133      -0.52911066       0.04201339
H        0.80762768      -0.26714487      -0.51496531      -0.54951186       0.72663851      -0.82247771
C        0.36852046       2.55159314      -3.89782624       0.59901145      -2.86752598       1.19227869
H        0.93264865       2.76750014      -4.76877406       0.07163670       0.09969778      -1.19028710
H       -0.71404477       4.34885618      -3.90273334       0.01408468      -0.52393597       0.60052669
C       -2.10056430       1.34680215       0.37131392       1.21070025      -0.11197957      -0.37435012
C       -1.87816138      -0.03674487       0.87835671      -1.33895382      -0.67554306       1.46134987
H       -2.81802947       1.31992758      -0.45860039       0.18484849       0.27902908      -0.09692357
H       -2.52718874       1.97499065       1.18572830       0.70986143       0.12840111      -0.58411292
C       -1.91255470      -1.12860014      -0.02045050       0.32346269       2.54476746       0.04620450
C       -1.86125006      -0.28477042       2.25375944      -1.12975958      -0.95736026      -1.52724401
C       -1.74846473      -2.42149762       0.33054992       0.91107550      -2.40965009       1.27908418
H       -1.94654540      -0.73707691      -1.00645208      -0.13943105      -0.59224825      -1.40762066
C       -1.64012384      -2.67952748       1.75130357      -0.30779849      -0.71251388      -2.04658468
H       -1.60081990      -3.23573942      -0.44824364      -0.33898958       1.08309770       1.13274293
C       -1.89443315      -1.63362377       2.61708823       2.03024687      -0.27312637       0.46274252
H       -1.33672802      -3.69662406       2.11993247      -0.68242008       1.04889085      -0.29396259
H       -1.71430250      -1.86522844       3.63380253      -0.36383014      -0.18671089       1.37018495
H       -2.01985739       0.47441924       3.00174971       0.25410267       0.39199207       0.14438080
27
Lattice="50.0 0.0 0.0 0.0 50.0 0.0 0.0 0.0 50.0" Properties=species:S:1:pos:R:3:forces:R:3 energy=-17659.90167705901 dihedrals="_JSON [261.98, 119.85, 99.64]" pbc="F F F"
C       -0.86559129       3.25141003      -1.94704141      -0.86426073       3.01262699      -0.50793424
C       -0.46772474       2.12401649      -1.38864823       1.25024430      -3.25981466      -0.75445218
C       -0.45566305       3.63274155      -3.24935364      -0.71427575       0.78061894       2.17364504
H       -1.45151880       3.94164008      -1.34572897      -0.05386937       0.06083966       0.08351439
C        0.29733778       1.18012976      -2.19923696      -1.14158646       0.51005116       0.06420063
O       -0.72935206       1.76337047      -0.12021566      -0.39060778      -0.31708494       1.56903200
N        0.62005799      -0.07346571      -1.68989581      -0.39683961       1.28385924      -3.28120991
N        0.56317780       1.45032572      -3.48000608       0.06182476       0.07036998       1.32749859
H        1.18581506      -0.50992523      -2.43204068       0.02283893      -0.35903010       1.36238163
H        0.78252995      -0.12596034      -0.72256520       0.56731279      -0.40473290       1.22037411
C        0.23470401       2.69827228      -3.90157090       1.22787529      -1.27997365      -1.85532526
H        0.59925036       2.92523041      -4.88616531       0.21039718       0.00610498      -0.62644618
H       -0.54067880       4.67766983      -3.53493448      -0.27276055      -0.26873532      -0.48117403
C       -1.99100019       1.18400768       0.24906241      -1.03270893       2.51459148      -0.55268413
C       -1.87504236      -0.12191143       0.80284581      -0.59745350      -4.58408429       2.80803087
H       -2.71747542       1.12086477      -0.56315540       0.34323746       0.32577513      -0.75684871
H       -2.52222898       1.81882838       0.99497357       0.75057357       0.16192142      -0.32138772
C       -1.94953774      -1.31673785       0.03099422       0.50969852       3.23221895       1.06478958
C       -1.91167887      -0.34802597       2.19217307       0.40319195      -0.32796574      -0.25645278
C       -1.71963743      -2.53174867       0.54175763       0.77248473      -2.75260403      -0.16790898
H       -2.02971665      -1.10545296      -0.97110411      -0.16793343      -0.21137755      -2.79184793
C       -1.62769321      -2.70858621       1.93842652       0.09541211      -0.97190738      -0.89230337
H       -1.52712853      -3.36684059      -0.20432474      -0.42008389       0.80899242       1.28907711
C       -1.89577701      -1.65319093       2.77299799       0.74468139       1.16963252       0.40456138
H       -1.27134112      -3.67607386       2.30445778      -0.55993779       0.11591754       0.17968202
H       -1.91473304      -1.81677905       3.87460160       0.09267548       0.39787727      -0.87556464
H       -1.78935530       0.52285403       2.81376553      -0.44013067       0.28591285       0.57475271
27
Lattice="50.0 0.0 0.0 0.0 50.0 0.0 0.0 0.0 50.0" Properties=species:S:1:pos:R:3:forces:R:3 energy=-17659.569228201748 dihedrals="_JSON [267.81, 123.74, 94.54]" pbc="F F F"
C       -0.65054951       3.48661880      -1.67388291       0.39407534      -2.93297687      -0.90321000
C       -0.39749842       2.15935419      -1.28333081      -0.15032929       1.44977053       0.09037429
C       -0.42310626       3.73779355      -3.03510330      -0.62911364       0.39338224       1.56565636
H       -1.10867552       4.12406586      -0.95413189      -0.25379514       0.87185108       0.23081409
C        0.25842146       1.29889329      -2.17369439      -1.04778067      -0.66701444       1.10954345
O       -0.73772435       1.69855229      -0.02528225       1.83342657       0.85231793      -0.49179757
N        0.45017138       0.00812022      -1.61430674       1.46606433       0.77402787      -0.21863795
N        0.49970177       1.61527641      -3.44753178       0.79605521      -3.51878442       1.77586617
H        1.30319964      -0.38870122      -1.98426847       0.04571401      -0.42896446      -0.43374643
H        0.60508943       0.11530746      -0.59621443      -0.40465911      -0.13516060      -0.74607471
C        0.08766592       2.75761745      -3.86401323       0.53262987       2.39568019      -1.14659755
H        0.38016218       2.92269732      -4.90020782      -0.57696387       0.54335763      -0.13753408
H       -0.73251294       4.70223126      -3.31513048      -0.08121841       1.21858527      -1.20316925
C       -2.00727201       1.15630776       0.08743663      -0.80127580      -2.72453980      -0.61072441
C       -1.95302064      -0.31433975       0.64033910      -1.01233747       3.05509897       1.76749286
H       -2.54016811       1.21388489      -0.87832908       0.04902221      -0.02585164       0.26989169
H       -2.51544857       1.70771309       0.83192852      -0.97979500       0.91353817       0.78865650
C       -1.66231811      -1.41983513      -0.08661672       0.92070802      -2.21474372      -1.97538739
C       -2.11694695      -0.41263845       2.01784421       1.59319447      -3.85427859       0.98008102
C       -1.63780207      -2.73085806       0.44689770      -0.21601845       2.24239443       0.48795534
H       -1.31309139      -1.19093348      -1.10223876      -0.50276267      -0.69000055       0.05231245
C       -1.72026558      -2.82058182       1.85426208       0.45980716      -2.01692916      -1.05454408
H       -1.42546781      -3.57412132      -0.19198342      -0.15317551      -0.27625110      -0.02296285
C       -1.75109523      -1.70996254       2.64034477      -0.72106500       3.31288148      -0.27841584
H       -1.70344948      -3.82503806       2.31256995       0.43777825       0.49321329      -0.09859937
H       -1.33323376      -1.74200596       3.66037299      -1.19200279      -0.05566240      -0.06835553
H       -2.45815380       0.35097424       2.67714712       0.19381740       1.02505867       0.27111280
27
Lattice="50.0 0.0 0.0 0.0 50.0 0.0 0.0 0.0 50.0" Properties=species:S:1:pos:R:3:forces:R:3 energy=-17659.406797814787 dihedrals="_JSON [288.4, 108.87, 89.28]" pbc="F F F"
C       -0.84075228       3.48048311      -1.50770131       0.96410320      -2.21509853      -0.31711578
C       -0.46094460       2.19325976      -1.13873010      -0.64645140      -0.25060383      -1.77668049
C       -0.59202318       3.92091385      -2.77984592       2.00679621       0.17712072      -1.72372453
H       -1.34986847       4.01700030      -0.76695116      -0.73798597       1.09251173       0.97483332
C        0.14367694       1.29625082      -2.13525021      -0.47543452       2.55983483       1.92365837
O       -0.89269733       1.82491400       0.09358895       0.27615792      -1.44755991       1.09510989
N        0.53549856       0.04694320      -1.78183984      -0.29750367      -0.78064583       1.60797420
N        0.37141516       1.74586224      -3.35561355       0.45646648       1.56102147      -1.62620918
H        1.04139916      -0.49558828      -2.44213222       0.43859484      -0.24313723      -0.56233613
H        0.64173311      -0.21620231      -0.78364437      -0.26091672       0.52486346      -1.23538174
C        0.11775506       3.05676418      -3.68653396      -2.85928491       0.05822604       2.04760268
H        0.08858374       3.46784251      -4.70926383       0.97429579      -1.00063476       0.10822275
H       -0.77816949       4.97795599      -3.01440352      -0.08339737      -0.49007291      -0.32152070
C       -2.10142660       1.02140790       0.18286066       0.64191559      -0.89452671      -1.06919673
C       -1.85865465      -0.45654609       0.60345928      -1.06389911       1.27167185      -0.18362611
H       -2.56581763       1.03209907      -0.85681191      -0.14985578       0.37713873       1.45242523
H       -2.63483513       1.47369267       1.05122508      -0.27469117      -0.01475448      -1.23329184
C       -1.71705397      -1.56313235      -0.26077149      -0.16353978       4.63564360      -2.10056222
C       -1.88852591      -0.62149374       1.96450522       0.21788983       3.56188261      -0.25545543
C       -1.31342833      -2.74667991       0.18417782      -0.82916200      -1.81704831       4.51734811
H       -1.78188102      -1.20102275      -1.29389529       0.31505501      -0.94508183      -0.16719614
C       -1.48785243      -2.89686435       1.62981310       1.70426991      -0.14171146      -1.75705437
H       -0.90617216      -3.55691942      -0.37573599      -0.14944437      -0.56314765      -0.65014444
C       -1.71683376      -1.82495421       2.49085175       0.84372708      -3.93339062       1.21329184
H       -1.14162743      -3.82339931       2.04859446      -0.16209104      -0.57375074       0.31645532
H       -1.56885664      -1.99103372       3.56241107      -0.45446782       0.04575299      -0.17862487
H       -1.90049802       0.29174073       2.58591225      -0.23114623      -0.55450323      -0.09880102
27
Lattice="50.0 0.0 0.0 0.0 50.0 0.0 0.0 0.0 50.0" Properties=species:S:1:pos:R:3:forces:R:3 energy=-17659.49742069485 dihedrals="_JSON [275.21, 126.26, 71.24]" pbc="F F F"
C       -1.03401490       3.51231697      -1.32231858       0.65986493      -0.71422037      -2.25989047
C       -0.55520963       2.22783341      -1.10732621      -1.13426383       0.35901763       2.86161244
C       -0.92541268       4.01395311      -2.63089683       0.68718792      -1.10352262      -0.00939163
H       -1.44449975       4.13599328      -0.57596506      -0.65694186       0.20777809       1.11712631
C        0.15794463       1.53495064      -2.07426998       0.06371339      -1.33675098      -1.33808778
O       -0.86300691       1.62372741       0.15669393       0.73234369       0.50986314      -1.70568211
N        0.56328684       0.22046088      -1.89816022      -1.78999716      -0.69550007       2.48397567
N        0.32559800       1.99208006      -3.30833080      -0.61689532       3.19278683      -1.31774202
H        1.46807639      -0.11785521      -2.14097637       0.57082645       0.28253984      -0.50313870
H        0.20180300      -0.18097867      -1.00415305       0.97037025       0.50623377      -1.02681099
C       -0.23441824       3.22400909      -3.59622330       0.30684256       0.26744254       2.46412094
H       -0.00510202       3.82209793      -4.47214026       0.16040792      -1.04436685      -0.84189019
H       -1.34943043       4.99441798      -2.85215924       0.27619187      -0.14278550      -0.25460270
C       -2.06150403       0.82986441       0.07416664       0.37934230      -0.14125003       1.22766352
C       -1.74308405      -0.57592560       0.58528294      -0.34255242       2.78980144      -2.53037323
H       -2.39963278       0.82580501      -0.95713916      -0.59112289       0.09296630      -0.10721160
H       -2.77439704       1.26813043       0.81872560       0.05942027      -0.01621178      -1.04038523
C       -1.58644855      -1.59340741      -0.37486918      -0.45507028      -0.42497777       2.98006181
C       -1.55126519      -0.60219440       1.92775952       0.79026687      -5.95780660       0.24666469
C       -1.44178804      -2.85807218       0.15421959       0.31935408      -2.22290594      -1.41216274
H       -1.79124094      -1.37604766      -1.37549289       0.05828854       0.16276697      -1.71554763
C       -1.40911546      -3.06626457       1.51749841       1.25933992       1.57532144       1.59122757
H       -1.29790307      -3.80830284      -0.43671036      -0.50364042       1.30657613       0.07210060
C       -1.28184211      -1.96914573       2.39229908      -1.24853429       0.81639137       1.67629212
H       -1.32233536      -4.05445653       1.94490727       0.05496958      -0.26624317      -0.09719600
H       -1.16459379      -2.22910008       3.50991203      -0.15280922       0.71878704      -1.78495593
H       -1.79213246       0.21971610       2.52225282       0.14309717       1.27826915       1.22422328
27
Lattice="50.0 0.0 0.0 0.0 50.0 0.0 0.0 0.0 50.0" Properties=species:S:1:pos:R:3:forces:R:3 energy=-17659.617647232197 dihedrals="_JSON [265.45, 132.72, 68.33]" pbc="F F F"
C       -1.23377226       3.53734385      -1.38300654       0.57383931      -2.33385430       1.05483363
C       -0.67411017       2.25917814      -1.17112654      -0.76712829       2.88823761       2.36630388
C       -0.98594982       4.09224872      -2.60277643       1.11515032       0.46654720      -1.63253677
H       -1.87360257       4.06366623      -0.69396229      -0.15592541      -0.16732521       0.48852146
C        0.11201535       1.75767839      -2.20741234      -0.41410927      -1.50820071       1.66625386
O       -0.79123823       1.57876187       0.10408440      -0.32653119       0.42647954      -2.56504056
N        0.56052683       0.51879825      -1.98372593       0.79584170      -4.05470040       1.00775175
N        0.39062254       2.22092874      -3.39354077      -1.01948382       4.48375944      -1.42263062
H        0.41553332      -0.05655785      -2.80765526       0.58993848      -0.17051770       0.23329723
H        0.31864246       0.02348757      -1.09032030       0.21434905       1.04555893      -1.37446255
C       -0.12614767       3.50642473      -3.55766925      -1.81675880      -1.66820997       1.20863967
H       -0.21034151       4.00950045      -4.50690915       1.05205046      -0.27984877      -0.68531686
H       -1.49760275       5.00903083      -2.81458609       0.03641670       0.65776676      -0.44243183
C       -1.98231554       0.72745042       0.07089301       0.32223789       1.07675220       1.64843461
C       -1.64652290      -0.66026270       0.59491809      -0.73096708       0.21734059      -0.05299225
H       -2.33498478       0.77578765      -0.93462866      -0.56289443      -0.65252492      -0.91072887
H       -2.75940709       1.26377653       0.70515895       0.75270403      -0.83593457      -0.47136755
C       -1.80056923      -1.80890072      -0.17586684       0.77859858       0.09391811      -0.23857548
C       -1.33712955      -0.83505984       1.93364009      -0.09328079       0.33346090       0.11385510
C       -1.49862642      -3.10259975       0.26726172      -0.45637400       1.65992925       0.12959778
H       -2.15828154      -1.64473413      -1.15566342      -0.25131185      -0.04636330      -1.41918678
C       -1.27519761      -3.21226457       1.64108320      -0.63945586      -1.79214748      -1.30650690
H       -1.55702975      -3.93524046      -0.44331552      -0.05028575       0.08993243       0.54111082
C       -1.22847296      -2.09608442       2.45660193       0.00364448      -1.14536456       1.58842167
H       -1.37571689      -4.26273809       1.93174504       0.67086766       0.38048449       0.99402974
H       -1.21416139      -2.23899478       3.55781916       0.29103924       0.15529757      -0.75887588
H       -1.30197805      -0.00961303       2.61393997       0.08782867       0.67952687       0.23960171
27
Lattice="50.0 0.0 0.0 0.0 50.0 0.0 0.0 0.0 50.0" Properties=species:S:1:pos:R:3:forces:R:3 energy=-17659.199547649776 dihedrals="_JSON [265.57, 129.63, 72.44]" pbc="F F F"
C       -1.22993216       3.36778662      -1.37150069       2.96671018      -1.29597900      -3.72801213
C       -0.65057064       2.09132133      -1.32908580      -2.79722894       2.21848421       3.77589220
C       -0.91797187       4.02986673      -2.55866527      -1.52798707       1.92775190      -0.05073557
H       -1.63841903       3.89112020      -0.56602286      -0.96580027       0.25833932       1.39355518
C        0.13924398       1.57974441      -2.32672170       1.36184910      -0.19815857       0.38787211
O       -0.87886259       1.55477069      -0.05472034      -0.10883583      -2.04316965      -1.47761188
N        0.84332144       0.43313925      -2.13559643       0.59342578      -1.61124293      -0.45184665
N        0.44320027       2.31105023      -3.36653912       0.08544971       0.02466214      -2.49780284
H        1.38038204       0.01104320      -2.92996384      -1.01779702       0.74338656       1.35059132
H        0.59949031      -0.11346671      -1.31394005       0.29780997      -0.06849556      -0.43892410
C       -0.16066216       3.47851412      -3.56836400      -0.35997012      -1.66090134       3.30500405
H       -0.00210870       3.99304862      -4.43841616       0.71996442       1.25030636      -2.37795964
H       -1.30964798       5.03724429      -2.69513805       0.01506813       0.05893448      -0.13254323
C       -2.09970367       0.71962340       0.00105039       4.06879688      -0.07449050      -0.09830939
C       -1.76471633      -0.56116918       0.61497594       0.32266012      -2.53590534      -1.83833342
H       -2.69532608       0.68346477      -0.84769895      -0.48475344      -0.23569712      -2.45372659
H       -2.64309144       1.22323525       0.65672587      -2.91641051       2.42788540       3.29319432
C       -1.71071765      -1.76075813      -0.16706171      -0.58626097      -1.29973341       0.67344372
C       -1.50819327      -0.66051869       1.95046540      -0.33867555      -0.97035662       1.54723292
C       -1.59511592      -3.05669851       0.46415345       1.34065096      -0.22844687      -0.33044346
H       -1.85385828      -1.71146167      -1.28265096       0.02626478      -0.03634372       1.21773234
C       -1.28204178      -3.14639005       1.88535771      -1.18490616       1.74236653      -1.80370081
H       -1.59342643      -4.01525964      -0.20697735      -0.03907559       1.93795044       1.38609494
C       -1.33689233      -1.91507391       2.56060969       0.87490016       0.18837011       2.37509806
H       -1.07955891      -4.06070929       2.44585761      -0.21870168       0.01879927      -0.42382031
H       -1.20578903      -1.82222207       3.71859736      -0.08306026      -0.70961030      -2.19314701
H       -1.52852210       0.18705459       2.63722201      -0.04408676       0.17129419      -0.40879412
27
Lattice="50.0 0.0 0.0 0.0 50.0 0.0 0.0 0.0 50.0" Properties=species:S:1:pos:R:3:forces:R:3 energy=-17659.308849460245 dihedrals="_JSON [254.47, 150.7, 57.56]" pbc="F F F"
C       -1.19712983       3.55744756      -1.41030512       0.01923037      -3.86127091      -0.12392700
C       -0.73465427       2.17749667      -1.26850258       0.33951483       2.28697017      -0.34522816
C       -0.95078326       4.12890076      -2.66110675       0.04319695      -0.31180674       0.58482328
H       -1.87867362       4.04159554      -0.70757491       0.24229482      -0.27162187       0.07853895
C        0.27019161       1.75763097      -2.24710451      -3.69103638       1.37806092       1.59769729
O       -0.96292560       1.31719047      -0.18898826       0.61803796       0.56855592       0.06096891
N        0.97049188       0.66878895      -2.06241775       0.88657342      -5.37643918       1.54017979
N        0.46721744       2.31414769      -3.40656141      -0.47618057       2.62556463      -1.41211414
H        1.26573775       0.33062730      -2.96661363       0.48755345      -0.15677211      -0.02400322
H        0.50525986      -0.11870801      -1.52788643       0.87677088       1.60344303      -0.49525455
C       -0.17755764       3.48517434      -3.60549310       0.30035553      -0.54067539       1.91429453
H        0.05645697       4.05538364      -4.44033338       0.37138874       0.52770328      -2.18279365
H       -1.41734869       5.06228181      -2.87209235      -0.08652477       0.84821098      -0.33599647
C       -2.14260288       0.53136118      -0.14523594      -3.02480215       0.71159537      -1.06545599
C       -1.96357685      -0.75160856       0.59014874       0.60701326      -0.77363217       1.39784927
H       -2.39261298       0.18034277      -1.17426540      -0.32417222       0.91529706       0.24056002
H       -3.06812322       1.14394679       0.34876886       2.13253449      -1.18248111      -1.37228145
C       -2.08292779      -2.07552983       0.06256224      -1.25850672       2.10078700      -3.76595807
C       -1.53354384      -0.63426604       1.90412525       1.01677731      -0.35355324       0.80485668
C       -1.47293201      -3.13531008       0.63358780      -1.28429675      -0.81499876       0.80670904
H       -2.63779042      -2.24015051      -0.94578622       1.19780701       0.54821037       1.56340828
C       -1.08458850      -3.00420761       1.93929368       1.67266055      -0.94718530       0.25156904
H       -1.53304563      -4.13552316       0.26657425       0.01402543      -0.50352683      -0.83680351
C       -1.09030190      -1.80512394       2.57650779      -0.22011261       1.19069761       0.84050514
H       -0.59491281      -3.86575561       2.37924545      -0.17654721      -0.07683335       0.49457276
H       -0.71456383      -1.86273470       3.59825842      -0.12897916       0.79088763       0.01115901
H       -1.41292397       0.38200809       2.34848240      -0.15457647      -0.92518699      -0.22787576
27
Lattice="50.0 0.0 0.0 0.0 50.0 0.0 0.0 0.0 50.0" Properties=species:S:1:pos:R:3:forces:R:3 energy=-17659.708131195603 dihedrals="_JSON [260.64, 155.32, 50.1]" pbc="F F F"
C       -1.37112530       3.35248365      -1.38468924       1.79513490       0.57479801      -1.07470877
C       -0.72467526       2.15118137      -1.20576701       1.71767327      -0.01317991      -1.41818984
C       -0.95704135       4.19754131      -2.49535380      -0.40571107      -4.39796840       1.46247327
H       -2.10457151       3.62661321      -0.63953370      -0.12287160       0.43327026       0.07881533
C        0.24705719       1.74993338      -2.23623793      -0.37410456      -2.41334198       0.93532560
O       -0.92034364       1.35015536      -0.12159236      -1.41763228      -1.20339345      -0.40375217
N        1.03037316       0.55132986      -2.13291554      -1.47836049       3.17667829      -0.22000346
N        0.31209908       2.33626070      -3.42368739       0.26579331       0.37516323       0.29704047
H        1.26813456       0.18792066      -3.02621816       0.36239707      -0.45400780      -0.47354549
H        1.01580782      -0.02489842      -1.33204897      -0.33313461      -0.55712422       0.77783096
C       -0.25187129       3.53745585      -3.52868695      -1.55303776       1.20640549       2.50408402
H       -0.32704558       4.03696004      -4.44162524       0.74867403       0.51537633      -1.94918348
H       -1.44954223       5.10794842      -2.47208964      -0.56694241       2.08792860      -0.99012087
C       -2.16476531       0.49231149      -0.28702922       0.75708962       2.26361220       0.27695413
C       -1.92617566      -0.68100063       0.58230248       0.12734509      -3.38937994       0.36936693
H       -2.27311149       0.28163645      -1.40801904      -0.11335518       0.04947306       1.67374911
H       -3.00281979       1.12121876       0.12960030       0.49582868      -0.47196058      -0.82975799
C       -1.99594296      -1.98198564      -0.06008430       0.68996686       1.73699939       0.82741734
C       -1.51720058      -0.63545458       1.94378729       0.16766793       0.39883520      -0.89425299
C       -1.49441116      -3.11471405       0.57668974      -0.54706985       2.10491083       1.76028338
H       -2.36132825      -1.93421388      -1.08307150       0.11684235      -0.59635170      -0.10494494
C       -1.02025174      -2.99324448       1.90510758       0.58323354      -0.54327514      -0.75127244
H       -1.45723330      -4.07108287       0.16375058      -0.12104897      -1.48232255      -1.10466795
C       -0.98522086      -1.78445060       2.58811942      -0.98349191       0.47951435      -2.24499506
H       -0.53943518      -3.89246494       2.31528675      -0.22951201       0.39297696       0.16856388
H       -0.40004352      -1.70847286       3.46167043       0.14130355       0.19818025       1.40698446
H       -1.52931234       0.35164163       2.43330724       0.27732249      -0.47181681      -0.07949347
27
Lattice="50.0 0.0 0.0 0.0 50.0 0.0 0.0 0.0 50.0" Properties=species:S:1:pos:R:3:forces:R:3 energy=-17659.138117494553 dihedrals="_JSON [276.64, 149.81, 44.1]" pbc="F F F"
C       -1.22894590       3.36052004      -1.19149613       0.11111448       0.02055639      -0.13453040
C       -0.57656215       2.15892914      -1.17962036      -0.49195022      -1.65628366      -0.29678705
C       -1.23433021       4.08629556      -2.36956775       1.29951154      -2.42325546      -0.75998466
H       -1.79981486       3.63164216      -0.31592012      -0.20163902       0.14441083       0.16061909
C        0.20613697       1.72458207      -2.33496091      -0.68840793       0.11347328       2.76271908
O       -0.95340492       1.28248662      -0.12685428       5.31473869       3.91021085      -0.55333662
N        0.81053255       0.46550987      -2.27246100       0.90765377       0.72284624       1.98726920
N        0.34144535       2.52582150      -3.36809930       0.61883353      -2.43306009      -0.51184027
H        1.66173259       0.42551460      -2.82604250      -0.21515105       0.03464755      -0.37152209
H        1.11016115       0.39892725      -1.26634885      -0.49102333      -0.72520827      -1.26886702
C       -0.49740952       3.50415690      -3.43723086      -1.82885654       3.51358737       1.73804927
H       -0.58619070       3.99772433      -4.35212268       0.15492315       0.84816450      -1.82146290
H       -1.95706153       4.83048703      -2.48078825      -0.72214748       1.59679114      -0.55129410
C       -2.02789227       0.56246090      -0.32919857      -1.19832829      -5.36251999      -1.96816055
C       -1.78076710      -0.71504698       0.46697454      -0.45550907      -2.00349522      -1.69687511
H       -2.17701043       0.25874032      -1.39979353       0.07360909       0.37086697       0.52357464
H       -2.90663641       0.97083652       0.01155635      -2.53264566       1.73177019       0.85271346
C       -1.95034613      -2.02296944      -0.10935839       0.94865098      -1.62584618       0.81326465
C       -1.26292490      -0.58691530       1.73939366      -1.42166495       0.60622443       0.13643288
C       -1.50178481      -3.18777512       0.68122325      -0.13070830       3.56102874      -0.61185231
H       -2.36875597      -2.20522075      -1.16820172       0.76323176       0.54714668       1.77824765
C       -1.00269852      -2.93557242       1.98952741      -1.78172409      -3.40599295      -1.11642507
H       -1.42714758      -4.17416190       0.25936665      -0.40885491      -0.36059312      -0.17720898
C       -1.01852925      -1.70874238       2.51424067       1.46048762       3.38475450       1.95514609
H       -0.95137994      -3.77618441       2.69328400       0.71678723      -0.00166570      -0.44449108
H       -0.66088123      -1.47305003       3.54232298      -0.43967084      -0.68834737      -0.55067392
H       -1.32845414       0.42740777       2.15617155       0.63873983      -0.42021165       0.12727615
27
Lattice="50.0 0.0 0.0 0.0 50.0 0.0 0.0 0.0 50.0" Properties=species:S:1:pos:R:3:forces:R:3 energy=-17659.43026739074 dihedrals="_JSON [260.12, 163.71, 38.89]" pbc="F F F"
C       -1.36038968       3.37671838      -1.23767433       0.83179078      -4.72848686       1.03287402
C       -0.69338443       2.12141543      -1.21714265      -1.38403381       1.59777998       1.92172767
C       -1.29910350       3.96389076      -2.43838088      -1.55776011       2.38949764       0.74428344
H       -2.03982779       3.51916553      -0.42009313      -0.25422293       0.99569234       0.28679280
C        0.10716143       1.83533389      -2.25150272       4.95633331      -2.34262947      -3.43976270
O       -0.80580252       1.20646210      -0.19956397      -0.47896458      -0.10604353       0.02316154
N        1.04591580       0.73456006      -2.24026354      -1.47393076       0.50079697      -1.41730550
N        0.30384898       2.52277437      -3.42834089      -2.19869138      -0.00892733       2.10057962
H        1.05882677       0.39317310      -3.23392838       0.34344399       0.34547761       1.44792308
H        0.70773112       0.00469760      -1.64857171      -0.04659551      -0.67553391       0.64382534
C       -0.55431588       3.53518571      -3.48172301       1.84478013      -0.60575517      -1.46927440
H       -0.56674994       4.00677730      -4.42976939      -0.21909658       0.93310837      -0.87501388
H       -1.90103840       4.81874871      -2.42554299      -0.81044824       1.67783980      -1.16903511
C       -2.02878891       0.41318623      -0.33159592      -0.68219040       2.42279918      -1.16351003
C       -1.86864755      -0.75275312       0.52694274       0.52365032      -2.59401418      -1.83576970
H       -2.09366724       0.20050936      -1.44924460      -0.64342464      -0.02291052       1.40925357
H       -2.89445402       1.05958041       0.07676288       0.94778886      -0.77318199      -1.11727254
C       -2.00779346      -2.08419913       0.05184244      -0.67509405      -0.71009304       0.50218963
C       -1.25817924      -0.53455225       1.71483388       1.43954798      -0.25473599       2.76509501
C       -1.60797811      -3.19827662       0.84347713      -1.02084791       1.53710557      -1.86847166
H       -2.54112038      -2.31526619      -0.89093020       0.37494919       0.44310406       0.41232191
C       -0.91375047      -2.94922624       1.99074240       0.53449417      -0.47139838       1.66425848
H       -1.91234149      -4.19455998       0.54754050       0.32226645      -0.17076492      -0.17168857
C       -0.75002251      -1.64446065       2.44811586      -0.23947179       1.06834374       1.54472989
H       -0.55296114      -3.80355103       2.59926159      -0.20003795       0.64405735      -0.27174022
H       -0.36204865      -1.51307734       3.51293841      -0.17861984       0.05752690      -1.70370039
H       -1.10557235       0.52542647       2.03771766      -0.05561470      -1.14865422       0.00352871
27
Lattice="50.0 0.0 0.0 0.0 50.0 0.0 0.0 0.0 50.0" Properties=species:S:1:pos:R:3:forces:R:3 energy=-17659.233641188588 dihedrals="_JSON [230.76, 174.66, 53.73]" pbc="F F F"
C       -1.57883145       3.06871446      -1.39843997       2.82361805      -0.06530079      -1.47972908
C       -0.65739744       1.95371147      -1.37067942      -2.73261104       1.42387799      -0.52121857
C       -1.44273511       4.08998267      -2.40228733      -1.05860712      -1.18185326       0.87619330
H       -2.20501408       3.19319526      -0.56177751      -1.31364862       0.06481056       0.76974561
C        0.21237269       1.90950248      -2.47763956       1.54271754      -2.52588637       0.89993433
O       -0.79490548       0.89017458      -0.48305166      -0.04192491       0.49782291      -0.55801279
N        1.11934853       0.77862295      -2.60292558      -1.43990657       0.03677129       1.56358940
N        0.19908698       2.82612183      -3.43428133       3.84884218      -2.88907031      -0.42938887
H        1.95761517       0.93746489      -3.09975474       0.69607073       0.65690552      -0.94333441
H        1.35344057       0.15779317      -1.78102355      -1.15012428       1.48126612      -1.03381318
C       -0.45619501       3.90854697      -3.37660368      -3.70004772       2.19933029      -0.13014958
H       -0.48743233       4.58293792      -4.25406159       0.50932074      -0.27024816       0.40416873
H       -2.27447161       4.78863434      -2.61883527       0.78768868       0.05673012       0.74713031
C       -2.13767203       0.39514967      -0.15851553       0.97860942      -0.46495716       0.16554740
C       -1.90712015      -0.80749753       0.69599648       2.05341135      -0.27545033      -0.47829370
H       -2.68586365       0.10309222      -1.06411058      -0.17927440       0.74563565       0.11710014
H       -2.61000412       1.03017080       0.58228176      -0.67466003       1.19768158      -0.80843917
C       -2.11818437      -2.10557778       0.27445053      -0.66388252      -1.97154836      -0.82277537
C       -1.07893507      -0.55893051       1.81441767      -1.48474498       0.82532232      -0.54452809
C       -1.53512093      -3.21639038       0.94505776       0.86537229       2.68171667       2.24500236
H       -2.75323289      -2.35958958      -0.61978179       0.71407433       0.65102066       0.74950000
C       -0.82728251      -2.98108095       2.15455078      -2.51451165       2.08952982      -1.80013064
H       -1.57482381      -4.22582168       0.67965346      -0.53058926      -1.43569904      -1.16764660
C       -0.80715103      -1.61198917       2.62161680       3.13482273      -2.89162442       1.92430185
H       -0.48297040      -3.85952430       2.65994634       0.47385307      -0.02246094       0.80802538
H       -0.25052263      -1.48721668       3.58576499      -0.52666285       0.27833088      -0.80537028
H       -0.74718746       0.48729159       2.00089059      -0.41720515      -0.89265323       0.25259152
27
Lattice="50.0 0.0 0.0 0.0 50.0 0.0 0.0 0.0 50.0" Properties=species:S:1:pos:R:3:forces:R:3 energy=-17659.44108344582 dihedrals="_JSON [211.28, 179.37, 86.38]" pbc="F F F"
C       -1.47529707       3.01557286      -1.44586322      -0.82144209       0.70506606       0.79707219
C       -0.72084314       1.86110910      -1.54886252      -0.85088690       2.70383188      -1.28382036
C       -1.24345772       4.24099196      -2.18917662       1.44711567      -2.23837826      -0.27254154
H       -2.30501479       2.89742124      -0.72748857       0.45919110       0.89086401      -0.03269553
C        0.14465352       1.82263994      -2.65609319       0.93471194      -1.07209464      -0.51641393
O       -0.79815258       0.82221018      -0.73379340      -1.10695552      -1.48273494       1.57451085
N        0.78947221       0.60491802      -2.89557267       0.84384318      -0.01159900      -0.60210490
N        0.31724878       2.85900895      -3.47566714      -0.39485770       0.19275131       0.22682008
H        1.53190228       0.58844584      -3.62430674      -1.03711645       0.10643001       1.00884695
H        0.76843509      -0.18827425      -2.22253132      -0.11435639       1.45103776      -0.73804633
C       -0.32829184       4.04678210      -3.23833636       0.99600273       0.36511972       0.24548677
H        0.06535933       4.88892620      -3.89882303      -0.85925870      -1.06484140       0.91868507
H       -1.49953460       5.22838826      -1.79780648      -0.60886273      -0.34668495      -0.48139890
C       -2.09847321       0.55810868      -0.06604777       1.14772941      -1.26142029      -0.61964638
C       -1.78052334      -0.73361239       0.77625122      -1.22530703      -0.91860833      -2.41498051
H       -2.82350634       0.50873864      -0.99756607       0.75840270      -0.12641463       2.49945137
H       -2.33190355       1.29422709       0.74692233      -0.06736967       0.10616884      -1.27434058
C       -1.97505463      -2.06055856       0.28391175      -0.02011315       0.50124063      -1.22665539
C       -1.24065311      -0.61265930       2.02903845       0.01095098       1.50496783       3.19557977
C       -1.58732564      -3.18123054       1.03381888      -0.89350257       2.95273783      -2.05381992
H       -2.37377711      -2.25895589      -0.76434720       0.33186609       0.56813486       1.45071116
C       -0.95786129      -2.96783495       2.20297186       0.18440354       1.20733983       1.21778621
H       -1.79232693      -4.08433924       0.57693999      -0.12278021      -2.29797345      -0.46582405
C       -0.79855896      -1.73330398       2.78725360      -0.26408985       1.39610971      -1.19883719
H       -0.61815248      -3.72242130       2.78933716       0.99000252      -2.89385931       1.51815451
H       -0.30240158      -1.68962182       3.76705736      -0.38904608       0.42478331      -0.41135578
H       -1.33386650       0.39690959       2.57450374       0.67172519      -1.36197438      -1.06062367
27
Lattice="50.0 0.0 0.0 0.0 50.0 0.0 0.0 0.0 50.0" Properties=species:S:1:pos:R:3:forces:R:3 energy=-17659.417223856228 dihedrals="_JSON [204.16, 178.45, 97.69]" pbc="F F F"
C       -1.46156765       3.13296628      -1.41819258       0.29993258      -2.82570429       1.89467231
C       -0.71237639       1.90595716      -1.45256479      -1.01970335       3.14162451      -2.98082830
C       -1.20030202       4.19395899      -2.20501269      -0.53491210       1.50298587      -0.26725319
H       -2.27640494       3.21615521      -0.75329539      -0.88741306      -0.02266973       1.17385705
C        0.07594356       1.78443023      -2.59100827       1.05004429       1.44162190      -0.87887191
O       -0.78726269       0.82414276      -0.75090899      -1.43253002      -2.95876148       2.65501344
N        0.56741067       0.58219347      -3.16182628       1.19214562       3.75209229      -0.91626326
N        0.45905952       2.92250344      -3.21041582       0.79064010      -2.74813764      -1.46365158
H        1.53249973       0.86888794      -3.47159007      -1.27895488      -1.16211844       0.19780025
H        0.52881091      -0.13898140      -2.51925146       0.31531432      -1.99806429       1.59093444
C       -0.18859652       4.03384855      -3.09096944       1.04847206       1.61868904      -1.01558849
H        0.12356046       4.84163605      -3.76552381       0.05297916      -0.02581832       0.31016770
H       -1.71089063       5.14799459      -2.12503781      -0.32371268      -0.16099562       0.03676557
C       -1.93137625       0.58157555       0.14351536       0.95426107       0.98456314      -2.57850803
C       -1.72791448      -0.71916176       0.74510676       0.34957693      -1.61868690       2.08282852
H       -2.84038431       0.70865790      -0.41713827      -0.63844732      -0.27669752      -0.70395896
H       -1.93497095       1.37394462       0.83712249       0.07485899       0.96976160       1.41124620
C       -2.02819529      -1.97533196       0.17060201      -1.38327870      -0.51832255      -1.20228135
C       -1.15886122      -0.68696488       2.03241265       1.06180307       0.87841265       0.77230465
C       -1.83076764      -3.17942898       0.85592929       1.74983722       0.81324688       1.36251042
H       -2.52754333      -2.07251247      -0.84637454       0.69978146       0.56590058       1.22736970
C       -1.09301525      -3.07042788       2.10708937       0.19276517      -0.51580970      -0.36153563
H       -2.06431766      -4.18821882       0.40163866       0.28601332       1.36330772       0.66018770
C       -0.73214409      -1.85181718       2.73196070      -1.74918302       1.05195609      -2.50117580
H       -0.69146473      -4.00255440       2.50293838      -0.31573628      -0.03771050       0.31667697
H       -0.19411612      -1.56690713       3.63027469       0.14699931      -1.28899302       0.27141207
H       -0.88130197       0.34197372       2.51874722      -0.70155327      -1.92567231      -1.09383047
27
Lattice="50.0 0.0 0.0 0.0 50.0 0.0 0.0 0.0 50.0" Properties=species:S:1:pos:R:3:forces:R:3 energy=-17659.61714036092 dihedrals="_JSON [189.59, 189.8, 87.92]" pbc="F F F"
C       -1.47343185       3.14452143      -1.17205732      -0.24460739       2.12269422       0.29278243
C       -0.99016993       1.91512172      -1.56228263       1.19742920      -0.52175617      -1.54327740
C       -1.00946317       4.33309313      -1.83709760       0.45368190      -0.92965484       0.11526406
H       -2.13550164       3.36471895      -0.31734496       0.28926712      -0.82990655      -0.27603165
C       -0.11344688       1.79540351      -2.70291677       1.81829142       2.63203281       1.17893594
O       -1.00600037       0.71932502      -0.94303425      -1.79079694      -0.67633332       1.05532796
N        0.57065629       0.56318991      -2.94312583      -2.14068275       0.33247589       1.32601087
N        0.38177161       2.96307743      -3.24692111      -0.54436552      -2.72256394       0.08928175
H        1.48311664       0.81303423      -3.21755400       1.36739033      -0.02665397      -0.56536686
H        0.54428922      -0.11858463      -2.12908079      -0.08222771       1.53659502      -1.49712052
C       -0.06294619       4.15785476      -2.82233970      -0.89967342      -1.58598324      -0.14260786
H        0.30774468       4.96598642      -3.39102477       0.63423009       1.15658584      -0.39622846
H       -1.19448989       5.37703991      -1.54901441      -0.58293258      -0.66733648       0.22745943
C       -1.98601458       0.52612541       0.11493688       1.44951231       5.79440155      -0.04802752
C       -1.66327956      -0.68088323       0.74791044      -0.31124812      -4.88192845       1.58381231
H       -2.99013094       0.66060645      -0.29685560      -0.08107169      -0.26280291       0.07696736
H       -1.75131642       1.41119086       0.86507036      -0.91295878      -1.42248672      -1.24589910
C       -2.26170098      -1.87730782       0.22066475       0.99056158      -0.00017116      -0.28234605
C       -0.73741356      -0.78279426       1.84529490      -0.76103410       0.37399921      -1.25029903
C       -1.85462975      -3.09727361       0.78926166      -1.81342864      -1.16032600      -1.11208999
H       -2.93765114      -1.94065973      -0.69442970       0.96239592       0.67087235       1.29937150
C       -1.12799990      -3.14058985       1.93169348       2.05371323      -0.24981893       0.91270600
H       -2.12829956      -4.12521458       0.40944482      -0.30070596       1.48210793       0.02359003
C       -0.43832064      -2.00654053       2.39162649       0.16246711      -0.84046094       1.08178641
H       -0.95384873      -4.12642845       2.36593437       0.22065261       0.21843133       0.12298130
H        0.34242475      -2.10778326       3.19178745      -0.98920375       0.19223867      -0.64420819
H       -0.24364879       0.08614473       2.27622806      -0.14465546       0.26574878      -0.38277471
27
Lattice="50.0 0.0 0.0 0.0 50.0 0.0 0.0 0.0 50.0" Properties=species:S:1:pos:R:3:forces:R:3 energy=-17660.000492535335 dihedrals="_JSON [162.13, 207.08, 116.5]" pbc="F F F"
C       -1.19671418       3.08509801      -1.03319777      -1.82266232       0.79922249      -0.86975276
C       -0.85224055       1.87807576      -1.57742278      -0.11651247       0.00118121       1.18370367
C       -0.95717330       4.28602156      -1.80498950       1.66855987      -1.65441659      -1.55531753
H       -1.97116868       3.03987201      -0.25806339       0.43072232       0.54543923      -0.00357664
C        0.06173912       1.88979335      -2.65818485      -0.01480304      -2.14547593       0.22361153
O       -1.27276755       0.64240626      -1.11086363       0.50469950       0.95542886       0.24330707
N        0.42455023       0.68298782      -3.14760491       0.38889744      -2.41340242       0.01005817
N        0.53225561       2.93050080      -3.24857050      -0.92149819       3.21159193      -0.00362286
H        1.05702473       0.62128596      -3.92922041       0.08245239       0.42922666       0.05052979
H        0.38122636      -0.16822058      -2.57286680      -0.22113951       0.93634218      -0.30390327
C       -0.08165117       4.13076181      -2.89025813       0.54771437      -0.62348259      -0.38828306
H        0.19346886       4.91594203      -3.63360970      -0.47366783      -0.17755522       1.03830221
H       -1.50637631       5.20544813      -1.79557704      -0.23624630       0.42742441       0.92667604
C       -1.87122264       0.62781013       0.21890151       0.47139675       0.75011676      -2.02956380
C       -1.63221995      -0.70895267       0.75564613      -0.97890414      -1.71544521      -0.08430687
H       -2.88568576       1.00818377       0.10519905      -0.45225176      -0.37422788       0.22071864
H       -1.33066804       1.28724542       0.87314716       0.24640582       0.87532294       0.14830106
C       -2.19317281      -1.90620556       0.20150929      -0.14012157      -0.58773141       0.77699106
C       -0.83704153      -0.75310986       1.87485326       1.20978928      -0.86952699       1.71699040
C       -2.04608793      -3.13336004       0.87370820       1.45970882       1.27128586      -0.14189042
H       -2.81874408      -1.91509014      -0.68903679       0.10872516       0.51264330      -0.07173272
C       -1.17450847      -3.08669131       2.00471562      -0.43885501      -3.33992255       0.57285972
H       -2.42650810      -4.11125862       0.46759641       0.20328612       1.23242747       0.62702556
C       -0.48678518      -1.99431972       2.49248766      -2.29356188       1.12992932      -1.43004879
H       -1.10181150      -4.08295706       2.55525738       0.26057801       1.34321469      -0.62038264
H        0.04366423      -2.03989963       3.41620667       0.59898038      -0.03905955       0.44912430
H       -0.50120117       0.17243115       2.38862337      -0.07169219      -0.48055097      -0.68581785
27
Lattice="50.0 0.0 0.0 0.0 50.0 0.0 0.0 0.0 50.0" Properties=species:S:1:pos:R:3:forces:R:3 energy=-17659.31162142539 dihedrals="_JSON [133.18, 194.78, 143.03]" pbc="F F F"
C       -1.54982068       3.15920115      -1.45338969       0.56489686      -1.59920998       1.11421610
C       -1.03882546       1.92701568      -1.80205463       0.64166694      -1.40865758       1.57861427
C       -0.91610984       4.30445270      -1.85436641      -0.12710343       0.25075397      -0.88973665
H       -2.30006091       3.32430050      -0.70205511      -0.53793908      -0.67022839       0.30432794
C        0.05115629       1.85445800      -2.72439956      -0.52485350       0.43083357      -0.93044686
O       -1.31578586       0.71691966      -1.15476565       0.89178821      -0.39103810      -1.83689035
N        0.47308153       0.60596243      -3.19201020      -1.40465407       1.88157683       0.78602344
N        0.52898781       2.97501867      -3.22899768       0.12171591       1.40386639      -0.39785634
H        1.13048414       0.47866067      -3.92544601       0.72632885       0.35970955      -0.16204149
H        0.43366541       0.00065632      -2.42264059       0.15154399      -1.78943349       0.65298374
C        0.07821761       4.20007487      -2.80437236       0.36028852       0.03423898      -1.64198242
H        0.42484131       5.09158458      -3.43667575      -0.06572136      -1.30822597       1.39526417
H       -1.37980813       5.12751314      -1.36170324       0.41165160       1.56340724      -0.45704191
C       -1.51929754       0.66019670       0.25082945      -1.92508961      -0.27551092      -1.81913328
C       -1.46111537      -0.68887000       0.83066861       1.67274931      -2.75410920       2.90665743
H       -2.59193448       0.84334104       0.23203110      -0.27956315       1.41389063       1.50399583
H       -0.80702964       1.26985695       0.74522667       0.13738804       1.39462340       0.77816157
C       -2.05863843      -1.85369937       0.23109908      -0.20191857       4.27165812      -0.05104595
C       -0.84127143      -0.85336726       2.17735498      -1.82847799      -0.53728101      -2.60413914
C       -1.99047396      -3.04820091       0.84125394       0.46516246      -3.12828098       1.19168702
H       -2.72916229      -1.63908842      -0.62280501       0.68971087      -0.53114621       0.14758126
C       -1.26405416      -3.27470151       2.04028351      -0.40733101       1.63291048      -0.33148229
H       -2.50095494      -3.89557198       0.37469304       0.18140460       0.04941687       0.03557463
C       -0.81710714      -2.13497672       2.73903040       1.25213673      -1.21840145      -0.11494989
H       -1.04751040      -4.26009377       2.45473088      -0.42889298       0.06830085      -0.18571421
H       -0.22690233      -2.35243648       3.66091126      -0.68934091       0.59091574      -0.48348948
H       -0.50053715      -0.03198304       2.80444120       0.15245276       0.26542067      -0.48913717
27
Lattice="50.0 0.0 0.0 0.0 50.0 0.0 0.0 0.0 50.0" Properties=species:S:1:pos:R:3:forces:R:3 energy=-17659.117729551795 dihedrals="_JSON [151.68, 194.63, 126.91]" pbc="F F F"
C       -1.53417579       3.04992461      -1.32616421       0.76130214      -2.63361945      -0.36135492
C       -0.96890313       1.82568854      -1.73242477       0.15452568       0.35497976       2.37419556
C       -1.18834757       4.16903165      -2.02540359      -0.33404581       2.51131434      -0.72241483
H       -2.20661552       2.93074138      -0.47567083      -0.19494954       0.94759961      -0.31191633
C        0.03508012       1.80543041      -2.68992371      -0.89834265      -0.52403096      -1.90024013
O       -1.13902655       0.68128309      -1.00881221      -0.49363839      -0.55914345      -0.47270882
N        0.33997646       0.62049969      -3.41173526       1.86617017       1.28173221      -0.89585916
N        0.46156669       2.97358642      -3.16681077       1.23783758      -0.69695675      -2.57281666
H        1.08412823       0.72401157      -4.15811253      -1.38800843      -0.08107054       1.56112747
H        0.12235143      -0.33678828      -3.14937202       0.00878403       0.73622535       0.56273754
C       -0.14742252       4.12881474      -3.04846968      -1.91429785       0.91215368       3.48087907
H        0.19427027       5.11900721      -3.50228083      -0.10622023      -1.78591058       0.34493073
H       -1.78536122       5.05689321      -1.68199131       1.01612130      -0.29694332      -0.96660095
C       -1.65387466       0.71221255       0.32398552       0.64967606       0.90969364      -0.48838592
C       -1.32589039      -0.68757785       0.87084282      -0.72848012       1.31041890      -1.07602028
H       -2.76319791       0.96158551       0.31619378       0.97541851      -0.70002786       0.06086613
H       -1.17280296       1.60995583       0.86218490      -0.32879458      -1.53170051      -0.25053209
C       -1.80172197      -1.81554915       0.22700911      -0.93731517      -0.86405733      -1.58551869
C       -0.64990479      -0.85445464       2.04287910       0.71163978       2.83779119       2.26522792
C       -1.86010306      -3.01644053       0.91505106       1.51995866       3.62742676      -0.03322284
H       -2.14908310      -1.83136319      -0.83324180       0.01162187       0.56998458       0.93545213
C       -1.37535058      -3.05458626       2.18850747      -1.39624049      -2.53647481       0.59819519
H       -2.27230833      -3.83132648       0.49438326      -1.46245048      -2.97504634      -1.56987032
C       -0.76627551      -2.01096913       2.79844225       1.22350380       0.00545201       1.33036834
H       -1.66402292      -3.99207605       2.65630749       0.67292301       0.00537027       0.83111129
H       -0.40706945      -2.17338371       3.84606719      -0.06143008       0.66120838      -1.06128533
H       -0.17202325       0.10369789       2.43616457      -0.56526876      -1.48636876      -0.07634412
27
Lattice="50.0 0.0 0.0 0.0 50.0 0.0 0.0 0.0 50.0" Properties=species:S:1:pos:R:3:forces:R:3 energy=-17659.4173196156 dihedrals="_JSON [165.16, 188.49, 128.31]" pbc="F F F"
C       -1.50776209       2.99114475      -1.39423214       1.34597328      -0.18717567       0.41830962
C       -0.95113459       1.77041387      -1.80780644      -0.97683969       0.69341106       1.98268935
C       -0.99908864       4.23101963      -1.90043451      -1.06952483      -0.73842654      -0.97034611
H       -2.16954994       3.05336429      -0.55316871      -0.42162628      -0.11019493       0.39277825
C       -0.15234594       1.86546363      -2.95634907       0.06501219      -1.01881064       0.41132718
O       -0.99580403       0.50249880      -1.11898598      -0.72548255       1.74977286      -1.23847332
N        0.37305345       0.69696820      -3.32290323       0.62771182      -2.66779526      -0.07841305
N        0.12394749       2.95841293      -3.60882031       0.56033272       1.95463938      -0.20545238
H        0.87155454       0.52934686      -4.18537227      -0.01547379       0.34372567       0.24864724
H        0.25760762      -0.06271931      -2.63153236       0.17321143       0.55649149      -1.10122696
C       -0.21482538       4.13957541      -3.04303291       0.33236190       1.45661183      -0.77059372
H        0.18286935       5.11338247      -3.55986363      -0.79733140      -2.04241364       0.88088337
H       -1.43261176       5.18779613      -1.56401329       0.48235646      -0.52408806      -0.01789765
C       -1.56788478       0.64899675       0.21623266       0.52630599       1.81176145      -1.86572617
C       -1.41683365      -0.60994259       0.97092134       0.82255170      -0.37281163       1.41297438
H       -2.64122919       0.87639146       0.07558097       0.22202389       0.15500247       0.23801433
H       -1.00143739       1.58190875       0.48609200      -0.83253153      -1.01835453       1.44812093
C       -1.94077605      -1.78902014       0.45198906      -1.62476911       0.13167068      -1.05521717
C       -0.86159259      -0.71149735       2.24899726       0.06634621       0.80840664       2.20706432
C       -1.80352399      -3.01147247       1.07333881       2.03852946       1.55441516       2.10973369
H       -2.65584319      -1.67659528      -0.40332577       0.95161017      -0.33782527       0.45256890
C       -1.03209403      -3.17738136       2.27181545      -0.35299038       0.26630862      -1.73657911
H       -2.31410594      -3.83558487       0.75285508      -1.21279432      -2.28009064      -1.42832611
C       -0.67706174      -1.96452295       2.89367214      -0.02123024      -0.41342664      -0.92021975
H       -0.73768814      -4.26258129       2.46259218      -0.49129008       1.81225050       0.77588267
H       -0.24944217      -1.92598188       3.87554763       0.37837884      -0.21470981       0.49094925
H       -0.67737662       0.18419169       2.98279493      -0.05082187      -1.36834454      -2.08147199
27
Lattice="50.0 0.0 0.0 0.0 50.0 0.0 0.0 0.0 50.0" Properties=species:S:1:pos:R:3:forces:R:3 energy=-17659.855933397554 dihedrals="_JSON [176.38, 197.02, 115.11]" pbc="F F F"
C       -1.23850358       3.10266917      -1.20428421       0.55638415       1.69224586      -0.19412092
C       -0.79575404       1.91426176      -1.62914600       0.02458319      -3.17709173      -0.02619953
C       -0.91170235       4.23609283      -1.99536220      -0.27333947       0.78825010      -0.36751171
H       -1.72443790       3.18744300      -0.24779760      -0.37066335       0.26611140       0.16847112
C       -0.03351619       1.83386487      -2.85946072      -0.39142316       1.67792881       0.57768161
O       -1.04944152       0.67570155      -0.99483060      -0.53184215       0.32228025      -0.84401584
N        0.60082154       0.66719198      -3.20275666      -0.32160012       3.55263509      -1.01471148
N        0.11076539       2.92608502      -3.63348873       0.45907378      -0.03718818      -0.13148599
H        1.03210843       0.77987714      -4.09367151       0.47066618      -0.81077141      -0.52033341
H        0.45018075      -0.14228077      -2.70906672      -0.37850441      -2.24517576       1.01008857
C       -0.30153386       4.19058213      -3.22182582      -0.48539483      -3.95999846       0.46138132
H       -0.30723033       5.02017928      -3.93681500       0.49098361      -0.30956997       0.28153764
H       -1.20771012       5.21631646      -1.75399569      -0.74165709       1.14642895       1.09280671
C       -1.75094205       0.62151273       0.31523028       1.73023001       1.22920206      -2.07873006
C       -1.51070139      -0.71057052       0.91403904      -0.21962409       0.16388602      -0.69108385
H       -2.81211659       0.96586927       0.27572498       0.67108316      -0.30722722      -0.20234419
H       -1.09790953       1.31164733       0.80540295      -0.38208956       0.94205901       1.47774466
C       -2.03348604      -1.86095189       0.35703990      -0.97934036      -0.93687009      -0.80717263
C       -0.79254515      -0.80511923       2.08175458      -0.22258156      -0.43445302      -0.11115645
C       -1.90883721      -3.09819703       1.01180180       0.11470990       0.12141467      -0.10247473
H       -2.60538992      -1.78167371      -0.60448163       0.49786438      -0.15792207       0.96344546
C       -1.22815589      -3.19052793       2.23853177      -2.19250917       0.38803590      -0.23154757
H       -2.42972471      -3.96440130       0.61388452       0.16937082      -0.08598248      -0.17755490
C       -0.79072645      -1.98500885       2.76111730       1.11438141      -1.64653260       1.17376472
H       -1.39244466      -4.06862067       2.88618829       0.64129451       0.27101855      -0.48826686
H       -0.37449472      -1.99796966       3.75304793       0.41486133       0.01804075       0.41312119
H       -0.18529081      -0.05084108       2.49897208       0.13508291       1.52924559       0.36866710
27
Lattice="50.0 0.0 0.0 0.0 50.0 0.0 0.0 0.0 50.0" Properties=species:S:1:pos:R:3:forces:R:3 energy=-17660.124011203687 dihedrals="_JSON [178.22, 191.63, 114.55]" pbc="F F F"
C       -1.42855496       3.13878654      -1.36416733       0.78288678      -1.77338527       1.46910980
C       -0.77832575       1.92183264      -1.58417968      -0.96906103      -0.62133325      -1.07965701
C       -0.86892271       4.20281121      -2.06935630      -0.59673352       0.99900459      -0.62636111
H       -2.23593214       3.27188466      -0.59988895       1.02044239      -0.06682390      -0.52851550
C        0.00154740       1.78544965      -2.80572876       0.44049667      -0.92752171       1.48752474
O       -0.93966079       0.69418607      -0.95391281      -0.09561907       1.16312445       0.00022522
N        0.42272917       0.54135978      -3.15287674      -0.18764366       0.27736847      -0.10949414
N        0.41033617       2.76295313      -3.57397287      -1.45832997       1.80651657       0.12659562
H        1.01681125       0.55600813      -3.97150438       0.02061505      -0.65896890       0.31723610
H        0.26826535      -0.21602463      -2.51056049       0.29507546      -0.24834551      -0.27447685
C       -0.09214885       3.97551152      -3.19077423      -0.11373097      -2.06252685       1.92737612
H        0.12318469       4.77745315      -3.77959146       1.12303189       2.32552914      -1.76343884
H       -1.09646294       5.21421590      -1.71510750      -0.17584777      -0.13482830      -0.65790392
C       -1.66511625       0.69201799       0.29835216       0.98383191       3.06314134      -1.47405902
C       -1.45864698      -0.61362097       0.87977655      -0.03498863      -1.18874505       2.47056735
H       -2.69477647       0.91814605       0.02638318      -0.52638450      -0.29734560       0.24981959
H       -1.33226397       1.58617221       0.90695387       0.00091153      -1.02255980      -0.24569841
C       -2.20136593      -1.65237677       0.35588597       0.07605292      -2.44601087       0.10049306
C       -0.73984572      -0.80869904       2.09762166      -0.91774631      -0.15999356      -1.34112924
C       -2.13673930      -2.94396410       0.99100595       0.53222297       2.19137265       1.48263719
H       -2.81016162      -1.50332830      -0.57716309       0.52222617      -0.19329406       1.07448348
C       -1.39785521      -3.13153839       2.22148378      -1.51610605       1.12255284      -2.29967516
H       -2.89441246      -3.62695430       0.70548962      -0.23015554      -1.24325844      -0.54947626
C       -0.75650876      -2.03248292       2.76460277       1.45802264       0.22150038       0.21745814
H       -1.40639955      -4.05678014       2.75640580      -0.10693928      -0.66972802       0.12356980
H       -0.13091129      -2.15090561       3.67431099      -0.60913160       0.12683236      -0.47888783
H       -0.19800547       0.03027914       2.48627979       0.28260149       0.41772627       0.38167709
27
Lattice="50.0 0.0 0.0 0.0 50.0 0.0 0.0 0.0 50.0" Properties=species:S:1:pos:R:3:forces:R:3 energy=-17659.89465033292 dihedrals="_JSON [161.6, 194.97, 127.9]" pbc="F F F"
C       -1.28468323       3.11052728      -1.36304578      -1.85442763       0.99642557      -0.69015606
C       -0.84498683       1.86092389      -1.71521025      -0.92587431       0.59038734       2.64973172
C       -0.96293831       4.15379985      -2.24971598       2.65421525      -1.47024106      -0.89903030
H       -2.10499404       3.27764632      -0.60010479       1.37278032      -0.33207912      -0.65799464
C       -0.02552417       1.64827945      -2.78566346       0.43075648      -3.31121772      -1.51883823
O       -1.07115807       0.78358762      -0.97181659      -0.31482954      -1.82481745       1.61498362
N        0.29837429       0.31145532      -3.17870191      -3.17445634       0.98206152       3.56459483
N        0.38208552       2.57673254      -3.56240746       0.72761235       3.76917530      -0.79909507
H        1.01614205       0.35675492      -3.79479774       2.95777356      -0.17313648      -2.29239948
H        0.43906942      -0.27952923      -2.35536901       0.06802648       0.06803334      -0.60590925
C        0.00693942       3.86518876      -3.26419413      -1.96364998      -1.95097800       1.64196475
H        0.47969111       4.59202647      -3.85124571       0.36055234       1.28618684      -0.93157811
H       -1.26969226       5.13213378      -2.01466565      -0.35636686       1.34413331      -0.02554873
C       -1.57862047       0.88234432       0.40041150       4.74405725      -0.21064435      -0.29112961
C       -1.33517535      -0.49263847       1.00264039      -2.12040180      -0.20580054       0.71864762
H       -2.58299806       1.08317760       0.28713893      -2.50088554       0.80543258       0.40310591
H       -0.96804354       1.66181217       0.98111256      -1.12192656      -0.65842417      -0.85073927
C       -2.18053046      -1.48772570       0.49013796      -0.04066842       1.07731279      -2.85086076
C       -0.67988725      -0.79903151       2.20494898       0.71787688       1.83584779      -0.55726304
C       -2.26379970      -2.71615600       1.05662905      -0.09692186      -1.99587106      -0.49081601
H       -2.68214348      -1.32784854      -0.51749332       0.41410748       0.09744765       1.44635030
C       -1.46999176      -3.03186778       2.12856472       0.01012721      -0.26640873       1.10907514
H       -2.79764440      -3.57330068       0.61040110      -0.22796864       0.82153061       0.05623065
C       -0.63990372      -2.06819397       2.71152672      -0.43958359      -2.05336115       0.50796544
H       -1.66054404      -4.02279964       2.54065563       0.74203377       0.01982297       0.23673089
H       -0.01139584      -2.38716667       3.55871246      -0.33683702       0.60070285      -0.23214431
H       -0.17916694      -0.01696026       2.77179512       0.27487871       0.15847936      -0.25587800
27
Lattice="50.0 0.0 0.0 0.0 50.0 0.0 0.0 0.0 50.0" Properties=species:S:1:pos:R:3:forces:R:3 energy=-17658.936871757436 dihedrals="_JSON [136.64, 182.82, 137.86]" pbc="F F F"
C       -1.22040042       3.06016733      -1.36932716       0.11875495      -3.44434949      -1.03502433
C       -0.90106878       1.71013078      -1.75345387       0.63158656       3.88302936      -0.22249990
C       -0.87783155       4.02496517      -2.26312646      -2.72571037       2.76265856       1.84065102
H       -1.86217059       3.30680337      -0.53459027       0.04785931      -0.18958750       0.19236241
C       -0.09183538       1.57186979      -2.93549560       1.04489079       0.61512255       1.17413912
O       -1.27053357       0.70087642      -0.99098125       0.76948005      -2.52458315       0.97385475
N        0.53888507       0.38425463      -3.28389857      -1.02964864      -1.07377289      -2.26096210
N        0.37511553       2.61043290      -3.60938907      -0.49534332       0.26399297      -0.91650318
H        0.46365340       0.20426321      -4.34967722       0.37742494       0.60328429       2.41842130
H        0.00591442      -0.32477249      -2.82797234      -0.09051893      -1.26218072       0.36768034
C       -0.11698118       3.80884451      -3.33841046       1.20274845       0.83493626      -1.91823148
H        0.12656464       4.67313728      -3.99378699       0.10315391      -0.80588979       0.22073677
H       -1.48118696       4.93132590      -2.08002467       1.10065150       0.30108158      -0.42020053
C       -1.17378447       0.91433853       0.44923622      -3.78515287      -0.85104413      -1.88170241
C       -1.56325738      -0.34403908       1.13821407       1.65178507      -3.93930047       0.66357540
H       -2.04314396       1.52720822       0.58686958      -0.13353945       1.43413143       0.77464341
H       -0.26973306       1.35404370       0.77409670       1.20894244       0.52399048       0.19375232
C       -2.37195295      -1.46470720       0.54216045       1.66245351       2.62160612       0.39109949
C       -0.70541432      -0.67678318       2.26910499      -2.93493272      -1.94950334      -2.14181382
C       -2.11577242      -2.71338832       1.09632106      -3.46462208      -1.45212791      -2.31051790
H       -3.03770856      -1.37154555      -0.40157980       1.43766613       0.10473473       1.78935138
C       -1.43326056      -3.00365729       2.24639366       0.95393674       1.01159105       0.11582559
H       -2.66534439      -3.55443965       0.54631027       0.90707085       0.94492898       0.93870238
C       -0.72519158      -1.97675292       2.84010636       1.25802970       0.90106335       0.14355508
H       -1.28673386      -4.01252369       2.55071235      -0.07576317      -0.77491955       0.36796001
H        0.04057895      -2.22423739       3.60200718      -0.69717577       0.26981190      -0.15879493
H        0.05545363      -0.00809961       2.53197157       0.95597242       1.19129534       0.69993981
27
Lattice="50.0 0.0 0.0 0.0 50.0 0.0 0.0 0.0 50.0" Properties=species:S:1:pos:R:3:forces:R:3 energy=-17659.2804583091 dihedrals="_JSON [127.9, 193.62, 145.58]" pbc="F F F"
C       -1.28040867       3.09447784      -1.49558075      -0.84713333       2.26745210       0.78589166
C       -1.07926751       1.82178416      -1.81436537       3.03411397      -0.46290709      -1.54915929
C       -0.79975120       4.14928366      -2.23875959       1.59128946       0.28705885      -3.45092441
H       -1.77716618       3.41952444      -0.63472558      -1.13567046      -0.14743992       1.60529154
C       -0.10225023       1.55129056      -2.86376004      -4.08748254       2.26293081       1.24943516
O       -1.35596940       0.76691431      -1.06781618      -1.53425065      -2.82104479       0.93639665
N        0.25652451       0.28813919      -2.97052436       1.15583651      -1.85176256      -0.40765809
N        0.26244461       2.49637764      -3.70918744       0.91391294       1.02346706      -0.06861862
H        1.07290875       0.23186353      -3.53104511       0.46690489      -1.07887547      -0.88727500
H       -0.37631270      -0.49203432      -2.80257758       0.57423924       0.50313595       0.02540217
C       -0.06001919       3.77876314      -3.39923324      -0.36390981       0.99237579       1.76944819
H        0.36642583       4.64190722      -3.95350470      -0.14811924      -1.05299998      -0.32985819
H       -0.98020444       5.22844280      -2.06050913       0.01103075      -0.92301127       0.23044035
C       -1.26876014       0.86121425       0.32305477       2.58297468       2.47437449       2.09403256
C       -1.28200601      -0.41293325       1.11766104      -1.94466194      -0.60277979      -1.30181854
H       -1.94758417       1.65968079       0.72312222       0.09563087      -0.84653240      -0.22842941
H       -0.22761732       1.22612533       0.57404223      -0.74406827       0.43127441      -0.46508387
C       -2.11677145      -1.38913562       0.60344658      -1.82441101      -1.46269617      -0.55222982
C       -0.62185810      -0.70167596       2.27847783       0.31906840      -2.46175228       0.66601271
C       -2.27295691      -2.66576421       1.19234025       0.64955936       0.69582514      -1.90098493
H       -2.69224667      -1.11452111      -0.31184316       0.33262040      -0.45250792       0.75039204
C       -1.35216801      -3.00241505       2.17454151      -0.17061844      -3.67586729       1.78682391
H       -2.89065551      -3.41508581       0.67320117       0.18721693       0.30141071       0.46576098
C       -0.61359736      -2.05534165       2.81274600      -0.39991006       3.45968890      -2.59549357
H       -1.16472230      -4.11320873       2.56816135      -0.89706290       2.38243225      -1.12387143
H        0.15672028      -2.31002828       3.45809222       1.15623698      -0.45187820       1.71942769
H        0.02638297      -0.00187996       2.70799316       1.02666325       1.21062866       0.77664957
27
Lattice="50.0 0.0 0.0 0.0 50.0 0.0 0.0 0.0 50.0" Properties=species:S:1:pos:R:3:forces:R:3 energy=-17659.263302732354 dihedrals="_JSON [141.29, 202.37, 136.8]" pbc="F F F"
C       -1.29874920       3.07122874      -1.46154355       1.88214235      -0.96319582      -1.11067709
C       -0.81201430       1.73947446      -1.71555630      -2.36980443       1.46893376       1.12098946
C       -0.90519868       4.08641613      -2.38477776       0.48932502      -0.37503745       1.20691256
H       -1.82534566       3.26659762      -0.52834735      -0.20779252       0.06346647      -0.34417541
C       -0.00537752       1.42612579      -2.83173915      -1.52407657      -0.92800484       0.12364989
O       -1.34598231       0.70299931      -0.96483268       1.71944193       0.90763283       0.34921609
N        0.31943625       0.11871147      -3.14150866       1.04096157      -1.00271680      -3.21821339
N        0.29457512       2.36654532      -3.67895433       0.14249666       2.40604968      -0.77333389
H        0.49802770      -0.12755001      -4.21180980      -0.47215296       1.26997323       3.38539483
H       -0.10413471      -0.66052459      -2.66464393      -0.27032484       0.34955325       0.41869397
C       -0.13004018       3.64764802      -3.42612088       0.81610825      -1.36486482      -0.57290398
H        0.22125082       4.39114023      -4.11266952       0.30974552       0.23819871      -0.65149908
H       -0.92951750       5.19260527      -2.25811302      -0.73923456      -1.00346691       0.18006096
C       -1.33036252       1.01270900       0.47751061      -1.88501381      -1.41322308      -2.26996246
C       -1.38609037      -0.32236062       1.09881429       1.66671118      -0.23494106       3.97849516
H       -2.29271490       1.47825600       0.61411515      -0.39608889       0.80427644       0.60582658
H       -0.53156359       1.66741535       0.73585221       0.90548410       0.38131398       0.33061986
C       -2.39553167      -1.23355817       0.72319465       3.32337488       2.51301847       1.07188756
C       -0.49691619      -0.58801715       2.25743770      -2.46537928      -2.21705163      -3.22731525
C       -2.25541318      -2.50418938       1.19027364      -1.10666545      -3.66697489      -0.82131281
H       -3.00340740      -0.77444046      -0.00498965      -1.41076119      -0.64994241      -1.07514118
C       -1.32920883      -2.96080017       2.12562946       1.50759604       1.04050639       0.71561983
H       -2.86463025      -3.27822387       0.68814815      -0.00370370       0.30027871       0.42634991
C       -0.52234641      -1.91927839       2.70639874      -0.86917847      -0.24555806       0.29988438
H       -1.09221754      -4.06800227       2.38802286      -0.97812051       2.15901872      -0.45447621
H       -0.03427164      -2.11487904       3.64515409       0.82331512      -0.42649491       0.12557459
H        0.25298760       0.08702487       2.61937121       0.07159458       0.58925206       0.17983512
27
Lattice="50.0 0.0 0.0 0.0 50.0 0.0 0.0 0.0 50.0" Properties=species:S:1:pos:R:3:forces:R:3 energy=-17659.528802539095 dihedrals="_JSON [170.73, 187.07, 100.19]" pbc="F F F"
C       -1.17440811       2.97483556      -1.37397012      -1.13905230       3.02437953       0.28933852
C       -0.85924440       1.69657353      -1.77357398      -0.33322818      -0.64830504       1.26367643
C       -0.71970470       4.04088453      -2.18805770      -0.30912146      -0.00921901      -0.57275892
H       -1.86884687       3.32077226      -0.49929346       1.65878479      -1.31725949      -1.51479219
C       -0.16490805       1.41702441      -2.99090000       0.72306132       0.05855369       1.50687317
O       -1.10685053       0.65850437      -0.91365578       0.60535088      -0.56392412      -0.61067672
N        0.21966390       0.04808465      -3.21520201       1.47697434       4.12746911      -0.72430271
N        0.32525592       2.47126040      -3.67790465      -0.74933172      -2.96128531      -0.69771011
H        0.65174145      -0.04091530      -4.11374545       0.23677197      -0.16070968      -0.49095317
H       -0.40669232      -0.66222976      -3.02498328      -1.79632714      -1.38037982       0.73604430
C       -0.03605775       3.69974110      -3.34393944       0.25422172       0.40789774       0.89275527
H        0.32645748       4.45693685      -4.01015711       0.24950068       0.57043507      -0.30464124
H       -0.89488312       5.12107756      -2.01289989      -0.16528069      -0.86874588       0.22802764
C       -1.61142390       0.99707290       0.36455227      -0.66438778      -0.56455222       0.56848563
C       -1.63104852      -0.30145594       1.18413625       0.07424108       3.36884331      -0.96231764
H       -2.61301813       1.33733074       0.16824915      -0.90232683       0.44393873       0.36031302
H       -1.05237140       1.82777143       0.85409207       0.00451676      -0.63611252      -0.27046937
C       -2.51188292      -1.28612136       0.94821120      -1.72459736      -2.58958078      -0.63657889
C       -0.61507471      -0.50999386       2.06622509       2.09882570       0.18896777       1.03418128
C       -2.24659346      -2.61006735       1.31452399      -1.10997958      -0.04517147       0.18432343
H       -3.51781929      -1.23875746       0.54994162       0.15722509       1.09815221      -0.94622418
C       -1.14446308      -2.88265494       2.09332930       0.77866201      -0.70428088       1.05736445
H       -3.02956560      -3.33304991       0.95870809       1.10314551       0.25483063       0.79129029
C       -0.29904299      -1.76414131       2.49052271      -1.66318586      -3.36637550      -0.88395792
H       -1.04392385      -3.96417714       2.48780286       0.49027388       1.94094398      -0.73124897
H        0.64296965      -2.01866398       2.91005633       0.62783140       0.15925550       1.10118512
H        0.01187437       0.29165030       2.46368519       0.01743175       0.17223445      -0.66722653
27
Lattice="50.0 0.0 0.0 0.0 50.0 0.0 0.0 0.0 50.0" Properties=species:S:1:pos:R:3:forces:R:3 energy=-17659.295708134137 dihedrals="_JSON [165.79, 213.7, 105.68]" pbc="F F F"
C       -1.15190851       3.11449636      -1.46630154      -0.12958029      -4.27887779       0.82125686
C       -0.78295767       1.74920569      -1.69568427      -0.69295457       3.22837866      -1.58447694
C       -0.88078921       4.07003654      -2.37562290       1.68284224       1.78668139      -2.38372494
H       -1.76105415       3.18263064      -0.58396700      -0.40602597       0.90697737       0.24622051
C       -0.04920472       1.44225612      -2.91671734      -0.26224526       4.16054694       3.11465734
O       -1.35747147       0.78684085      -0.97136806       1.58366346      -2.54874415      -0.86356625
N        0.21476767       0.19117429      -3.22908055       1.49580063      -4.15972480       0.90741748
N        0.55779294       2.44950630      -3.54460873      -1.55949974       2.42857452      -1.21084685
H        1.11360655       0.05603270      -3.73686895      -1.08917553       0.20536500       0.48611241
H        0.16622656      -0.35506897      -2.31992376       0.12976536       0.22105760      -1.87971500
C        0.04221361       3.74672965      -3.42009455      -0.87707799      -2.93442547       2.66206745
H        0.38954471       4.51456882      -4.05444562       0.69294665       0.58444658      -0.92840116
H       -1.32358134       5.07444109      -2.27949778       0.43467987      -0.37681769      -0.11612403
C       -1.84288884       0.87433748       0.31880698      -2.41379285       1.94399285       1.04107024
C       -1.65594210      -0.42718941       1.06891582       0.71350179       0.05193924      -0.02093221
H       -2.96935134       1.20275534       0.12105891       1.88597441      -0.75182121       1.22078876
H       -1.34487816       1.67008809       0.97074659      -0.49390200      -0.56753783      -1.12460628
C       -2.36096434      -1.57489315       0.77678799      -2.48402504       0.57017485      -2.88610729
C       -0.64705011      -0.49599651       2.04835597      -0.65468741       2.69362492      -0.92772212
C       -2.16944484      -2.82827554       1.34764675       0.41757785       0.20526413       1.74161648
H       -3.16613601      -1.43806110      -0.05441928       1.28008635      -0.44738977       1.57172563
C       -1.11694810      -2.85498147       2.31212789       0.15915330       0.00345186      -0.25443507
H       -2.97248019      -3.61502450       1.19260145       1.61672149       0.66349267       0.11501492
C       -0.35205161      -1.66760843       2.62681082       0.07753056      -3.56988720       2.20270848
H       -0.83308972      -3.78743088       2.84382520      -0.40603648       0.59565754      -0.34466657
H        0.36606316      -1.74025132       3.50928817      -0.79295751       0.11584773      -1.46528440
H       -0.19146672       0.46572063       2.35799975       0.09171669      -0.73024795      -0.14004745
27
Lattice="50.0 0.0 0.0 0.0 50.0 0.0 0.0 0.0 50.0" Properties=species:S:1:pos:R:3:forces:R:3 energy=-17660.092117932163 dihedrals="_JSON [168.49, 212.02, 102.38]" pbc="F F F"
C       -1.21126030       3.12429962      -1.43060972       0.87580032       1.29880646      -1.29247828
C       -0.93324319       1.79345860      -1.72663060      -0.39743864       1.34783785       1.05794749
C       -0.62028602       4.13126731      -2.25056482       0.80924921       0.75010215      -0.39913951
H       -1.78427911       3.64116681      -0.67448928      -0.52273209      -1.14599847       0.71841868
C       -0.10435358       1.56571717      -2.84811426      -0.09192648      -1.37456589      -1.86877649
O       -1.35157670       0.68211050      -1.04888517       0.45872130      -0.20135645      -0.40924080
N        0.19916197       0.23886647      -3.13345523       0.79397672       3.11247652       1.24247427
N        0.31387485       2.46174077      -3.75975041       0.26541873       1.21439154       1.92584678
H        0.49789363       0.07191832      -4.03581245       0.66076881      -0.51770314      -2.14202282
H       -0.34850985      -0.39525164      -2.67621208      -1.60271128      -2.29563678       1.19458866
C        0.17302358       3.76461309      -3.37297769      -1.13743376       0.02199409       1.15366014
H        0.70249152       4.55594693      -3.92640563      -0.37084073      -0.54959867      -0.18039774
H       -0.76384504       5.23625245      -1.92208115       0.36303524      -2.04501454      -0.85846902
C       -1.98488998       0.77334426       0.22847871       0.14530070      -0.30355044      -0.28302713
C       -1.61727095      -0.46212400       1.03005626      -0.12322653      -0.26887849      -0.47963912
H       -3.06521044       0.71265199       0.04042022      -0.01810030       0.62380542       0.19833779
H       -1.66926811       1.70767596       0.71462477      -0.28968157      -0.15019498       0.12015152
C       -2.25338501      -1.67293300       0.67974557       0.74222232      -0.23334480       0.82875472
C       -0.65198025      -0.45715331       2.04255165      -0.11721650       1.45281916       0.06077907
C       -2.01420039      -2.84225184       1.46499686      -1.61819377       0.43472228      -2.27801385
H       -2.88375893      -1.64773383      -0.21709206      -0.12443867      -0.34859579       0.46576688
C       -1.08353503      -2.82928908       2.45695781       0.05601827       0.78624464      -0.66700137
H       -2.55969096      -3.76939588       1.25333760       0.01579919       0.33299339      -0.04321697
C       -0.35701436      -1.68136531       2.63509116       0.19343832       1.53303139       1.06978859
H       -0.94453825      -3.66028597       3.08439224       0.39833024      -1.18284533       0.70807625
H        0.35068673      -1.67288882       3.41587237       1.05079192      -0.00774236       0.98604385
H       -0.23421971       0.57131643       2.41752806      -0.41493095      -2.28419877      -0.82921160
27
Lattice="50.0 0.0 0.0 0.0 50.0 0.0 0.0 0.0 50.0" Properties=species:S:1:pos:R:3:forces:R:3 energy=-17659.0776652948 dihedrals="_JSON [178.27, 201.33, 112.72]" pbc="F F F"
C       -1.14659928       3.15365982      -1.43958906      -2.01117683       0.21847428       1.45161959
C       -0.90143847       1.82461423      -1.76511718      -0.75102200      -0.72127639       1.91567315
C       -0.51834501       4.10467532      -2.29984772      -0.60236213       0.29279325      -0.72244261
H       -1.99770009       3.47414227      -0.55754576       2.98988899      -0.94894393      -2.59313631
C       -0.14273772       1.50529468      -2.92878060      -0.89295790      -0.90201351       2.43609066
O       -1.19366720       0.66059203      -1.01306614      -1.32974855       0.88973932       0.46749015
N       -0.09633390       0.25589527      -3.36354275       1.58409608      -7.72874627      -0.11755839
N        0.50697567       2.33437117      -3.61483662       0.97953787       4.91192119      -2.50381597
H        0.75201527      -0.15289551      -3.87839551      -1.57669874       2.21328423       0.48085593
H       -0.27052070      -0.56775865      -2.70345716      -0.47050185       2.31698195      -0.66047596
C        0.21891279       3.65527295      -3.39553429       0.96303305       0.33458046       1.05326004
H        0.71961039       4.42076638      -4.03321136      -0.33055534      -0.83268771       0.33497430
H       -0.68739467       5.19289757      -2.20940536      -0.00168164      -0.68735516       0.16176760
C       -1.94338414       0.74196689       0.26631884      -0.97364207       2.10337439      -1.59422618
C       -1.68569134      -0.44406078       1.07182858      -0.88358763      -2.07727696       0.13725280
H       -3.07978707       0.89896830       0.18201790       1.39049681      -0.33466437      -0.82060753
H       -1.62156414       1.65050216       0.76832851       0.37708365       0.20142893       0.28739573
C       -2.27423068      -1.69155909       0.66697867      -0.45729209       1.82398700      -0.24057983
C       -0.99026716      -0.36926272       2.25173708       1.83385384       2.30613466      -0.45530531
C       -1.87453442      -2.84814175       1.26632399       0.86670341      -0.10893802       1.39694990
H       -3.12603437      -1.57454842      -0.02176546       0.61516059      -0.59883327      -0.19766063
C       -0.92761804      -2.72040233       2.34861160      -1.83816257       0.04494533      -1.47142619
H       -2.27918481      -3.85406793       1.04205979       0.26005982       0.73508249      -0.07467807
C       -0.56166635      -1.51349834       2.91039691       0.24649567      -1.18399096       0.20396931
H       -0.65723706      -3.66390981       2.70632227       0.92120779      -1.25506599       1.21614769
H        0.08571384      -1.53433671       3.80005325      -0.31598444       0.37369153      -0.40640196
H       -0.56071390       0.66083210       2.46571014      -0.59224380      -1.38662647       0.31486808
27
Lattice="50.0 0.0 0.0 0.0 50.0 0.0 0.0 0.0 50.0" Properties=species:S:1:pos:R:3:forces:R:3 energy=-17659.511920928166 dihedrals="_JSON [173.77, 212.58, 114.15]" pbc="F F F"
C       -1.11177600       3.12912496      -1.31747585      -1.31663358       0.71407882      -0.11385058
C       -0.98791650       1.80866424      -1.72434643      -0.33267733      -0.26773584       1.11563769
C       -0.58733296       4.11063634      -2.17831128       1.20655850      -0.33687837      -0.69387718
H       -1.78100423       3.46357983      -0.47400126       0.97163791      -0.68846280      -0.76411992
C       -0.32977271       1.46558532      -2.91417164       1.34458102      -1.84738409      -0.36360784
O       -1.38728297       0.70816206      -1.01973975      -0.33059222      -0.47543566      -0.86128344
N       -0.12893223       0.09078338      -3.27791025       0.33742775       4.07273621       0.41756912
N        0.29361723       2.37293046      -3.64765086      -0.17470191       0.66491949       0.27129320
H        0.19954721       0.04420089      -4.21929858       0.01563080      -0.69314919      -0.40921690
H       -0.62095557      -0.61041385      -2.80389120      -0.80590514      -1.03718153       0.33381567
C        0.19883395       3.67075807      -3.25719353      -1.95670861      -1.50212165       0.75331097
H        0.59942375       4.33236106      -3.95972020       0.87667465       1.32238664      -0.85137262
H       -0.71747495       5.18718095      -2.03960591      -0.00220727      -0.33602946       0.27461791
C       -1.94223489       0.82305928       0.24589208       0.27648181       1.91666530       2.25456094
C       -1.55391262      -0.39437917       1.06845428      -1.16994806       1.15403610      -2.82584864
H       -3.07523284       1.06410030       0.24685108       1.64571431      -0.48283667      -0.15733592
H       -1.38472273       1.64228194       0.79729768      -0.98692529      -0.17241001      -0.61997647
C       -1.91424951      -1.59696506       0.47292838      -1.10873207      -3.11151220      -1.17765789
C       -0.76487539      -0.31575759       2.13888251       2.27443459      -3.15924215       4.81779955
C       -1.64412282      -2.82627263       1.05391711       1.16404725       0.23952609       3.28663350
H       -2.48482289      -1.63585186      -0.49640511       0.69568485       0.48000819       0.95436650
C       -1.03545944      -2.78940639       2.38909843      -0.48669847       1.78255950      -0.05280214
H       -1.81612972      -3.85937540       0.76232548      -0.62905711       0.42055160      -0.95623208
C       -0.55207332      -1.60441579       2.93028197      -1.16409730       1.88639610      -3.55450251
H       -1.09095803      -3.51822472       3.19536823       0.17968193      -1.17455065      -0.97527208
[truncated: 6,034,405 more chars]
