# Supplementary material for: Linear Atomic Cluster Expansion Force Fields for Organic Molecules: Beyond RMSE
Source: J Chem Theory Comput. 2021 Nov 4;17(12):7696–711. doi: 10.1021/acs.jctc.1c00647 (PMC8675139; doi:10.1021/acs.jctc.1c00647)
Supplement: Supplementary file 2 — ct1c00647_si_002.zip [file ct1c00647_si_002.zip › dataset_3BPA/test_dih_beta120.xyz]

27
Lattice="50.0 0.0 0.0 0.0 50.0 0.0 0.0 0.0 50.0" Properties=species:S:1:pos:R:3:forces:R:3 energy=-17660.91277968868 dihedrals="_JSON [55.0, 120.0, 5.0]" pbc="F F F"
C        0.50724134       1.59257028       1.75616771       0.00191232      -0.00249822       0.00125010
C        0.60794713       1.04082927       0.50467949      -1.01604818      -0.75690658      -1.40647202
C        1.70143815       1.87378416       2.43279785       0.00065778      -0.00151996       0.00206397
H       -0.46832951       1.79578684       2.18839955      -0.00229665      -0.00689346      -0.00041497
C        1.86890171       0.78109661      -0.06997578       0.15374126       0.50597502       0.53072533
O       -0.51163241       0.72066386      -0.30881962       1.99129697       2.07681814       1.05607509
N        1.92937142       0.24279503      -1.33196939       0.49119583       0.00701610      -0.41113959
N        2.99920282       1.03985906       0.57845850       0.00036302      -0.00036835      -0.00357021
H        1.11149593       0.39852287      -1.90513735       0.36137673       0.21381904      -0.07683287
H        2.81618450       0.38942503      -1.79406345      -0.00068154      -0.00568455       0.00195228
C        2.89936607       1.56886935       1.80682813      -0.00187396      -0.00140930      -0.00431612
H        3.84536482       1.76707582       2.30809184      -0.00327220       0.00115239      -0.00748866
H        1.69262093       2.31342037       3.42478195      -0.00198016      -0.00466299       0.00465817
C       -0.54126455      -0.58371951      -0.76748102      -1.76565093      -1.65852425       0.44280966
C       -1.83981462      -1.18067408      -0.21462771       0.26817429       0.05480697      -0.24889241
H        0.31194687      -1.18003555      -0.43639761      -0.00110436       0.00136663      -0.00083908
H       -0.57154795      -0.60620092      -1.86647517       0.00325436      -0.00078530      -0.00148537
C       -2.16402063      -2.52376013      -0.40361149       0.00102187      -0.00171074       0.00023984
C       -2.71472627      -0.34752335       0.47898905      -0.48234287      -0.40277752       0.11572265
C       -3.35425004      -3.03700461       0.10076815       0.00016702      -0.00244088       0.00166048
H       -1.47969004      -3.17455729      -0.94665889       0.00244617       0.00142874       0.00058599
C       -4.23003802      -2.20691100       0.79796791      -0.00046635      -0.00439041       0.00095235
H       -3.59905790      -4.08582261      -0.04832310       0.00308300      -0.00398931       0.00041491
C       -3.90713160      -0.86629552       0.98378726      -0.00048602      -0.00070003       0.00074674
H       -5.16104026      -2.60546276       1.19329597      -0.00089000      -0.00175230       0.00224523
H       -4.59059077      -0.21521640       1.52440072       0.00081915      -0.00148536      -0.00041170
H       -2.47440473       0.69858790       0.61563161      -0.00241657      -0.00388350      -0.00023979
27
Lattice="50.0 0.0 0.0 0.0 50.0 0.0 0.0 0.0 50.0" Properties=species:S:1:pos:R:3:forces:R:3 energy=-17660.91889626803 dihedrals="_JSON [55.0, 120.0, 11.0]" pbc="F F F"
C        0.50639196       1.59108258       1.75663284       0.00192055      -0.00244436       0.00128031
C        0.60794713       1.04082927       0.50467949      -1.02593770      -0.76441567      -1.40733647
C        1.70039703       1.87182851       2.43381757       0.00064091      -0.00144580       0.00189463
H       -0.47006450       1.79246437       2.18761379      -0.00232458      -0.00678987      -0.00034213
C        1.86890171       0.78109661      -0.06997578       0.14839203       0.50857235       0.53618076
O       -0.51163241       0.72066386      -0.30881962       1.97372969       2.08999415       1.08618351
N        1.92937142       0.24279503      -1.33196939       0.49447540       0.00724355      -0.41232075
N        2.99895325       1.03955065       0.57900723       0.00034141      -0.00031945      -0.00358232
H        1.11149593       0.39852287      -1.90513735       0.36049468       0.21354848      -0.07685033
H        2.81613544       0.38952540      -1.79413875      -0.00071357      -0.00578924       0.00198228
C        2.89853292       1.56768427       1.80777614      -0.00191189      -0.00122486      -0.00428963
H        3.84435017       1.76558780       2.30950982      -0.00316998       0.00131925      -0.00761250
H        1.69141863       2.31030420       3.42632192      -0.00199716      -0.00449901       0.00456300
C       -0.54126455      -0.58371951      -0.76748102      -1.75915879      -1.68573963       0.46563443
C       -1.83981462      -1.18067408      -0.21462771       0.25605510       0.02905173      -0.31316763
H        0.31223730      -1.18060205      -0.43842362      -0.00105172       0.00136086      -0.00108668
H       -0.57302568      -0.60459209      -1.86650947       0.00305079      -0.00066847      -0.00155121
C       -2.11367032      -2.54471425      -0.30718899       0.00102666      -0.00163706       0.00045381
C       -2.77269337      -0.32506652       0.36708329      -0.44700167      -0.35975055       0.12132337
C       -3.31101862      -3.05606752       0.18297627       0.00015402      -0.00228149       0.00198671
H       -1.38400485      -3.21363293      -0.76192923       0.00230167       0.00164634       0.00055439
C       -4.24436760      -2.20284510       0.76811693      -0.00026991      -0.00427762       0.00145003
H       -3.51562716      -4.12150414       0.11118932       0.00327865      -0.00386594       0.00110877
C       -3.97178558      -0.84103017       0.85757722      -0.00046010      -0.00064242       0.00090985
H       -5.18064340      -2.59981225       1.15245507      -0.00077698      -0.00158134       0.00265728
H       -4.69972309      -0.17211138       1.31134432       0.00097341      -0.00143822      -0.00007818
H       -2.56729276       0.73576057       0.43228887      -0.00206094      -0.00392571       0.00005471
27
Lattice="50.0 0.0 0.0 0.0 50.0 0.0 0.0 0.0 50.0" Properties=species:S:1:pos:R:3:forces:R:3 energy=-17660.924872748332 dihedrals="_JSON [55.0, 120.0, 17.0]" pbc="F F F"
C        0.50588141       1.59303348       1.75565468       0.00238132      -0.00276876       0.00155728
C        0.60794713       1.04082927       0.50467949      -1.03629863      -0.76146911      -1.41150522
C        1.69975867       1.87476846       2.43263725       0.00062297      -0.00169009       0.00208783
H       -0.47109900       1.79519064       2.18490173      -0.00310156      -0.00814817      -0.00023270
C        1.86890171       0.78109661      -0.06997578       0.14283142       0.51418506       0.54446228
O       -0.51163241       0.72066386      -0.30881962       1.93428997       2.10609383       1.12590413
N        1.92937142       0.24279503      -1.33196939       0.50161848       0.00509476      -0.41724865
N        2.99879935       1.04052413       0.57893270       0.00023442      -0.00085360      -0.00418015
H        1.11149593       0.39852287      -1.90513735       0.35750368       0.21355768      -0.07494788
H        2.81573375       0.39153661      -1.79435359      -0.00055047      -0.00834489       0.00231849
C        2.89805238       1.56995364       1.80719455      -0.00208557      -0.00179515      -0.00485856
H        3.84372597       1.76871215       2.30892824      -0.00356407       0.00078906      -0.00884797
H        1.69058234       2.31483304       3.42443085      -0.00160605      -0.00466241       0.00522012
C       -0.54126455      -0.58371951      -0.76748102      -1.75580409      -1.71830126       0.49302569
C       -1.83981462      -1.18067408      -0.21462771       0.25119252      -0.01588236      -0.38297494
H        0.31248802      -1.18115971      -0.44026157      -0.00083833       0.00154039      -0.00165558
H       -0.57456943      -0.60325050      -1.86649646       0.00309381      -0.00040505      -0.00202342
C       -2.06735149      -2.55603154      -0.20896381       0.00115357      -0.00167510       0.00069772
C       -2.82663302      -0.31483105       0.25144099      -0.39713094      -0.29846295       0.11960156
C       -3.27209314      -3.06752195       0.26400999       0.00015537      -0.00210685       0.00273389
H       -1.29588475      -3.23367446      -0.57244959       0.00227513       0.00192848       0.00012949
C       -4.25902845      -2.20313796       0.73215931       0.00010149      -0.00472316       0.00245932
H       -3.44016393      -4.14170150       0.27017627       0.00408541      -0.00413027       0.00190996
C       -4.03254939      -0.82956749       0.72437533      -0.00044241      -0.00039427       0.00142345
H       -5.20115421      -2.59999806       1.10203358      -0.00050409      -0.00150706       0.00416943
H       -4.80206465      -0.15187011       1.08733377       0.00161219      -0.00127724       0.00089458
H       -2.65327185       0.75433491       0.24430079      -0.00122553      -0.00459151      -0.00012017
27
Lattice="50.0 0.0 0.0 0.0 50.0 0.0 0.0 0.0 50.0" Properties=species:S:1:pos:R:3:forces:R:3 energy=-17660.930479406885 dihedrals="_JSON [55.0, 120.0, 23.0]" pbc="F F F"
C        0.50570171       1.59176580       1.75616381       0.00223791      -0.00253253       0.00143674
C        0.60794713       1.04082927       0.50467949      -1.04497073      -0.76412669      -1.41180915
C        1.69956541       1.87261887       2.43357367       0.00053472      -0.00140863       0.00191046
H       -0.47168281       1.79316764       2.18467753      -0.00268901      -0.00731036      -0.00016088
C        1.86890171       0.78109661      -0.06997578       0.14246095       0.51103476       0.54549695
O       -0.51163241       0.72066386      -0.30881962       1.88050925       2.12973400       1.16453500
N        1.92937142       0.24279503      -1.33196939       0.49896063       0.00489574      -0.41619649
N        2.99877184       1.03975735       0.57926229       0.00027303      -0.00051896      -0.00389239
H        1.11149593       0.39852287      -1.90513735       0.35841020       0.21329706      -0.07590208
H        2.81593737       0.39034555      -1.79429524      -0.00072787      -0.00680274       0.00220714
C        2.89787638       1.56818526       1.80796355      -0.00168792      -0.00127930      -0.00441942
H        3.84353050       1.76626778       2.30997712      -0.00313600       0.00112882      -0.00827758
H        1.69044752       2.31153376       3.42589492      -0.00183051      -0.00439309       0.00473774
C       -0.54126455      -0.58371951      -0.76748102      -1.75887637      -1.75294384       0.50494586
C       -1.83981462      -1.18067408      -0.21462771       0.26807641      -0.07714841      -0.43498741
H        0.31241419      -1.18175928      -0.44133097      -0.00098918       0.00142352      -0.00161642
H       -0.57515393      -0.60210543      -1.86653593       0.00279066      -0.00049715      -0.00167482
C       -2.02155807      -2.55776210      -0.10089923       0.00097007      -0.00155209       0.00107259
C       -2.87595426      -0.31692908       0.13332915      -0.34466773      -0.22751326       0.11814064
C       -3.22913846      -3.07219136       0.36328693       0.00009225      -0.00157159       0.00278616
H       -1.21210497      -3.23445771      -0.37139457       0.00198891       0.00202719       0.00025812
C       -4.26431534      -2.20898130       0.71312570       0.00001248      -0.00406151       0.00257467
H       -3.36078895      -4.14751028       0.45544282       0.00352367      -0.00338994       0.00249119
C       -4.08395891      -0.83290206       0.59719006      -0.00046306      -0.00037994       0.00118190
H       -5.20821916      -2.60792094       1.07618342      -0.00072640      -0.00091109       0.00395410
H       -4.89088801      -0.15585175       0.86835190       0.00151405      -0.00113776       0.00091923
H       -2.73470921       0.75422980       0.04623100      -0.00159038      -0.00406220       0.00028817
27
Lattice="50.0 0.0 0.0 0.0 50.0 0.0 0.0 0.0 50.0" Properties=species:S:1:pos:R:3:forces:R:3 energy=-17660.9350346553 dihedrals="_JSON [55.0, 120.0, 29.0]" pbc="F F F"
C        0.50589195       1.58945245       1.75720899       0.00212630      -0.00196077       0.00116136
C        0.60794713       1.04082927       0.50467949      -1.05186658      -0.76723546      -1.40997423
C        1.69986278       1.86860673       2.43523043      -0.00018269      -0.00134202       0.00118723
H       -0.47166854       1.78984653       2.18561163      -0.00239931      -0.00559665      -0.00031612
C        1.86890171       0.78109661      -0.06997578       0.14462265       0.50234399       0.54493446
O       -0.51163241       0.72066386      -0.30881962       1.81803070       2.15646618       1.20268090
N        1.92937142       0.24279503      -1.33196939       0.49299039       0.00620882      -0.41402127
N        2.99887482       1.03796825       0.57977555       0.00017008       0.00017591      -0.00377212
H        1.11149593       0.39852287      -1.90513735       0.36074649       0.21329834      -0.07735640
H        2.81629635       0.38843889      -1.79411215      -0.00068387      -0.00464305       0.00151862
C        2.89809037       1.56449954       1.80929015      -0.00144683      -0.00028463      -0.00375248
H        3.84386734       1.76075654       2.31176913      -0.00316289       0.00257788      -0.00730304
H        1.69085415       2.30559629       3.42842467      -0.00179039      -0.00443062       0.00421251
C       -0.54126455      -0.58371951      -0.76748102      -1.76966103      -1.79341976       0.47734397
C       -1.83981462      -1.18067408      -0.21462771       0.32161583      -0.12845807      -0.41899085
H        0.31177822      -1.18247693      -0.44118746      -0.00088323       0.00144791      -0.00127002
H       -0.57402079      -0.60100325      -1.86665016       0.00261909      -0.00047696      -0.00140961
C       -1.97248398      -2.54551969       0.03112432       0.00011612      -0.00162519       0.00004571
C       -2.92011670      -0.33133763       0.01404183      -0.30937068      -0.16068623       0.10255953
C       -3.17510177      -3.06143971       0.50825751      -0.00096050      -0.00115408       0.00029758
H       -1.12758764      -3.21054086      -0.14193531       0.00030125       0.00080344      -0.00181613
C       -4.25373604      -2.21193864       0.73756726      -0.00080540      -0.00381738       0.00071512
H       -3.26726867      -4.12638011       0.70704760       0.00179876      -0.00335967      -0.00082698
C       -4.12291809      -0.84726255       0.48882306      -0.00085805       0.00005764       0.00041452
H       -5.19293282      -2.61142713       1.11204654      -0.00172166      -0.00067772       0.00157589
H       -4.96361707      -0.18060445       0.66692823       0.00117084      -0.00082703       0.00116235
H       -2.81414424       0.73257333      -0.16933906      -0.00051537      -0.00338482       0.00099951
27
Lattice="50.0 0.0 0.0 0.0 50.0 0.0 0.0 0.0 50.0" Properties=species:S:1:pos:R:3:forces:R:3 energy=-17660.936813149885 dihedrals="_JSON [55.0, 120.0, 35.0]" pbc="F F F"
C        0.50606718       1.58709921       1.75827532       0.00213161      -0.00157043       0.00100827
C        0.60794713       1.04082927       0.50467949      -1.05914164      -0.77008495      -1.40878725
C        1.70009027       1.86421578       2.43707041      -0.00039062      -0.00076196       0.00081623
H       -0.47153329       1.78699525       2.18667570      -0.00238039      -0.00492500      -0.00037002
C        1.86890171       0.78109661      -0.06997578       0.14672795       0.49510013       0.54755834
O       -0.51163241       0.72066386      -0.30881962       1.75851961       2.18284427       1.23393763
N        1.92937142       0.24279503      -1.33196939       0.49006275       0.00875325      -0.41486424
N        2.99895454       1.03630351       0.58031620       0.00006768       0.00042375      -0.00380669
H        1.11149593       0.39852287      -1.90513735       0.36148327       0.21367719      -0.07791664
H        2.81642902       0.38760498      -1.79409180      -0.00076411      -0.00396676       0.00146328
C        2.89826058       1.56066704       1.81077080      -0.00126928       0.00034078      -0.00370413
H        3.84406836       1.75516737       2.31388292      -0.00305351       0.00325883      -0.00743499
H        1.69113563       2.29880651       3.43132933      -0.00172256      -0.00347301       0.00365764
C       -0.54126455      -0.58371951      -0.76748102      -1.77509808      -1.83137180       0.47812145
C       -1.83981462      -1.18067408      -0.21462771       0.35539046      -0.18248125      -0.44356934
H        0.31166197      -1.18275626      -0.44147493      -0.00085276       0.00138797      -0.00127467
H       -0.57420386      -0.60026183      -1.86664034       0.00245693      -0.00042802      -0.00134549
C       -1.93524516      -2.52228515       0.14683032       0.00006226      -0.00157830       0.00026307
C       -2.95863650      -0.35789883      -0.10511404      -0.27064418      -0.09407629       0.09221544
C       -3.13892252      -3.04048608       0.62057772      -0.00098246      -0.00096426       0.00042720
H       -1.06118576      -3.16685344       0.06702952       0.00012334       0.00046737      -0.00177649
C       -4.25510515      -2.21679982       0.72979579      -0.00067852      -0.00354352       0.00106124
H       -3.20223557      -4.08666153       0.90971608       0.00180031      -0.00316199      -0.00029511
C       -4.16174955      -0.87450225       0.36576547      -0.00090236       0.00017026       0.00038978
H       -5.19511866      -2.61785016       1.10053571      -0.00171895      -0.00041215       0.00171550
H       -5.03189118      -0.22756101       0.45012078       0.00108573      -0.00055554       0.00153409
H       -2.88026575       0.69049019      -0.37605323      -0.00031247      -0.00306859       0.00097592
27
Lattice="50.0 0.0 0.0 0.0 50.0 0.0 0.0 0.0 50.0" Properties=species:S:1:pos:R:3:forces:R:3 energy=-17660.936697903 dihedrals="_JSON [55.0, 120.0, 41.0]" pbc="F F F"
C        0.50628123       1.58920365       1.75739290       0.00229150      -0.00166319       0.00119768
C        0.60794713       1.04082927       0.50467949      -1.06666900      -0.76300976      -1.41238768
C        1.70040151       1.86759064       2.43553902      -0.00052649      -0.00117507       0.00087838
H       -0.47128071       1.79042483       2.18515662      -0.00259785      -0.00520981      -0.00038089
C        1.86890171       0.78109661      -0.06997578       0.14834432       0.49646521       0.54842905
O       -0.51163241       0.72066386      -0.30881962       1.70929485       2.20089812       1.26616188
N        1.92937142       0.24279503      -1.33196939       0.48998209       0.00596637      -0.41607056
N        2.99906208       1.03717169       0.57981163       0.00000451       0.00022611      -0.00398663
H        1.11149593       0.39852287      -1.90513735       0.36108244       0.21363633      -0.07676637
H        2.81636591       0.38796021      -1.79410957      -0.00078367      -0.00428323       0.00158620
C        2.89851673       1.56317177       1.80959695      -0.00111248       0.00007782      -0.00340999
H        3.84439305       1.75871723       2.31219571      -0.00311101       0.00284223      -0.00739871
H        1.69154585       2.30422328       3.42890973      -0.00170174      -0.00409719       0.00406882
C       -0.54126455      -0.58371951      -0.76748102      -1.78211357      -1.87096649       0.45957770
C       -1.83981462      -1.18067408      -0.21462771       0.39715255      -0.21722035      -0.43581958
H        0.31143560      -1.18289451      -0.44121796      -0.00085325       0.00142100      -0.00139478
H       -0.57386063      -0.59956215      -1.86663443       0.00240938      -0.00041541      -0.00134802
C       -1.90126004      -2.48384632       0.27167403      -0.00009900      -0.00167876       0.00018510
C       -2.99109162      -0.39632168      -0.22283296      -0.24902908      -0.04077337       0.07479602
C       -3.10319634      -3.00111818       0.75238959      -0.00115236      -0.00091095      -0.00002867
H       -1.00263870      -3.09858804       0.28430996       0.00001017       0.00022981      -0.00231834
C       -4.25086034      -2.21508817       0.74338367      -0.00064539      -0.00367298       0.00091013
H       -3.14006239      -4.01662290       1.13896097       0.00180459      -0.00338257      -0.00055462
C       -4.19191499      -0.91062337       0.25436485      -0.00098347       0.00016798       0.00010507
H       -5.18934680      -2.61516062       1.11900814      -0.00197913      -0.00044373       0.00106352
H       -5.08681176      -0.29274799       0.24623295       0.00119566      -0.00016312       0.00163016
H       -2.93945898       0.62507302      -0.58960299      -0.00021460      -0.00286498       0.00127515
27
Lattice="50.0 0.0 0.0 0.0 50.0 0.0 0.0 0.0 50.0" Properties=species:S:1:pos:R:3:forces:R:3 energy=-17660.935353781755 dihedrals="_JSON [55.0, 120.0, 47.0]" pbc="F F F"
C        0.50649427       1.58966627       1.75723374       0.00240090      -0.00164718       0.00127131
C        0.60794713       1.04082927       0.50467949      -1.07222233      -0.76041715      -1.41516183
C        1.70069816       1.86813079       2.43524803      -0.00071766      -0.00122300       0.00082416
H       -0.47102849       1.79155157       2.18470924      -0.00271614      -0.00526610      -0.00029819
C        1.86890171       0.78109661      -0.06997578       0.15105613       0.49475777       0.54972620
O       -0.51163241       0.72066386      -0.30881962       1.66459076       2.21524477       1.29541203
N        1.92937142       0.24279503      -1.33196939       0.48888466       0.00567564      -0.41689207
N        2.99916696       1.03712309       0.57968198      -0.00004742       0.00015387      -0.00413141
H        1.11149593       0.39852287      -1.90513735       0.36121891       0.21385399      -0.07607090
H        2.81637310       0.38792411      -1.79410449      -0.00079414      -0.00433458       0.00160994
C        2.89875083       1.56337192       1.80938323      -0.00088826       0.00011051      -0.00324555
H        3.84468617       1.75894042       2.31188011      -0.00315212       0.00283368      -0.00740247
H        1.69193692       2.30517502       3.42844686      -0.00169483      -0.00410250       0.00408612
C       -0.54126455      -0.58371951      -0.76748102      -1.78636337      -1.90935235       0.43712167
C       -1.83981462      -1.18067408      -0.21462771       0.43660460      -0.22978488      -0.41788576
H        0.31132980      -1.18275503      -0.44076173      -0.00086649       0.00141284      -0.00153875
H       -0.57362495      -0.59906066      -1.86660508       0.00223958      -0.00030253      -0.00126725
C       -1.87361561      -2.43089847       0.39660837      -0.00017594      -0.00173690       0.00031111
C       -3.01712648      -0.44618519      -0.33782517      -0.23555469      -0.00458072       0.05230015
C       -3.07397031      -2.94413461       0.88659800      -0.00123702      -0.00085141      -0.00030616
H       -0.95531717      -3.00675591       0.49913559       0.00001423      -0.00006635      -0.00229685
C       -4.24694881      -2.20733054       0.76203660      -0.00053441      -0.00373678       0.00097334
H       -3.08979066      -3.91799765       1.36968394       0.00174670      -0.00355079      -0.00056983
C       -4.21600464      -0.95536218       0.14815587      -0.00104004       0.00010658      -0.00016886
H       -5.18409145      -2.60451291       1.14401560      -0.00214765      -0.00050701       0.00067554
H       -5.13092112      -0.37595271       0.04921165       0.00111028      -0.00005408       0.00145447
H       -2.98805281       0.53628318      -0.80247346       0.00028573      -0.00263533       0.00146983
27
Lattice="50.0 0.0 0.0 0.0 50.0 0.0 0.0 0.0 50.0" Properties=species:S:1:pos:R:3:forces:R:3 energy=-17660.932985137024 dihedrals="_JSON [55.0, 120.0, 53.0]" pbc="F F F"
C        0.50665755       1.59103238       1.75667233       0.00257233      -0.00171354       0.00144060
C        0.60794713       1.04082927       0.50467949      -1.07691628      -0.75701595      -1.41866432
C        1.70093484       1.87041112       2.43422000      -0.00072994      -0.00150676       0.00088360
H       -0.47081869       1.79383005       2.18379064      -0.00285222      -0.00553273      -0.00038034
C        1.86890171       0.78109661      -0.06997578       0.15373943       0.49575890       0.55031786
O       -0.51163241       0.72066386      -0.30881962       1.62393709       2.22142952       1.32343067
N        1.92937142       0.24279503      -1.33196939       0.48893273       0.00465905      -0.41749621
N        2.99926007       1.03773267       0.57932446      -0.00009064      -0.00005538      -0.00429951
H        1.11149593       0.39852287      -1.90513735       0.36105753       0.21392756      -0.07494691
H        2.81632854       0.38821298      -1.79411273      -0.00084352      -0.00467823       0.00172719
C        2.89894750       1.56510988       1.80856664      -0.00082844      -0.00011598      -0.00306136
H        3.84492734       1.76145206       2.31070081      -0.00320373       0.00245555      -0.00749237
H        1.69225063       2.30887045       3.42679867      -0.00164259      -0.00447180       0.00445267
C       -0.54126455      -0.58371951      -0.76748102      -1.78732639      -1.94822344       0.40844342
C       -1.83981462      -1.18067408      -0.21462771       0.46924952      -0.21105832      -0.39319533
H        0.31138260      -1.18231177      -0.44017562      -0.00086385       0.00141414      -0.00170515
H       -0.57352551      -0.59872064      -1.86655503       0.00217454      -0.00021493      -0.00127211
C       -1.85248007      -2.36196481       0.52136977      -0.00021295      -0.00180500       0.00041708
C       -3.03645583      -0.50694307      -0.44883079      -0.22480887       0.00931273       0.03147904
C       -3.05134091      -2.86657438       1.02431188      -0.00113842      -0.00108239      -0.00061109
H       -0.91948784      -2.89015797       0.71048469       0.00014022      -0.00031455      -0.00234589
C       -4.24325130      -2.19012802       0.78841886      -0.00049926      -0.00392805       0.00099664
H       -3.05135529      -3.78646653       1.60379431       0.00190611      -0.00393135      -0.00068998
C       -4.23374548      -1.00694535       0.04970063      -0.00106632      -0.00005712      -0.00048688
H       -5.17917257      -2.58094855       1.17983587      -0.00213107      -0.00075218       0.00024286
H       -5.16364542      -0.47496812      -0.13677085       0.00100663      -0.00002305       0.00121064
H       -3.02479027       0.42330174      -1.01247161       0.00043836      -0.00247669       0.00160519
27
Lattice="50.0 0.0 0.0 0.0 50.0 0.0 0.0 0.0 50.0" Properties=species:S:1:pos:R:3:forces:R:3 energy=-17660.931170889264 dihedrals="_JSON [55.0, 120.0, 59.0]" pbc="F F F"
C        0.50676243       1.59083167       1.75679612       0.00260575      -0.00170333       0.00142657
C        0.60794713       1.04082927       0.50467949      -1.08037013      -0.75859266      -1.42062944
C        1.70108340       1.86999385       2.43439239      -0.00071265      -0.00146360       0.00094757
H       -0.47070310       1.79386399       2.18381346      -0.00298967      -0.00552889      -0.00043612
C        1.86890171       0.78109661      -0.06997578       0.15682432       0.49361103       0.55136424
O       -0.51163241       0.72066386      -0.30881962       1.59228695       2.22475885       1.34792620
N        1.92937142       0.24279503      -1.33196939       0.48852867       0.00635159      -0.41783447
N        2.99932309       1.03740066       0.57939253      -0.00009553       0.00001043      -0.00433661
H        1.11149593       0.39852287      -1.90513735       0.36121894       0.21426892      -0.07428649
H        2.81632671       0.38824186      -1.79411792      -0.00088615      -0.00496228       0.00181027
C        2.89906249       1.56458126       1.80873930      -0.00082269      -0.00009201      -0.00320979
H        3.84505786       1.76062255       2.31097719      -0.00316744       0.00263448      -0.00773510
H        1.69245852       2.30840950       3.42699712      -0.00161867      -0.00450551       0.00451085
C       -0.54126455      -0.58371951      -0.76748102      -1.78334066      -1.98558122       0.38440863
C       -1.83981462      -1.18067408      -0.21462771       0.48905654      -0.16825460      -0.37598339
H        0.31166291      -1.18153863      -0.43956795      -0.00088260       0.00142696      -0.00171909
H       -0.57376712      -0.59872688      -1.86647493       0.00220904      -0.00013566      -0.00127020
C       -1.83962405      -2.27933683       0.63997160      -0.00002296      -0.00175209       0.00054006
C       -3.04886791      -0.57792963      -0.55463363      -0.21688039       0.00344385       0.01527960
C       -3.03849457      -2.77182804       1.15465214      -0.00128560      -0.00139692      -0.00061230
H       -0.89718622      -2.75190284       0.91132111       0.00013813      -0.00043807      -0.00232847
C       -4.24277697      -2.16606078       0.81276754      -0.00031398      -0.00402168       0.00102069
H       -3.02937920      -3.62755692       1.82520676       0.00208674      -0.00429163      -0.00070569
C       -4.24631405      -1.06568498      -0.04444863      -0.00115794      -0.00038783      -0.00078595
H       -5.17857839      -2.54826243       1.21287383      -0.00211966      -0.00109637      -0.00007431
H       -5.18588671      -0.58955070      -0.31448862       0.00094480      -0.00007794       0.00083463
H       -3.04864164       0.28786372      -1.21374052       0.00076683      -0.00222384       0.00187812
27
Lattice="50.0 0.0 0.0 0.0 50.0 0.0 0.0 0.0 50.0" Properties=species:S:1:pos:R:3:forces:R:3 energy=-17660.929634291384 dihedrals="_JSON [55.0, 120.0, 65.0]" pbc="F F F"
C        0.50678315       1.59035149       1.75703620       0.00283998      -0.00170694       0.00147782
C        0.60794713       1.04082927       0.50467949      -1.08345892      -0.76184712      -1.42221772
C        1.70112800       1.86913276       2.43479030      -0.00070299      -0.00147648       0.00085647
H       -0.47070757       1.79345564       2.18397147      -0.00304702      -0.00559090      -0.00057880
C        1.86890171       0.78109661      -0.06997578       0.16041816       0.49111245       0.55198618
O       -0.51163241       0.72066386      -0.30881962       1.56659909       2.22575971       1.36696263
N        1.92937142       0.24279503      -1.33196939       0.48802159       0.00885335      -0.41728431
N        2.99935579       1.03693396       0.57957590      -0.00032059       0.00005910      -0.00452763
H        1.11149593       0.39852287      -1.90513735       0.36155176       0.21465977      -0.07392140
H        2.81636056       0.38809093      -1.79411130      -0.00103343      -0.00508273       0.00191584
C        2.89909417       1.56370399       1.80911468      -0.00089074       0.00002010      -0.00328123
H        3.84508312       1.75929459       2.31156162      -0.00323047       0.00285667      -0.00812122
H        1.69253772       2.30729481       3.42750839      -0.00158358      -0.00448379       0.00468710
C       -0.54126455      -0.58371951      -0.76748102      -1.77472108      -2.01816172       0.37176180
C       -1.83981462      -1.18067408      -0.21462771       0.49567853      -0.11621084      -0.37552263
H        0.31218550      -1.18044198      -0.43900476      -0.00082163       0.00138398      -0.00148743
H       -0.57436451      -0.59916782      -1.86635710       0.00245416      -0.00015952      -0.00145219
C       -1.83521092      -2.18608292       0.74819689       0.00018345      -0.00152808       0.00081696
C       -3.05422671      -0.65836713      -0.65407449      -0.20818489      -0.01313396       0.00826142
C       -3.03565762      -2.66547047       1.27085775      -0.00106317      -0.00150715      -0.00043054
H       -0.88847948      -2.59541848       1.09640776       0.00063163      -0.00042133      -0.00213959
C       -4.24558828      -2.13994510       0.82933547      -0.00021336      -0.00426199       0.00141758
H       -3.02412614      -3.44901994       2.02445767       0.00238829      -0.00435454      -0.00025604
C       -4.25364919      -1.13330738      -0.13587305      -0.00108653      -0.00073896      -0.00099521
H       -5.18255571      -2.51290689       1.23539061      -0.00202669      -0.00149766      -0.00027376
H       -5.19762676      -0.72094438      -0.48407785       0.00097647      -0.00041877       0.00053414
H       -3.05794996       0.13389443      -1.40032710       0.00064201      -0.00212265       0.00181177
27
Lattice="50.0 0.0 0.0 0.0 50.0 0.0 0.0 0.0 50.0" Properties=species:S:1:pos:R:3:forces:R:3 energy=-17660.929226786266 dihedrals="_JSON [55.0, 120.0, 71.0]" pbc="F F F"
C        0.50665267       1.59043140       1.75700757       0.00284131      -0.00183867       0.00142311
C        0.60794713       1.04082927       0.50467949      -1.08710769      -0.76470340      -1.42507824
C        1.70096754       1.86942786       2.43475810      -0.00038193      -0.00161655       0.00097890
H       -0.47095904       1.79366933       2.18363871      -0.00286908      -0.00565745      -0.00052742
C        1.86890171       0.78109661      -0.06997578       0.16357468       0.49087460       0.55184140
O       -0.51163241       0.72066386      -0.30881962       1.54714052       2.22469326       1.38001903
N        1.92937142       0.24279503      -1.33196939       0.48783471       0.01061664      -0.41556194
N        2.99931668       1.03698882       0.57965452      -0.00027270       0.00012702      -0.00440652
H        1.11149593       0.39852287      -1.90513735       0.36186668       0.21501956      -0.07358429
H        2.81640103       0.38792719      -1.79409019      -0.00113592      -0.00504735       0.00192921
C        2.89895795       1.56394046       1.80913859      -0.00102514      -0.00016533      -0.00349480
H        3.84490897       1.75967581       2.31159967      -0.00303739       0.00283100      -0.00827106
H        1.69235088       2.30798071       3.42731066      -0.00143911      -0.00480658       0.00474036
C       -0.54126455      -0.58371951      -0.76748102      -1.76139716      -2.04346431       0.37517405
C       -1.83981462      -1.18067408      -0.21462771       0.48825376      -0.06506938      -0.40435240
H        0.31287306      -1.17910801      -0.43838588      -0.00085491       0.00134908      -0.00118369
H       -0.57512946      -0.60013642      -1.86621378       0.00273334      -0.00020890      -0.00148478
C       -1.83922070      -2.08617682       0.84306395       0.00045227      -0.00107377       0.00114437
C       -3.05247353      -0.74737429      -0.74606388      -0.19592134      -0.03742654       0.01855225
C       -3.04272047      -2.55402819       1.36800178      -0.00103270      -0.00148878       0.00020874
H       -0.89356780      -2.42628301       1.26166316       0.00077946      -0.00008401      -0.00172819
C       -4.25148899      -2.11717388       0.83475005      -0.00018933      -0.00391817       0.00185162
H       -3.03545085      -3.26041911       2.19442632       0.00259170      -0.00375340       0.00058772
C       -4.25550910      -1.21138140      -0.22518075      -0.00106577      -0.00090966      -0.00084179
H       -5.19066068      -2.48235606       1.24277256      -0.00191586      -0.00147620      -0.00001423
H       -5.19831944      -0.86923271      -0.64517778       0.00094304      -0.00068211       0.00032981
H       -3.05313852      -0.03480252      -1.56895093       0.00063454      -0.00212060       0.00174874
27
Lattice="50.0 0.0 0.0 0.0 50.0 0.0 0.0 0.0 50.0" Properties=species:S:1:pos:R:3:forces:R:3 energy=-17660.929239277597 dihedrals="_JSON [55.0, 120.0, 77.0]" pbc="F F F"
C        0.50658802       1.59165045       1.75649626       0.00294120      -0.00208461       0.00160572
C        0.60794713       1.04082927       0.50467949      -1.09017638      -0.76431827      -1.42899065
C        1.70091438       1.87143434       2.43394479      -0.00018121      -0.00190369       0.00127178
H       -0.47107228       1.79568831       2.18267620      -0.00311448      -0.00632949      -0.00067248
C        1.86890171       0.78109661      -0.06997578       0.16619751       0.49235533       0.55160542
O       -0.51163241       0.72066386      -0.30881962       1.53488670       2.22319975       1.38836029
N        1.92937142       0.24279503      -1.33196939       0.48938724       0.01155780      -0.41537290
N        2.99929829       1.03755624       0.57949324      -0.00032353      -0.00004758      -0.00454134
H        1.11149593       0.39852287      -1.90513735       0.36126692       0.21555707      -0.07261604
H        2.81628932       0.38857118      -1.79414611      -0.00124949      -0.00604553       0.00222876
C        2.89892195       1.56547459       1.80858472      -0.00129763      -0.00050557      -0.00368774
H        3.84484851       1.76184638       2.31086783      -0.00319486       0.00253964      -0.00880397
H        1.69231960       2.31136220       3.42588392      -0.00149168      -0.00527739       0.00531121
C       -0.54126455      -0.58371951      -0.76748102      -1.74575319      -2.05791746       0.39504477
C       -1.83981462      -1.18067408      -0.21462771       0.47319865      -0.02755418      -0.45804067
H        0.31363303      -1.17766348      -0.43768922      -0.00091457       0.00140412      -0.00093236
H       -0.57588076      -0.60157635      -1.86604351       0.00324396      -0.00028252      -0.00163568
C       -1.85066272      -1.98319614       0.92352683       0.00064471      -0.00057310       0.00154745
C       -3.04362758      -0.84397590      -0.82959393      -0.18637562      -0.05883720       0.04481670
C       -3.05778405      -2.44356029       1.44531303      -0.00085483      -0.00137653       0.00074010
H       -0.91134667      -2.24829743       1.40589123       0.00116430       0.00053377      -0.00156713
C       -4.25864205      -2.10267511       0.82907339      -0.00010499      -0.00401058       0.00224289
H       -3.06056601      -3.07064412       2.33344560       0.00299970      -0.00308616       0.00150381
C       -4.25101709      -1.30100672      -0.31100730      -0.00099934      -0.00132452      -0.00093400
H       -5.20050352      -2.46282902       1.23536400      -0.00167434      -0.00203057      -0.00020939
H       -5.18727509      -1.03457980      -0.79556097       0.00111219      -0.00135156      -0.00009710
H       -3.03500852      -0.21334638      -1.71685804       0.00066306      -0.00229098       0.00182254
27
Lattice="50.0 0.0 0.0 0.0 50.0 0.0 0.0 0.0 50.0" Properties=species:S:1:pos:R:3:forces:R:3 energy=-17660.929142905235 dihedrals="_JSON [55.0, 120.0, 83.0]" pbc="F F F"
C        0.50643492       1.59326414       1.75578803       0.00278891      -0.00263134       0.00158672
C        0.60794713       1.04082927       0.50467949      -1.09317346      -0.76119880      -1.43589327
C        1.70072907       1.87404830       2.43290887       0.00007455      -0.00183933       0.00191098
H       -0.47135894       1.79833853       2.18123340      -0.00294524      -0.00725703      -0.00006909
C        1.86890171       0.78109661      -0.06997578       0.16940139       0.49580763       0.54979979
O       -0.51163241       0.72066386      -0.30881962       1.53664179       2.22927948       1.39142001
N        1.92937142       0.24279503      -1.33196939       0.48816858       0.01034113      -0.41290467
N        2.99922785       1.03867123       0.57915918      -0.00021282      -0.00040402      -0.00421493
H        1.11149593       0.39852287      -1.90513735       0.36130939       0.21604741      -0.07228761
H        2.81630026       0.38844817      -1.79416454      -0.00129804      -0.00582429       0.00250950
C        2.89876690       1.56787414       1.80772146      -0.00105503      -0.00114259      -0.00382816
H        3.84466237       1.76561878       2.30951322      -0.00300647       0.00141904      -0.00853491
H        1.69212297       2.31537625       3.42423195      -0.00152263      -0.00517563       0.00513539
C       -0.54126455      -0.58371951      -0.76748102      -1.74036656      -2.03809646       0.45042202
C       -1.83981462      -1.18067408      -0.21462771       0.46108078      -0.05868575      -0.55564961
H        0.31408234      -1.17650613      -0.43664900      -0.00078275       0.00154790      -0.00125675
H       -0.57640294      -0.60364465      -1.86584303       0.00297326      -0.00002834      -0.00144307
C       -1.86655196      -1.89564312       0.98061829       0.00062041       0.00030400       0.00185246
C       -3.02778577      -0.94711360      -0.90374947      -0.17947878      -0.07209917       0.07762817
C       -3.07469742      -2.37134462       1.48457072      -0.00086977       0.00053082       0.00241027
H       -0.93850076      -2.08311418       1.51818045       0.00120729       0.00207822      -0.00080004
C       -4.26059554      -2.13419493       0.79386029      -0.00059219      -0.00127695       0.00387915
H       -3.09038516      -2.93312687       2.41527136       0.00238040       0.00113551       0.00407042
C       -4.23699183      -1.41978139      -0.40205036      -0.00086898      -0.00016268       0.00024639
H       -5.20270353      -2.50947886       1.18562662      -0.00195234       0.00079808       0.00148080
H       -5.16106243      -1.23550557      -0.94472264       0.00098449      -0.00066391       0.00087628
H       -3.00593048      -0.38816175      -1.83760429       0.00049383      -0.00280294       0.00165375
27
Lattice="50.0 0.0 0.0 0.0 50.0 0.0 0.0 0.0 50.0" Properties=species:S:1:pos:R:3:forces:R:3 energy=-17660.929383480146 dihedrals="_JSON [55.0, 120.0, 89.0]" pbc="F F F"
C        0.50638795       1.59431510       1.75536703       0.00269656      -0.00268628       0.00164859
C        0.60794713       1.04082927       0.50467949      -1.09417085      -0.75859644      -1.44084800
C        1.70068051       1.87564940       2.43230587       0.00041716      -0.00204172       0.00202156
H       -0.47148461       1.80007442       2.18040256      -0.00303645      -0.00748241      -0.00031171
C        1.86890171       0.78109661      -0.06997578       0.17208133       0.49719532       0.54869577
O       -0.51163241       0.72066386      -0.30881962       1.53874946       2.22829691       1.39440996
N        1.92937142       0.24279503      -1.33196939       0.48849939       0.01099193      -0.41172472
N        2.99918476       1.03916593       0.57904003      -0.00020351      -0.00051437      -0.00418556
H        1.11149593       0.39852287      -1.90513735       0.36113895       0.21679136      -0.07181715
H        2.81624423       0.38877105      -1.79419567      -0.00135452      -0.00642746       0.00271132
C        2.89872817       1.56913768       1.80728500      -0.00141356      -0.00147401      -0.00399533
H        3.84461483       1.76744575       2.30886905      -0.00303616       0.00112060      -0.00864598
H        1.69208870       2.31806264       3.42314183      -0.00158242      -0.00548383       0.00544662
C       -0.54126455      -0.58371951      -0.76748102      -1.72980618      -2.02642851       0.48671248
C       -1.83981462      -1.18067408      -0.21462771       0.44082391      -0.06078379      -0.62773523
H        0.31470787      -1.17523580      -0.43583883      -0.00085099       0.00150620      -0.00109331
H       -0.57663625      -0.60558484      -1.86567825       0.00330381      -0.00004932      -0.00149917
C       -1.88978146      -1.79062656       1.03719068       0.00078706       0.00061967       0.00189854
C       -3.00512167      -1.05565739      -0.96771805      -0.17370835      -0.08639032       0.11355803
C       -3.09941591      -2.26935655       1.53289273      -0.00102318       0.00081017       0.00260887
H       -0.97857374      -1.89336211       1.62430827       0.00146560       0.00227873      -0.00120498
C       -4.26366477      -2.14102194       0.77815520      -0.00067019      -0.00085609       0.00418785
H       -3.13389418      -2.74972345       2.50764021       0.00228495       0.00205503       0.00431919
C       -4.21664423      -1.53235886      -0.47358616      -0.00091498      -0.00011394       0.00039091
H       -5.20665097      -2.51933612       1.16484975      -0.00207912       0.00102804       0.00151227
H       -5.12341502      -1.43295339      -1.06541848       0.00116201      -0.00068154       0.00097138
H       -2.96468125      -0.57946368      -1.94572739       0.00044028      -0.00268392       0.00196779
27
Lattice="50.0 0.0 0.0 0.0 50.0 0.0 0.0 0.0 50.0" Properties=species:S:1:pos:R:3:forces:R:3 energy=-17660.929246609052 dihedrals="_JSON [55.0, 120.0, 95.0]" pbc="F F F"
C        0.50635799       1.59580312       1.75475676       0.00271648      -0.00276677       0.00165616
C        0.60794713       1.04082927       0.50467949      -1.09408042      -0.75355963      -1.44700161
C        1.70064957       1.87784155       2.43144850       0.00058989      -0.00217360       0.00229953
H       -0.47159751       1.80247689       2.17930064      -0.00305162      -0.00764902      -0.00060601
C        1.86890171       0.78109661      -0.06997578       0.17467895       0.49915978       0.54748238
O       -0.51163241       0.72066386      -0.30881962       1.54666075       2.22534420       1.39657500
N        1.92937142       0.24279503      -1.33196939       0.48872155       0.01094568      -0.41025297
N        2.99913692       1.03982807       0.57885842      -0.00025057      -0.00069226      -0.00420519
H        1.11149593       0.39852287      -1.90513735       0.36104480       0.21751470      -0.07145626
H        2.81619980       0.38904788      -1.79421704      -0.00146555      -0.00692685       0.00291197
C        2.89870230       1.57083425       1.80666713      -0.00153047      -0.00184057      -0.00412125
H        3.84458961       1.76986732       2.30796799      -0.00325515       0.00067932      -0.00876425
H        1.69206884       2.32164318       3.42165988      -0.00164098      -0.00584431       0.00572747
C       -0.54126455      -0.58371951      -0.76748102      -1.72330672      -2.00423137       0.52385108
C       -1.83981462      -1.18067408      -0.21462771       0.41927968      -0.07614791      -0.69778254
H        0.31526905      -1.17415374      -0.43516748      -0.00089090       0.00142668      -0.00084930
H       -0.57672981      -0.60750902      -1.86552838       0.00369347      -0.00012337      -0.00162506
C       -1.91878185      -1.68361391       1.08280572       0.00084767       0.00086983       0.00190681
C       -2.97588359      -1.16841802      -1.02079880      -0.16968776      -0.09680666       0.14916660
C       -3.12888223      -2.16812289       1.57003834      -0.00096011       0.00090827       0.00273070
H       -1.02992665      -1.69740181       1.71164115       0.00179115       0.00240537      -0.00151575
C       -4.26474417      -2.15329067       0.76198897      -0.00079564      -0.00063563       0.00432577
H       -3.18657276      -2.56510545       2.58056295       0.00229541       0.00272896       0.00439872
C       -4.18856888      -1.65215128      -0.53454346      -0.00095501      -0.00008250       0.00048921
H       -5.20800372      -2.53604761       1.14360745      -0.00193913       0.00072998       0.00137850
H       -5.07282955      -1.64070317      -1.16726146       0.00120947      -0.00086903       0.00100416
H       -2.91264893      -0.77539089      -2.03386292       0.00028073      -0.00236326       0.00227612
27
Lattice="50.0 0.0 0.0 0.0 50.0 0.0 0.0 0.0 50.0" Properties=species:S:1:pos:R:3:forces:R:3 energy=-17660.92932679279 dihedrals="_JSON [55.0, 120.0, 101.0]" pbc="F F F"
C        0.50637802       1.59405211       1.75559382       0.00252774      -0.00241744       0.00128520
C        0.60794713       1.04082927       0.50467949      -1.09094269      -0.75325107      -1.45097498
C        1.70064731       1.87395870       2.43326254       0.00050856      -0.00157698       0.00212300
H       -0.47169089       1.80060628       2.18013526      -0.00266545      -0.00682153      -0.00073431
C        1.86890171       0.78109661      -0.06997578       0.17873716       0.49186143       0.54698298
O       -0.51163241       0.72066386      -0.30881962       1.55722936       2.22356496       1.39558977
N        1.92937142       0.24279503      -1.33196939       0.48470555       0.01508616      -0.40689094
N        2.99908113       1.03818380       0.57959466      -0.00022132      -0.00023574      -0.00406219
H        1.11149593       0.39852287      -1.90513735       0.36280181       0.21858506      -0.07293080
H        2.81642844       0.38777133      -1.79413334      -0.00141346      -0.00586599       0.00268083
C        2.89865663       1.56717227       1.80826147      -0.00134511      -0.00122372      -0.00426650
H        3.84454380       1.76430634       2.31027998      -0.00318235       0.00157451      -0.00858189
H        1.69208219       2.31575209       3.42437783      -0.00169269      -0.00513143       0.00501098
C       -0.54126455      -0.58371951      -0.76748102      -1.71901037      -1.97537836       0.55871668
C       -1.83981462      -1.18067408      -0.21462771       0.39499159      -0.10161659      -0.75938841
H        0.31576857      -1.17327424      -0.43464643      -0.00097031       0.00132703      -0.00040801
H       -0.57661178      -0.60932969      -1.86540934       0.00391859      -0.00029420      -0.00151237
C       -1.95402614      -1.57380352       1.11798258       0.00104987       0.00074034       0.00166865
C       -2.94039188      -1.28416009      -1.06241017      -0.16665216      -0.09920185       0.18095921
C       -3.16425089      -2.06408852       1.59753467      -0.00063780       0.00037169       0.00263502
H       -1.09290105      -1.49569358       1.77989807       0.00205877       0.00193026      -0.00162825
C       -4.26532797      -2.16546938       0.74773638      -0.00071423      -0.00083715       0.00408444
H       -3.25012588      -2.37428059       2.63605833       0.00233389       0.00232563       0.00395030
C       -4.15371113      -1.77492242      -0.58329983      -0.00086613      -0.00020753       0.00066618
H       -5.20896048      -2.55144632       1.12514993      -0.00152335      -0.00024732       0.00124377
H       -5.01068552      -1.85268738      -1.24808322       0.00101286      -0.00129429       0.00136460
H       -2.85004256      -0.97550311      -2.10223471      -0.00003831      -0.00176588       0.00241704
27
Lattice="50.0 0.0 0.0 0.0 50.0 0.0 0.0 0.0 50.0" Properties=species:S:1:pos:R:3:forces:R:3 energy=-17660.92903470531 dihedrals="_JSON [55.0, 120.0, 107.0]" pbc="F F F"
C        0.50658454       1.59762188       1.75408234       0.00256777      -0.00246672       0.00138328
C        0.60794713       1.04082927       0.50467949      -1.08664423      -0.73857727      -1.46030600
C        1.70087101       1.87852372       2.43131844       0.00071328      -0.00176421       0.00226057
H       -0.47140751       1.80672099       2.17775340      -0.00280832      -0.00720417      -0.00093307
C        1.86890171       0.78109661      -0.06997578       0.18060071       0.49283291       0.54664711
O       -0.51163241       0.72066386      -0.30881962       1.57593788       2.21794922       1.39874019
N        1.92937142       0.24279503      -1.33196939       0.48442531       0.01272479      -0.40596474
N        2.99907734       1.03910745       0.57922023      -0.00023208      -0.00045806      -0.00414672
H        1.11149593       0.39852287      -1.90513735       0.36261902       0.21931016      -0.07257795
H        2.81635286       0.38820628      -1.79416233      -0.00147235      -0.00654705       0.00291324
C        2.89882529       1.57007326       1.80703834      -0.00151014      -0.00159109      -0.00432978
H        3.84473691       1.76798492       2.30869754      -0.00328456       0.00116746      -0.00877532
H        1.69234610       2.32295655       3.42124245      -0.00174716      -0.00548987       0.00538624
C       -0.54126455      -0.58371951      -0.76748102      -1.72986132      -1.92591749       0.59410014
C       -1.83981462      -1.18067408      -0.21462771       0.38542076      -0.16476180      -0.81306856
H        0.31589813      -1.17290968      -0.43406550      -0.00101648       0.00126490      -0.00028701
H       -0.57632910      -0.61094195      -1.86530517       0.00424105      -0.00039369      -0.00160627
C       -1.99118163      -1.47320879       1.14017536       0.00114052       0.00101644       0.00172694
C       -2.89903538      -1.40161548      -1.09209625      -0.17066888      -0.09359297       0.20336662
C       -3.19727527      -1.98031876       1.61130233      -0.00072563       0.00064120       0.00268917
H       -1.16232739      -1.30315947       1.82560028       0.00238297       0.00206389      -0.00190365
C       -4.25746649      -2.19972136       0.73164850      -0.00083564      -0.00041357       0.00435576
H       -3.31230647      -2.21163575       2.66742390       0.00223876       0.00303150       0.00392916
C       -4.10869572      -1.90992476      -0.62089275      -0.00095813      -0.00007584       0.00077220
H       -5.19811704      -2.59807477       1.10358751      -0.00155651      -0.00015618       0.00133064
H       -4.93377467      -2.07869461      -1.30877248       0.00111586      -0.00115547       0.00162931
H       -2.78031943      -1.17081522      -2.14909277      -0.00008244      -0.00143703       0.00266849
27
Lattice="50.0 0.0 0.0 0.0 50.0 0.0 0.0 0.0 50.0" Properties=species:S:1:pos:R:3:forces:R:3 energy=-17660.92869482514 dihedrals="_JSON [55.0, 120.0, 113.0]" pbc="F F F"
C        0.50678321       1.59870883       1.75365426       0.00262449      -0.00226708       0.00127891
C        0.60794713       1.04082927       0.50467949      -1.08032620      -0.72853695      -1.46792486
C        1.70104887       1.87867913       2.43130765       0.00077430      -0.00141678       0.00224357
H       -0.47113261       1.80956876       2.17685541      -0.00287078      -0.00704703      -0.00112379
C        1.86890171       0.78109661      -0.06997578       0.18268005       0.48808583       0.54847679
O       -0.51163241       0.72066386      -0.30881962       1.59699530       2.21389489       1.39992002
N        1.92937142       0.24279503      -1.33196939       0.48238462       0.01345331      -0.40514600
N        2.99905728       1.03846715       0.57949739       0.00000396      -0.00025980      -0.00422850
H        1.11149593       0.39852287      -1.90513735       0.36311483       0.22032561      -0.07309075
H        2.81637197       0.38805164      -1.79417548      -0.00150411      -0.00687777       0.00301602
C        2.89893499       1.56922077       1.80740173      -0.00146976      -0.00139231      -0.00458585
H        3.84484924       1.76614434       2.30943289      -0.00338630       0.00157068      -0.00911051
H        1.69253555       2.32330281       3.42113694      -0.00176605      -0.00512872       0.00525376
C       -0.54126455      -0.58371951      -0.76748102      -1.75156425      -1.86450713       0.62280953
C       -1.83981462      -1.18067408      -0.21462771       0.38343123      -0.24764942      -0.84705529
H        0.31571356      -1.17297754      -0.43342900      -0.00108054       0.00119786      -0.00019568
H       -0.57588996      -0.61233299      -1.86524484       0.00443708      -0.00049495      -0.00162966
C       -2.03099824      -1.37702854       1.15258062       0.00099605       0.00146971       0.00174145
C       -2.85226720      -1.51949734      -1.10953179      -0.17327811      -0.08137872       0.21356941
C       -3.22976523      -1.90601095       1.61754559      -0.00102884       0.00126263       0.00277706
H       -1.23883904      -1.11527943       1.85223571       0.00245324       0.00232505      -0.00216461
C       -4.24336673      -2.24364366       0.72026748      -0.00117407       0.00032282       0.00446767
H       -3.37560960      -2.06201197       2.68363432       0.00165159       0.00419602       0.00389459
C       -4.05498367      -2.04984084      -0.64417845      -0.00109527       0.00016515       0.00078693
H       -5.17849099      -2.65831297       1.08826731      -0.00182847       0.00061700       0.00139241
H       -4.84370106      -2.30965505      -1.34620937       0.00100292      -0.00075269       0.00183336
H       -2.70326681      -1.36353230      -2.17635428      -0.00017691      -0.00117717       0.00279402
27
Lattice="50.0 0.0 0.0 0.0 50.0 0.0 0.0 0.0 50.0" Properties=species:S:1:pos:R:3:forces:R:3 energy=-17660.92824408774 dihedrals="_JSON [55.0, 120.0, 119.0]" pbc="F F F"
C        0.50726686       1.60227088       1.75213452       0.00252052      -0.00203339       0.00116919
C        0.60794713       1.04082927       0.50467949      -1.07069585      -0.71095188      -1.47731892
C        1.70154685       1.88215068       2.42975868       0.00083203      -0.00129518       0.00208234
H       -0.47040303       1.81647505       2.17447188      -0.00271797      -0.00688558      -0.00100739
C        1.86890171       0.78109661      -0.06997578       0.18486153       0.48317859       0.54824483
O       -0.51163241       0.72066386      -0.30881962       1.61750418       2.20356035       1.39966862
N        1.92937142       0.24279503      -1.33196939       0.47912483       0.01119335      -0.40319229
N        2.99912500       1.03847916       0.57936027       0.00000542      -0.00007593      -0.00417237
H        1.11149593       0.39852287      -1.90513735       0.36410836       0.22091518      -0.07389720
H        2.81646694       0.38758592      -1.79410958      -0.00153104      -0.00647553       0.00291956
C        2.89929743       1.57047502       1.80671176      -0.00153618      -0.00127377      -0.00455560
H        3.84527325       1.76695521       2.30876938      -0.00332892       0.00189381      -0.00904625
H        1.69309803       2.32869922       3.41871353      -0.00176882      -0.00495880       0.00504630
C       -0.54126455      -0.58371951      -0.76748102      -1.77385609      -1.80542988       0.64318801
C       -1.83981462      -1.18067408      -0.21462771       0.37968482      -0.32172106      -0.85096819
H        0.31547704      -1.17321060      -0.43292532      -0.00109419       0.00107842       0.00000224
H       -0.57544392      -0.61347452      -1.86521289       0.00455016      -0.00063951      -0.00162259
C       -2.07669395      -1.27731529       1.15612838       0.00101925       0.00133688       0.00165516
C       -2.80059976      -1.63651412      -1.11452577      -0.17732419      -0.06732153       0.20654526
C       -3.26895204      -1.82279349       1.61840601      -0.00095286       0.00090216       0.00262357
H       -1.32577943      -0.92475476       1.86102957       0.00254815       0.00179087      -0.00215139
C       -4.23105058      -2.27701983       0.71579673      -0.00120269       0.00033593       0.00434371
H       -3.45039912      -1.89925195       2.68770687       0.00168362       0.00367744       0.00354978
C       -3.99688142      -2.18371091      -0.65192069      -0.00115152       0.00015506       0.00073129
H       -5.16179707      -2.70266558       1.08233522      -0.00163754       0.00025247       0.00136939
H       -4.74535615      -2.53322943      -1.35905283       0.00078646      -0.00059156       0.00203800
H       -2.61723965      -1.55796232      -2.18455834      -0.00043144      -0.00061691       0.00275494
27
Lattice="50.0 0.0 0.0 0.0 50.0 0.0 0.0 0.0 50.0" Properties=species:S:1:pos:R:3:forces:R:3 energy=-17660.927624462467 dihedrals="_JSON [55.0, 120.0, 125.0]" pbc="F F F"
C        0.50790744       1.60682454       1.75015319       0.00242180      -0.00196342       0.00122069
C        0.60794713       1.04082927       0.50467949      -1.05949563      -0.69129476      -1.48557101
C        1.70221888       1.88718190       2.42744721       0.00102845      -0.00132269       0.00190234
H       -0.46935027       1.82505592       2.17160519      -0.00271365      -0.00703604      -0.00098068
C        1.86890171       0.78109661      -0.06997578       0.18651341       0.47909852       0.54788408
O       -0.51163241       0.72066386      -0.30881962       1.63886877       2.19043011       1.39597237
N        1.92937142       0.24279503      -1.33196939       0.47648987       0.00759993      -0.40227036
N        2.99924571       1.03893356       0.57895656      -0.00017689      -0.00007717      -0.00421919
H        1.11149593       0.39852287      -1.90513735       0.36462144       0.22129152      -0.07440121
H        2.81648739       0.38753254      -1.79406941      -0.00152388      -0.00645500       0.00290543
C        2.89980765       1.57289814       1.80543707      -0.00182620      -0.00126505      -0.00457716
H        3.84586570       1.76938809       2.30730835      -0.00326751       0.00200191      -0.00906258
H        1.69386058       2.33651020       3.41512686      -0.00182784      -0.00496640       0.00513770
C       -0.54126455      -0.58371951      -0.76748102      -1.80091184      -1.74319369       0.65658170
C       -1.83981462      -1.18067408      -0.21462771       0.37748493      -0.39006746      -0.83038730
H        0.31505766      -1.17371729      -0.43243719      -0.00117925       0.00101568       0.00012558
H       -0.57502217      -0.61437567      -1.86521248       0.00474298      -0.00081529      -0.00158981
C       -2.12644556      -1.17893816       1.14994468       0.00094598       0.00136824       0.00159556
C       -2.74459912      -1.75138378      -1.10702348      -0.17979902      -0.05986144       0.18484308
C       -3.31122715      -1.74046124       1.61234584      -0.00093550       0.00063012       0.00251945
H       -1.42085110      -0.73656798       1.85047049       0.00248557       0.00155023      -0.00213642
C       -4.21697766      -2.30960577       0.71680618      -0.00115519       0.00033595       0.00430128
H       -3.53112220      -1.73819884       2.67715813       0.00174224       0.00351355       0.00342254
C       -3.93308400      -2.31515921      -0.64460810      -0.00118970       0.00008706       0.00060860
H       -5.14263890      -2.74609423       1.08343470      -0.00139512      -0.00013913       0.00140265
H       -4.63741210      -2.75356127      -1.34756951       0.00066812      -0.00037654       0.00205851
H       -2.52408850      -1.74957069      -2.17302647      -0.00061636      -0.00008873       0.00271415
27
Lattice="50.0 0.0 0.0 0.0 50.0 0.0 0.0 0.0 50.0" Properties=species:S:1:pos:R:3:forces:R:3 energy=-17660.926818789954 dihedrals="_JSON [55.0, 120.0, 131.0]" pbc="F F F"
C        0.50862889       1.61185628       1.74793479       0.00238256      -0.00211856       0.00127094
C        0.60794713       1.04082927       0.50467949      -1.04806980      -0.67157005      -1.49176417
C        1.70300796       1.89332131       2.42455744       0.00097182      -0.00144543       0.00198489
H       -0.46791407       1.83495483       2.16865435      -0.00296171      -0.00718033      -0.00096582
C        1.86890171       0.78109661      -0.06997578       0.18760397       0.47657204       0.54711671
O       -0.51163241       0.72066386      -0.30881962       1.65892836       2.17329390       1.38815998
N        1.92937142       0.24279503      -1.33196939       0.47452663       0.00291963      -0.40223404
N        2.99941224       1.03992041       0.57825779      -0.00019682      -0.00015514      -0.00422001
H        1.11149593       0.39852287      -1.90513735       0.36464963       0.22135462      -0.07460611
H        2.81643995       0.38787374      -1.79404638      -0.00147232      -0.00670224       0.00292175
C        2.90041871       1.57642687       1.80360947      -0.00173488      -0.00144918      -0.00457643
H        3.84657701       1.77360637       2.30499941      -0.00319373       0.00165434      -0.00905746
H        1.69473297       2.34610638       3.41064397      -0.00178058      -0.00531940       0.00526632
C       -0.54126455      -0.58371951      -0.76748102      -1.82893115      -1.68130047       0.66293940
C       -1.83981462      -1.18067408      -0.21462771       0.37426616      -0.45016354      -0.78872903
H        0.31448168      -1.17441055      -0.43190541      -0.00124505       0.00097018       0.00017708
H       -0.57455299      -0.61505757      -1.86524011       0.00494831      -0.00097694      -0.00158259
C       -2.18001023      -1.08162067       1.13371508       0.00089235       0.00134935       0.00153470
C       -2.68487884      -1.86284776      -1.08710710      -0.17973318      -0.05466680       0.15118113
C       -3.35725314      -1.65719826       1.59871932      -0.00081804       0.00038131       0.00253998
H       -1.52298349      -0.55130918       1.81953275       0.00267369       0.00098218      -0.00217137
C       -4.20285740      -2.33743627       0.72258478      -0.00107358       0.00027550       0.00437674
H       -3.61877166      -1.57693843       2.65104090       0.00200451       0.00314813       0.00341604
C       -3.86550722      -2.44059208      -0.62273671      -0.00110921      -0.00008045       0.00059874
H       -5.12351014      -2.78305634       1.09081369      -0.00121497      -0.00023471       0.00157255
H       -4.52279670      -2.96492676      -1.31226820       0.00044323       0.00001436       0.00219476
H       -2.42402814      -1.93728931      -2.14150468      -0.00075617       0.00044770       0.00265531
27
Lattice="50.0 0.0 0.0 0.0 50.0 0.0 0.0 0.0 50.0" Properties=species:S:1:pos:R:3:forces:R:3 energy=-17660.92603104811 dihedrals="_JSON [55.0, 120.0, 137.0]" pbc="F F F"
C        0.50948671       1.61562228       1.74627807       0.00228745      -0.00189372       0.00129385
C        0.60794713       1.04082927       0.50467949      -1.03525333      -0.65669754      -1.49387176
C        1.70394365       1.89767016       2.42240010       0.00105007      -0.00159342       0.00177837
H       -0.46625086       1.84276207       2.16684124      -0.00311614      -0.00731253      -0.00075591
C        1.86890171       0.78109661      -0.06997578       0.18829670       0.47258202       0.54532487
O       -0.51163241       0.72066386      -0.30881962       1.67955528       2.15662155       1.37042356
N        1.92937142       0.24279503      -1.33196939       0.47189398      -0.00093596      -0.40271575
N        2.99962787       1.04041307       0.57765850      -0.00014273      -0.00007722      -0.00418057
H        1.11149593       0.39852287      -1.90513735       0.36482317       0.22134421      -0.07517037
H        2.81642528       0.38802787      -1.79400864      -0.00139831      -0.00670056       0.00285458
C        2.90114755       1.57865222       1.80221459      -0.00185084      -0.00152732      -0.00435554
H        3.84743400       1.77596691       2.30327503      -0.00296904       0.00179007      -0.00889136
H        1.69578859       2.35283196       3.40737593      -0.00181046      -0.00539718       0.00532224
C       -0.54126455      -0.58371951      -0.76748102      -1.85375418      -1.62282567       0.66694384
C       -1.83981462      -1.18067408      -0.21462771       0.36096612      -0.48834094      -0.72514668
H        0.31385239      -1.17519906      -0.43145286      -0.00130910       0.00096766       0.00026887
H       -0.57417462      -0.61551646      -1.86528280       0.00506401      -0.00114107      -0.00153069
C       -2.23923762      -0.98427791       1.10623093       0.00085801       0.00116540       0.00151994
C       -2.62209323      -1.96968485      -1.05499485      -0.17438748      -0.06280269       0.10584617
C       -3.41072475      -1.56943431       1.57485147      -0.00057590      -0.00022864       0.00250412
H       -1.63463124      -0.36881734       1.76774412       0.00279127       0.00039569      -0.00215528
C       -4.19244257      -2.35665793       0.73032295      -0.00085562       0.00007530       0.00444464
H       -3.71804542      -1.41065827       2.60566913       0.00224777       0.00235109       0.00346488
C       -3.79609181      -2.55744930      -0.58778897      -0.00098215      -0.00030029       0.00048397
H       -5.10940540      -2.80821202       1.10050113      -0.00081894      -0.00074812       0.00165898
H       -4.40305785      -3.16512639      -1.25466888       0.00032604       0.00030403       0.00219115
H       -2.31692597      -2.12066586      -2.08933020      -0.00093568       0.00092586       0.00244989
27
Lattice="50.0 0.0 0.0 0.0 50.0 0.0 0.0 0.0 50.0" Properties=species:S:1:pos:R:3:forces:R:3 energy=-17660.92506473982 dihedrals="_JSON [55.0, 120.0, 143.0]" pbc="F F F"
C        0.51050476       1.61762119       1.74545631       0.00221169      -0.00156896       0.00114843
C        0.60794713       1.04082927       0.50467949      -1.02041130      -0.64780313      -1.48960534
C        1.70508435       1.89974599       2.42117561       0.00097950      -0.00154137       0.00165254
H       -0.46423604       1.84757740       2.16683559      -0.00310673      -0.00712331      -0.00051966
C        1.86890171       0.78109661      -0.06997578       0.18882523       0.46840660       0.54166410
O       -0.51163241       0.72066386      -0.30881962       1.70077684       2.14089146       1.34368735
N        1.92937142       0.24279503      -1.33196939       0.46807973      -0.00415597      -0.40339717
N        2.99992022       1.04048976       0.57709994      -0.00008208       0.00001703      -0.00405155
H        1.11149593       0.39852287      -1.90513735       0.36531183       0.22120301      -0.07625603
H        2.81647289       0.38783886      -1.79394111      -0.00131957      -0.00617855       0.00265254
C        2.90205503       1.57948683       1.80126921      -0.00169487      -0.00154660      -0.00415853
H        3.84851225       1.77660357       2.30205226      -0.00270993       0.00198985      -0.00861240
H        1.69705597       2.35587005       3.40569657      -0.00169518      -0.00510087       0.00503438
C       -0.54126455      -0.58371951      -0.76748102      -1.87546994      -1.56791437       0.67030465
C       -1.83981462      -1.18067408      -0.21462771       0.33314136      -0.51024598      -0.64946092
H        0.31314485      -1.17607444      -0.43104016      -0.00133412       0.00099376       0.00027334
H       -0.57386750      -0.61573125      -1.86533992       0.00501497      -0.00122867      -0.00140374
C       -2.30351514      -0.88923895       1.06678149       0.00062761       0.00084208       0.00146963
C       -2.55693019      -2.07072452      -1.01103855      -0.15908061      -0.08058938       0.05448268
C       -3.47081250      -1.48091118       1.53917041      -0.00035329      -0.00077190       0.00265121
H       -1.75482802      -0.19224624       1.69406122       0.00268639      -0.00061953      -0.00168482
C       -4.18553156      -2.36960390       0.73828072      -0.00055450      -0.00009992       0.00433136
H       -3.82757773      -1.24513194       2.53886680       0.00262470       0.00143480       0.00394075
C       -3.72556369      -2.66543647      -0.54099463      -0.00080291      -0.00060315       0.00027206
H       -5.09973893      -2.82526360       1.11023099      -0.00044231      -0.00070744       0.00168139
H       -4.27942058      -3.35257014      -1.17617802      -0.00015056       0.00069560       0.00176425
H       -2.20370982      -2.29717482      -2.01614684      -0.00107195       0.00132492       0.00213950
27
Lattice="50.0 0.0 0.0 0.0 50.0 0.0 0.0 0.0 50.0" Properties=species:S:1:pos:R:3:forces:R:3 energy=-17660.92463011148 dihedrals="_JSON [55.0, 120.0, 149.0]" pbc="F F F"
C        0.51131335       1.61636986       1.74612494       0.00224658      -0.00165562       0.00124194
C        0.60794713       1.04082927       0.50467949      -1.00709132      -0.65013021      -1.47772204
C        1.70604074       1.89788497       2.42170742       0.00082770      -0.00130741       0.00143248
H       -0.46238683       1.84667112       2.16962793      -0.00328925      -0.00687993      -0.00041238
C        1.86890171       0.78109661      -0.06997578       0.18796197       0.46590881       0.53856419
O       -0.51163241       0.72066386      -0.30881962       1.72373039       2.12692707       1.30827114
N        1.92937142       0.24279503      -1.33196939       0.46554669      -0.00495239      -0.40580220
N        3.00019154       1.03997188       0.57682888      -0.00009615       0.00003102      -0.00404634
H        1.11149593       0.39852287      -1.90513735       0.36534574       0.22112692      -0.07729512
H        2.81646206       0.38791457      -1.79392637      -0.00128947      -0.00608497       0.00251501
C        2.90284900       1.57807782       1.80133144      -0.00165663      -0.00121106      -0.00421929
H        3.84944915       1.77464157       2.30205433      -0.00265389       0.00207029      -0.00861582
H        1.69809643       2.35277431       3.40678963      -0.00153338      -0.00462946       0.00482458
C       -0.54126455      -0.58371951      -0.76748102      -1.89227944      -1.51825617       0.67222250
C       -1.83981462      -1.18067408      -0.21462771       0.29594187      -0.50743198      -0.57469256
H        0.31238726      -1.17700374      -0.43069671      -0.00124967       0.00108772       0.00007622
H       -0.57359852      -0.61564209      -1.86541304       0.00485665      -0.00118720      -0.00133777
C       -2.37227959      -0.79648670       1.01413764       0.00049340       0.00079833       0.00158661
C       -2.49010365      -2.16485975      -0.95571980      -0.13773929      -0.11500855       0.00743145
C       -3.53717734      -1.39144814       1.48997577      -0.00018150      -0.00099112       0.00266443
H       -1.88166431      -0.02174816       1.59538662       0.00252265      -0.00102035      -0.00105302
C       -4.18239402      -2.37567746       0.74498148      -0.00051476       0.00016103       0.00450642
H       -3.94673545      -1.08094910       2.44817826       0.00285551       0.00120306       0.00436930
C       -3.65490959      -2.76343520      -0.48306292      -0.00070069      -0.00072962       0.00027048
H       -5.09485044      -2.83361691       1.11840429      -0.00041807      -0.00060039       0.00179088
H       -4.15368088      -3.52567817      -1.07684056      -0.00051577       0.00121837       0.00152947
H       -2.08533393      -2.46500187      -1.92159352      -0.00111985       0.00154380       0.00189947
27
Lattice="50.0 0.0 0.0 0.0 50.0 0.0 0.0 0.0 50.0" Properties=species:S:1:pos:R:3:forces:R:3 energy=-17660.925450072777 dihedrals="_JSON [55.0, 120.0, 155.0]" pbc="F F F"
C        0.51177220       1.61148935       1.74841733       0.00215617      -0.00143011       0.00111234
C        0.60794713       1.04082927       0.50467949      -0.99751817      -0.66594549      -1.45924159
C        1.70664583       1.89195471       2.42410256       0.00058501      -0.00110425       0.00119299
H       -0.46115479       1.83849815       2.17528363      -0.00324910      -0.00645308      -0.00025049
C        1.86890171       0.78109661      -0.06997578       0.18586049       0.46674525       0.53357214
O       -0.51163241       0.72066386      -0.30881962       1.75003116       2.11555443       1.26566912
N        1.92937142       0.24279503      -1.33196939       0.46295341      -0.00393525      -0.40804587
N        3.00039327       1.03905029       0.57681361      -0.00009463       0.00007857      -0.00388775
H        1.11149593       0.39852287      -1.90513735       0.36553634       0.22089078      -0.07871374
H        2.81650551       0.38762218      -1.79391187      -0.00123752      -0.00545959       0.00228626
C        2.90337996       1.57467602       1.80233923      -0.00152903      -0.00096908      -0.00400756
H        3.85010591       1.77055590       2.30307791      -0.00257957       0.00228027      -0.00818971
H        1.69877662       2.34320072       3.41085886      -0.00158855      -0.00403082       0.00435074
C       -0.54126455      -0.58371951      -0.76748102      -1.90497409      -1.47480883       0.67324164
C       -1.83981462      -1.18067408      -0.21462771       0.24683962      -0.48598148      -0.50750821
H        0.31165029      -1.17797824      -0.43061861      -0.00117200       0.00119157      -0.00002525
H       -0.57350071      -0.61517088      -1.86550759       0.00459196      -0.00115409      -0.00125515
C       -2.44478367      -0.70836867       0.94781413       0.00035471       0.00057267       0.00164550
C       -2.42234577      -2.25105919      -0.88964469      -0.10647332      -0.15688558      -0.02768881
C       -3.60926997      -1.30402040       1.42556425      -0.00005179      -0.00119290       0.00269515
H       -2.01363990       0.13802647       1.47243426       0.00250260      -0.00148427      -0.00048167
C       -4.18325520      -2.37635822       0.74837948      -0.00063480       0.00045296       0.00434351
H       -4.07442916      -0.92294589       2.33151737       0.00294116       0.00102145       0.00475199
C       -3.58504158      -2.85098551      -0.41552112      -0.00062734      -0.00082810       0.00017406
H       -5.09497198      -2.83519399       1.12249184      -0.00058166      -0.00035929       0.00165653
H       -4.02714844      -3.68294187      -0.95840660      -0.00095619       0.00158382       0.00098551
H       -1.96293997      -2.62138734      -1.80571046      -0.00108486       0.00165044       0.00161832
27
Lattice="50.0 0.0 0.0 0.0 50.0 0.0 0.0 0.0 50.0" Properties=species:S:1:pos:R:3:forces:R:3 energy=-17660.927946215066 dihedrals="_JSON [55.0, 120.0, 161.0]" pbc="F F F"
C        0.51145388       1.60445234       1.75154387       0.00187936      -0.00139834       0.00113339
C        0.60794713       1.04082927       0.50467949      -0.99521878      -0.69169497      -1.44045477
C        1.70631828       1.88402624       2.42757337       0.00049012      -0.00091282       0.00101126
H       -0.46141512       1.82497328       2.18175060      -0.00303609      -0.00562564      -0.00031836
C        1.86890171       0.78109661      -0.06997578       0.18150293       0.47305922       0.52973893
O       -0.51163241       0.72066386      -0.30881962       1.77763650       2.10562351       1.22246448
N        1.92937142       0.24279503      -1.33196939       0.46189144      -0.00211177      -0.40898611
N        3.00035460       1.03831183       0.57712535       0.00011212       0.00000414      -0.00369220
H        1.11149593       0.39852287      -1.90513735       0.36569709       0.22045604      -0.08003343
H        2.81657618       0.38708574      -1.79390782      -0.00098706      -0.00441243       0.00191358
C        2.90316943       1.57077864       1.80398385      -0.00136120      -0.00066734      -0.00380977
H        3.84988809       1.76644478       2.30480285      -0.00242408       0.00212844      -0.00751770
H        1.69834783       2.33039592       3.41654693      -0.00154345      -0.00352101       0.00396050
C       -0.54126455      -0.58371951      -0.76748102      -1.91484328      -1.43881594       0.67019327
C       -1.83981462      -1.18067408      -0.21462771       0.20342318      -0.45790310      -0.45486226
H        0.31093440      -1.17899672      -0.43078388      -0.00131835       0.00136823      -0.00018353
H       -0.57349087      -0.61432130      -1.86563795       0.00432025      -0.00113717      -0.00091323
C       -2.51762830      -0.62830011       0.86949786       0.00013686       0.00046801       0.00176653
C       -2.35439894      -2.32837841      -0.81353714      -0.07607521      -0.19696132      -0.04631518
C       -3.68266809      -1.22344164       1.34822154      -0.00004030      -0.00114570       0.00263042
H       -2.14416612       0.28044909       1.32918677       0.00192495      -0.00170479       0.00045364
C       -4.18570753      -2.37440948       0.74955976      -0.00089565       0.00084575       0.00382388
H       -4.20369131      -0.77896999       2.19283639       0.00273634       0.00118131       0.00486925
C       -3.51610666      -2.92814131      -0.33851191      -0.00065180      -0.00074574       0.00003810
H       -5.09705128      -2.83355372       1.12419305      -0.00095500       0.00001651       0.00130292
H       -3.90155300      -3.82297761      -0.82123350      -0.00131915       0.00182624       0.00028798
H       -1.83904094      -2.76313212      -1.66982681      -0.00108174       0.00178069       0.00149839
27
Lattice="50.0 0.0 0.0 0.0 50.0 0.0 0.0 0.0 50.0" Properties=species:S:1:pos:R:3:forces:R:3 energy=-17660.931761300555 dihedrals="_JSON [55.0, 120.0, 167.0]" pbc="F F F"
C        0.51071887       1.59575752       1.75529748       0.00138995      -0.00057212       0.00080624
C        0.60794713       1.04082927       0.50467949      -0.99663216      -0.72503884      -1.42114844
C        1.70553550       1.87518507       2.43153525      -0.00004325      -0.00088429       0.00035518
H       -0.46269588       1.80710253       2.18870737      -0.00249901      -0.00282436      -0.00063081
C        1.86890171       0.78109661      -0.06997578       0.17729344       0.48691128       0.52128122
O       -0.51163241       0.72066386      -0.30881962       1.80516341       2.09986658       1.18590847
N        1.92937142       0.24279503      -1.33196939       0.46001668      -0.00151039      -0.40605468
N        3.00023179       1.03858096       0.57716761      -0.00016803      -0.00037577      -0.00275320
H        1.11149593       0.39852287      -1.90513735       0.36687224       0.21922221      -0.08213796
H        2.81687971       0.38550595      -1.79375021      -0.00134569      -0.00160120       0.00110509
C        2.90263007       1.56788046       1.80536820      -0.00171909      -0.00093427      -0.00262542
H        3.84935605       1.76493562       2.30560724      -0.00255219       0.00071530      -0.00556956
H        1.69741483       2.31583168       3.42308690      -0.00154915      -0.00273702       0.00302508
C       -0.54126455      -0.58371951      -0.76748102      -1.92528532      -1.41168378       0.66055816
C       -1.83981462      -1.18067408      -0.21462771       0.17136779      -0.43432936      -0.41605856
H        0.31034293      -1.18007559      -0.43158891      -0.00106442       0.00141773       0.00080843
H       -0.57380728      -0.61291677      -1.86578772       0.00454611      -0.00132362      -0.00094418
C       -2.58887674      -0.55839531       0.78106696      -0.00004737       0.00038147       0.00175490
C       -2.28700758      -2.39597028      -0.72823101      -0.05206814      -0.22592598      -0.04936319
C       -3.75516379      -1.15215403       1.25974609      -0.00015042      -0.00125339       0.00212497
H       -2.26920679       0.40221692       1.16990932       0.00170341      -0.00159317       0.00084975
C       -4.18907229      -2.37086451       0.74847412      -0.00105253       0.00112340       0.00307585
H       -4.33099829      -0.65276640       2.03529805       0.00198301       0.00110885       0.00443299
C       -3.44895046      -2.99429493      -0.25318656      -0.00052122      -0.00101803      -0.00001103
H       -5.10049413      -2.82968603       1.12331787      -0.00142474       0.00017814       0.00050898
H       -3.77895181      -3.94391302      -0.66747475      -0.00105905       0.00142335      -0.00020936
H       -1.71549782      -2.88765226      -1.51547295      -0.00115427       0.00125728       0.00091108
27
Lattice="50.0 0.0 0.0 0.0 50.0 0.0 0.0 0.0 50.0" Properties=species:S:1:pos:R:3:forces:R:3 energy=-17660.935874595358 dihedrals="_JSON [55.0, 120.0, 173.0]" pbc="F F F"
C        0.50942799       1.59197820       1.75676862      -0.00036273      -0.00150923      -0.00046225
C        0.60794713       1.04082927       0.50467949      -1.00457815      -0.74282545      -1.41273229
C        1.70401476       1.87171883       2.43331063       0.00261048      -0.00035250       0.00172864
H       -0.46507360       1.79794209       2.19040200      -0.00024522      -0.00334007      -0.00073744
C        1.86890171       0.78109661      -0.06997578       0.17370261       0.49577457       0.52322541
O       -0.51163241       0.72066386      -0.30881962       1.82643948       2.09722909       1.16174139
N        1.92937142       0.24279503      -1.33196939       0.46864855      -0.00093504      -0.40802672
N        3.00000052       1.03868518       0.57764797      -0.00443952       0.00108832       0.00008021
H        1.11149593       0.39852287      -1.90513735       0.36679246       0.21858438      -0.08279993
H        2.81708699       0.38506677      -1.79382682      -0.00810631      -0.00167090       0.00443922
C        2.90151187       1.56683084       1.80641542      -0.00332852      -0.00130461      -0.00233069
H        3.84800531       1.76437680       2.30701894      -0.00405077       0.00027408      -0.00666259
H        1.69566895       2.31030476       3.42589095      -0.00154199      -0.00483724      -0.00019920
C       -0.54126455      -0.58371951      -0.76748102      -1.93793557      -1.39402992       0.65440048
C       -1.83981462      -1.18067408      -0.21462771       0.15830508      -0.42347136      -0.38928309
H        0.30958661      -1.18100976      -0.43230535       0.00390208      -0.00171292       0.00265302
H       -0.57383203      -0.61142436      -1.86570933       0.00405516      -0.00104533      -0.00892256
C       -2.65664333      -0.50041309       0.68521255      -0.00227787      -0.00181746       0.00124579
C       -2.22091005      -2.45309426      -0.63466093      -0.03631560      -0.23606941      -0.04603438
C       -3.82436286      -1.09294622       1.16289383      -0.00068525       0.00188722       0.00302859
H       -2.38585557       0.50122083       1.00040555       0.00156381       0.00120322       0.00129524
C       -4.19230250      -2.36747951       0.74552306      -0.00044788      -0.00227263       0.00048798
H       -4.45267086      -0.54873978       1.86403568       0.00150968       0.00171653       0.00319753
C       -3.38391137      -3.04963313      -0.16092466      -0.00202255       0.00196217       0.00319736
H       -5.10432151      -2.82554638       1.11984647      -0.00158650       0.00011779       0.00055542
H       -3.66046719      -4.04488179      -0.50026423      -0.00139106      -0.00117969      -0.00078956
H       -1.59464310      -2.99236635      -1.34526925       0.00178608      -0.00146361      -0.00229555
27
Lattice="50.0 0.0 0.0 0.0 50.0 0.0 0.0 0.0 50.0" Properties=species:S:1:pos:R:3:forces:R:3 energy=-17660.939601659826 dihedrals="_JSON [55.0, 120.0, 179.0]" pbc="F F F"
C        0.50807524       1.59482881       1.75519739       0.00186442      -0.00216971       0.00157423
C        0.60794713       1.04082927       0.50467949      -1.01880449      -0.74235634      -1.41853297
C        1.70237575       1.87674507       2.43134206       0.00020797      -0.00213209       0.00127181
H       -0.46723610       1.80056684       2.18683335      -0.00283458      -0.00626663       0.00049607
C        1.86890171       0.78109661      -0.06997578       0.16006966       0.50449334       0.53265899
O       -0.51163241       0.72066386      -0.30881962       1.84036046       2.09797945       1.14977540
N        1.92937142       0.24279503      -1.33196939       0.47316291      -0.00484138      -0.40980660
N        2.99943297       1.04017369       0.57785921      -0.00000565      -0.00037761      -0.00339633
H        1.11149593       0.39852287      -1.90513735       0.36310134       0.21833465      -0.07975432
H        2.81640506       0.38770540      -1.79407905      -0.00100744      -0.00413802       0.00177993
C        2.90009813       1.57059247       1.80562843      -0.00136331      -0.00127214      -0.00303438
H        3.84625952       1.76933789       2.30629973      -0.00245554       0.00091989      -0.00655880
H        1.69374302       2.31822377       3.42251698      -0.00172214      -0.00498879       0.00448849
C       -0.54126455      -0.58371951      -0.76748102      -1.94251143      -1.39218628       0.63275581
C       -1.83981462      -1.18067408      -0.21462771       0.16269828      -0.42418462      -0.37365844
H        0.30900833      -1.18203814      -0.43245603      -0.00096727       0.00152374      -0.00102561
H       -0.57319341      -0.60999539      -1.86612977       0.00345466      -0.00071045      -0.00111544
C       -2.71999497      -0.45491473       0.58455136      -0.00078248       0.00079815       0.00120389
C       -2.15683053      -2.49912449      -0.53385207      -0.02530911      -0.24367073      -0.03432446
C       -3.88725908      -1.04748583       1.06353391      -0.00115630      -0.00073552       0.00108758
H       -2.49470113       0.57855336       0.82399124       0.00052216      -0.00107113       0.00053630
C       -4.19117515      -2.36741610       0.74787195      -0.00225600       0.00186684       0.00181270
H       -4.56469400      -0.46847733       1.68670979       0.00047240       0.00282412       0.00267253
C       -3.31901231      -3.09562385      -0.05799489      -0.00059336      -0.00104616      -0.00030127
H       -5.10186311      -2.82599525       1.12482432      -0.00208608       0.00003650      -0.00055052
H       -3.54362734      -4.12804308      -0.31486897      -0.00123981       0.00150894      -0.00131650
H       -1.47878310      -3.07597028      -1.16300588      -0.00081926       0.00186196       0.00126193
27
Lattice="50.0 0.0 0.0 0.0 50.0 0.0 0.0 0.0 50.0" Properties=species:S:1:pos:R:3:forces:R:3 energy=-17660.942709533476 dihedrals="_JSON [55.0, 120.0, 185.0]" pbc="F F F"
C        0.50710679       1.59099592       1.75668775       0.00146289      -0.00145280       0.00126344
C        0.60794713       1.04082927       0.50467949      -1.02828682      -0.75932343      -1.41447012
C        1.70123534       1.87317317       2.43311017      -0.00015005      -0.00211795       0.00079324
H       -0.46924042       1.79190756       2.18818456      -0.00241853      -0.00389227      -0.00006990
C        1.86890171       0.78109661      -0.06997578       0.15596151       0.51357939       0.53074520
O       -0.51163241       0.72066386      -0.30881962       1.84331900       2.10943025       1.15189596
N        1.92937142       0.24279503      -1.33196939       0.47373978      -0.00569579      -0.40619315
N        2.99918301       1.04072582       0.57804334      -0.00022227      -0.00053576      -0.00268520
H        1.11149593       0.39852287      -1.90513735       0.36380632       0.21702006      -0.08095022
H        2.81666304       0.38640504      -1.79394424      -0.00147382      -0.00192278       0.00123752
C        2.89922460       1.56999624       1.80632495      -0.00186749      -0.00150938      -0.00225393
H        3.84528079       1.76999782       2.30669401      -0.00265089      -0.00021510      -0.00529737
H        1.69239910       2.31227675       3.42535435      -0.00162486      -0.00470799       0.00394580
C       -0.54126455      -0.58371951      -0.76748102      -1.94857771      -1.40257094       0.61758182
C       -1.83981462      -1.18067408      -0.21462771       0.18254386      -0.43157526      -0.38705342
H        0.30891502      -1.18289387      -0.43427381      -0.00079586       0.00150606      -0.00004166
H       -0.57390627      -0.60789430      -1.86628888       0.00378973      -0.00095436      -0.00125537
C       -2.78336096      -0.41854121       0.47058082      -0.00083100       0.00099422       0.00102521
C       -2.09547108      -2.53355664      -0.42690891      -0.02976559      -0.23025067      -0.01561360
C       -3.95505169      -1.00830685       0.94183247      -0.00094352      -0.00067015       0.00109840
H       -2.59998718       0.63846428       0.63058324       0.00007838      -0.00055067       0.00034714
C       -4.19975683      -2.36134318       0.73142124      -0.00199915       0.00171919       0.00204235
H       -4.68259549      -0.40177295       1.47600904       0.00031906       0.00286665       0.00227948
C       -3.26267056      -3.12673659       0.04127594      -0.00027116      -0.00118154       0.00051312
H       -5.11433543      -2.81739701       1.10199407      -0.00167803      -0.00015532       0.00035837
H       -3.43978983      -4.18582567      -0.12987000      -0.00045700       0.00094356      -0.00016864
H       -1.36535741      -3.13917558      -0.96382714      -0.00100676       0.00122279       0.00092552
27
Lattice="50.0 0.0 0.0 0.0 50.0 0.0 0.0 0.0 50.0" Properties=species:S:1:pos:R:3:forces:R:3 energy=-17660.944580143634 dihedrals="_JSON [55.0, 120.0, 191.0]" pbc="F F F"
C        0.50649535       1.59032281       1.75686963       0.00152565      -0.00147329       0.00127139
C        0.60794713       1.04082927       0.50467949      -1.03872473      -0.76327668      -1.41485268
C        1.70050587       1.87222789       2.43363285      -0.00004814      -0.00205734       0.00079910
H       -0.47048001       1.79013660       2.18730337      -0.00242137      -0.00397446      -0.00012167
C        1.86890171       0.78109661      -0.06997578       0.15160267       0.51489479       0.53530624
O       -0.51163241       0.72066386      -0.30881962       1.83282978       2.12836344       1.16396495
N        1.92937142       0.24279503      -1.33196939       0.47696550      -0.00569219      -0.40733557
N        2.99900620       1.04054149       0.57842752      -0.00016434      -0.00052410      -0.00284578
H        1.11149593       0.39852287      -1.90513735       0.36288158       0.21650095      -0.08051046
H        2.81659165       0.38668900      -1.79400291      -0.00131964      -0.00228957       0.00126847
C        2.89864355       1.56936799       1.80692600      -0.00193503      -0.00144715      -0.00248289
H        3.84457685       1.76915416       2.30763277      -0.00270963      -0.00003310      -0.00554077
H        1.69155698       2.31080401       3.42611398      -0.00165305      -0.00470132       0.00407346
C       -0.54126455      -0.58371951      -0.76748102      -1.95248396      -1.42421447       0.60261798
C       -1.83981462      -1.18067408      -0.21462771       0.22545872      -0.45022855      -0.41723717
H        0.30876214      -1.18359576      -0.43554278      -0.00086177       0.00159327      -0.00041043
H       -0.57407632      -0.60609297      -1.86643917       0.00351331      -0.00085092      -0.00122010
C       -2.84193697      -0.39514370       0.35084971      -0.00068464       0.00111585       0.00107930
C       -2.03750399      -2.55601347      -0.31500315      -0.04645938      -0.20697144       0.01221252
C       -4.01710778      -0.98369383       0.81390915      -0.00084474      -0.00037364       0.00156154
H       -2.69832709       0.67742707       0.42802606       0.00048617      -0.00045715       0.00048918
C       -4.20585795      -2.35866148       0.71444814      -0.00206424       0.00180247       0.00233924
H       -4.79156002      -0.36008428       1.25423040       0.00045093       0.00321038       0.00254646
C       -3.20884041      -3.14766990       0.14599570      -0.00018585      -0.00105529       0.00093278
H       -5.12365799      -2.81352690       1.07850326      -0.00137231      -0.00018438       0.00119524
H       -3.34179486      -4.22384968       0.06530437      -0.00044333       0.00096524       0.00018308
H       -1.25938620      -3.17914537      -0.75546089      -0.00133814       0.00135865       0.00071661
27
Lattice="50.0 0.0 0.0 0.0 50.0 0.0 0.0 0.0 50.0" Properties=species:S:1:pos:R:3:forces:R:3 energy=-17660.94524257405 dihedrals="_JSON [55.0, 120.0, 197.0]" pbc="F F F"
C        0.50618929       1.58986885       1.75701450       0.00154165      -0.00147082       0.00118471
C        0.60794713       1.04082927       0.50467949      -1.04795982      -0.76469409      -1.41591063
C        1.70015705       1.87129569       2.43407807      -0.00004362      -0.00189963       0.00081763
H       -0.47120315       1.78924879       2.18653352      -0.00227687      -0.00391201      -0.00010555
C        1.86890171       0.78109661      -0.06997578       0.14941471       0.51371762       0.53885788
O       -0.51163241       0.72066386      -0.30881962       1.81203910       2.15260901       1.18270699
N        1.92937142       0.24279503      -1.33196939       0.47864376      -0.00551116      -0.40834623
N        2.99893494       1.04015328       0.57871802      -0.00019111      -0.00037424      -0.00278943
H        1.11149593       0.39852287      -1.90513735       0.36256541       0.21611516      -0.08012245
H        2.81658259       0.38670993      -1.79402311      -0.00143261      -0.00244269       0.00137801
C        2.89836495       1.56850068       1.80744829      -0.00199691      -0.00129735      -0.00261046
H        3.84423919       1.76786208       2.30845313      -0.00273234       0.00021056      -0.00573109
H        1.69116821       2.30939336       3.42678164      -0.00165390      -0.00463298       0.00394080
C       -0.54126455      -0.58371951      -0.76748102      -1.96080061      -1.45024954       0.57277286
C       -1.83981462      -1.18067408      -0.21462771       0.29236865      -0.47857734      -0.42411420
H        0.30838531      -1.18419588      -0.43605550      -0.00076588       0.00153032      -0.00062836
H       -0.57332908      -0.60458638      -1.86660014       0.00320178      -0.00076429      -0.00139710
C       -2.89180320      -0.38588847       0.23635195      -0.00064126       0.00126524       0.00102511
C       -1.98356433      -2.56624894      -0.19936085      -0.07339252      -0.17574697       0.02949528
C       -4.06577066      -0.97553398       0.69966836      -0.00099912      -0.00005310       0.00153950
H       -2.78531664       0.69404231       0.22882146       0.00064152      -0.00026782       0.00044952
C       -4.20258739      -2.36072610       0.71459869      -0.00228557       0.00180696       0.00203950
H       -4.88003591      -0.34620820       1.05105012       0.00018034       0.00341311       0.00207777
C       -3.15484345      -3.15868918       0.26237239      -0.00024956      -0.00086942       0.00106121
H       -5.11992629      -2.81621025       1.07908208      -0.00128033      -0.00015725       0.00147662
H       -3.24742891      -4.24204000       0.27441191      -0.00047978       0.00097747       0.00033419
H       -1.16451778      -3.19498434      -0.54743886      -0.00141513       0.00127524       0.00059792
27
Lattice="50.0 0.0 0.0 0.0 50.0 0.0 0.0 0.0 50.0" Properties=species:S:1:pos:R:3:forces:R:3 energy=-17660.944217373733 dihedrals="_JSON [55.0, 120.0, 203.0]" pbc="F F F"
C        0.50612287       1.59072365       1.75663866       0.00166861      -0.00153994       0.00121283
C        0.60794713       1.04082927       0.50467949      -1.05706497      -0.76154955      -1.41771831
C        1.70010729       1.87241194       2.43357872       0.00013662      -0.00190887       0.00096950
H       -0.47144396       1.79067334       2.18531834      -0.00224817      -0.00419943      -0.00026278
C        1.86890171       0.78109661      -0.06997578       0.14822321       0.51385736       0.54215484
O       -0.51163241       0.72066386      -0.30881962       1.78325587       2.17876027       1.20624982
N        1.92937142       0.24279503      -1.33196939       0.48097187      -0.00636589      -0.41031849
N        2.99893990       1.04035212       0.57865981      -0.00015424      -0.00046482      -0.00296533
H        1.11149593       0.39852287      -1.90513735       0.36171001       0.21569655      -0.07909202
H        2.81648160       0.38723942      -1.79407498      -0.00142000      -0.00311686       0.00157784
C        2.89833810       1.56919038       1.80721109      -0.00208696      -0.00145410      -0.00286962
H        3.84420060       1.76876610       2.30818584      -0.00287887       0.00007847      -0.00612641
H        1.69112308       2.31121075       3.42597842      -0.00163205      -0.00478057       0.00416798
C       -0.54126455      -0.58371951      -0.76748102      -1.96688547      -1.48322161       0.54134128
C       -1.83981462      -1.18067408      -0.21462771       0.37234250      -0.51071979      -0.43494113
H        0.30819007      -1.18455921      -0.43654474      -0.00077983       0.00162534      -0.00088433
H       -0.57264972      -0.60318506      -1.86673121       0.00307867      -0.00076244      -0.00150782
C       -2.93697710      -0.38846437       0.11833719      -0.00052480       0.00154205       0.00103145
C       -1.93424310      -2.56415091      -0.08124901      -0.10970370      -0.13980457       0.04740667
C       -4.11010231      -0.97903679       0.58085676      -0.00102382       0.00045261       0.00172146
H       -2.86423632       0.69049456       0.02290812       0.00120717       0.00003966       0.00047085
C       -4.19956742      -2.36258654       0.71292224      -0.00250774       0.00198985       0.00212287
H       -4.96108733      -0.35344245       0.83961132       0.00018555       0.00391126       0.00199597
C       -3.10583275      -3.15725351       0.38085134      -0.00032289      -0.00058665       0.00132549
H       -5.11698776      -2.81871557       1.07643703      -0.00122390       0.00010094       0.00204350
H       -3.16248974      -4.23792848       0.48721796      -0.00055280       0.00113879       0.00054151
H       -1.07838831      -3.18855696      -0.33493834      -0.00176987       0.00128194       0.00035239
27
Lattice="50.0 0.0 0.0 0.0 50.0 0.0 0.0 0.0 50.0" Properties=species:S:1:pos:R:3:forces:R:3 energy=-17660.941945058865 dihedrals="_JSON [55.0, 120.0, 209.0]" pbc="F F F"
C        0.50620247       1.59178580       1.75620293       0.00176993      -0.00158531       0.00128573
C        0.60794713       1.04082927       0.50467949      -1.06536823      -0.75727542      -1.41998473
C        1.70023271       1.87385050       2.43291447       0.00041856      -0.00197136       0.00107852
H       -0.47138515       1.79261277       2.18427171      -0.00232793      -0.00454088      -0.00051025
C        1.86890171       0.78109661      -0.06997578       0.14820901       0.51383091       0.54539093
O       -0.51163241       0.72066386      -0.30881962       1.75220763       2.20409422       1.23155946
N        1.92937142       0.24279503      -1.33196939       0.48304311      -0.00718792      -0.41258846
N        2.99899245       1.04061075       0.57850810      -0.00009243      -0.00059184      -0.00320268
H        1.11149593       0.39852287      -1.90513735       0.36088133       0.21541341      -0.07783394
H        2.81636709       0.38786247      -1.79412885      -0.00143994      -0.00394631       0.00182381
C        2.89845365       1.57009721       1.80681429      -0.00223742      -0.00167130      -0.00314731
H        3.84432511       1.76996902       2.30768828      -0.00296591      -0.00013230      -0.00662537
H        1.69127640       2.31355654       3.42491779      -0.00156797      -0.00497217       0.00444757
C       -0.54126455      -0.58371951      -0.76748102      -1.97420064      -1.51811959       0.50179334
C       -1.83981462      -1.18067408      -0.21462771       0.45648562      -0.53922740      -0.42873169
H        0.30797078      -1.18480719      -0.43672866      -0.00079850       0.00181299      -0.00106407
H       -0.57174931      -0.60195522      -1.86684475       0.00310009      -0.00082974      -0.00162471
C       -2.97583130      -0.40307722       0.00351625      -0.00041515       0.00180633       0.00127427
C       -1.89008066      -2.54974236       0.03803831      -0.14909637      -0.10534116       0.05377993
C       -4.14644587      -0.99468197       0.46928287      -0.00106612       0.00084083       0.00224163
H       -2.93437556       0.66630946      -0.18155818       0.00165504       0.00027974       0.00089538
C       -4.19348824      -2.36466210       0.71942546      -0.00262504       0.00219570       0.00231583
H       -5.02900642      -0.38224880       0.63802901       0.00026703       0.00448597       0.00236820
C       -3.06047778      -3.14369272       0.50413299      -0.00035862      -0.00041970       0.00155507
H       -5.10987404      -2.82159019       1.08457476      -0.00108768       0.00040698       0.00285976
H       -3.08543121      -4.21216610       0.70446745      -0.00033718       0.00124448       0.00068915
H       -1.00301550      -3.16028354      -0.12485589      -0.00205221       0.00140083      -0.00004537
27
Lattice="50.0 0.0 0.0 0.0 50.0 0.0 0.0 0.0 50.0" Properties=species:S:1:pos:R:3:forces:R:3 energy=-17660.93854481076 dihedrals="_JSON [55.0, 120.0, 215.0]" pbc="F F F"
C        0.50632567       1.59249075       1.75592945       0.00186163      -0.00160026       0.00133054
C        0.60794713       1.04082927       0.50467949      -1.07258879      -0.75399585      -1.42282874
C        1.70041140       1.87471270       2.43249155       0.00060806      -0.00195028       0.00120239
H       -0.47124350       1.79408575       2.18357093      -0.00238857      -0.00479610      -0.00071633
C        1.86890171       0.78109661      -0.06997578       0.14935201       0.51293898       0.54845943
O       -0.51163241       0.72066386      -0.30881962       1.72162137       2.22596450       1.25770345
N        1.92937142       0.24279503      -1.33196939       0.48433424      -0.00740675      -0.41456329
N        2.99906446       1.04066237       0.57840953      -0.00006661      -0.00068379      -0.00340361
H        1.11149593       0.39852287      -1.90513735       0.36037111       0.21526665      -0.07667279
H        2.81628829       0.38830251      -1.79416568      -0.00148890      -0.00461363       0.00204115
C        2.89860720       1.57052673       1.80658447      -0.00229730      -0.00180055      -0.00337301
H        3.84449626       1.77048450       2.30742335      -0.00304671      -0.00023585      -0.00707884
H        1.69149886       2.31501887       3.42423436      -0.00150261      -0.00507672       0.00466450
C       -0.54126455      -0.58371951      -0.76748102      -1.98187194      -1.55389161       0.45570667
C       -1.83981462      -1.18067408      -0.21462771       0.53581559      -0.55750644      -0.40939745
H        0.30776181      -1.18494468      -0.43670501      -0.00081872       0.00198067      -0.00112320
H       -0.57078647      -0.60087513      -1.86693562       0.00315409      -0.00092073      -0.00173451
C       -3.00895322      -0.42882755      -0.10810270      -0.00036344       0.00208798       0.00136563
C       -1.85156086      -2.52318116       0.15719418      -0.18530584      -0.07588932       0.05392375
C       -4.17619313      -1.02037790       0.36443435      -0.00114766       0.00116316       0.00257451
H       -2.99620828       0.62190978      -0.38447390       0.00208554       0.00060411       0.00117944
C       -4.18589594      -2.36481972       0.73292473      -0.00273661       0.00234141       0.00247666
H       -5.08559536      -0.42973900       0.44538144       0.00023685       0.00482727       0.00257011
C       -3.01980175      -3.11698420       0.63068629      -0.00037525      -0.00023134       0.00181168
H       -5.10047458      -2.82212646       1.10213052      -0.00102171       0.00065403       0.00354978
H       -3.01734967      -4.16401201       0.92416337      -0.00009932       0.00137604       0.00078121
H       -0.93832382      -3.11136612       0.08173166      -0.00232052       0.00139443      -0.00044912
27
Lattice="50.0 0.0 0.0 0.0 50.0 0.0 0.0 0.0 50.0" Properties=species:S:1:pos:R:3:forces:R:3 energy=-17660.93498169593 dihedrals="_JSON [55.0, 120.0, 221.0]" pbc="F F F"
C        0.50653125       1.59044318       1.75689066       0.00213144      -0.00205389       0.00117718
C        0.60794713       1.04082927       0.50467949      -1.07585218      -0.75444679      -1.42280333
C        1.70070032       1.86899606       2.43487426       0.00027996      -0.00119425       0.00126899
H       -0.47098198       1.79275504       2.18426366      -0.00234117      -0.00606136      -0.00023461
C        1.86890171       0.78109661      -0.06997578       0.15215606       0.49526460       0.55472498
O       -0.51163241       0.72066386      -0.30881962       1.68870300       2.24047998       1.27986149
N        1.92937142       0.24279503      -1.33196939       0.48239789      -0.00080021      -0.41643892
N        2.99915898       1.03715179       0.57969356      -0.00039219       0.00039053      -0.00371533
H        1.11149593       0.39852287      -1.90513735       0.36188327       0.21608415      -0.07686801
H        2.81641171       0.38761807      -1.79414017      -0.00157069      -0.00493654       0.00216645
C        2.89878339       1.56379553       1.80925515      -0.00201979      -0.00025062      -0.00400739
H        3.84467570       1.75939815       2.31183255      -0.00328448       0.00265281      -0.00813388
H        1.69192931       2.30654526       3.42784937      -0.00174270      -0.00439044       0.00419805
C       -0.54126455      -0.58371951      -0.76748102      -1.98710507      -1.59529414       0.36739677
C       -1.83981462      -1.18067408      -0.21462771       0.61525062      -0.53488645      -0.31478086
H        0.30715553      -1.18500738      -0.43559123      -0.00040335       0.00185026      -0.00171319
H       -0.56814251      -0.59984656      -1.86708769       0.00237058      -0.00060694      -0.00218572
C       -3.03085945      -0.45625884      -0.19303381      -0.00076032       0.00162745      -0.00000265
C       -1.81910574      -2.48475831       0.27491310      -0.21880846      -0.05957434       0.04020136
C       -4.18910482      -1.03739489       0.31212537      -0.00223568       0.00028287       0.00001861
H       -3.04160013       0.56789956      -0.55688068       0.00119951       0.00013740      -0.00070291
C       -4.16715214      -2.34431657       0.79811539      -0.00358573       0.00125629       0.00002880
H       -5.11544778      -0.46822647       0.32940709      -0.00107560       0.00335654      -0.00125542
C       -2.97958821      -3.06863556       0.78014175      -0.00067198      -0.00048128       0.00100698
H       -5.07464372      -2.79306608       1.19432843      -0.00179307      -0.00065079       0.00079106
H       -2.95368434      -4.08497017       1.16586093      -0.00050334       0.00102616       0.00004312
H       -0.88800053      -3.04885406       0.26805280      -0.00222653       0.00121899      -0.00004162
27
Lattice="50.0 0.0 0.0 0.0 50.0 0.0 0.0 0.0 50.0" Properties=species:S:1:pos:R:3:forces:R:3 energy=-17660.930915124194 dihedrals="_JSON [55.0, 120.0, 227.0]" pbc="F F F"
C        0.50666799       1.59052838       1.75689523       0.00217468      -0.00200782       0.00110686
C        0.60794713       1.04082927       0.50467949      -1.08015223      -0.75366709      -1.42430667
C        1.70089327       1.86902079       2.43483231       0.00030044      -0.00114290       0.00136676
H       -0.47081557       1.79318863       2.18413317      -0.00227064      -0.00600033      -0.00045183
C        1.86890171       0.78109661      -0.06997578       0.15444022       0.49344863       0.55613556
O       -0.51163241       0.72066386      -0.30881962       1.65839390       2.25028870       1.30624885
N        1.92937142       0.24279503      -1.33196939       0.48232432       0.00007083      -0.41689989
N        2.99923559       1.03695516       0.57968492      -0.00036209       0.00040135      -0.00382827
H        1.11149593       0.39852287      -1.90513735       0.36210792       0.21592136      -0.07615211
H        2.81642657       0.38758416      -1.79412295      -0.00155230      -0.00502910       0.00219292
C        2.89893779       1.56361320       1.80926094      -0.00191946      -0.00024306      -0.00413343
H        3.84486324       1.75907122       2.31185364      -0.00334497       0.00273465      -0.00830098
H        1.69218101       2.30672127       3.42774914      -0.00170076      -0.00447444       0.00423544
C       -0.54126455      -0.58371951      -0.76748102      -1.99011043      -1.63801172       0.30745548
C       -1.83981462      -1.18067408      -0.21462771       0.67340958      -0.51505740      -0.27236523
H        0.30714567      -1.18485071      -0.43550674      -0.00044930       0.00193717      -0.00158674
H       -0.56739904      -0.59890417      -1.86713983       0.00237726      -0.00065534      -0.00221091
C       -3.05295353      -0.49785226      -0.29377183      -0.00069546       0.00174743      -0.00005657
C       -1.79307088      -2.43489480       0.38990531      -0.24129212      -0.04602718       0.03415033
C       -4.20829898      -1.07110812       0.22593308      -0.00234008       0.00041348      -0.00007528
H       -3.08413292       0.48957711      -0.74793893       0.00133840       0.00003680      -0.00113138
C       -4.16067292      -2.32893368       0.82708800      -0.00374535       0.00101762      -0.00052108
H       -5.15244395      -0.53530117       0.16423991      -0.00119485       0.00324187      -0.00192766
C       -2.95128288      -3.01107781       0.91004302      -0.00084864      -0.00047873       0.00064968
H       -5.06636968      -2.77211258       1.23355733      -0.00190318      -0.00064950       0.00062395
H       -2.90689656      -3.98837234       1.38471589      -0.00058451       0.00110584       0.00001480
H       -0.84500974      -2.96498577       0.46078386      -0.00240031       0.00107884      -0.00023259
27
Lattice="50.0 0.0 0.0 0.0 50.0 0.0 0.0 0.0 50.0" Properties=species:S:1:pos:R:3:forces:R:3 energy=-17660.92743217522 dihedrals="_JSON [55.0, 120.0, 233.0]" pbc="F F F"
C        0.50678779       1.59115077       1.75665602       0.00222073      -0.00206017       0.00115961
C        0.60794713       1.04082927       0.50467949      -1.08348851      -0.75277203      -1.42619678
C        1.70106947       1.86999986       2.43437890       0.00033794      -0.00122710       0.00150112
H       -0.47066886       1.79436826       2.18366820      -0.00227177      -0.00614752      -0.00049492
C        1.86890171       0.78109661      -0.06997578       0.15698968       0.49276641       0.55668684
O       -0.51163241       0.72066386      -0.30881962       1.63330599       2.25402060       1.33278318
N        1.92937142       0.24279503      -1.33196939       0.48241863       0.00051834      -0.41693704
N        2.99931144       1.03708832       0.57955031      -0.00039083       0.00037607      -0.00390849
H        1.11149593       0.39852287      -1.90513735       0.36227794       0.21571051      -0.07535137
H        2.81643248       0.38762780      -1.79410461      -0.00160108      -0.00517984       0.00226438
C        2.89908226       1.56423017       1.80893842      -0.00191737      -0.00033503      -0.00415639
H        3.84503538       1.75991062       2.31141423      -0.00340343       0.00263592      -0.00847341
H        1.69242139       2.30838539       3.42699821      -0.00168944      -0.00467103       0.00443557
C       -0.54126455      -0.58371951      -0.76748102      -1.99117258      -1.68263693       0.24855886
C       -1.83981462      -1.18067408      -0.21462771       0.71027688      -0.47883954      -0.23563769
H        0.30722014      -1.18458659      -0.43540061      -0.00044816       0.00207865      -0.00135831
H       -0.56698571      -0.59814183      -1.86715978       0.00249556      -0.00075961      -0.00227041
C       -3.07013041      -0.54845685      -0.39092997      -0.00075569       0.00170887      -0.00025328
C       -1.77374152      -2.37413692       0.50091093      -0.25132379      -0.03972129       0.03210484
C       -4.22360485      -1.11077646       0.14416681      -0.00243114       0.00028326      -0.00034453
H       -3.11816418       0.39217049      -0.93487271       0.00153195       0.00009677      -0.00099700
C       -4.15639888      -2.30780304       0.85760900      -0.00382960       0.00068509      -0.00095464
H       -5.18139922      -0.61486013       0.00653469      -0.00127661       0.00294232      -0.00241764
C       -2.93034720      -2.93959284       1.03674904      -0.00089271      -0.00058335       0.00048303
H       -5.06083101      -2.74324888       1.27511088      -0.00187718      -0.00077348       0.00052611
H       -2.87193605      -3.86945666       1.59739687      -0.00060014       0.00088867      -0.00041164
H       -0.81284113      -2.86436434       0.64561834      -0.00248529       0.00099544      -0.00034002
27
Lattice="50.0 0.0 0.0 0.0 50.0 0.0 0.0 0.0 50.0" Properties=species:S:1:pos:R:3:forces:R:3 energy=-17660.92525594895 dihedrals="_JSON [55.0, 120.0, 239.0]" pbc="F F F"
C        0.50680408       1.58910724       1.75757651       0.00219345      -0.00178203       0.00102479
C        0.60794713       1.04082927       0.50467949      -1.08584357      -0.75926328      -1.42547474
C        1.70108608       1.86666206       2.43585293       0.00043295      -0.00086667       0.00127513
H       -0.47069825       1.79158761       2.18483229      -0.00210332      -0.00556935      -0.00063072
C        1.86890171       0.78109661      -0.06997578       0.16012450       0.48843305       0.55734364
O       -0.51163241       0.72066386      -0.30881962       1.60957000       2.25711076       1.35473707
N        1.92937142       0.24279503      -1.33196939       0.48075349       0.00433989      -0.41585918
N        2.99933821       1.03598983       0.57998213      -0.00034287       0.00052319      -0.00385516
H        1.11149593       0.39852287      -1.90513735       0.36321288       0.21576244      -0.07545852
H        2.81655755       0.38695784      -1.79405428      -0.00156916      -0.00470149       0.00214959
C        2.89908509       1.56155617       1.81005258      -0.00189632      -0.00002126      -0.00422864
H        3.84503090       1.75614938       2.31296458      -0.00320645       0.00303025      -0.00851281
H        1.69244029       2.30325661       3.42926867      -0.00155276      -0.00403930       0.00408216
C       -0.54126455      -0.58371951      -0.76748102      -1.98809754      -1.72733437       0.20125440
C       -1.83981462      -1.18067408      -0.21462771       0.73287715      -0.43517634      -0.21194095
H        0.30744104      -1.18412306      -0.43524170      -0.00048649       0.00211113      -0.00110011
H       -0.56702229      -0.59776790      -1.86714162       0.00252826      -0.00079065      -0.00215689
C       -3.08229222      -0.60905959      -0.48659865      -0.00072432       0.00175809      -0.00037992
C       -1.76132945      -2.30315036       0.60671378      -0.25388503      -0.03787601       0.03325600
C       -4.23584644      -1.15962804       0.06026896      -0.00236939       0.00044817      -0.00038435
H       -3.14124768       0.27554433      -1.11712450       0.00171684       0.00026487      -0.00090061
C       -4.15592318      -2.28510538       0.88084886      -0.00377595       0.00054990      -0.00117917
H       -5.20338419      -0.71160644      -0.15270694      -0.00126447       0.00282824      -0.00255645
C       -2.91790794      -2.85687872       1.15481205      -0.00099298      -0.00056238       0.00023990
H       -5.06038590      -2.71263969       1.30638850      -0.00188284      -0.00063880       0.00050986
H       -2.85079722      -3.73164008       1.79720273      -0.00088663       0.00078320      -0.00068274
H       -0.79136341      -2.74651844       0.82365963      -0.00252943       0.00067874      -0.00057157
27
Lattice="50.0 0.0 0.0 0.0 50.0 0.0 0.0 0.0 50.0" Properties=species:S:1:pos:R:3:forces:R:3 energy=-17660.924318404155 dihedrals="_JSON [55.0, 120.0, 245.0]" pbc="F F F"
C        0.50680776       1.58926911       1.75752995       0.00223805      -0.00176378       0.00110898
C        0.60794713       1.04082927       0.50467949      -1.08810701      -0.76149600      -1.42617969
C        1.70110719       1.86702803       2.43571957       0.00057756      -0.00094559       0.00140200
H       -0.47070922       1.79199765       2.18463752      -0.00219238      -0.00574262      -0.00079805
C        1.86890171       0.78109661      -0.06997578       0.16238982       0.48778402       0.55702652
O       -0.51163241       0.72066386      -0.30881962       1.58883301       2.25343663       1.37499852
N        1.92937142       0.24279503      -1.33196939       0.48080070       0.00600951      -0.41499922
N        2.99935278       1.03601931       0.57997803      -0.00007032       0.00040436      -0.00407402
H        1.11149593       0.39852287      -1.90513735       0.36339396       0.21569914      -0.07481263
H        2.81655598       0.38701240      -1.79403957      -0.00137886      -0.00494023       0.00208731
C        2.89909707       1.56178620       1.80997241      -0.00177309      -0.00014111      -0.00431900
H        3.84505185       1.75646154       2.31284737      -0.00323212       0.00309632      -0.00858333
H        1.69249852       2.30400693       3.42896698      -0.00158156      -0.00421104       0.00434556
C       -0.54126455      -0.58371951      -0.76748102      -1.98083472      -1.77383446       0.15943569
C       -1.83981462      -1.18067408      -0.21462771       0.73495074      -0.37960907      -0.19448253
H        0.30776575      -1.18350197      -0.43497428      -0.00086220       0.00229246      -0.00091976
H       -0.56728048      -0.59770451      -1.86710739       0.00276043      -0.00092306      -0.00177569
C       -3.08880042      -0.67705504      -0.57593543      -0.00091444       0.00169371      -0.00042424
C       -1.75597065      -2.22271286       0.70615464      -0.24312282      -0.03883276       0.03887961
C       -4.24373675      -1.21290482      -0.01712096      -0.00229280       0.00036990      -0.00050823
H       -3.15343893       0.14312148      -1.28811171       0.00182621       0.00012975      -0.00086336
C       -4.15792129      -2.25645910       0.90459608      -0.00371985       0.00004246      -0.00154756
H       -5.21636510      -0.81790905      -0.30018932      -0.00132908       0.00226577      -0.00317930
C       -2.91340852      -2.76155853       1.26672578      -0.00099983      -0.00084258      -0.00012505
H       -5.06310164      -2.67348483       1.33894322      -0.00187330      -0.00098367       0.00028428
H       -2.84236143      -3.57367328       1.98630006      -0.00070776       0.00048343      -0.00101682
H       -0.78114137      -2.61414759       0.99073796      -0.00277834       0.00055849      -0.00095999
27
Lattice="50.0 0.0 0.0 0.0 50.0 0.0 0.0 0.0 50.0" Properties=species:S:1:pos:R:3:forces:R:3 energy=-17660.924897575595 dihedrals="_JSON [55.0, 120.0, 251.0]" pbc="F F F"
C        0.50679578       1.59057348       1.75698198       0.00229097      -0.00197445       0.00126529
C        0.60794713       1.04082927       0.50467949      -1.09001397      -0.76159179      -1.42762031
C        1.70112323       1.86939578       2.43472434       0.00061856      -0.00130760       0.00161845
H       -0.47074112       1.79399364       2.18372091      -0.00245584      -0.00622562      -0.00084409
C        1.86890171       0.78109661      -0.06997578       0.16469596       0.48955720       0.55535368
O       -0.51163241       0.72066386      -0.30881962       1.57034144       2.24562266       1.39134620
N        1.92937142       0.24279503      -1.33196939       0.48174369       0.00647996      -0.41393142
N        2.99936851       1.03675130       0.57969723      -0.00008068       0.00022682      -0.00415579
H        1.11149593       0.39852287      -1.90513735       0.36325836       0.21556584      -0.07389911
H        2.81651081       0.38736130      -1.79403925      -0.00142076      -0.00545563       0.00220642
C        2.89911297       1.56370345       1.80919793      -0.00180882      -0.00046523      -0.00427274
H        3.84507224       1.75925608       2.31173762      -0.00326567       0.00274808      -0.00870754
H        1.69255596       2.30789946       3.42729922      -0.00162387      -0.00477870       0.00478880
C       -0.54126455      -0.58371951      -0.76748102      -1.96954585      -1.81991971       0.13014883
C       -1.83981462      -1.18067408      -0.21462771       0.72116511      -0.31660231      -0.18968896
H        0.30817903      -1.18270776      -0.43457374      -0.00097768       0.00239456      -0.00061939
H       -0.56776078      -0.59808289      -1.86703108       0.00309497      -0.00108169      -0.00179257
C       -3.08974858      -0.75294601      -0.65998318      -0.00100542       0.00170744      -0.00042927
C       -1.75772383      -2.13370570       0.79814402      -0.22387010      -0.04363334       0.04934781
C       -4.24776298      -1.27306160      -0.09200339      -0.00230203       0.00011341      -0.00056609
H       -3.15423479      -0.00439585      -1.44736335       0.00196228       0.00024267      -0.00052960
C       -4.16321559      -2.22568619       0.92308440      -0.00368740      -0.00065991      -0.00205211
H       -5.22105042      -0.93704044      -0.44118258      -0.00129945       0.00182398      -0.00353973
C       -2.91738452      -2.65642856       1.36845268      -0.00091182      -0.00137450      -0.00044221
H       -5.07016794      -2.63126308       1.36450533      -0.00178478      -0.00162774      -0.00005459
H       -2.84763935      -3.39928333       2.15943765      -0.00036944      -0.00007409      -0.00153503
H       -0.78211714      -2.46740618       1.14671218      -0.00274777       0.00028971      -0.00139493
27
Lattice="50.0 0.0 0.0 0.0 50.0 0.0 0.0 0.0 50.0" Properties=species:S:1:pos:R:3:forces:R:3 energy=-17660.92642184206 dihedrals="_JSON [55.0, 120.0, 257.0]" pbc="F F F"
C        0.50668848       1.59204350       1.75635553       0.00259914      -0.00223485       0.00126738
C        0.60794713       1.04082927       0.50467949      -1.09234132      -0.76148245      -1.42959374
C        1.70101689       1.87215775       2.43360001       0.00038139      -0.00166294       0.00207314
H       -0.47090326       1.79611378       2.18267350      -0.00283545      -0.00664387      -0.00102902
C        1.86890171       0.78109661      -0.06997578       0.16664430       0.49246152       0.55352026
O       -0.51163241       0.72066386      -0.30881962       1.55496624       2.23602307       1.40251578
N        1.92937142       0.24279503      -1.33196939       0.48298230       0.00688537      -0.41236337
N        2.99933546       1.03768709       0.57941014      -0.00003529      -0.00004830      -0.00438151
H        1.11149593       0.39852287      -1.90513735       0.36302385       0.21552285      -0.07294349
H        2.81644522       0.38780404      -1.79404226      -0.00125917      -0.00604555       0.00221174
C        2.89902030       1.56602970       1.80832606      -0.00130118      -0.00094806      -0.00431917
H        3.84497047       1.76267323       2.31047011      -0.00334419       0.00234062      -0.00880901
H        1.69244812       2.31242905       3.42539299      -0.00158041      -0.00553865       0.00522962
C       -0.54126455      -0.58371951      -0.76748102      -1.95356992      -1.86304472       0.11610189
C       -1.83981462      -1.18067408      -0.21462771       0.69651517      -0.25293497      -0.19924522
H        0.30871758      -1.18170118      -0.43402035      -0.00124329       0.00244614      -0.00044749
H       -0.56838146      -0.59896924      -1.86693457       0.00343159      -0.00124471      -0.00161811
C       -3.08476822      -0.83680822      -0.73859721      -0.00101626       0.00144883      -0.00064931
C       -1.76656978      -2.03710409       0.88167407      -0.20191443      -0.05037827       0.06464627
C       -4.24737786      -1.34187433      -0.16546844      -0.00227990      -0.00026577      -0.00080573
H       -3.14295036      -0.16571486      -1.59357444       0.00211788       0.00008048      -0.00051195
C       -4.17137730      -2.19603901       0.93380254      -0.00364424      -0.00127032      -0.00225124
H       -5.21675289      -1.07091528      -0.57653545      -0.00118460       0.00078932      -0.00422429
C       -2.92980194      -2.54418913       1.45764121      -0.00071071      -0.00173194      -0.00051424
H       -5.08112365      -2.59058283       1.37943269      -0.00161746      -0.00215923      -0.00010916
H       -2.86691380      -3.21177898       2.31363238      -0.00006351      -0.00041498      -0.00179243
H       -0.79448395      -2.30649788       1.29081205      -0.00272053       0.00005138      -0.00195760
27
Lattice="50.0 0.0 0.0 0.0 50.0 0.0 0.0 0.0 50.0" Properties=species:S:1:pos:R:3:forces:R:3 energy=-17660.92888567116 dihedrals="_JSON [55.0, 120.0, 263.0]" pbc="F F F"
C        0.50654117       1.59346928       1.75574579       0.00289245      -0.00251216       0.00138842
C        0.60794713       1.04082927       0.50467949      -1.09404145      -0.76047243      -1.43254118
C        1.70085867       1.87474281       2.43258119       0.00026983      -0.00216143       0.00211852
H       -0.47115254       1.79820173       2.18155546      -0.00306152      -0.00706296      -0.00106340
C        1.86890171       0.78109661      -0.06997578       0.16896325       0.49495324       0.55123630
O       -0.51163241       0.72066386      -0.30881962       1.54383772       2.22592712       1.40882438
N        1.92937142       0.24279503      -1.33196939       0.48410194       0.00745822      -0.41027776
N        2.99928220       1.03854279       0.57918159      -0.00027654      -0.00024025      -0.00439995
H        1.11149593       0.39852287      -1.90513735       0.36303501       0.21561107      -0.07229572
H        2.81642760       0.38803881      -1.79403383      -0.00156328      -0.00645518       0.00241384
C        2.89888751       1.56817677       1.80755331      -0.00126365      -0.00129958      -0.00410430
H        3.84480996       1.76582634       2.30935958      -0.00332156       0.00191077      -0.00894824
H        1.69227099       2.31668091       3.42363395      -0.00150346      -0.00624403       0.00555493
C       -0.54126455      -0.58371951      -0.76748102      -1.93558645      -1.89957102       0.11725199
C       -1.83981462      -1.18067408      -0.21462771       0.65696926      -0.19638803      -0.22229743
H        0.30933704      -1.18054637      -0.43339409      -0.00110155       0.00224315      -0.00007894
H       -0.56907468      -0.60033977      -1.86679989       0.00375036      -0.00135498      -0.00203001
C       -3.07379879      -0.92908544      -0.81097068      -0.00108070       0.00125011      -0.00075341
C       -1.78241159      -1.93396639       0.95582961      -0.17248863      -0.05800774       0.08199036
C       -4.24190943      -1.42164083      -0.23679119      -0.00222883      -0.00061333      -0.00060163
H       -3.12052306      -0.34013255      -1.72524558       0.00209827       0.00007737      -0.00033813
C       -4.18134294      -2.17115163       0.93652707      -0.00361155      -0.00161156      -0.00229490
H       -5.20261348      -1.22212864      -0.70508633      -0.00105793       0.00003866      -0.00450166
C       -2.94985227      -2.42790113       1.53321968      -0.00048915      -0.00202496      -0.00028474
H       -5.09443606      -2.55650623       1.38333200      -0.00144690      -0.00240724       0.00014595
H       -2.89865649      -3.01523327       2.44687447       0.00041164      -0.00066956      -0.00178156
H       -0.81847175      -2.13226221       1.42139318      -0.00220658      -0.00037324      -0.00233172
27
Lattice="50.0 0.0 0.0 0.0 50.0 0.0 0.0 0.0 50.0" Properties=species:S:1:pos:R:3:forces:R:3 energy=-17660.931570603356 dihedrals="_JSON [55.0, 120.0, 269.0]" pbc="F F F"
C        0.50639927       1.59314731       1.75591805       0.00303348      -0.00244898       0.00146363
C        0.60794713       1.04082927       0.50467949      -1.09435560      -0.76176047      -1.43530334
C        1.70068271       1.87399042       2.43303626       0.00025606      -0.00217914       0.00198459
H       -0.47142564       1.79792587       2.18148178      -0.00320257      -0.00705440      -0.00115286
C        1.86890171       0.78109661      -0.06997578       0.17178579       0.49309574       0.54990876
O       -0.51163241       0.72066386      -0.30881962       1.53709193       2.21798617       1.40990538
N        1.92937142       0.24279503      -1.33196939       0.48358335       0.01055003      -0.40775134
N        2.99920499       1.03819739       0.57946534      -0.00004782      -0.00017302      -0.00453941
H        1.11149593       0.39852287      -1.90513735       0.36365300       0.21611412      -0.07237589
H        2.81648527       0.38777359      -1.79400613      -0.00154630      -0.00649000       0.00237345
C        2.89872600       1.56742714       1.80800934      -0.00117278      -0.00116926      -0.00409320
H        3.84460952       1.76466316       2.31004520      -0.00325085       0.00215932      -0.00912932
H        1.69206636       2.31570152       3.42418668      -0.00146614      -0.00616846       0.00564354
C       -0.54126455      -0.58371951      -0.76748102      -1.91554289      -1.92706991       0.13258456
C       -1.83981462      -1.18067408      -0.21462771       0.61042846      -0.15368100      -0.25958433
H        0.30999958      -1.17930985      -0.43262931      -0.00122707       0.00218837       0.00010652
H       -0.56966485      -0.60217011      -1.86666932       0.00399636      -0.00142480      -0.00192441
C       -3.05617472      -1.03023076      -0.87665159      -0.00117094       0.00091948      -0.00090372
C       -1.80507569      -1.82542260       1.01979819      -0.14393261      -0.06290213       0.10485982
C       -4.22997171      -1.51428799      -0.30537286      -0.00196613      -0.00110882      -0.00055450
H       -3.08596811      -0.52708662      -1.84155996       0.00206522      -0.00015687      -0.00028828
C       -4.19174544      -2.15386012       0.93145039      -0.00339550      -0.00204533      -0.00237908
H       -5.17677197      -1.39316826      -0.82587583      -0.00080644      -0.00095731      -0.00479845
C       -2.97687372      -2.30988564       1.59470377      -0.00029237      -0.00214272      -0.00005989
H       -5.10833552      -2.53273985       1.37660921      -0.00129800      -0.00260233       0.00036916
H       -2.94268373      -2.81250831       2.55830820       0.00067293      -0.00072727      -0.00161220
H       -0.85450997      -1.94518783       1.53719509      -0.00189256      -0.00075099      -0.00274917
27
Lattice="50.0 0.0 0.0 0.0 50.0 0.0 0.0 0.0 50.0" Properties=species:S:1:pos:R:3:forces:R:3 energy=-17660.93409869758 dihedrals="_JSON [55.0, 120.0, 275.0]" pbc="F F F"
C        0.50636445       1.59621427       1.75459741       0.00285619      -0.00291247       0.00199944
C        0.60794713       1.04082927       0.50467949      -1.09321534      -0.75151541      -1.44542925
C        1.70064190       1.87816554       2.43131346       0.00033534      -0.00251481       0.00207921
H       -0.47155217       1.80309876       2.17904109      -0.00358385      -0.00842091      -0.00030789
C        1.86890171       0.78109661      -0.06997578       0.17552030       0.49486235       0.54766069
O       -0.51163241       0.72066386      -0.30881962       1.54711780       2.21556760       1.41115542
N        1.92937142       0.24279503      -1.33196939       0.48221975       0.00920426      -0.40519516
N        2.99914729       1.03929209       0.57912127      -0.00024286      -0.00052046      -0.00465598
H        1.11149593       0.39852287      -1.90513735       0.36360583       0.21667888      -0.07186123
H        2.81643979       0.38789659      -1.79406530      -0.00144261      -0.00684160       0.00290598
C        2.89867840       1.57039692       1.80686184      -0.00124297      -0.00145854      -0.00391556
H        3.84453473       1.76878188       2.30847891      -0.00305912       0.00137736      -0.00913318
H        1.69204800       2.32228502       3.42137406      -0.00160524      -0.00624349       0.00609517
C       -0.54126455      -0.58371951      -0.76748102      -1.91684665      -1.90743861       0.17984738
C       -1.83981462      -1.18067408      -0.21462771       0.57407000      -0.20083898      -0.34166318
H        0.31019641      -1.17842609      -0.43128816      -0.00114592       0.00241336      -0.00030982
H       -0.57002310      -0.60488248      -1.86650944       0.00369264      -0.00131261      -0.00165482
C       -3.02582146      -1.16523391      -0.94406054      -0.00133154       0.00129171      -0.00084298
C       -1.83431377      -1.71266197       1.07287894      -0.11649942      -0.05821423       0.13869527
C       -4.19885852      -1.67190839      -0.38924609      -0.00213352       0.00119904       0.00049530
H       -3.03315825      -0.75432762      -1.95217974       0.00214752       0.00117989       0.00044691
C       -4.18927280      -2.19869949       0.89942056      -0.00378189       0.00091867      -0.00153555
H       -5.12107423      -1.65858238      -0.96486700      -0.00144082       0.00283310      -0.00330505
C       -3.00407136      -2.21775784       1.63204013      -0.00055405      -0.00041395       0.00070416
H       -5.10344578      -2.59832746       1.33119836      -0.00188882       0.00138205       0.00195874
H       -2.99109887      -2.63389637       2.63652865      -0.00011473       0.00128321      -0.00089640
H       -0.90641021      -1.73006911       1.64274089      -0.00143603      -0.00154537      -0.00333761
27
Lattice="50.0 0.0 0.0 0.0 50.0 0.0 0.0 0.0 50.0" Properties=species:S:1:pos:R:3:forces:R:3 energy=-17660.936499329648 dihedrals="_JSON [55.0, 120.0, 281.0]" pbc="F F F"
C        0.50636559       1.58842295       1.75788711      -0.00456118       0.00071799       0.00068000
C        0.60794713       1.04082927       0.50467949      -1.08082527      -0.78350249      -1.44386186
C        1.70053331       1.87174577       2.43437627      -0.00281469      -0.00188977      -0.00089233
H       -0.47260634       1.78778930       2.18356112      -0.00118322       0.00087232       0.00670625
C        1.86890171       0.78109661      -0.06997578       0.17557071       0.52428070       0.51447948
O       -0.51163241       0.72066386      -0.30881962       1.53899644       2.20105157       1.40140026
N        1.92937142       0.24279503      -1.33196939       0.46982436       0.00602000      -0.39012877
N        2.99914593       1.04431654       0.57675103       0.00133043      -0.00415294       0.00247434
H        1.11149593       0.39852287      -1.90513735       0.36731147       0.21429966      -0.07415861
H        2.81695036       0.38519782      -1.79347000       0.00387377      -0.00028134      -0.00242527
C        2.89859132       1.57358925       1.80521241      -0.00191330      -0.00090116       0.00117559
H        3.84464811       1.77972294       2.30286025       0.00190432      -0.00650624       0.00117136
H        1.69169627       2.30934952       3.42741248      -0.00014550      -0.00047693      -0.00012785
C       -0.54126455      -0.58371951      -0.76748102      -1.87459713      -1.94853033       0.19918821
C       -1.83981462      -1.18067408      -0.21462771       0.51653855      -0.11867178      -0.36541981
H        0.31041593      -1.17684352      -0.42887841       0.00311872      -0.00028498      -0.00416921
H       -0.56827710      -0.60797302      -1.86667059      -0.00041501       0.00203849       0.00795103
C       -2.99829615      -1.25845085      -0.98264635       0.00025457      -0.00003838       0.00210172
C       -1.86980548      -1.59691990       1.11449031      -0.11335970      -0.07726825       0.14545802
C       -4.18035737      -1.74349166      -0.42647912      -0.00139105      -0.00094168       0.00005124
H       -2.97862931      -0.93300229      -2.02146525       0.00100968      -0.00262828       0.00290093
C       -4.20653362      -2.15383648       0.90305646      -0.00060967      -0.00274060      -0.00101266
H       -5.08141262      -1.79990741      -1.03229867      -0.00082882      -0.00155713      -0.00030284
C       -3.04771732      -2.08029372       1.67463510       0.00063159      -0.00169649      -0.00204423
H       -5.12767741      -2.53313420       1.33834214      -0.00100917      -0.00216015      -0.00002376
H       -3.06305924      -2.40551174       2.71213895       0.00088189       0.00152453      -0.00197677
H       -0.96367870      -1.53997312       1.71579356       0.00240721       0.00342365       0.00080552
27
Lattice="50.0 0.0 0.0 0.0 50.0 0.0 0.0 0.0 50.0" Properties=species:S:1:pos:R:3:forces:R:3 energy=-17660.93773675532 dihedrals="_JSON [55.0, 120.0, 287.0]" pbc="F F F"
C        0.50649217       1.59796962       1.75395271       0.00290759      -0.00256564       0.00188819
C        0.60794713       1.04082927       0.50467949      -1.08300582      -0.73548529      -1.46019250
C        1.70074520       1.87846950       2.43140203      -0.00010442      -0.00214307       0.00175532
H       -0.47152758       1.80725411       2.17735357      -0.00367963      -0.00786960      -0.00017334
C        1.86890171       0.78109661      -0.06997578       0.18170989       0.48668880       0.54487904
O       -0.51163241       0.72066386      -0.30881962       1.56356277       2.19513001       1.40578017
N        1.92937142       0.24279503      -1.33196939       0.47820295       0.01314731      -0.39896028
N        2.99904704       1.03835330       0.57964901      -0.00026583      -0.00027855      -0.00480858
H        1.11149593       0.39852287      -1.90513735       0.36574581       0.21790641      -0.07310290
H        2.81666201       0.38676566      -1.79395194      -0.00133270      -0.00618885       0.00269282
C        2.89868168       1.56915357       1.80749057      -0.00072264      -0.00087781      -0.00371016
H        3.84453716       1.76607404       2.30963517      -0.00296184       0.00211142      -0.00905536
H        1.69216270       2.32300831       3.42126875      -0.00160240      -0.00574560       0.00561370
C       -0.54126455      -0.58371951      -0.76748102      -1.89531507      -1.89627848       0.23272302
C       -1.83981462      -1.18067408      -0.21462771       0.49627512      -0.20981090      -0.41405999
H        0.31111105      -1.17670566      -0.42983921      -0.00128419       0.00208213      -0.00004232
H       -0.56995032      -0.60926417      -1.86630878       0.00392181      -0.00133925      -0.00146188
C       -2.95065946      -1.40597316      -1.02210691      -0.00146893       0.00067922      -0.00107956
C       -1.91116198      -1.47946451       1.14417639      -0.09218180      -0.05291995       0.17875013
C       -4.12583429      -1.92160249      -0.47740925      -0.00179018       0.00083969       0.00057602
H       -2.89977374      -1.17563989      -2.08498324       0.00184976       0.00093456       0.00040558
C       -4.19239470      -2.21524430       0.88059926      -0.00352196       0.00039788      -0.00232686
H       -4.98906923      -2.09441566      -1.11532156      -0.00124825       0.00141484      -0.00392412
C       -3.08118545      -1.99188520       1.69301596      -0.00053641      -0.00028499       0.00081905
H       -5.10674542      -2.62023038       1.30692250      -0.00217590       0.00130057       0.00146822
H       -3.12694971      -2.22487616       2.75413625      -0.00033041       0.00113679      -0.00116538
H       -1.04219668      -1.30737020       1.77793228      -0.00064731      -0.00198165      -0.00328804
27
Lattice="50.0 0.0 0.0 0.0 50.0 0.0 0.0 0.0 50.0" Properties=species:S:1:pos:R:3:forces:R:3 energy=-17660.93781020802 dihedrals="_JSON [55.0, 120.0, 293.0]" pbc="F F F"
C        0.50682655       1.60456380       1.75107372       0.00311243      -0.00268988       0.00208925
C        0.60794713       1.04082927       0.50467949      -1.07470486      -0.71094575      -1.47414487
C        1.70111658       1.88767348       2.42736808      -0.00027270      -0.00269361       0.00211215
H       -0.47102948       1.81792129       2.17305195      -0.00406607      -0.00839313      -0.00025072
C        1.86890171       0.78109661      -0.06997578       0.18273753       0.49078036       0.54243324
O       -0.51163241       0.72066386      -0.30881962       1.58052899       2.17817150       1.40384699
N        1.92937142       0.24279503      -1.33196939       0.47952720       0.00810746      -0.39766504
N        2.99907504       1.04061866       0.57867986      -0.00036118      -0.00079399      -0.00504673
H        1.11149593       0.39852287      -1.90513735       0.36516923       0.21795388      -0.07212706
H        2.81651355       0.38770270      -1.79396781      -0.00121214      -0.00709704       0.00284775
C        2.89896432       1.57554428       1.80472481      -0.00041824      -0.00160801      -0.00346296
H        3.84488561       1.77458012       2.30590285      -0.00319657       0.00116731      -0.00898292
H        1.69259796       2.33738494       3.41487883      -0.00170628      -0.00668854       0.00632932
C       -0.54126455      -0.58371951      -0.76748102      -1.89091355      -1.87484476       0.25685671
C       -1.83981462      -1.18067408      -0.21462771       0.47062928      -0.23083265      -0.43325465
H        0.31144154      -1.17621756      -0.42935718      -0.00145534       0.00202983       0.00003392
H       -0.56966570      -0.61117890      -1.86623499       0.00423415      -0.00148688      -0.00143912
C       -2.90210944      -1.53130151      -1.04205291      -0.00170975       0.00041652      -0.00109646
C       -1.95793016      -1.36158265       1.16161193      -0.09800597      -0.05425162       0.18921660
C       -4.07557919      -2.05572898      -0.50120490      -0.00155219       0.00096387       0.00074527
H       -2.81562402      -1.39172885      -2.11837731       0.00200868       0.00117639       0.00043888
C       -4.18871698      -2.23203785       0.87350699      -0.00356439       0.00005033      -0.00282815
H       -4.90102278      -2.32528057      -1.15536858      -0.00129207       0.00111957      -0.00424455
C       -3.12576355      -1.88248181       1.70625529      -0.00046745      -0.00017200       0.00093846
H       -5.10150808      -2.64257890       1.29783112      -0.00240294       0.00147400       0.00139761
H       -3.20796086      -2.02285525       2.78139763      -0.00014204       0.00113913      -0.00135306
H       -1.12746487      -1.09160436       1.81238393      -0.00050374      -0.00205229      -0.00338986
27
Lattice="50.0 0.0 0.0 0.0 50.0 0.0 0.0 0.0 50.0" Properties=species:S:1:pos:R:3:forces:R:3 energy=-17660.93640964955 dihedrals="_JSON [55.0, 120.0, 299.0]" pbc="F F F"
C        0.50743281       1.61001148       1.74870992       0.00301878      -0.00257306       0.00199560
C        0.60794713       1.04082927       0.50467949      -1.06315886      -0.68668160      -1.48676624
C        1.70175304       1.89352998       2.42472336      -0.00022708      -0.00248135       0.00220368
H       -0.47006132       1.82800890       2.16941634      -0.00416708      -0.00844319      -0.00018749
C        1.86890171       0.78109661      -0.06997578       0.18485658       0.48575326       0.54171690
O       -0.51163241       0.72066386      -0.30881962       1.60160886       2.16357542       1.39775589
N        1.92937142       0.24279503      -1.33196939       0.47804401       0.00556164      -0.39615787
N        2.99916244       1.04115941       0.57829725      -0.00032718      -0.00074777      -0.00500890
H        1.11149593       0.39852287      -1.90513735       0.36564488       0.21826253      -0.07229221
H        2.81651151       0.38781443      -1.79392849      -0.00112576      -0.00735236       0.00284695
C        2.89942898       1.57832100       1.80335137      -0.00037806      -0.00168121      -0.00367771
H        3.84542174       1.77731304       2.30437979      -0.00312389       0.00126630      -0.00904921
H        1.69331187       2.34647138       3.41074484      -0.00173982      -0.00661215       0.00623587
C       -0.54126455      -0.58371951      -0.76748102      -1.89376205      -1.83908511       0.27795889
C       -1.83981462      -1.18067408      -0.21462771       0.45758392      -0.26769940      -0.43558570
H        0.31145308      -1.17610241      -0.42870506      -0.00150986       0.00189757      -0.00006508
H       -0.56897692      -0.61293692      -1.86619162       0.00423359      -0.00145193      -0.00139743
C       -2.84517780      -1.66117342      -1.04786049      -0.00177948       0.00035631      -0.00120700
C       -2.00959760      -1.24456587       1.16660591      -0.11449667      -0.05714025       0.18928707
C       -4.01317127      -2.19969205      -0.50863747      -0.00181687       0.00132972       0.00088364
H       -2.71895503      -1.61245429      -2.12825274       0.00188198       0.00150217       0.00051254
C       -4.17789720      -2.25970210       0.87063989      -0.00356703       0.00003806      -0.00315394
H       -4.79413095      -2.57030813      -1.16795878      -0.00150770       0.00129173      -0.00434701
C       -3.17191209      -1.77934276       1.70918588      -0.00064589       0.00010541       0.00097231
H       -5.08644517      -2.68018674       1.29430392      -0.00286289       0.00189974       0.00127341
H       -3.29451959      -1.82776670       2.78856697      -0.00016544       0.00132150      -0.00153181
H       -1.22422652      -0.87352994       1.82294499      -0.00051098      -0.00221198      -0.00321517
27
Lattice="50.0 0.0 0.0 0.0 50.0 0.0 0.0 0.0 50.0" Properties=species:S:1:pos:R:3:forces:R:3 energy=-17660.98634072744 dihedrals="_JSON [59.0, 120.0, 5.0]" pbc="F F F"
C        0.50738948       1.51492224       1.78771561       0.00218472      -0.00217089       0.00090611
C        0.60794713       1.04082927       0.50467949      -1.00590772      -0.70179443      -1.39326826
C        1.70066279       1.80414933       2.46264392       0.00082985      -0.00083356       0.00180275
H       -0.46805659       1.65230050       2.24552395      -0.00184461      -0.00627770      -0.00077962
C        1.86833499       0.86403098      -0.10183596       0.14828123       0.44936617       0.49547759
O       -0.51163241       0.72066386      -0.30881962       1.96044922       2.07904716       1.07054227
N        1.92879118       0.39840379      -1.39241312       0.32856438      -0.03455645      -0.32537601
N        2.99863117       1.13108067       0.54384440       0.00011604       0.00002617      -0.00361805
H        1.09587458       0.55207678      -1.94407201       0.27908518       0.19860817      -0.05841228
H        2.80370312       0.59239182      -1.85897751      -0.00091263      -0.00553808       0.00187973
C        2.89863239       1.58418149       1.80208936      -0.00178613      -0.00070693      -0.00465906
H        3.84454358       1.79054111       2.30033673      -0.00358563       0.00214065      -0.00774704
H        1.69152437       2.18430210       3.47889885      -0.00177443      -0.00385424       0.00381572
C       -0.54126455      -0.58371951      -0.76748102      -1.53324359      -1.58041099       0.35554309
C       -1.83981462      -1.18067408      -0.21462771       0.29932700       0.02307126      -0.25631064
H        0.31970854      -1.17329147      -0.43897773      -0.00046271       0.00103458      -0.00083723
H       -0.56786373      -0.60471307      -1.86652368       0.00344939      -0.00043453      -0.00169804
C       -2.16639041      -2.52267813      -0.40769036       0.00097673      -0.00191378       0.00041601
C       -2.71472627      -0.34752335       0.47898905      -0.47647211      -0.39601660       0.11357868
C       -3.35889438      -3.03472643       0.09241565       0.00026251      -0.00268904       0.00207109
H       -1.48241940      -3.17327500      -0.95136296       0.00241443       0.00125921       0.00075767
C       -4.23480303      -2.20452498       0.78937538      -0.00043670      -0.00466212       0.00135099
H       -3.60573116      -4.08252654      -0.06040175       0.00332183      -0.00423114       0.00100382
C       -3.90950204      -0.86512741       0.97943159      -0.00051758      -0.00086131       0.00088981
H       -5.16792841      -2.60195094       1.18080160      -0.00064711      -0.00194315       0.00285643
H       -4.59311132      -0.21375150       1.51948833       0.00082034      -0.00172018      -0.00021581
H       -2.47314810       0.69804312       0.61770855      -0.00249193      -0.00393825       0.00003026
27
Lattice="50.0 0.0 0.0 0.0 50.0 0.0 0.0 0.0 50.0" Properties=species:S:1:pos:R:3:forces:R:3 energy=-17660.992558753776 dihedrals="_JSON [59.0, 120.0, 11.0]" pbc="F F F"
C        0.50652595       1.51444549       1.78767355       0.00162409      -0.00158097       0.00078199
C        0.60794713       1.04082927       0.50467949      -1.01563190      -0.70893753      -1.39564715
C        1.69954276       1.80560385       2.46230154       0.00047681      -0.00144635       0.00132037
H       -0.46988582       1.64938407       2.24407057      -0.00170609      -0.00400185      -0.00093061
C        1.86833499       0.86403098      -0.10183596       0.14427451       0.46009000       0.49407772
O       -0.51163241       0.72066386      -0.30881962       1.94377235       2.08945231       1.10284779
N        1.92879118       0.39840379      -1.39241312       0.32799625      -0.03954509      -0.32054852
N        2.99832457       1.13277463       0.54363929       0.00009771      -0.00020126      -0.00300582
H        1.09587458       0.55207678      -1.94407201       0.28028708       0.19729404      -0.05948240
H        2.80404717       0.59091255      -1.85885872      -0.00113172      -0.00281587       0.00110045
C        2.89769158       1.58706942       1.80147220      -0.00213141      -0.00132269      -0.00365458
H        3.84340145       1.79593795       2.29903103      -0.00335555       0.00062256      -0.00623178
H        1.69017047       2.18645548       3.47830896      -0.00144907      -0.00457280       0.00370797
C       -0.54126455      -0.58371951      -0.76748102      -1.53191903      -1.60399212       0.36959828
C       -1.83981462      -1.18067408      -0.21462771       0.29509251      -0.00264117      -0.31736330
H        0.31996731      -1.17398744      -0.44123829      -0.00069955       0.00112410       0.00018814
H       -0.56943508      -0.60291108      -1.86659094       0.00394095      -0.00072266      -0.00135850
C       -2.11422729      -2.54449980      -0.30926187       0.00090406      -0.00170755       0.00093200
C       -2.77269337      -0.32506652       0.36708329      -0.44126443      -0.36132324       0.12494610
C       -3.31178477      -3.05617478       0.17984473       0.00000129      -0.00187017       0.00237449
H       -1.38460050      -3.21271229      -0.76502867       0.00176877       0.00062266       0.00146229
C       -4.24488566      -2.20325571       0.76587460      -0.00056398      -0.00369712       0.00142530
H       -3.51674713      -4.12144220       0.10648796       0.00299011      -0.00343526       0.00169112
C       -3.97203246      -0.84158053       0.85663042      -0.00071699      -0.00018025       0.00080272
H       -5.18123544      -2.60038292       1.14986103      -0.00123166      -0.00106350       0.00214029
H       -4.69995652      -0.17304684       1.31095049       0.00052227      -0.00077612      -0.00056879
H       -2.56699425       0.73562386       0.43344603      -0.00194735      -0.00337206      -0.00060557
27
Lattice="50.0 0.0 0.0 0.0 50.0 0.0 0.0 0.0 50.0" Properties=species:S:1:pos:R:3:forces:R:3 energy=-17660.99834467016 dihedrals="_JSON [59.0, 120.0, 17.0]" pbc="F F F"
C        0.50579955       1.51693625       1.78661465       0.00245575      -0.00250702       0.00121114
C        0.60794713       1.04082927       0.50467949      -1.02743200      -0.70238613      -1.40133089
C        1.69868112       1.80755023       2.46167941       0.00085480      -0.00135604       0.00170546
H       -0.47127087       1.65444093       2.24067661      -0.00242316      -0.00751038      -0.00048545
C        1.86833499       0.86403098      -0.10183596       0.13746112       0.45763123       0.50877791
O       -0.51163241       0.72066386      -0.30881962       1.90324541       2.10742451       1.14017381
N        1.92879118       0.39840379      -1.39241312       0.33771797      -0.03835312      -0.32962867
N        2.99814040       1.13244025       0.54415523      -0.00002171      -0.00040445      -0.00398702
H        1.09587458       0.55207678      -1.94407201       0.27634986       0.19805589      -0.05644114
H        2.80330750       0.59404305      -1.85909760      -0.00076513      -0.00745970       0.00190848
C        2.89707296       1.58710367       1.80190505      -0.00222167      -0.00127256      -0.00490775
H        3.84260056       1.79484814       2.30036321      -0.00376598       0.00148327      -0.00859895
H        1.68910733       2.18960389       3.47722288      -0.00146305      -0.00429820       0.00439432
C       -0.54126455      -0.58371951      -0.76748102      -1.52742058      -1.63729361       0.39888712
C       -1.83981462      -1.18067408      -0.21462771       0.28718012      -0.05204481      -0.38059677
H        0.32007039      -1.17453470      -0.44265476      -0.00019460       0.00109257      -0.00138587
H       -0.57064246      -0.60176446      -1.86656326       0.00331595      -0.00014278      -0.00216085
C       -2.06784454      -2.55602597      -0.20968679       0.00100345      -0.00181747       0.00070166
C       -2.82663302      -0.31483105       0.25144099      -0.38861431      -0.29139083       0.11808570
C       -3.27279940      -3.06746376       0.26269411       0.00002409      -0.00217391       0.00268227
H       -1.29645047      -3.23361832      -0.57332605       0.00204056       0.00162393       0.00016864
C       -4.25973597      -2.20303293       0.73080167      -0.00006313      -0.00480364       0.00239424
H       -3.44107814      -4.14161011       0.26833909       0.00393404      -0.00414683       0.00194738
C       -4.03290837      -0.82955479       0.72351213      -0.00055365      -0.00051771       0.00140705
H       -5.20208702      -2.59977632       1.10021375      -0.00062031      -0.00154549       0.00402670
H       -4.80233033      -0.15167222       1.08629980       0.00136105      -0.00150412       0.00085753
H       -2.65293027       0.75428760       0.24484921      -0.00138489      -0.00438261       0.00019392
27
Lattice="50.0 0.0 0.0 0.0 50.0 0.0 0.0 0.0 50.0" Properties=species:S:1:pos:R:3:forces:R:3 energy=-17661.00362542523 dihedrals="_JSON [59.0, 120.0, 23.0]" pbc="F F F"
C        0.50577564       1.51522903       1.78720334       0.00185799      -0.00157469       0.00085589
C        0.60794713       1.04082927       0.50467949      -1.03513154      -0.70749249      -1.40069203
C        1.69865937       1.80621636       2.46217408       0.00037691      -0.00145500       0.00138406
H       -0.47165182       1.65077684       2.24093108      -0.00208392      -0.00422875      -0.00096187
C        1.86833499       0.86403098      -0.10183596       0.13877559       0.45900287       0.50414350
O       -0.51163241       0.72066386      -0.30881962       1.85050434       2.12995012       1.18024309
N        1.92879118       0.39840379      -1.39241312       0.33153803      -0.04137461      -0.32426751
N        2.99814399       1.13256360       0.54405475       0.00006500      -0.00009851      -0.00339830
H        1.09587458       0.55207678      -1.94407201       0.27895230       0.19724292      -0.05851436
H        2.80388192       0.59146174      -1.85896921      -0.00112367      -0.00369950       0.00132934
C        2.89701091       1.58699688       1.80189158      -0.00190229      -0.00118063      -0.00387489
H        3.84257613       1.79553828       2.29990196      -0.00338128       0.00098887      -0.00689293
H        1.68914096       2.18768286       3.47796174      -0.00136362      -0.00486057       0.00400530
C       -0.54126455      -0.58371951      -0.76748102      -1.53225287      -1.66973371       0.40892264
C       -1.83981462      -1.18067408      -0.21462771       0.30587331      -0.11141009      -0.44255182
H        0.32007835      -1.17518652      -0.44405855      -0.00067147       0.00116430      -0.00049651
H       -0.57155235      -0.60048235      -1.86661355       0.00349917      -0.00049633      -0.00141110
C       -2.02230880      -2.55796868      -0.10399536       0.00089918      -0.00153296       0.00163429
C       -2.87595426      -0.31692908       0.13332915      -0.33692636      -0.22833784       0.12551027
C       -3.23013143      -3.07294616       0.35871601      -0.00007352      -0.00107893       0.00326736
H       -1.21307541      -3.23417023      -0.37627112       0.00159122       0.00111416       0.00176000
C       -4.26484745      -2.20985003       0.71026953      -0.00031177      -0.00348289       0.00228095
H       -3.36238178      -4.14842819       0.44816439       0.00346031      -0.00282604       0.00370377
C       -4.08404009      -0.83366264       0.59638198      -0.00082151       0.00009312       0.00082742
H       -5.20881130      -2.60899689       1.07293668      -0.00122777      -0.00050577       0.00306852
H       -4.89077682      -0.15688104       0.86871848       0.00094945      -0.00054678      -0.00008130
H       -2.73442385       0.75430008       0.04790668      -0.00107120      -0.00364029       0.00020623
27
Lattice="50.0 0.0 0.0 0.0 50.0 0.0 0.0 0.0 50.0" Properties=species:S:1:pos:R:3:forces:R:3 energy=-17661.007402523217 dihedrals="_JSON [59.0, 120.0, 29.0]" pbc="F F F"
C        0.50566191       1.51719990       1.78645895       0.00267094      -0.00230248       0.00129244
C        0.60794713       1.04082927       0.50467949      -1.04528316      -0.69924991      -1.40463510
C        1.69858370       1.80718588       2.46178271       0.00047684      -0.00127667       0.00137679
H       -0.47197708       1.65559044       2.23867061      -0.00257275      -0.00729991      -0.00021414
C        1.86833499       0.86403098      -0.10183596       0.13657446       0.45323164       0.51441893
O       -0.51163241       0.72066386      -0.30881962       1.79306076       2.15579514       1.21634703
N        1.92879118       0.39840379      -1.39241312       0.33657135      -0.04029963      -0.33153599
N        2.99817320       1.13190358       0.54433481      -0.00018156      -0.00031182      -0.00417793
H        1.09587458       0.55207678      -1.94407201       0.27641551       0.19814981      -0.05620587
H        2.80337972       0.59358310      -1.85913178      -0.00085003      -0.00704443       0.00193929
C        2.89700966       1.58626537       1.80223649      -0.00183854      -0.00091274      -0.00452716
H        3.84254465       1.79346527       2.30092666      -0.00358651       0.00175783      -0.00866902
H        1.68904577       2.18921776       3.47735262      -0.00141485      -0.00405819       0.00428030
C       -0.54126455      -0.58371951      -0.76748102      -1.53749611      -1.70701069       0.41732556
C       -1.83981462      -1.18067408      -0.21462771       0.33441557      -0.17809052      -0.47165672
H        0.31977223      -1.17572740      -0.44433179      -0.00028323       0.00109231      -0.00140191
H       -0.57163522      -0.59971513      -1.86659531       0.00315153      -0.00019777      -0.00208081
C       -1.97984289      -2.54853783       0.01054249       0.00067196      -0.00169338       0.00104559
C       -2.92011670      -0.33133763       0.01404183      -0.29454349      -0.14732233       0.11117276
C       -3.18918146      -3.06699436       0.46736760      -0.00021959      -0.00117457       0.00262360
H       -1.13663102      -3.21464044      -0.16641523       0.00166270       0.00176739      -0.00020848
C       -4.26758339      -2.21721957       0.69705330       0.00005480      -0.00439549       0.00303207
H       -3.28788375      -4.13466523       0.64743847       0.00362960      -0.00345225       0.00255345
C       -4.12926241      -0.84965307       0.46981407      -0.00061661      -0.00008511       0.00140493
H       -5.21275074      -2.61901132       1.05359300      -0.00085204      -0.00060577       0.00437432
H       -4.96973660      -0.18258905       0.64747495       0.00157010      -0.00106544       0.00150285
H       -2.80952121       0.73431050      -0.15593913      -0.00118763      -0.00394502       0.00062320
27
Lattice="50.0 0.0 0.0 0.0 50.0 0.0 0.0 0.0 50.0" Properties=species:S:1:pos:R:3:forces:R:3 energy=-17661.00919261249 dihedrals="_JSON [59.0, 120.0, 35.0]" pbc="F F F"
C        0.50599571       1.51733159       1.78646593       0.00241368      -0.00196212       0.00111345
C        0.60794713       1.04082927       0.50467949      -1.05223383      -0.69587188      -1.40428967
C        1.69906409       1.80761435       2.46149733      -0.00004477      -0.00161729       0.00116015
H       -0.47166129       1.65577778       2.23848624      -0.00231235      -0.00568900      -0.00049225
C        1.86833499       0.86403098      -0.10183596       0.13964216       0.44920160       0.51056522
O       -0.51163241       0.72066386      -0.30881962       1.72871500       2.17725066       1.25255121
N        1.92879118       0.39840379      -1.39241312       0.33084390      -0.04265567      -0.32875631
N        2.99833979       1.13163126       0.54412351      -0.00016357       0.00021844      -0.00381508
H        1.09587458       0.55207678      -1.94407201       0.27865915       0.19795661      -0.05708368
H        2.80377734       0.59185907      -1.85901333      -0.00101482      -0.00473455       0.00153718
C        2.89738502       1.58633169       1.80190211      -0.00145515      -0.00049029      -0.00363873
H        3.84308307       1.79352409       2.30025673      -0.00346324       0.00229941      -0.00731958
H        1.68970075       2.19030386       3.47684423      -0.00152515      -0.00510454       0.00413364
C       -0.54126455      -0.58371951      -0.76748102      -1.54922359      -1.75083443       0.37773858
C       -1.83981462      -1.18067408      -0.21462771       0.39275640      -0.21887157      -0.43227715
H        0.31907192      -1.17628994      -0.44367482      -0.00044799       0.00107137      -0.00128551
H       -0.57009442      -0.59870555      -1.86669581       0.00277585      -0.00027171      -0.00161156
C       -1.93508779      -2.52193361       0.14848253      -0.00003466      -0.00182029       0.00032220
C       -2.95863650      -0.35789883      -0.10511404      -0.26185772      -0.08575463       0.08898693
C       -3.13826854      -3.03960535       0.62402103      -0.00112941      -0.00098483       0.00022555
H       -1.06107399      -3.16654219       0.06888717       0.00015148       0.00052329      -0.00200809
C       -4.25435581      -2.21581443       0.73333439      -0.00077351      -0.00403801       0.00080406
H       -3.20123030      -4.08538422       0.91463916       0.00193363      -0.00344759      -0.00048418
C       -4.16129560      -0.87406301       0.36737319      -0.00106480       0.00009707       0.00023695
H       -5.19393875      -2.61628132       1.10577327      -0.00196041      -0.00058371       0.00119509
H       -5.03124472      -0.22687729       0.45176633       0.00115064      -0.00067116       0.00134800
H       -2.88049544       0.69030047      -0.37684453      -0.00033693      -0.00321518       0.00114361
27
Lattice="50.0 0.0 0.0 0.0 50.0 0.0 0.0 0.0 50.0" Properties=species:S:1:pos:R:3:forces:R:3 energy=-17661.008835801644 dihedrals="_JSON [59.0, 120.0, 41.0]" pbc="F F F"
C        0.50618740       1.51801602       1.78624760       0.00255372      -0.00189437       0.00121505
C        0.60794713       1.04082927       0.50467949      -1.05950224      -0.69191428      -1.40627694
C        1.69932799       1.80847763       2.46111067      -0.00018567      -0.00169917       0.00106453
H       -0.47146723       1.65731201       2.23791240      -0.00243891      -0.00569350      -0.00049644
C        1.86833499       0.86403098      -0.10183596       0.14173969       0.44753653       0.51196948
O       -0.51163241       0.72066386      -0.30881962       1.67939772       2.19711892       1.28371241
N        1.92879118       0.39840379      -1.39241312       0.32992504      -0.04364612      -0.32992373
N        2.99843995       1.13169049       0.54395234      -0.00025070       0.00015305      -0.00397567
H        1.09587458       0.55207678      -1.94407201       0.27862571       0.19813559      -0.05640227
H        2.80377703       0.59185824      -1.85901381      -0.00107499      -0.00478408       0.00161374
C        2.89760570       1.58677880       1.80161010      -0.00125926      -0.00046252      -0.00340339
H        3.84335374       1.79409955       2.29983387      -0.00345584       0.00223935      -0.00736161
H        1.69002594       2.19177171       3.47623722      -0.00147922      -0.00517661       0.00422503
C       -0.54126455      -0.58371951      -0.76748102      -1.55585807      -1.78956631       0.36167533
C       -1.83981462      -1.18067408      -0.21462771       0.43351060      -0.25455613      -0.42944317
H        0.31885026      -1.17643504      -0.44344282      -0.00043653       0.00106160      -0.00138025
H       -0.56985491      -0.59803171      -1.86668099       0.00267560      -0.00023702      -0.00160200
C       -1.90156146      -2.48398894       0.27147685      -0.00018191      -0.00187521       0.00038164
C       -2.99109162      -0.39632168      -0.22283296      -0.24007806      -0.03297233       0.07236433
C       -3.10350084      -3.00123846       0.75216196      -0.00126180      -0.00083522      -0.00001372
H       -1.00305555      -3.09885801       0.28390215       0.00007181       0.00031343      -0.00224528
C       -4.25108213      -2.21509675       0.74328884      -0.00064135      -0.00405802       0.00094260
H       -3.14045556      -4.01681106       1.13852892       0.00192878      -0.00355973      -0.00046234
C       -4.19189877      -0.91065353       0.25434092      -0.00112075       0.00011644       0.00005138
H       -5.18961383      -2.61503021       1.11892881      -0.00210247      -0.00050039       0.00095884
H       -5.08663051      -0.29254962       0.24624810       0.00122853      -0.00030169       0.00148455
H       -2.93939602       0.62518626      -0.58924152      -0.00032946      -0.00294222       0.00132789
27
Lattice="50.0 0.0 0.0 0.0 50.0 0.0 0.0 0.0 50.0" Properties=species:S:1:pos:R:3:forces:R:3 energy=-17661.00730213198 dihedrals="_JSON [59.0, 120.0, 47.0]" pbc="F F F"
C        0.50639783       1.51860805       1.78606957       0.00268914      -0.00188470       0.00130801
C        0.60794713       1.04082927       0.50467949      -1.06506658      -0.68894328      -1.40875889
C        1.69961736       1.80921434       2.46077705      -0.00038462      -0.00176333       0.00101505
H       -0.47123254       1.65868403       2.23747910      -0.00257105      -0.00578226      -0.00040705
C        1.86833499       0.86403098      -0.10183596       0.14451149       0.44594089       0.51310047
O       -0.51163241       0.72066386      -0.30881962       1.63456930       2.21108559       1.31350922
N        1.92879118       0.39840379      -1.39241312       0.32896353      -0.04416907      -0.33083770
N        2.99854794       1.13172796       0.54378242      -0.00030840       0.00006700      -0.00412970
H        1.09587458       0.55207678      -1.94407201       0.27863610       0.19834890      -0.05566015
H        2.80377685       0.59187370      -1.85900698      -0.00108725      -0.00486370       0.00164738
C        2.89784291       1.58714546       1.80133968      -0.00101432      -0.00044668      -0.00323217
H        3.84364809       1.79456322       2.29943329      -0.00349118       0.00219032      -0.00737517
H        1.69039258       2.19302620       3.47571613      -0.00147249      -0.00518444       0.00426710
C       -0.54126455      -0.58371951      -0.76748102      -1.56030599      -1.82842728       0.33701732
C       -1.83981462      -1.18067408      -0.21462771       0.47351548      -0.26586002      -0.40901200
H        0.31871787      -1.17632079      -0.44297318      -0.00045213       0.00108593      -0.00151615
H       -0.56959950      -0.59749601      -1.86665239       0.00251571      -0.00012672      -0.00151105
C       -1.87377694      -2.43077657       0.39701496      -0.00025553      -0.00194901       0.00054849
C       -3.01712648      -0.44618519      -0.33782517      -0.22690051       0.00279989       0.04901513
C       -3.07402542      -2.94373441       0.88753061      -0.00137911      -0.00072492      -0.00033672
H       -0.95556165      -3.00674528       0.49939780       0.00006127       0.00002658      -0.00224887
C       -4.24691938      -2.20678956       0.76312564      -0.00048680      -0.00418090       0.00102567
H       -3.08982394      -3.91746012       1.37087894       0.00184983      -0.00375595      -0.00048151
C       -4.21585336      -0.95510045       0.14875012      -0.00119177       0.00005781      -0.00025924
H       -5.18401457      -2.60359394       1.14559343      -0.00228388      -0.00059019       0.00053077
H       -5.13061120      -0.37544209       0.04986465       0.00116338      -0.00021103       0.00133089
H       -2.98812046       0.53622215      -0.80257124       0.00017641      -0.00273943       0.00145087
27
Lattice="50.0 0.0 0.0 0.0 50.0 0.0 0.0 0.0 50.0" Properties=species:S:1:pos:R:3:forces:R:3 energy=-17661.004854079853 dihedrals="_JSON [59.0, 120.0, 53.0]" pbc="F F F"
C        0.50652100       1.51963352       1.78572032       0.00287588      -0.00193197       0.00145721
C        0.60794713       1.04082927       0.50467949      -1.06980716      -0.68633138      -1.41160646
C        1.69978006       1.81089892       2.46011345      -0.00039685      -0.00195319       0.00104879
H       -0.47109319       1.66053182       2.23687715      -0.00268644      -0.00603552      -0.00048724
C        1.86833499       0.86403098      -0.10183596       0.14723501       0.44635124       0.51394822
O       -0.51163241       0.72066386      -0.30881962       1.59376746       2.21744566       1.34162551
N        1.92879118       0.39840379      -1.39241312       0.32897725      -0.04481020      -0.33159151
N        2.99861884       1.13218080       0.54351606      -0.00036400      -0.00012710      -0.00429946
H        1.09587458       0.55207678      -1.94407201       0.27837362       0.19843327      -0.05462381
H        2.80372706       0.59214060      -1.85900359      -0.00114220      -0.00519282       0.00176054
C        2.89798078       1.58842039       1.80079338      -0.00091606      -0.00061397      -0.00307171
H        3.84380107       1.79641330       2.29864134      -0.00352366       0.00188766      -0.00751381
H        1.69058312       2.19577566       3.47465255      -0.00140512      -0.00539068       0.00454073
C       -0.54126455      -0.58371951      -0.76748102      -1.56110552      -1.86767497       0.30707298
C       -1.83981462      -1.18067408      -0.21462771       0.50639075      -0.24609955      -0.38342993
H        0.31875426      -1.17588717      -0.44237686      -0.00040327       0.00109639      -0.00173095
H       -0.56949682      -0.59714121      -1.86660228       0.00239794      -0.00000119      -0.00151646
C       -1.85261397      -2.36171384       0.52190078      -0.00032077      -0.00198611       0.00071729
C       -3.03645583      -0.50694307      -0.44883079      -0.21628858       0.01628126       0.02782553
C       -3.05137348      -2.86591705       1.02547978      -0.00127030      -0.00092073      -0.00063171
H       -0.91969341      -2.89005597       0.71081543       0.00018151      -0.00019265      -0.00222336
C       -4.24320137      -2.18928434       0.78978630      -0.00044488      -0.00435641       0.00113339
H       -3.05136270      -3.78561023       1.60526591       0.00199396      -0.00410459      -0.00053180
C       -4.23357652      -1.00649064       0.05049493      -0.00121362      -0.00011319      -0.00058477
H       -5.17908493      -2.57961476       1.18176248      -0.00225186      -0.00081849       0.00014444
H       -5.16332794      -0.47423620      -0.13588831       0.00105057      -0.00021776       0.00109161
H       -3.02488702       0.42312447      -1.01273050       0.00029634      -0.00262301       0.00147675
27
Lattice="50.0 0.0 0.0 0.0 50.0 0.0 0.0 0.0 50.0" Properties=species:S:1:pos:R:3:forces:R:3 energy=-17661.003066373643 dihedrals="_JSON [59.0, 120.0, 59.0]" pbc="F F F"
C        0.50664197       1.51936297       1.78585742       0.00295322      -0.00198633       0.00134808
C        0.60794713       1.04082927       0.50467949      -1.07323821      -0.68805644      -1.41334993
C        1.69995859       1.81039611       2.46029262      -0.00045540      -0.00190872       0.00113631
H       -0.47097525       1.66046080       2.23693391      -0.00279971      -0.00603317      -0.00048141
C        1.86833499       0.86403098      -0.10183596       0.15065755       0.44421496       0.51463995
O       -0.51163241       0.72066386      -0.30881962       1.56183218       2.22037685       1.36660186
N        1.92879118       0.39840379      -1.39241312       0.32825593      -0.04331402      -0.33154309
N        2.99870097       1.13186554       0.54355225      -0.00058497      -0.00003020      -0.00423899
H        1.09587458       0.55207678      -1.94407201       0.27848364       0.19869598      -0.05408553
H        2.80374881       0.59206724      -1.85900004      -0.00123052      -0.00530486       0.00183336
C        2.89812450       1.58786725       1.80093722      -0.00088209      -0.00059730      -0.00322386
H        3.84397613       1.79557529       2.29885683      -0.00347310       0.00206523      -0.00767646
H        1.69082963       2.19517864       3.47487636      -0.00137137      -0.00541962       0.00451232
C       -0.54126455      -0.58371951      -0.76748102      -1.55681925      -1.90606862       0.28083685
C       -1.83981462      -1.18067408      -0.21462771       0.52642017      -0.20060761      -0.36346061
H        0.31902223      -1.17510795      -0.44176300      -0.00022399       0.00103609      -0.00179797
H       -0.56971408      -0.59712706      -1.86652060       0.00230982       0.00015772      -0.00167596
C       -1.83967961      -2.27844479       0.64122797      -0.00008954      -0.00180746       0.00074461
C       -3.04886791      -0.57792963      -0.55463363      -0.20835667       0.00945834       0.01075078
C       -3.03840842      -2.76994430       1.15717680      -0.00151893      -0.00133424      -0.00061917
H       -0.89728068      -2.75110118       0.91246003       0.00019192      -0.00037385      -0.00219291
C       -4.24262139      -2.16396151       0.81548640      -0.00024233      -0.00447170       0.00118785
H       -3.02922470      -3.62500626       1.82857251       0.00216423      -0.00443554      -0.00055078
C       -4.24609864      -1.06458158      -0.04296896      -0.00132668      -0.00045206      -0.00091227
H       -5.17835422      -2.54516709       1.21668214      -0.00223630      -0.00121291      -0.00020164
H       -5.18553755      -0.58814701      -0.31291554       0.00095890      -0.00031613       0.00072876
H       -3.04878647       0.28719519      -1.21457902       0.00062151      -0.00227441       0.00168987
27
Lattice="50.0 0.0 0.0 0.0 50.0 0.0 0.0 0.0 50.0" Properties=species:S:1:pos:R:3:forces:R:3 energy=-17661.001702272875 dihedrals="_JSON [59.0, 120.0, 65.0]" pbc="F F F"
C        0.50666885       1.51794107       1.78641001       0.00310766      -0.00182459       0.00138447
C        0.60794713       1.04082927       0.50467949      -1.07652461      -0.69382456      -1.41456526
C        1.70002270       1.80810455       2.46119557      -0.00035086      -0.00177051       0.00098841
H       -0.47100044       1.65858859       2.23753608      -0.00273584      -0.00574752      -0.00066918
C        1.86833499       0.86403098      -0.10183596       0.15421759       0.44089882       0.51565600
O       -0.51163241       0.72066386      -0.30881962       1.53575099       2.22177365       1.38546949
N        1.92879118       0.39840379      -1.39241312       0.32729956      -0.04005767      -0.33059901
N        2.99874067       1.13102789       0.54387589      -0.00061820       0.00009171      -0.00442977
H        1.09587458       0.55207678      -1.94407201       0.27878903       0.19911673      -0.05394129
H        2.80381962       0.59174346      -1.85900338      -0.00132666      -0.00524903       0.00187896
C        2.89816961       1.58594695       1.80167120      -0.00094526      -0.00034703      -0.00329143
H        3.84403746       1.79281005       2.29992783      -0.00348158       0.00246404      -0.00805035
H        1.69094698       2.19184575       3.47617612      -0.00128742      -0.00523198       0.00458925
C       -0.54126455      -0.58371951      -0.76748102      -1.54755190      -1.93932179       0.26633774
C       -1.83981462      -1.18067408      -0.21462771       0.53359447      -0.14604941      -0.36190448
H        0.31957167      -1.17399291      -0.44124859      -0.00022123       0.00106039      -0.00165253
H       -0.57034664      -0.59754658      -1.86641347       0.00247644       0.00018502      -0.00167495
C       -1.83523126      -2.18472264       0.74970607       0.00003974      -0.00164416       0.00108745
C       -3.05422671      -0.65836713      -0.65407449      -0.19976209      -0.00856779       0.00357186
C       -3.03556764      -2.66277896       1.27382925      -0.00124642      -0.00141922      -0.00048396
H       -0.88848318      -2.59408170       1.09778431       0.00057914      -0.00035223      -0.00194307
C       -4.24545937      -2.13705060       0.83248478      -0.00020187      -0.00457206       0.00156473
H       -3.02396734      -3.44537782       2.02840980       0.00236848      -0.00439386      -0.00004581
C       -4.25346864      -1.13179807      -0.13414551      -0.00122833      -0.00082819      -0.00104868
H       -5.18239610      -2.50874730       1.23974850      -0.00218138      -0.00154344      -0.00036447
H       -5.19736145      -0.71916887      -0.48224022       0.00096951      -0.00068408       0.00042692
H       -3.05807046       0.13280992      -1.40143798       0.00047104      -0.00216123       0.00170899
27
Lattice="50.0 0.0 0.0 0.0 50.0 0.0 0.0 0.0 50.0" Properties=species:S:1:pos:R:3:forces:R:3 energy=-17661.001463920835 dihedrals="_JSON [59.0, 120.0, 71.0]" pbc="F F F"
C        0.50647678       1.52085833       1.78532217       0.00316237      -0.00227185       0.00150687
C        0.60794713       1.04082927       0.50467949      -1.08056876      -0.69009350      -1.41919166
C        1.69974670       1.81330084       2.45931562      -0.00001558      -0.00247563       0.00146639
H       -0.47131254       1.66284044       2.23580112      -0.00289433      -0.00650398      -0.00071226
C        1.86833499       0.86403098      -0.10183596       0.15618328       0.44641131       0.51483716
O       -0.51163241       0.72066386      -0.30881962       1.51723722       2.21712640       1.40086243
N        1.92879118       0.39840379      -1.39241312       0.32957390      -0.04189190      -0.33018657
N        2.99865924       1.13271217       0.54334580      -0.00058464      -0.00014924      -0.00436751
H        1.09587458       0.55207678      -1.94407201       0.27769006       0.19904468      -0.05248514
H        2.80364513       0.59262800      -1.85900317      -0.00136136      -0.00616610       0.00207389
C        2.89795729       1.59020264       1.80023062      -0.00118240      -0.00113396      -0.00346505
H        3.84373182       1.79899363       2.29787418      -0.00346493       0.00171121      -0.00826289
H        1.69055472       2.20024257       3.47307984      -0.00122725      -0.00648671       0.00527861
C       -0.54126455      -0.58371951      -0.76748102      -1.53414406      -1.96567469       0.26787685
C       -1.83981462      -1.18067408      -0.21462771       0.52555022      -0.09321720      -0.38932786
H        0.32031226      -1.17263669      -0.44074826      -0.00026226       0.00110839      -0.00143482
H       -0.57123076      -0.59846040      -1.86627076       0.00290575       0.00016380      -0.00175555
C       -1.83935627      -2.08428302       0.84477705       0.00035677      -0.00120469       0.00140778
C       -3.05247353      -0.74737429      -0.74606388      -0.18743705      -0.03310054       0.01368044
C       -3.04285800      -2.55026189       1.37135852      -0.00127282      -0.00143457       0.00016619
H       -0.89370076      -2.42443509       1.26329966       0.00079362       0.00009184      -0.00172146
C       -4.25159681      -2.11312255       0.83830692      -0.00014748      -0.00428209       0.00207647
H       -3.03563819      -3.25533546       2.19890193       0.00271648      -0.00375915       0.00086829
C       -4.25546025      -1.20923390      -0.22321969      -0.00123230      -0.00103739      -0.00091833
H       -5.19082696      -2.47657513       1.24771369      -0.00211067      -0.00155921      -0.00013453
H       -5.19821513      -0.86677119      -0.64306871       0.00108587      -0.00090363       0.00012601
H       -3.05318045      -0.03633823      -1.57024841       0.00065036      -0.00231160       0.00173625
27
Lattice="50.0 0.0 0.0 0.0 50.0 0.0 0.0 0.0 50.0" Properties=species:S:1:pos:R:3:forces:R:3 energy=-17661.001573281086 dihedrals="_JSON [59.0, 120.0, 77.0]" pbc="F F F"
C        0.50662658       1.51579573       1.78724078       0.00235285      -0.00142632       0.00110726
C        0.60794713       1.04082927       0.50467949      -1.08169506      -0.70463971      -1.41936821
C        1.69994741       1.80593054       2.46217757       0.00024276      -0.00147587       0.00114753
H       -0.47122389       1.65501593       2.23851420      -0.00260159      -0.00429169      -0.00093700
C        1.86833499       0.86403098      -0.10183596       0.16153444       0.44436739       0.51232119
O       -0.51163241       0.72066386      -0.30881962       1.51514951       2.23303958       1.40459203
N        1.92879118       0.39840379      -1.39241312       0.32347747      -0.03785748      -0.32523695
N        2.99867494       1.13135978       0.54388120      -0.00023342      -0.00030357      -0.00388595
H        1.09587458       0.55207678      -1.94407201       0.27949365       0.19972888      -0.05442943
H        2.80406693       0.59062512      -1.85896211      -0.00146059      -0.00389805       0.00164996
C        2.89806228       1.58559162       1.80196881      -0.00144942      -0.00108153      -0.00362081
H        3.84387386       1.79341689       2.29992189      -0.00314794       0.00114876      -0.00771468
H        1.69089736       2.18851969       3.47760452      -0.00122059      -0.00464535       0.00424681
C       -0.54126455      -0.58371951      -0.76748102      -1.53423609      -1.94355073       0.32469398
C       -1.83981462      -1.18067408      -0.21462771       0.52130480      -0.13878683      -0.49874640
H        0.32102849      -1.17153684      -0.44060086      -0.00090695       0.00126322      -0.00005801
H       -0.57295801      -0.59999658      -1.86607284       0.00394593      -0.00033339      -0.00110258
C       -1.84874637      -2.00884998       0.90503655       0.00068325       0.00021580       0.00218430
C       -3.04362758      -0.84397590      -0.82959393      -0.18303793      -0.04144762       0.04619971
C       -3.05374839      -2.49514402       1.40817455      -0.00083252       0.00149652       0.00270381
H       -0.90913816      -2.27849456       1.38425890       0.00108575       0.00217169      -0.00044270
C       -4.25446480      -2.15457663       0.79170456      -0.00015755      -0.00035548       0.00463935
H       -3.05444724      -3.14562436       2.27932919       0.00274862       0.00162004       0.00469415
C       -4.24886465      -1.32551726      -0.32871955      -0.00109313       0.00064343       0.00063406
H       -5.19439366      -2.53789074       1.18092483      -0.00163332       0.00176310       0.00270701
H       -5.18481651      -1.06021379      -0.81446294       0.00096188       0.00033093       0.00121341
H       -3.03641978      -0.19639673      -1.70454558       0.00072522      -0.00369571       0.00080816
27
Lattice="50.0 0.0 0.0 0.0 50.0 0.0 0.0 0.0 50.0" Properties=species:S:1:pos:R:3:forces:R:3 energy=-17661.00205023453 dihedrals="_JSON [59.0, 120.0, 83.0]" pbc="F F F"
C        0.50654144       1.51518527       1.78749586       0.00225734      -0.00145907       0.00099037
C        0.60794713       1.04082927       0.50467949      -1.08335225      -0.70799086      -1.42197041
C        1.69986941       1.80498088       2.46263447       0.00029229      -0.00139204       0.00122929
H       -0.47147500       1.65421431       2.23857488      -0.00236374      -0.00418619      -0.00096470
C        1.86833499       0.86403098      -0.10183596       0.16493702       0.44361471       0.51027830
O       -0.51163241       0.72066386      -0.30881962       1.50675305       2.22991228       1.40984851
N        1.92879118       0.39840379      -1.39241312       0.32222312      -0.03565069      -0.32233476
N        2.99863425       1.13117018       0.54403236      -0.00025579      -0.00030424      -0.00364694
H        1.09587458       0.55207678      -1.94407201       0.28001829       0.20023999      -0.05466194
H        2.80417577       0.59016532      -1.85893672      -0.00152107      -0.00350428       0.00159455
C        2.89798203       1.58498465       1.80228025      -0.00157029      -0.00111328      -0.00363451
H        3.84379288       1.79270660       2.30027132      -0.00318190       0.00108921      -0.00752482
H        1.69085309       2.18718389       3.47821270      -0.00128637      -0.00447435       0.00406248
C       -0.54126455      -0.58371951      -0.76748102      -1.51598074      -1.95539147       0.34167022
C       -1.83981462      -1.18067408      -0.21462771       0.49676792      -0.09482958      -0.54165999
H        0.32181524      -1.17001227      -0.43982484      -0.00089404       0.00120074       0.00024022
H       -0.57325535      -0.60165931      -1.86593097       0.00412392      -0.00036410      -0.00109634
C       -1.86686756      -1.89630318       0.98032782       0.00085810       0.00032198       0.00203484
C       -3.02778577      -0.94711360      -0.90374947      -0.16994631      -0.06742100       0.06980987
C       -3.07497344      -2.37300089       1.48355207      -0.00052807       0.00103656       0.00255133
H       -0.93888107      -2.08408878       1.51788245       0.00142557       0.00190514      -0.00072056
C       -4.26071519      -2.13609785       0.79250899      -0.00031850      -0.00055998       0.00431829
H       -3.09071294      -2.93574240       2.41367771       0.00275030       0.00153068       0.00421747
C       -4.23689502      -1.42060815      -0.40272102      -0.00097216       0.00029674       0.00067361
H       -5.20281718      -2.51243411       1.18328108      -0.00146045       0.00098732       0.00218818
H       -5.16071013      -1.23654661      -0.94588072       0.00084889      -0.00016175       0.00131873
H       -3.00584354      -0.38787693      -1.83740160       0.00037587      -0.00333249       0.00118874
27
Lattice="50.0 0.0 0.0 0.0 50.0 0.0 0.0 0.0 50.0" Properties=species:S:1:pos:R:3:forces:R:3 energy=-17661.002457777773 dihedrals="_JSON [59.0, 120.0, 89.0]" pbc="F F F"
C        0.50628973       1.51905223       1.78608381       0.00282228      -0.00250143       0.00128696
C        0.60794713       1.04082927       0.50467949      -1.08586845      -0.69586167      -1.43046142
C        1.69958685       1.80928903       2.46110861       0.00068136      -0.00168537       0.00190209
H       -0.47189286       1.66131466       2.23590223      -0.00268416      -0.00711446      -0.00075119
C        1.86833499       0.86403098      -0.10183596       0.16603916       0.44026068       0.51471880
O       -0.51163241       0.72066386      -0.30881962       1.50754628       2.22738125       1.41245817
N        1.92879118       0.39840379      -1.39241312       0.32649205      -0.03449676      -0.32533765
N        2.99856051       1.13126556       0.54414016      -0.00045689      -0.00008471      -0.00410592
H        1.09587458       0.55207678      -1.94407201       0.27796836       0.20140904      -0.05267887
H        2.80375338       0.59199777      -1.85908267      -0.00152063      -0.00646449       0.00259591
C        2.89780119       1.58669853       1.80181835      -0.00154999      -0.00103834      -0.00433089
H        3.84355297       1.79394046       2.30014505      -0.00337567       0.00199378      -0.00882590
H        1.69047608       2.19436360       3.47559092      -0.00138619      -0.00529373       0.00482698
C       -0.54126455      -0.58371951      -0.76748102      -1.50108772      -1.94807264       0.37920501
C       -1.83981462      -1.18067408      -0.21462771       0.47749095      -0.09050867      -0.61534995
H        0.32231118      -1.16867007      -0.43852223      -0.00014285       0.00126719      -0.00109864
H       -0.57300297      -0.60383558      -1.86575792       0.00341160       0.00028964      -0.00165809
C       -1.89005202      -1.78960203       1.03775102       0.00070416       0.00054683       0.00205021
C       -3.00512167      -1.05565739      -0.96771805      -0.16491486      -0.08218334       0.10952095
C       -3.09988620      -2.26721299       1.53403709      -0.00112702       0.00088519       0.00280086
H       -0.97871844      -1.89277916       1.62460635       0.00136873       0.00228873      -0.00100568
C       -4.26416820      -2.13854354       0.77941713      -0.00082731      -0.00074004       0.00446700
H       -3.13448874      -2.74712140       2.50900508       0.00220531       0.00228954       0.00454912
C       -4.21687673      -1.53084141      -0.47276190      -0.00101003      -0.00006174       0.00058845
H       -5.20736259      -2.51594966       1.16647278      -0.00219057       0.00118694       0.00165129
H       -5.12361719      -1.43119328      -1.06458477       0.00109746      -0.00088973       0.00112954
H       -2.96437909      -0.58069241      -1.94627603       0.00031461      -0.00280169       0.00185286
27
Lattice="50.0 0.0 0.0 0.0 50.0 0.0 0.0 0.0 50.0" Properties=species:S:1:pos:R:3:forces:R:3 energy=-17661.00240412862 dihedrals="_JSON [59.0, 120.0, 95.0]" pbc="F F F"
C        0.50623080       1.52054835       1.78557267       0.00280693      -0.00252090       0.00124825
C        0.60794713       1.04082927       0.50467949      -1.08574048      -0.69048227      -1.43645270
C        1.69950297       1.81129641       2.46046148       0.00085753      -0.00172978       0.00215832
H       -0.47206780       1.66388175       2.23495818      -0.00265382      -0.00712612      -0.00107348
C        1.86833499       0.86403098      -0.10183596       0.16858056       0.44152863       0.51378211
O       -0.51163241       0.72066386      -0.30881962       1.51585451       2.22482879       1.41487915
N        1.92879118       0.39840379      -1.39241312       0.32661561      -0.03449471      -0.32372994
N        2.99849710       1.13176760       0.54404565      -0.00050496      -0.00022830      -0.00412309
H        1.09587458       0.55207678      -1.94407201       0.27773799       0.20206104      -0.05243695
H        2.80371541       0.59220434      -1.85908697      -0.00161108      -0.00687951       0.00274772
C        2.89773744       1.58811603       1.80139694      -0.00160548      -0.00132669      -0.00448789
H        3.84346952       1.79588895       2.29954253      -0.00356475       0.00163440      -0.00895520
H        1.69034641       2.19766205       3.47444996      -0.00140052      -0.00557289       0.00499395
C       -0.54126455      -0.58371951      -0.76748102      -1.49470650      -1.92509514       0.41659265
C       -1.83981462      -1.18067408      -0.21462771       0.45653638      -0.10845570      -0.68698314
H        0.32292479      -1.16755640      -0.43795103      -0.00018463       0.00114828      -0.00078518
H       -0.57317311      -0.60573015      -1.86561357       0.00382909       0.00020309      -0.00175630
C       -1.91887134      -1.68343536       1.08293077       0.00072527       0.00084696       0.00205182
C       -2.97588359      -1.16841802      -1.02079880      -0.16138165      -0.09198079       0.14581000
C       -3.12905183      -2.16748140       1.57040616      -0.00108441       0.00108991       0.00296482
H       -1.02975770      -1.69791004       1.71141473       0.00166584       0.00243668      -0.00128772
C       -4.26500264      -2.15217490       0.76249427      -0.00099750      -0.00040966       0.00456360
H       -3.18669764      -2.56474325       2.58082226       0.00213511       0.00311680       0.00464982
C       -4.18873649      -1.65120387      -0.53408255      -0.00104046      -0.00002376       0.00073361
H       -5.20835937      -2.53461388       1.14417278      -0.00209666       0.00099228       0.00154744
H       -5.07299331      -1.63949458      -1.16678575       0.00109091      -0.00104328       0.00120394
H       -2.91235773      -0.77617235      -2.03411043       0.00013718      -0.00251734       0.00214438
27
Lattice="50.0 0.0 0.0 0.0 50.0 0.0 0.0 0.0 50.0" Properties=species:S:1:pos:R:3:forces:R:3 energy=-17661.00229989867 dihedrals="_JSON [59.0, 120.0, 101.0]" pbc="F F F"
C        0.50642373       1.51995722       1.78587705       0.00269646      -0.00214546       0.00093477
C        0.60794713       1.04082927       0.50467949      -1.08197849      -0.68630574      -1.44117717
C        1.69978037       1.80881759       2.46146949       0.00067366      -0.00115346       0.00197541
H       -0.47194520       1.66398173       2.23509162      -0.00233069      -0.00635358      -0.00113224
C        1.86833499       0.86403098      -0.10183596       0.17285009       0.43413317       0.51233567
O       -0.51163241       0.72066386      -0.30881962       1.52713046       2.22284838       1.41523498
N        1.92879118       0.39840379      -1.39241312       0.32242702      -0.03174541      -0.32004229
N        2.99854047       1.13033611       0.54454414      -0.00049467       0.00011686      -0.00400150
H        1.09587458       0.55207678      -1.94407201       0.27926015       0.20307376      -0.05388013
H        2.80398253       0.59095429      -1.85905405      -0.00159173      -0.00579643       0.00258279
C        2.89795007       1.58526191       1.80240161      -0.00140770      -0.00075440      -0.00451397
H        3.84378596       1.79128403       2.30104511      -0.00353826       0.00243230      -0.00872052
H        1.69072793       2.19389421       3.47595288      -0.00150600      -0.00477590       0.00436226
C       -0.54126455      -0.58371951      -0.76748102      -1.49133940      -1.89469494       0.45236056
C       -1.83981462      -1.18067408      -0.21462771       0.43385851      -0.14008169      -0.75003509
H        0.32346031      -1.16666530      -0.43751378      -0.00030888       0.00106644      -0.00029965
H       -0.57313235      -0.60750866      -1.86549739       0.00411705      -0.00000940      -0.00163054
C       -1.95365840      -1.57544760       1.11758679       0.00090306       0.00077340       0.00183991
C       -2.94039188      -1.28416009      -1.06241017      -0.15956957      -0.09245708       0.17786060
C       -3.16363165      -2.06645766       1.59699914      -0.00085479       0.00065548       0.00281396
H       -1.09203665      -1.49897282       1.77906944       0.00189343       0.00200914      -0.00141322
C       -4.26490463      -2.16700834       0.74736563      -0.00097078      -0.00050281       0.00433910
H       -3.24902806      -2.37835265       2.63505052       0.00210390       0.00278948       0.00414946
C       -4.15360137      -1.77512877      -0.58328844      -0.00102769      -0.00006987       0.00081705
H       -5.20832420      -2.55376186       1.12449812      -0.00178232       0.00023086       0.00138864
H       -5.01058402      -1.85259455      -1.24808179       0.00091460      -0.00133091       0.00153720
H       -2.84995555      -0.97533796      -2.10214246      -0.00012741      -0.00195216       0.00231396
27
Lattice="50.0 0.0 0.0 0.0 50.0 0.0 0.0 0.0 50.0" Properties=species:S:1:pos:R:3:forces:R:3 energy=-17661.00152660863 dihedrals="_JSON [59.0, 120.0, 107.0]" pbc="F F F"
C        0.50642793       1.52557064       1.78381521       0.00290192      -0.00231597       0.00109833
C        0.60794713       1.04082927       0.50467949      -1.07849776      -0.66703123      -1.45140683
C        1.69969150       1.81688415       2.45849797       0.00100099      -0.00164320       0.00236989
H       -0.47195720       1.67303844       2.23206705      -0.00267908      -0.00713107      -0.00154634
C        1.86833499       0.86403098      -0.10183596       0.17374608       0.43955792       0.51237592
O       -0.51163241       0.72066386      -0.30881962       1.54814603       2.21647293       1.42031614
N        1.92879118       0.39840379      -1.39241312       0.32467105      -0.03636572      -0.32052674
N        2.99846491       1.13242025       0.54382263      -0.00049519      -0.00035592      -0.00424402
H        1.09587458       0.55207678      -1.94407201       0.27793092       0.20352142      -0.05260300
H        2.80370443       0.59227527      -1.85908348      -0.00159738      -0.00735807       0.00295600
C        2.89791595       1.59102662       1.80034018      -0.00146460      -0.00160419      -0.00467199
H        3.84368836       1.79909590       2.29825964      -0.00369019       0.00142719      -0.00911555
H        1.69047136       2.20655173       3.47121004      -0.00148915      -0.00572740       0.00511573
C       -0.54126455      -0.58371951      -0.76748102      -1.50738190      -1.83904529       0.48924846
C       -1.83981462      -1.18067408      -0.21462771       0.43073123      -0.21710961      -0.80699742
H        0.32349784      -1.16639959      -0.43688799      -0.00037202       0.00099808      -0.00024452
H       -0.57286560      -0.60910453      -1.86539826       0.00459032      -0.00009329      -0.00176728
C       -1.98894186      -1.47978453       1.13903168       0.00088720       0.00125549       0.00195327
C       -2.89903538      -1.40161548      -1.09209625      -0.16580555      -0.08527060       0.20059055
C       -3.19296294      -1.99259322       1.60924247      -0.00124504       0.00154135       0.00296946
H       -1.15911519      -1.31234845       1.82395121       0.00216274       0.00252347      -0.00181469
C       -4.25339193      -2.21117680       0.72969160      -0.00140586       0.00056711       0.00476780
H       -3.30576382      -2.23022525       2.66419800       0.00170749       0.00444519       0.00431859
C       -4.10692367      -1.91477345      -0.62166055      -0.00125277       0.00035177       0.00093623
H       -5.19215397      -2.61484876       1.10064518      -0.00220686       0.00112130       0.00150412
H       -4.93199530      -2.08348840      -1.30955065       0.00107008      -0.00089380       0.00171696
H       -2.78137636      -1.16744877      -2.14843776       0.00003728      -0.00183787       0.00270094
27
Lattice="50.0 0.0 0.0 0.0 50.0 0.0 0.0 0.0 50.0" Properties=species:S:1:pos:R:3:forces:R:3 energy=-17661.00087692223 dihedrals="_JSON [59.0, 120.0, 113.0]" pbc="F F F"
C        0.50686706       1.52659799       1.78346422      -0.00171136      -0.00163906       0.00208453
C        0.60794713       1.04082927       0.50467949      -1.07008246      -0.65637147      -1.45977947
C        1.70014382       1.81617960       2.45875045       0.00105247      -0.00145653       0.00223354
H       -0.47149164       1.67630480       2.23131497      -0.00178118      -0.00627870      -0.00135746
C        1.86833499       0.86403098      -0.10183596       0.17310154       0.42971138       0.50943924
O       -0.51163241       0.72066386      -0.30881962       1.56621658       2.21048676       1.42055039
N        1.92879118       0.39840379      -1.39241312       0.31466012      -0.03618704      -0.31545896
N        2.99846119       1.13116800       0.54411422       0.00306782      -0.00014724      -0.00438257
H        1.09587458       0.55207678      -1.94407201       0.27912718       0.20444661      -0.05379245
H        2.80373028       0.59152409      -1.85896540       0.00493508      -0.00562704      -0.00081799
C        2.89820078       1.58896951       1.80085332      -0.00073370      -0.00004321      -0.00390617
H        3.84407888       1.79527758       2.29905079      -0.00078044       0.00290688      -0.00669878
H        1.69097117       2.20535536       3.47161893      -0.00124770      -0.00428116       0.00527693
C       -0.54126455      -0.58371951      -0.76748102      -1.51732478      -1.78907151       0.51299021
C       -1.83981462      -1.18067408      -0.21462771       0.41902580      -0.28425108      -0.83518549
H        0.32365364      -1.16629778      -0.43633984      -0.00424375       0.00318099      -0.00141293
H       -0.57233686      -0.61049444      -1.86554793       0.00430000      -0.00042661       0.00510738
C       -2.03120669      -1.37735917       1.15261455      -0.00041007       0.00089581      -0.00069882
C       -2.85226720      -1.51949734      -1.10953179      -0.16955478      -0.07355967       0.20840837
C       -3.23063245      -1.90479944       1.61768423       0.00055489       0.00216502       0.00180538
H       -1.23821371      -1.11785193       1.85214773       0.00156751       0.00179159      -0.00182200
C       -4.24473559      -2.24100063       0.72041133      -0.00003195       0.00114139       0.00228446
H       -3.37644468      -2.06088023       2.68375370       0.00110804       0.00389123       0.00410961
C       -4.05584834      -2.04790440      -0.64408486       0.00118125       0.00072646       0.00193156
H       -5.18048255      -2.65430221       1.08832073      -0.00199886       0.00055244       0.00193199
H       -4.84460948      -2.30708488      -1.34628101       0.00065420      -0.00098063       0.00226159
H       -2.70259767      -1.36452840      -2.17643591      -0.00065145      -0.00157563       0.00489791
27
Lattice="50.0 0.0 0.0 0.0 50.0 0.0 0.0 0.0 50.0" Properties=species:S:1:pos:R:3:forces:R:3 energy=-17660.999580175714 dihedrals="_JSON [59.0, 120.0, 119.0]" pbc="F F F"
C        0.50739385       1.53018144       1.78218466      -0.00163072      -0.00143998       0.00188550
C        0.60794713       1.04082927       0.50467949      -1.05918026      -0.63734740      -1.46781514
C        1.70072465       1.81906122       2.45760128       0.00084731      -0.00100928       0.00222392
H       -0.47077386       1.68347312       2.22944522      -0.00181720      -0.00613157      -0.00129243
C        1.86833499       0.86403098      -0.10183596       0.17603923       0.42210255       0.50942882
O       -0.51163241       0.72066386      -0.30881962       1.58667148       2.20140185       1.42062632
N        1.92879118       0.39840379      -1.39241312       0.31184841      -0.03748058      -0.31444262
N        2.99860689       1.13062629       0.54409643       0.00288706       0.00011822      -0.00445778
H        1.09587458       0.55207678      -1.94407201       0.27997781       0.20529440      -0.05466526
H        2.80381458       0.59119254      -1.85893376       0.00473923      -0.00563802      -0.00078302
C        2.89871109       1.58926594       1.80050917      -0.00056460       0.00034228      -0.00411059
H        3.84472046       1.79436475       2.29894673      -0.00098228       0.00361246      -0.00705471
H        1.69156210       2.20978913       3.46986413      -0.00124524      -0.00384492       0.00494550
C       -0.54126455      -0.58371951      -0.76748102      -1.54127913      -1.72786355       0.53564097
C       -1.83981462      -1.18067408      -0.21462771       0.41795183      -0.36567135      -0.83944488
H        0.32335996      -1.16655965      -0.43572465      -0.00423105       0.00306200      -0.00135609
H       -0.57182065      -0.61168939      -1.86551098       0.00436714      -0.00046681       0.00488528
C       -2.07597543      -1.28003709       1.15616141      -0.00047230       0.00057859      -0.00078412
C       -2.80059976      -1.63651412      -1.11452577      -0.17536097      -0.05771763       0.19958152
C       -3.26812680      -1.82585863       1.61834455       0.00053243       0.00203161       0.00171581
H       -1.32384399      -0.93073456       1.86131418       0.00156735       0.00150844      -0.00173630
C       -4.23089543      -2.27833174       0.71556204      -0.00024973       0.00112514       0.00208965
H       -3.44863917      -1.90442215       2.68763816       0.00098967       0.00372108       0.00376108
C       -3.99707495      -2.18356215      -0.65212988       0.00102948       0.00097700       0.00197943
H       -5.16158465      -2.70427801       1.08184774      -0.00196858       0.00040041       0.00187041
H       -4.74558174      -2.53241015      -1.35953768       0.00044165      -0.00071272       0.00238736
H       -2.61709645      -1.55754932      -2.18453677      -0.00090802      -0.00095223       0.00492139
27
Lattice="50.0 0.0 0.0 0.0 50.0 0.0 0.0 0.0 50.0" Properties=species:S:1:pos:R:3:forces:R:3 energy=-17660.99804742963 dihedrals="_JSON [59.0, 120.0, 125.0]" pbc="F F F"
C        0.50800160       1.53614257       1.77998287      -0.00161296      -0.00147933       0.00181193
C        0.60794713       1.04082927       0.50467949      -1.04862987      -0.61420870      -1.47447450
C        1.70137827       1.82606286       2.45478682       0.00071406      -0.00102772       0.00229732
H       -0.46968946       1.69490026       2.22653150      -0.00179174      -0.00610093      -0.00131144
C        1.86833499       0.86403098      -0.10183596       0.17880970       0.41815009       0.50704021
O       -0.51163241       0.72066386      -0.30881962       1.60840495       2.18781561       1.41772451
N        1.92879118       0.39840379      -1.39241312       0.30893951      -0.04241593      -0.31331855
N        2.99876400       1.13152591       0.54343839       0.00291174       0.00010276      -0.00443974
H        1.09587458       0.55207678      -1.94407201       0.28053140       0.20547499      -0.05525107
H        2.80384711       0.59112428      -1.85887554       0.00479151      -0.00540220      -0.00079968
C        2.89928515       1.59301528       1.79877597      -0.00039628       0.00027708      -0.00407544
H        3.84540648       1.79860658       2.29677180      -0.00094652       0.00340634      -0.00692824
H        1.69217279       2.22068322       3.46552670      -0.00123597      -0.00403266       0.00492865
C       -0.54126455      -0.58371951      -0.76748102      -1.56881862      -1.66553461       0.54998399
C       -1.83981462      -1.18067408      -0.21462771       0.41549222      -0.43501284      -0.81886565
H        0.32295700      -1.16705814      -0.43525130      -0.00433940       0.00298496      -0.00108035
H       -0.57139840      -0.61258944      -1.86550949       0.00464257      -0.00072870       0.00486821
C       -2.12558041      -1.18192114       1.15021147      -0.00033608       0.00037088      -0.00086091
C       -2.74459912      -1.75138378      -1.10702348      -0.17851134      -0.05073319       0.17609432
C       -3.31015317      -1.74398812       1.61251637       0.00061345       0.00181167       0.00167566
H       -1.41863618      -0.74280088       1.85128396       0.00159600       0.00130496      -0.00175156
C       -4.21661431      -2.31141452       0.71660323      -0.00020136       0.00099622       0.00200215
H       -3.52897086      -1.74395667       2.67753987       0.00106431       0.00354491       0.00358566
C       -3.93318697      -2.31528149      -0.64492796       0.00094249       0.00109433       0.00192542
H       -5.14211771      -2.74840504       1.08298402      -0.00174680       0.00006641       0.00194073
H       -4.63749825      -2.75304690      -1.34828222       0.00026522      -0.00044230       0.00250072
H       -2.52401161      -1.74894995      -2.17304200      -0.00115221      -0.00028211       0.00477765
27
Lattice="50.0 0.0 0.0 0.0 50.0 0.0 0.0 0.0 50.0" Properties=species:S:1:pos:R:3:forces:R:3 energy=-17660.996349121204 dihedrals="_JSON [59.0, 120.0, 131.0]" pbc="F F F"
C        0.50869347       1.54162455       1.77792640      -0.00167175      -0.00154217       0.00186214
C        0.60794713       1.04082927       0.50467949      -1.03642419      -0.59316627      -1.47894448
C        1.70209969       1.83277856       2.45203140       0.00070543      -0.00122439       0.00239277
H       -0.46839082       1.70547617       2.22411458      -0.00193232      -0.00636602      -0.00126813
C        1.86833499       0.86403098      -0.10183596       0.18082852       0.41525307       0.50470074
O       -0.51163241       0.72066386      -0.30881962       1.62827104       2.17054345       1.41005436
N        1.92879118       0.39840379      -1.39241312       0.30699002      -0.04711478      -0.31342752
N        2.99893741       1.13255318       0.54269550       0.00296794      -0.00001156      -0.00450302
H        1.09587458       0.55207678      -1.94407201       0.28061008       0.20548241      -0.05557485
H        2.80378970       0.59147657      -1.85882825       0.00489696      -0.00561928      -0.00081871
C        2.89990881       1.59683186       1.79697144      -0.00032637       0.00006732      -0.00406803
H        3.84614062       1.80308025       2.29446587      -0.00092317       0.00319588      -0.00695600
H        1.69285253       2.23111871       3.46129431      -0.00124821      -0.00438837       0.00508228
C       -0.54126455      -0.58371951      -0.76748102      -1.59593549      -1.60483121       0.55819879
C       -1.83981462      -1.18067408      -0.21462771       0.40979445      -0.49253490      -0.77724319
H        0.32241057      -1.16772230      -0.43470525      -0.00447001       0.00299029      -0.00101758
H       -0.57090630      -0.61330936      -1.86553464       0.00486402      -0.00086999       0.00490077
C       -2.17965431      -1.08376991       1.13403119      -0.00020878       0.00004599      -0.00088503
C       -2.68487884      -1.86284776      -1.08710710      -0.17861073      -0.04728604       0.14075585
C       -3.35704577      -1.65926006       1.59877953       0.00076007       0.00152236       0.00167762
H       -1.52150660      -0.55622465       1.82067047       0.00180691       0.00081219      -0.00178398
C       -4.20332543      -2.33792814       0.72209288      -0.00006363       0.00069837       0.00203617
H       -3.61783726      -1.58044596       2.65137772       0.00129052       0.00314567       0.00351117
C       -3.86597815      -2.44015338      -0.62331053       0.00091944       0.00111982       0.00190931
H       -5.12416795      -2.78343301       1.08993739      -0.00153343      -0.00020267       0.00206676
H       -4.52321430      -2.96384155      -1.31336118       0.00005142      -0.00010687       0.00260000
H       -2.42368591      -1.93707913      -2.14147185      -0.00140872       0.00038769       0.00474177
27
Lattice="50.0 0.0 0.0 0.0 50.0 0.0 0.0 0.0 50.0" Properties=species:S:1:pos:R:3:forces:R:3 energy=-17660.994720657305 dihedrals="_JSON [59.0, 120.0, 137.0]" pbc="F F F"
C        0.50973852       1.54644974       1.77620535       0.00232715      -0.00126352       0.00088857
C        0.60794713       1.04082927       0.50467949      -1.02153848      -0.57337303      -1.47668932
C        1.70333350       1.83825729       2.44963656       0.00135114      -0.00108267       0.00132510
H       -0.46632865       1.71527361       2.22275969      -0.00250630      -0.00636729      -0.00103973
C        1.86833499       0.86403098      -0.10183596       0.18777178       0.41055938       0.50173542
O       -0.51163241       0.72066386      -0.30881962       1.64875690       2.15438855       1.39325714
N        1.92879118       0.39840379      -1.39241312       0.30829596      -0.05092396      -0.31547179
N        2.99936563       1.13305231       0.54193111      -0.00036384       0.00038319      -0.00395738
H        1.09587458       0.55207678      -1.94407201       0.28174509       0.20544081      -0.05699123
H        2.80407283       0.59094550      -1.85880867      -0.00157228      -0.00593062       0.00252535
C        2.90104696       1.59957220       1.79537756      -0.00189207      -0.00103969      -0.00441606
H        3.84750555       1.80586679       2.29256755      -0.00308058       0.00281686      -0.00869038
H        1.69416867       2.23958361       3.45772651      -0.00145219      -0.00476775       0.00433437
C       -0.54126455      -0.58371951      -0.76748102      -1.62557598      -1.54401426       0.56929724
C       -1.83981462      -1.18067408      -0.21462771       0.39392892      -0.53156479      -0.71415888
H        0.32163092      -1.16846180      -0.43422150      -0.00069940       0.00053508       0.00056022
H       -0.57056577      -0.61383277      -1.86537188       0.00519902      -0.00086874      -0.00154876
C       -2.23916004      -0.98676862       1.10662722       0.00061120       0.00105592       0.00159317
C       -2.62209323      -1.96968485      -1.05499485      -0.17016175      -0.05707213       0.09236658
C       -3.41052898      -1.57236917       1.57487942      -0.00085664      -0.00012826       0.00257233
H       -1.63412373      -0.37379715       1.76961960       0.00237972       0.00021211      -0.00197115
C       -4.19256341      -2.35847045       0.72967475      -0.00109093       0.00027650       0.00433606
H       -3.71716208      -1.41514197       2.60613093       0.00180555       0.00241396       0.00344875
C       -3.79616509      -2.55782132      -0.58859096      -0.00117291      -0.00022980       0.00049750
H       -5.10937039      -2.81059246       1.09954043      -0.00099670      -0.00034165       0.00151656
H       -4.40272912      -3.16508159      -1.25618981      -0.00009908       0.00025114       0.00240591
H       -2.31664150      -2.12010687      -2.08930589      -0.00111331       0.00063465       0.00227441
27
Lattice="50.0 0.0 0.0 0.0 50.0 0.0 0.0 0.0 50.0" Properties=species:S:1:pos:R:3:forces:R:3 energy=-17660.99308835551 dihedrals="_JSON [59.0, 120.0, 143.0]" pbc="F F F"
C        0.51115706       1.54839872       1.77562515       0.00221146      -0.00119142       0.00082974
C        0.60794713       1.04082927       0.50467949      -1.00495845      -0.56337969      -1.46820071
C        1.70502358       1.83965131       2.44865146       0.00121210      -0.00061671       0.00103450
H       -0.46345061       1.72094713       2.22377871      -0.00248242      -0.00595121      -0.00079611
C        1.86833499       0.86403098      -0.10183596       0.19061813       0.40313907       0.49521734
O       -0.51163241       0.72066386      -0.30881962       1.66969566       2.14038847       1.36653022
N        1.92879118       0.39840379      -1.39241312       0.30262708      -0.05367307      -0.31613754
N        2.99982684       1.13269819       0.54126097      -0.00029693       0.00044020      -0.00378381
H        1.09587458       0.55207678      -1.94407201       0.28285119       0.20540327      -0.05869569
H        2.80421202       0.59042496      -1.85871202      -0.00156700      -0.00504234       0.00222053
C        2.90244528       1.59955178       1.79451893      -0.00170869      -0.00063761      -0.00437985
H        3.84919626       1.80520290       2.29138692      -0.00282015       0.00290022      -0.00834052
H        1.69601368       2.24154552       3.45650918      -0.00113457      -0.00404631       0.00381187
C       -0.54126455      -0.58371951      -0.76748102      -1.64651257      -1.48989501       0.57591152
C       -1.83981462      -1.18067408      -0.21462771       0.36111259      -0.55017378      -0.64007575
H        0.32090314      -1.16932464      -0.43369338      -0.00069537       0.00056703       0.00043182
H       -0.57013831      -0.61412759      -1.86542562       0.00491263      -0.00082655      -0.00135234
C       -2.30435011      -0.89085623       1.06682794       0.00028220       0.00076112       0.00152905
C       -2.55693019      -2.07072452      -1.01103855      -0.15236162      -0.07900140       0.03892787
C       -3.47179377      -1.48271657       1.53853659      -0.00067791      -0.00066879       0.00270232
H       -1.75618840      -0.19530566       1.69553612       0.00200959      -0.00077622      -0.00131036
C       -4.18638187      -2.37087394       0.73704869      -0.00079377       0.00007589       0.00418845
H       -3.82847577      -1.24761398       2.53841187       0.00217284       0.00138954       0.00398655
C       -3.72577346      -2.66577037      -0.54215177      -0.00100047      -0.00053705       0.00025933
H       -5.10057789      -2.82695722       1.10850025      -0.00065388      -0.00024501       0.00154075
H       -4.27887928      -3.35271824      -1.17816022      -0.00075055       0.00070383       0.00201176
H       -2.20310446      -2.29690790      -2.01597806      -0.00129110       0.00089352       0.00193908
27
Lattice="50.0 0.0 0.0 0.0 50.0 0.0 0.0 0.0 50.0" Properties=species:S:1:pos:R:3:forces:R:3 energy=-17660.992599847894 dihedrals="_JSON [59.0, 120.0, 149.0]" pbc="F F F"
C        0.51235406       1.54530424       1.77701616       0.00211750      -0.00095729       0.00081587
C        0.60794713       1.04082927       0.50467949      -0.98879595      -0.57062074      -1.45190971
C        1.70651006       1.83546444       2.44987722       0.00102245      -0.00042655       0.00094814
H       -0.46093784       1.71667648       2.22831050      -0.00257341      -0.00589220      -0.00063141
C        1.86833499       0.86403098      -0.10183596       0.19032981       0.40084216       0.48939663
O       -0.51163241       0.72066386      -0.30881962       1.69254496       2.12752391       1.33054209
N        1.92879118       0.39840379      -1.39241312       0.29928859      -0.05295663      -0.31956627
N        3.00022895       1.13175851       0.54093111      -0.00015934       0.00043619      -0.00376571
H        1.09587458       0.55207678      -1.94407201       0.28308119       0.20544212      -0.05998278
H        2.80419565       0.59047337      -1.85871500      -0.00153334      -0.00493983       0.00217985
C        2.90364647       1.59675614       1.79481398      -0.00165207      -0.00049263      -0.00427037
H        3.85065242       1.80145204       2.29158825      -0.00288614       0.00326494      -0.00830866
H        1.69783122       2.23468415       3.45879135      -0.00136812      -0.00324722       0.00350013
C       -0.54126455      -0.58371951      -0.76748102      -1.66199714      -1.44119741       0.58051362
C       -1.83981462      -1.18067408      -0.21462771       0.31655185      -0.53795727      -0.57019911
H        0.32018539      -1.17023651      -0.43337618      -0.00073262       0.00072155       0.00021269
H       -0.56990578      -0.61403059      -1.86549472       0.00488132      -0.00083854      -0.00122032
C       -2.37496929      -0.79582568       1.01273471       0.00007258       0.00071933       0.00166510
C       -2.49010365      -2.16485975      -0.95571980      -0.12791506      -0.12055411      -0.00542030
C       -3.54073441      -1.39013209       1.48723845      -0.00039238      -0.00080083       0.00266569
H       -1.88661626      -0.02038116       1.59422382       0.00199168      -0.00123501      -0.00078411
C       -4.18501349      -2.37485321       0.74224496      -0.00073832       0.00019547       0.00416516
H       -3.95158236      -1.07855366       2.44453041       0.00257800       0.00130243       0.00431571
C       -3.65570148      -2.76308611      -0.48480465      -0.00090322      -0.00063927       0.00027005
H       -5.09797244      -2.83257357       1.11469957      -0.00063458      -0.00015194       0.00159041
H       -4.15340816      -3.52551875      -1.07919475      -0.00102885       0.00123063       0.00144937
H       -2.08399264      -2.46571870      -1.92079518      -0.00114940       0.00122873       0.00182825
27
Lattice="50.0 0.0 0.0 0.0 50.0 0.0 0.0 0.0 50.0" Properties=species:S:1:pos:R:3:forces:R:3 energy=-17660.99425152893 dihedrals="_JSON [59.0, 120.0, 155.0]" pbc="F F F"
C        0.51281040       1.53775248       1.78001224       0.00199021      -0.00091172       0.00082612
C        0.60794713       1.04082927       0.50467949      -0.97997571      -0.59556948      -1.43250898
C        1.70711453       1.82667494       2.45307302       0.00088903      -0.00027863       0.00072045
H       -0.45963473       1.70305419       2.23520864      -0.00263475      -0.00535017      -0.00047951
C        1.86833499       0.86403098      -0.10183596       0.18704433       0.40506238       0.48514004
O       -0.51163241       0.72066386      -0.30881962       1.71910916       2.11659103       1.28558799
N        1.92879118       0.39840379      -1.39241312       0.29728515      -0.05001431      -0.32188191
N        3.00038159       1.13064177       0.54109221      -0.00008751       0.00042004      -0.00369624
H        1.09587458       0.55207678      -1.94407201       0.28338385       0.20534173      -0.06136754
H        2.80423038       0.59018795      -1.85874311      -0.00128861      -0.00430826       0.00187474
C        2.90408242       1.59207514       1.79624738      -0.00152845      -0.00020157      -0.00416362
H        3.85118440       1.79614429       2.29307985      -0.00271265       0.00333548      -0.00785626
H        1.69865190       2.22061176       3.46406097      -0.00132831      -0.00271132       0.00322103
C       -0.54126455      -0.58371951      -0.76748102      -1.67332638      -1.39850800       0.58253912
C       -1.83981462      -1.18067408      -0.21462771       0.26657563      -0.50855049      -0.51042243
H        0.31946117      -1.17120954      -0.43327821      -0.00081782       0.00092379       0.00004572
H       -0.56978193      -0.61355907      -1.86559510       0.00464269      -0.00084799      -0.00097286
C       -2.44841192      -0.70601027       0.94490903      -0.00007484       0.00046879       0.00162994
C       -2.42234577      -2.25105919      -0.88964469      -0.09624498      -0.16598085      -0.03330225
C       -3.61430135      -1.30036222       1.42085253      -0.00037038      -0.00098495       0.00268055
H       -2.02035798       0.14254216       1.46795223       0.00190247      -0.00168230      -0.00038461
C       -4.18693101      -2.37381461       0.74443742      -0.00082282       0.00048227       0.00397133
H       -4.08163496      -0.91706330       2.32473711       0.00252175       0.00109858       0.00466498
C       -3.58627888      -2.85001542      -0.41753540      -0.00079191      -0.00076595       0.00010989
H       -5.09955886      -2.83188996       1.11725658      -0.00071734       0.00000405       0.00142605
H       -4.02735183      -3.68238824      -0.96058810      -0.00146550       0.00157733       0.00089112
H       -1.96113454      -2.62274119      -1.80423533      -0.00115633       0.00136051       0.00170713
27
Lattice="50.0 0.0 0.0 0.0 50.0 0.0 0.0 0.0 50.0" Properties=species:S:1:pos:R:3:forces:R:3 energy=-17660.998087097247 dihedrals="_JSON [59.0, 120.0, 161.0]" pbc="F F F"
C        0.51270464       1.52528113       1.78472780       0.00146002       0.00005870       0.00052111
C        0.60794713       1.04082927       0.50467949      -0.97661058      -0.63973881      -1.40995584
C        1.70704984       1.81320981       2.45818571       0.00030978       0.00001516       0.00003008
H       -0.45952369       1.67872593       2.24440671      -0.00259252      -0.00227048      -0.00144181
C        1.86833499       0.86403098      -0.10183596       0.18237420       0.42026005       0.47702525
O       -0.51163241       0.72066386      -0.30881962       1.74798754       2.10761833       1.24097718
N        1.92879118       0.39840379      -1.39241312       0.29465247      -0.04665742      -0.32015234
N        3.00032097       1.13022939       0.54130992      -0.00017585      -0.00009741      -0.00294947
H        1.09587458       0.55207678      -1.94407201       0.28482473       0.20449840      -0.06376950
H        2.80456640       0.58862906      -1.85868604      -0.00155186      -0.00160363       0.00105810
C        2.90391204       1.58659619       1.79829285      -0.00199306      -0.00043392      -0.00317231
H        3.85099702       1.79165497       2.29473632      -0.00278857       0.00173412      -0.00618793
H        1.69880457       2.19878304       3.47240059      -0.00138063      -0.00153871       0.00252471
C       -0.54126455      -0.58371951      -0.76748102      -1.68460691      -1.36213407       0.57632261
C       -1.83981462      -1.18067408      -0.21462771       0.22520466      -0.47438687      -0.46428537
H        0.31888775      -1.17227844      -0.43395273      -0.00096923       0.00113844       0.00125021
H       -0.57021843      -0.61244062      -1.86572727       0.00539923      -0.00132515      -0.00085303
C       -2.52180847      -0.62462492       0.86495390       0.00007002       0.00028661       0.00188892
C       -2.35439894      -2.32837841      -0.81353714      -0.06835231      -0.20695042      -0.04198745
C       -3.68876035      -1.21787666       1.34138917      -0.00001520      -0.00132394       0.00236371
H       -2.15159383       0.28695700       1.32122901       0.00177700      -0.00188646       0.00098918
C       -4.19017212      -2.37036363       0.74440782      -0.00093010       0.00093605       0.00344250
H       -4.21264333      -0.77040910       2.18264624       0.00254849       0.00098332       0.00469465
C       -3.51778797      -2.92654091      -0.34070668      -0.00073898      -0.00085079      -0.00010356
H       -5.10266894      -2.82842589       1.11755228      -0.00143092       0.00055221       0.00072550
H       -3.90250918      -3.82193096      -0.82294860      -0.00123716       0.00166517      -0.00009151
H       -1.83687650      -2.76499056      -1.66752076      -0.00123425       0.00145151       0.00113641
27
Lattice="50.0 0.0 0.0 0.0 50.0 0.0 0.0 0.0 50.0" Properties=species:S:1:pos:R:3:forces:R:3 energy=-17661.0031452465 dihedrals="_JSON [59.0, 120.0, 167.0]" pbc="F F F"
C        0.51151820       1.51824599       1.78712652       0.00139199      -0.00014968       0.00058838
C        0.60794713       1.04082927       0.50467949      -0.98263281      -0.66848221      -1.40064645
C        1.70562612       1.80598089       2.46114184       0.00010937      -0.00028390      -0.00005376
H       -0.46143850       1.66351592       2.24785783      -0.00228613      -0.00210005      -0.00087618
C        1.86833499       0.86403098      -0.10183596       0.17435167       0.43095288       0.47878132
O       -0.51163241       0.72066386      -0.30881962       1.77454011       2.10148585       1.20216595
N        1.92879118       0.39840379      -1.39241312       0.29737935      -0.04460227      -0.31999566
N        2.99993006       1.12995935       0.54203875      -0.00023533       0.00001284      -0.00272450
H        1.09587458       0.55207678      -1.94407201       0.28484500       0.20408376      -0.06431174
H        2.80461130       0.58825794      -1.85874973      -0.00158591      -0.00090132       0.00092030
C        2.90267676       1.58362715       1.80001048      -0.00194520      -0.00033975      -0.00280733
H        3.84950937       1.78902471       2.29678482      -0.00270303       0.00163751      -0.00559721
H        1.69728950       2.18721098       3.47700498      -0.00147555      -0.00185899       0.00241367
C       -0.54126455      -0.58371951      -0.76748102      -1.69442364      -1.33493054       0.56816470
C       -1.83981462      -1.18067408      -0.21462771       0.20444338      -0.45651192      -0.42218549
H        0.31809106      -1.17335691      -0.43413375      -0.00079219       0.00114156       0.00097930
H       -0.56997732      -0.61132363      -1.86587890       0.00484717      -0.00110289      -0.00089817
C       -2.59079650      -0.55652462       0.77841944      -0.00035612       0.00050430       0.00156586
C       -2.28700758      -2.39597028      -0.72823101      -0.05014176      -0.23034032      -0.04620507
C       -3.75811731      -1.14937140       1.25576565      -0.00042374      -0.00113770       0.00182690
H       -2.27284014       0.40557360       1.16480592       0.00113373      -0.00138469       0.00073159
C       -4.19132991      -2.36871095       0.74546576      -0.00121521       0.00115511       0.00298644
H       -4.33532967      -0.64866664       2.02943656       0.00160074       0.00144530       0.00398132
C       -3.44991877      -2.99338330      -0.25448773      -0.00056196      -0.00106098       0.00002038
H       -5.10342914      -2.82688417       1.11944526      -0.00164225       0.00026648       0.00034581
H       -3.77973673      -3.94317453      -0.66850712      -0.00107781       0.00135267      -0.00017168
H       -1.71443092      -2.88845456      -1.51413816      -0.00114386       0.00114894       0.00100133
27
Lattice="50.0 0.0 0.0 0.0 50.0 0.0 0.0 0.0 50.0" Properties=species:S:1:pos:R:3:forces:R:3 energy=-17661.008169928115 dihedrals="_JSON [59.0, 120.0, 173.0]" pbc="F F F"
C        0.50992814       1.51460860       1.78821706      -0.00013290      -0.00122056      -0.00071920
C        0.60794713       1.04082927       0.50467949      -0.99307506      -0.68681604      -1.39659291
C        1.70369009       1.80287388       2.46266515       0.00258275       0.00023836       0.00155997
H       -0.46425429       1.65441537       2.24819236      -0.00012865      -0.00266674      -0.00104687
C        1.86833499       0.86403098      -0.10183596       0.16918252       0.44100550       0.48418542
O       -0.51163241       0.72066386      -0.30881962       1.79622727       2.09864816       1.17681044
N        1.92879118       0.39840379      -1.39241312       0.30763582      -0.04350230      -0.32212708
N        2.99955144       1.13025430       0.54270008      -0.00470283       0.00109995       0.00016197
H        1.09587458       0.55207678      -1.94407201       0.28476884       0.20357986      -0.06454716
H        2.80478919       0.58800667      -1.85887342      -0.00840950      -0.00164740       0.00446019
C        2.90113971       1.58294939       1.80110877      -0.00313454      -0.00080897      -0.00254910
H        3.84761756       1.78907016       2.29838904      -0.00428554       0.00106223      -0.00685329
H        1.69510198       2.18233997       3.47930507      -0.00132429      -0.00405349      -0.00094062
C       -0.54126455      -0.58371951      -0.76748102      -1.70778947      -1.31689097       0.56156209
C       -1.83981462      -1.18067408      -0.21462771       0.19675777      -0.44681546      -0.39534105
H        0.31727342      -1.17432149      -0.43474758       0.00434460      -0.00205272       0.00279075
H       -0.56991315      -0.60987763      -1.86580359       0.00438069      -0.00078774      -0.00882776
C       -2.65773086      -0.49895865       0.68308743      -0.00242853      -0.00179099       0.00109591
C       -2.22091005      -2.45309426      -0.63466093      -0.03755564      -0.23863302      -0.04098070
C       -3.82627511      -1.09078162       1.15969235      -0.00103049       0.00188387       0.00295648
H       -2.38790300       0.50356251       0.99622277       0.00122610       0.00122234       0.00131960
C       -4.19374095      -2.36577854       0.74336007      -0.00043184      -0.00238896       0.00020173
H       -4.45558386      -0.54558957       1.85916641       0.00130378       0.00173227       0.00296503
C       -3.38454531      -3.04894842      -0.16165530      -0.00221218       0.00207890       0.00329985
H       -5.10620324      -2.82335403       1.11719391      -0.00186499       0.00013701       0.00025347
H       -3.66104681      -4.04439435      -0.50044063      -0.00154679      -0.00116930      -0.00100432
H       -1.59396193      -2.99286658      -1.34422318       0.00164311      -0.00144380      -0.00209285
27
Lattice="50.0 0.0 0.0 0.0 50.0 0.0 0.0 0.0 50.0" Properties=species:S:1:pos:R:3:forces:R:3 energy=-17661.012293957694 dihedrals="_JSON [59.0, 120.0, 179.0]" pbc="F F F"
C        0.50830246       1.51745478       1.78680791       0.00161340      -0.00128860       0.00114843
C        0.60794713       1.04082927       0.50467949      -1.00770893      -0.68932814      -1.40236441
C        1.70162564       1.80964134       2.46041167       0.00017237      -0.00195455       0.00061155
H       -0.46689299       1.65599520       2.24480644      -0.00231125      -0.00374765      -0.00031894
C        1.86833499       0.86403098      -0.10183596       0.15565548       0.45781623       0.48883305
O       -0.51163241       0.72066386      -0.30881962       1.81270636       2.09764707       1.16717280
N        1.92879118       0.39840379      -1.39241312       0.31084522      -0.05070891      -0.32074487
N        2.99884688       1.13345594       0.54238971      -0.00031973      -0.00046079      -0.00275605
H        1.09587458       0.55207678      -1.94407201       0.28207338       0.20226669      -0.06211980
H        2.80423958       0.58980763      -1.85888907      -0.00161021      -0.00187282       0.00116886
C        2.89937955       1.58968147       1.79949483      -0.00182875      -0.00147357      -0.00241695
H        3.84542983       1.79948395       2.29594540      -0.00275207      -0.00002971      -0.00532800
H        1.69257704       2.19278964       3.47555268      -0.00140293      -0.00460072       0.00362199
C       -0.54126455      -0.58371951      -0.76748102      -1.70902659      -1.31848808       0.54762365
C       -1.83981462      -1.18067408      -0.21462771       0.19444175      -0.44284753      -0.39585972
H        0.31710248      -1.17533066      -0.43594088      -0.00055158       0.00122692       0.00019959
H       -0.57032364      -0.60805127      -1.86618942       0.00431027      -0.00082125      -0.00116536
C       -2.72477447      -0.45100196       0.57561628      -0.00086518       0.00077550       0.00139583
C       -2.15683053      -2.49912449      -0.53385207      -0.02898305      -0.24427597      -0.02914262
C       -3.89765465      -1.03986336       1.04546888      -0.00067096      -0.00116182       0.00159794
H       -2.49985645       0.58301178       0.81303360       0.00019797      -0.00090637       0.00073969
C       -4.20217332      -2.35956372       0.72941749      -0.00161457       0.00150297       0.00281768
H       -4.57957923      -0.45766035       1.66072150       0.00083569       0.00228701       0.00343581
C       -3.32458225      -3.09177835      -0.06693844      -0.00024444      -0.00140606       0.00042498
H       -5.11795723      -2.81470584       1.09809813      -0.00136694      -0.00040552       0.00073595
H       -3.55003611      -4.12386892      -0.32438018      -0.00051893       0.00098011      -0.00021589
H       -1.47520194      -3.07821281      -1.15694207      -0.00107578       0.00127555       0.00090482
27
Lattice="50.0 0.0 0.0 0.0 50.0 0.0 0.0 0.0 50.0" Properties=species:S:1:pos:R:3:forces:R:3 energy=-17661.015505514755 dihedrals="_JSON [59.0, 120.0, 185.0]" pbc="F F F"
C        0.50719957       1.51560165       1.78727012       0.00154476      -0.00132008       0.00109141
C        0.60794713       1.04082927       0.50467949      -1.01911606      -0.69859682      -1.40412277
C        1.70030096       1.80726810       2.46153703       0.00013686      -0.00189907       0.00061083
H       -0.46902056       1.65182686       2.24372252      -0.00224167      -0.00363592      -0.00028208
C        1.86833499       0.86403098      -0.10183596       0.14963332       0.45967636       0.49481163
O       -0.51163241       0.72066386      -0.30881962       1.81355012       2.10990487       1.16702655
N        1.92879118       0.39840379      -1.39241312       0.31400640      -0.05004246      -0.32045398
N        2.99851425       1.13306030       0.54311450      -0.00032318      -0.00026684      -0.00270030
H        1.09587458       0.55207678      -1.94407201       0.28195228       0.20187581      -0.06201857
H        2.80426278       0.58959941      -1.85893236      -0.00163231      -0.00172486       0.00116115
C        2.89829473       1.58823101       1.80063229      -0.00192693      -0.00128565      -0.00250172
H        3.84412897       1.79766152       2.29765963      -0.00276031       0.00027641      -0.00537425
H        1.69108559       2.18909934       3.47718079      -0.00145048      -0.00465171       0.00357059
C       -0.54126455      -0.58371951      -0.76748102      -1.71740800      -1.32605011       0.52856278
C       -1.83981462      -1.18067408      -0.21462771       0.22517730      -0.45687178      -0.39621678
H        0.31660227      -1.17625203      -0.43674538      -0.00047460       0.00123937      -0.00015574
H       -0.57008459      -0.60636225      -1.86636236       0.00391340      -0.00065607      -0.00122469
C       -2.78454501      -0.41707132       0.46720516      -0.00096310       0.00095839       0.00106589
C       -2.09547108      -2.53355664      -0.42690891      -0.03577912      -0.23032005      -0.01226111
C       -3.95832195      -1.00569375       0.93477988      -0.00094555      -0.00079372       0.00133884
H       -2.60096110       0.64002604       0.62634393      -0.00018559      -0.00058285       0.00047430
C       -4.20340117      -2.35866273       0.72437496      -0.00192924       0.00156946       0.00246394
H       -4.68735508      -0.39816220       1.46577729       0.00040438       0.00274196       0.00257415
C       -3.26461679      -3.12545289       0.03801942      -0.00019854      -0.00128508       0.00075218
H       -5.11980660      -2.81357482       1.09181964      -0.00145680      -0.00038718       0.00084182
H       -3.44222229      -4.18446680      -0.13307741      -0.00041917       0.00089210       0.00005348
H       -1.36426327      -3.13977875      -0.96155080      -0.00110819       0.00123554       0.00091244
27
Lattice="50.0 0.0 0.0 0.0 50.0 0.0 0.0 0.0 50.0" Properties=species:S:1:pos:R:3:forces:R:3 energy=-17661.01723978096 dihedrals="_JSON [59.0, 120.0, 191.0]" pbc="F F F"
C        0.50654144       1.51464348       1.78749927       0.00167133      -0.00130282       0.00110533
C        0.60794713       1.04082927       0.50467949      -1.02992321      -0.70289985      -1.40533603
C        1.69953719       1.80559264       2.46228859       0.00020279      -0.00174465       0.00054651
H       -0.47035706       1.65000993       2.24263519      -0.00221831      -0.00370321      -0.00034160
C        1.86833499       0.86403098      -0.10183596       0.14523377       0.45900208       0.50072956
O       -0.51163241       0.72066386      -0.30881962       1.80255669       2.12963492       1.17833392
N        1.92879118       0.39840379      -1.39241312       0.31718678      -0.04917821      -0.32185468
N        2.99833671       1.13253329       0.54364914      -0.00030889      -0.00017242      -0.00289238
H        1.09587458       0.55207678      -1.94407201       0.28132121       0.20156028      -0.06151161
H        2.80419197       0.58983724      -1.85898599      -0.00159519      -0.00221597       0.00126357
C        2.89768624       1.58685115       1.80150394      -0.00200974      -0.00107799      -0.00272197
H        3.84340243       1.79565776       2.29904237      -0.00287298       0.00063841      -0.00575656
H        1.69022959       2.18654733       3.47826614      -0.00148074      -0.00450619       0.00360580
C       -0.54126455      -0.58371951      -0.76748102      -1.72245226      -1.34654120       0.51238002
C       -1.83981462      -1.18067408      -0.21462771       0.27138427      -0.47727376      -0.42305411
H        0.31635896      -1.17700838      -0.43788519      -0.00044503       0.00128254      -0.00049752
H       -0.57014969      -0.60460680      -1.86650650       0.00365320      -0.00055406      -0.00133581
C       -2.84234595      -0.39414165       0.34856202      -0.00085866       0.00110856       0.00117417
C       -2.03750399      -2.55601347      -0.31500315      -0.05364246      -0.20673838       0.01444252
C       -4.01896001      -0.98209911       0.80881317      -0.00084950      -0.00052714       0.00175676
H       -2.69823546       0.67837936       0.42537929       0.00027551      -0.00049761       0.00064753
C       -4.20815674      -2.35699972       0.70925561      -0.00207945       0.00177599       0.00271491
H       -4.79428584      -0.35796463       1.24683699       0.00048448       0.00317106       0.00283343
C       -3.21016486      -3.14687417       0.14362039      -0.00016535      -0.00115630       0.00114583
H       -5.12722996      -2.81117101       1.07094996      -0.00124177      -0.00035906       0.00159738
H       -3.34363669      -4.22299264       0.06297082      -0.00046085       0.00096019       0.00033475
H       -1.25877249      -3.17939886      -0.75388690      -0.00136564       0.00131480       0.00069027
27
Lattice="50.0 0.0 0.0 0.0 50.0 0.0 0.0 0.0 50.0" Properties=species:S:1:pos:R:3:forces:R:3 energy=-17661.017650956157 dihedrals="_JSON [59.0, 120.0, 197.0]" pbc="F F F"
C        0.50623316       1.51409969       1.78764207       0.00164847      -0.00126015       0.00101962
C        0.60794713       1.04082927       0.50467949      -1.03925867      -0.70425456      -1.40673829
C        1.69920939       1.80437346       2.46278405       0.00024859      -0.00156090       0.00051620
H       -0.47110804       1.64925157       2.24173978      -0.00206114      -0.00358799      -0.00035861
C        1.86833499       0.86403098      -0.10183596       0.14318824       0.45667143       0.50462774
O       -0.51163241       0.72066386      -0.30881962       1.78152508       2.15417957       1.19666914
N        1.92879118       0.39840379      -1.39241312       0.31853865      -0.04872326      -0.32284286
N        2.99828298       1.13199939       0.54397603      -0.00033105       0.00002258      -0.00281908
H        1.09587458       0.55207678      -1.94407201       0.28126930       0.20131393      -0.06113227
H        2.80420172       0.58977036      -1.85900228      -0.00171370      -0.00233473       0.00136843
C        2.89743394       1.58566979       1.80209065      -0.00216050      -0.00087281      -0.00283482
H        3.84311031       1.79388319       2.29996878      -0.00288210       0.00095877      -0.00594106
H        1.68988531       2.18472679       3.47899785      -0.00149385      -0.00436101       0.00345118
C       -0.54126455      -0.58371951      -0.76748102      -1.73157581      -1.37188424       0.48131722
C       -1.83981462      -1.18067408      -0.21462771       0.34037688      -0.50639448      -0.42676679
H        0.31588768      -1.17767354      -0.43826125      -0.00032947       0.00121605      -0.00074206
H       -0.56927654      -0.60313379      -1.86666312       0.00331047      -0.00045843      -0.00152567
C       -2.89167413      -0.38511787       0.23502788      -0.00082003       0.00127633       0.00109970
C       -1.98356433      -2.56624894      -0.19936085      -0.08130156      -0.17566485       0.03052634
C       -4.06659006      -0.97450270       0.69638420      -0.00104168      -0.00020029       0.00168231
H       -2.78455221       0.69473090       0.22749545       0.00037891      -0.00029096       0.00060451
C       -4.20391486      -2.35964792       0.71109256      -0.00231633       0.00182095       0.00234816
H       -4.88125607      -0.34490338       1.04632932       0.00016939       0.00341413       0.00225380
C       -3.15573298      -3.15817290       0.26074909      -0.00025429      -0.00094000       0.00128648
H       -5.12212449      -2.81470393       1.07390490      -0.00120280      -0.00028335       0.00182690
H       -3.24887281      -4.24147651       0.27274663      -0.00049555       0.00098067       0.00050094
H       -1.16424486      -3.19505501      -0.54651074      -0.00141544       0.00121761       0.00060285
27
Lattice="50.0 0.0 0.0 0.0 50.0 0.0 0.0 0.0 50.0" Properties=species:S:1:pos:R:3:forces:R:3 energy=-17661.016370471763 dihedrals="_JSON [59.0, 120.0, 203.0]" pbc="F F F"
C        0.50613348       1.51470180       1.78741011       0.00178140      -0.00126343       0.00106484
C        0.60794713       1.04082927       0.50467949      -1.04829001      -0.70163714      -1.40834515
C        1.69912108       1.80503310       2.46252848       0.00034973      -0.00157309       0.00051309
H       -0.47143262       1.65044686       2.24068189      -0.00201649      -0.00371389      -0.00050741
C        1.86833499       0.86403098      -0.10183596       0.14219292       0.45573861       0.50780550
O       -0.51163241       0.72066386      -0.30881962       1.75254080       2.18030667       1.21971172
N        1.92879118       0.39840379      -1.39241312       0.32012971      -0.04927100      -0.32448687
N        2.99828422       1.13204236       0.54398277      -0.00025519      -0.00003030      -0.00302044
H        1.09587458       0.55207678      -1.94407201       0.28076764       0.20096564      -0.06022129
H        2.80412576       0.59010744      -1.85901534      -0.00158793      -0.00278872       0.00143205
C        2.89738494       1.58597226       1.80202915      -0.00231683      -0.00091635      -0.00298886
H        3.84304845       1.79423616       2.29993974      -0.00300489       0.00091841      -0.00625824
H        1.68978167       2.18585437       3.47857068      -0.00146859      -0.00441200       0.00367767
C       -0.54126455      -0.58371951      -0.76748102      -1.73842954      -1.40417933       0.44693008
C       -1.83981462      -1.18067408      -0.21462771       0.42199645      -0.53831661      -0.43177481
H        0.31559388      -1.17809565      -0.43859622      -0.00040729       0.00131487      -0.00099440
H       -0.56841963      -0.60175738      -1.86679734       0.00313979      -0.00044058      -0.00154077
C       -2.93616305      -0.38770199       0.11878144      -0.00070062       0.00152594       0.00098242
C       -1.93424310      -2.56415091      -0.08124901      -0.11760676      -0.14024005       0.04685762
C       -4.10950101      -0.97813264       0.58107453      -0.00113134       0.00034513       0.00167181
H       -2.86268179       0.69121738       0.02380869       0.00088794       0.00001091       0.00050129
C       -4.19948816      -2.36167359       0.71283506      -0.00256935       0.00199624       0.00225122
H       -4.96023815      -0.35228575       0.84001355       0.00006369       0.00387521       0.00190596
C       -3.10604546      -3.15683576       0.38080112      -0.00035861      -0.00059214       0.00150352
H       -5.11714782      -2.81745152       1.07617510      -0.00124556       0.00001908       0.00218379
H       -3.16320425      -4.23749304       0.48707814      -0.00065388       0.00116214       0.00069485
H       -1.07855163      -3.18859594      -0.33519967      -0.00180719       0.00119576       0.00045082
27
Lattice="50.0 0.0 0.0 0.0 50.0 0.0 0.0 0.0 50.0" Properties=species:S:1:pos:R:3:forces:R:3 energy=-17661.013820905657 dihedrals="_JSON [59.0, 120.0, 209.0]" pbc="F F F"
C        0.50619997       1.51538320       1.78718793       0.00187266      -0.00125982       0.00107122
C        0.60794713       1.04082927       0.50467949      -1.05645178      -0.69811411      -1.40992628
C        1.69923145       1.80576290       2.46221738       0.00056235      -0.00150851       0.00062558
H       -0.47142220       1.65197283       2.23993599      -0.00205588      -0.00391494      -0.00075910
C        1.86833499       0.86403098      -0.10183596       0.14244667       0.45444086       0.51101991
O       -0.51163241       0.72066386      -0.30881962       1.72111471       2.20611398       1.24485297
N        1.92879118       0.39840379      -1.39241312       0.32169146      -0.04952795      -0.32674302
N        2.99834100       1.13206379       0.54391842      -0.00021569      -0.00010496      -0.00322990
H        1.09587458       0.55207678      -1.94407201       0.28014065       0.20076026      -0.05908767
H        2.80402042       0.59059848      -1.85903486      -0.00158980      -0.00350041       0.00162076
C        2.89749784       1.58627817       1.80189035      -0.00239286      -0.00103148      -0.00329549
H        3.84317342       1.79455994       2.29980452      -0.00310871       0.00085406      -0.00675078
H        1.68990358       2.18710161       3.47807189      -0.00140824      -0.00446878       0.00383040
C       -0.54126455      -0.58371951      -0.76748102      -1.74579268      -1.43905615       0.40680232
C       -1.83981462      -1.18067408      -0.21462771       0.50628149      -0.56654177      -0.42506791
H        0.31532744      -1.17837771      -0.43872065      -0.00040652       0.00146215      -0.00116426
H       -0.56747372      -0.60053369      -1.86690488       0.00313064      -0.00048216      -0.00165682
C       -2.97502116      -0.40223316       0.00401280      -0.00057343       0.00177926       0.00123208
C       -1.89008066      -2.54974236       0.03803831      -0.15671883      -0.10605245       0.05310825
C       -4.14578173      -0.99369836       0.46971112      -0.00118323       0.00076323       0.00219736
H       -2.93283585       0.66717814      -0.18055200       0.00130897       0.00025194       0.00093372
C       -4.19334495      -2.36371788       0.71952968      -0.00269146       0.00218172       0.00243712
H       -5.02806579      -0.38095913       0.63875991       0.00015176       0.00442048       0.00227891
C       -3.06065985      -3.14327608       0.50415906      -0.00041544      -0.00038729       0.00173054
H       -5.10994177      -2.82029452       1.08457786      -0.00110506       0.00035853       0.00301613
H       -3.08609925      -4.21176179       0.70436749      -0.00050811       0.00127780       0.00086171
H       -1.00318184      -3.16035426      -0.12520103      -0.00208362       0.00128653       0.00006225
27
Lattice="50.0 0.0 0.0 0.0 50.0 0.0 0.0 0.0 50.0" Properties=species:S:1:pos:R:3:forces:R:3 energy=-17661.010178107805 dihedrals="_JSON [59.0, 120.0, 215.0]" pbc="F F F"
C        0.50632690       1.51590690       1.78703416       0.00193142      -0.00128044       0.00100262
C        0.60794713       1.04082927       0.50467949      -1.06356452      -0.69504813      -1.41212109
C        1.69941925       1.80623600       2.46199061       0.00073518      -0.00136238       0.00088930
H       -0.47129677       1.65331615       2.23942605      -0.00204472      -0.00413343      -0.00096570
C        1.86833499       0.86403098      -0.10183596       0.14384072       0.45261769       0.51399374
O       -0.51163241       0.72066386      -0.30881962       1.69023589       2.22823299       1.27110414
N        1.92879118       0.39840379      -1.39241312       0.32275093      -0.04940944      -0.32881806
N        2.99842606       1.13197233       0.54385754      -0.00027380      -0.00012388      -0.00335374
H        1.09587458       0.55207678      -1.94407201       0.27969849       0.20066661      -0.05799564
H        2.80394373       0.59097921      -1.85904891      -0.00173445      -0.00413728       0.00186493
C        2.89766893       1.58635168       1.80179802      -0.00231362      -0.00112186      -0.00360552
H        3.84337331       1.79453157       2.29973425      -0.00323659       0.00086407      -0.00720762
H        1.69013145       2.18795959       3.47771065      -0.00136682      -0.00452459       0.00384902
C       -0.54126455      -0.58371951      -0.76748102      -1.75351624      -1.47496337       0.36012214
C       -1.83981462      -1.18067408      -0.21462771       0.58560453      -0.58442425      -0.40545291
H        0.31506478      -1.17854764      -0.43862926      -0.00030410       0.00154553      -0.00121440
H       -0.56645925      -0.59945572      -1.86698672       0.00315768      -0.00054953      -0.00187095
C       -3.00815671      -0.42789068      -0.10756987      -0.00055329       0.00205785       0.00134534
C       -1.85156086      -2.52318116       0.15719418      -0.19263987      -0.07668867       0.05338882
C       -4.17547206      -1.01924449       0.36512955      -0.00128858       0.00107645       0.00252583
H       -2.99471845       0.62292969      -0.38343962       0.00168929       0.00059313       0.00120646
C       -4.18567963      -2.36376394       0.73333112      -0.00283644       0.00232704       0.00258036
H       -5.08457908      -0.42822061       0.44651110       0.00012967       0.00474393       0.00246527
C       -3.01994752      -3.11652795       0.63085539      -0.00047292      -0.00019927       0.00198797
H       -5.10043110      -2.82067442       1.10258779      -0.00104503       0.00060709       0.00368109
H       -3.01796280      -4.16359364       0.92420177      -0.00032093       0.00141009       0.00095130
H       -0.93849499      -3.11149022       0.08129010      -0.00226184       0.00122405      -0.00035268
27
Lattice="50.0 0.0 0.0 0.0 50.0 0.0 0.0 0.0 50.0" Properties=species:S:1:pos:R:3:forces:R:3 energy=-17661.0058280998 dihedrals="_JSON [59.0, 120.0, 221.0]" pbc="F F F"
C        0.50648214       1.51596836       1.78705504       0.00208215      -0.00121565       0.00100895
C        0.60794713       1.04082927       0.50467949      -1.06938059      -0.69350568      -1.41408897
C        1.69964215       1.80602611       2.46202447       0.00091705      -0.00118901       0.00100230
H       -0.47110648       1.65394172       2.23928162      -0.00212726      -0.00425448      -0.00127207
C        1.86833499       0.86403098      -0.10183596       0.14565921       0.45051494       0.51720544
O       -0.51163241       0.72066386      -0.30881962       1.65854211       2.24586021       1.29751059
N        1.92879118       0.39840379      -1.39241312       0.32380032      -0.04841156      -0.33098154
N        2.99851896       1.13170156       0.54386554      -0.00025647      -0.00018839      -0.00364970
H        1.09587458       0.55207678      -1.94407201       0.27920154       0.20068569      -0.05685672
H        2.80384872       0.59142941      -1.85907045      -0.00178641      -0.00492966       0.00207742
C        2.89786817       1.58592945       1.80188729      -0.00235262      -0.00115464      -0.00395137
H        3.84360812       1.79381416       2.29991915      -0.00344150       0.00092534      -0.00777198
H        1.69040888       2.18774788       3.47774892      -0.00134153      -0.00440145       0.00402132
C       -0.54126455      -0.58371951      -0.76748102      -1.75999176      -1.51207735       0.30873830
C       -1.83981462      -1.18067408      -0.21462771       0.65801137      -0.58949404      -0.37824602
H        0.31490604      -1.17855770      -0.43847739      -0.00036496       0.00171209      -0.00117948
H       -0.56560017      -0.59849050      -1.86704523       0.00330222      -0.00064918      -0.00196834
C       -3.03556819      -0.46385844      -0.21569803      -0.00059749       0.00234225       0.00140154
C       -1.81910574      -2.48475831       0.27491310      -0.22359380      -0.05475154       0.05028351
C       -4.19932760      -1.05344670       0.26646072      -0.00136851       0.00152040       0.00286317
H       -3.04698741       0.55888624      -0.58357215       0.00229750       0.00098902       0.00145334
C       -4.17780713      -2.36057266       0.75214028      -0.00302550       0.00261180       0.00277425
H       -5.13054086      -0.49204367       0.26269783       0.00004001       0.00533657       0.00282153
C       -2.98493776      -3.07630799       0.75858486      -0.00052291       0.00005808       0.00222371
H       -5.09047572      -2.81686860       1.12727808      -0.00102767       0.00101365       0.00438452
H       -2.96001303      -4.09302950       1.14336647      -0.00009498       0.00158908       0.00101750
H       -0.88472604      -3.04330821       0.28267716      -0.00257954       0.00106350      -0.00082118
27
Lattice="50.0 0.0 0.0 0.0 50.0 0.0 0.0 0.0 50.0" Properties=species:S:1:pos:R:3:forces:R:3 energy=-17661.001524132367 dihedrals="_JSON [59.0, 120.0, 227.0]" pbc="F F F"
C        0.50662682       1.51631804       1.78697039       0.00228786      -0.00126064       0.00088044
C        0.60794713       1.04082927       0.50467949      -1.07390980      -0.69194420      -1.41583133
C        1.69984340       1.80641849       2.46184092       0.00076976      -0.00103603       0.00139678
H       -0.47091402       1.65488387       2.23907010      -0.00231036      -0.00442007      -0.00153679
C        1.86833499       0.86403098      -0.10183596       0.14787903       0.44932188       0.51941647
O       -0.51163241       0.72066386      -0.30881962       1.62962201       2.25686158       1.32392953
N        1.92879118       0.39840379      -1.39241312       0.32450150      -0.04771902      -0.33240303
N        2.99860302       1.13166543       0.54379226      -0.00029659      -0.00027349      -0.00385953
H        1.09587458       0.55207678      -1.94407201       0.27883475       0.20062749      -0.05577860
H        2.80377297       0.59180137      -1.85907911      -0.00176509      -0.00554962       0.00221883
C        2.89804032       1.58605760       1.80177849      -0.00202302      -0.00128734      -0.00430352
H        3.84380686       1.79392765       2.29980527      -0.00364634       0.00085193      -0.00827812
H        1.69064769       2.18848020       3.47744488      -0.00127287      -0.00445768       0.00409846
C       -0.54126455      -0.58371951      -0.76748102      -1.76504185      -1.55045500       0.25302777
C       -1.83981462      -1.18067408      -0.21462771       0.71764845      -0.57956643      -0.34369753
H        0.31483765      -1.17841816      -0.43827129      -0.00042195       0.00189276      -0.00106362
H       -0.56491151      -0.59764498      -1.86708178       0.00349112      -0.00077196      -0.00201787
C       -3.05726009      -0.50910224      -0.31885837      -0.00056859       0.00266071       0.00142893
C       -1.79307088      -2.43489480       0.38990531      -0.24683333      -0.04013329       0.04602410
C       -4.21757560      -1.09427792       0.17586376      -0.00159027       0.00211238       0.00309468
H       -3.08931334       0.47599217      -0.77807177       0.00256876       0.00140787       0.00163071
C       -4.17029986      -2.35219275       0.77700328      -0.00327263       0.00282557       0.00266965
H       -5.16613328      -0.56955604       0.09105020      -0.00008603       0.00598662       0.00277181
C       -2.95614670      -3.02201632       0.88657881      -0.00062309       0.00022053       0.00213907
H       -5.08065018      -2.80608436       1.16060567      -0.00117662       0.00146776       0.00451978
H       -2.91274145      -3.99983039       1.36029060       0.00003059       0.00174205       0.00085113
H       -0.84208273      -2.95723792       0.47665460      -0.00279542       0.00089562      -0.00132821
27
Lattice="50.0 0.0 0.0 0.0 50.0 0.0 0.0 0.0 50.0" Properties=species:S:1:pos:R:3:forces:R:3 energy=-17660.998239639925 dihedrals="_JSON [59.0, 120.0, 233.0]" pbc="F F F"
C        0.50667180       1.51834657       1.78623282       0.00211106      -0.00149079       0.00107659
C        0.60794713       1.04082927       0.50467949      -1.07708534      -0.68792512      -1.41874866
C        1.69989483       1.80995601       2.46049900       0.00095292      -0.00159387       0.00127504
H       -0.47092749       1.65794634       2.23788163      -0.00192637      -0.00467011      -0.00117982
C        1.86833499       0.86403098      -0.10183596       0.15079034       0.45143258       0.51697070
O       -0.51163241       0.72066386      -0.30881962       1.60575051       2.25768569       1.35106570
N        1.92879118       0.39840379      -1.39241312       0.32318917      -0.05010577      -0.33027705
N        2.99864169       1.13274648       0.54329849      -0.00029856      -0.00037043      -0.00358728
H        1.09587458       0.55207678      -1.94407201       0.27953229       0.19999569      -0.05531845
H        2.80390198       0.59135201      -1.85899419      -0.00184713      -0.00469485       0.00207788
C        2.89808630       1.58890319       1.80065368      -0.00229722      -0.00159404      -0.00379030
H        3.84385694       1.79811094       2.29810447      -0.00347150       0.00030939      -0.00765945
H        1.69070498       2.19408738       3.47532975      -0.00128525      -0.00505059       0.00425651
C       -0.54126455      -0.58371951      -0.76748102      -1.76781848      -1.59329249       0.18585063
C       -1.83981462      -1.18067408      -0.21462771       0.75708115      -0.54253268      -0.29302947
H        0.31477791      -1.17817823      -0.43791705      -0.00038715       0.00185472      -0.00071461
H       -0.56408457      -0.59688616      -1.86711944       0.00340070      -0.00078959      -0.00202425
C       -3.07275036      -0.55988760      -0.41130739      -0.00081520       0.00249692       0.00083876
C       -1.77374152      -2.37413692       0.50091093      -0.25659035      -0.03431217       0.04245409
C       -4.22946781      -1.13416055       0.10374801      -0.00181597       0.00186079       0.00214012
H       -3.12125145       0.37831195      -0.95940110       0.00216150       0.00131162       0.00096486
C       -4.16260628      -2.33123497       0.81722722      -0.00341930       0.00249108       0.00160686
H       -5.19009798      -0.64943712      -0.05267029      -0.00059019       0.00547631       0.00136749
C       -2.93353189      -2.95059423       1.01787909      -0.00082035       0.00022384       0.00172933
H       -5.07009255      -2.77741795       1.21635319      -0.00144853       0.00130408       0.00352894
H       -2.87585769      -3.88100945       1.57769784      -0.00033112       0.00154866       0.00047601
H       -0.81092457      -2.85648883       0.65847313      -0.00272162       0.00043111      -0.00135017
27
Lattice="50.0 0.0 0.0 0.0 50.0 0.0 0.0 0.0 50.0" Properties=species:S:1:pos:R:3:forces:R:3 energy=-17660.99647025582 dihedrals="_JSON [59.0, 120.0, 239.0]" pbc="F F F"
C        0.50684143       1.51705844       1.78675760       0.00226953      -0.00193150       0.00094192
C        0.60794713       1.04082927       0.50467949      -1.07800528      -0.68997945      -1.41778924
C        1.70023000       1.80606059       2.46188516       0.00054935      -0.00114522       0.00177474
H       -0.47074144       1.65737355       2.23820369      -0.00208490      -0.00588510      -0.00085062
C        1.86833499       0.86403098      -0.10183596       0.15356147       0.43744326       0.52037007
O       -0.51163241       0.72066386      -0.30881962       1.57892175       2.25327032       1.37312273
N        1.92879118       0.39840379      -1.39241312       0.32195804      -0.04394031      -0.33092938
N        2.99880791       1.13005461       0.54415912      -0.00037381       0.00048170      -0.00387066
H        1.09587458       0.55207678      -1.94407201       0.28031194       0.20060283      -0.05521035
H        2.80394982       0.59109467      -1.85900079      -0.00142845      -0.00526303       0.00199071
C        2.89837924       1.58394257       1.80234009      -0.00184227      -0.00033529      -0.00438431
H        3.84428669       1.78971476       2.30097957      -0.00366031       0.00284783      -0.00848522
H        1.69121482       2.18852205       3.47735220      -0.00142331      -0.00490943       0.00426076
C       -0.54126455      -0.58371951      -0.76748102      -1.75929266      -1.65093895       0.10011986
C       -1.83981462      -1.18067408      -0.21462771       0.78246236      -0.45908528      -0.20592502
H        0.31466467      -1.17782443      -0.43712007      -0.00025678       0.00204768      -0.00138631
H       -0.56263458      -0.59619593      -1.86718730       0.00275032      -0.00050351      -0.00190465
C       -3.08154356      -0.60722194      -0.48549686      -0.00096261       0.00160055      -0.00044786
C       -1.76132945      -2.30315036       0.60671378      -0.26060033      -0.03802903       0.03458247
C       -4.23501349      -1.15632699       0.06303507      -0.00253558       0.00032635      -0.00062963
H       -3.13995826       0.27747480      -1.11587436       0.00158966       0.00019025      -0.00077937
C       -4.15553292      -2.28176071       0.88373714      -0.00393484       0.00031048      -0.00115686
H       -5.20222984      -0.70703365      -0.14868741      -0.00130979       0.00272751      -0.00262726
C       -2.91799416      -2.85530715       1.15625918      -0.00105073      -0.00048639       0.00032753
H       -5.06006399      -2.70781587       1.31060093      -0.00191056      -0.00098522       0.00034645
H       -2.85137884      -3.73002071       1.79877218      -0.00088343       0.00067645      -0.00088318
H       -0.79155080      -2.74744948       0.82244908      -0.00281880       0.00089247      -0.00057730
27
Lattice="50.0 0.0 0.0 0.0 50.0 0.0 0.0 0.0 50.0" Properties=species:S:1:pos:R:3:forces:R:3 energy=-17660.995354526785 dihedrals="_JSON [59.0, 120.0, 245.0]" pbc="F F F"
C        0.50673726       1.51886978       1.78608453       0.00207485      -0.00167353       0.00112152
C        0.60794713       1.04082927       0.50467949      -1.08144507      -0.69079911      -1.42082482
C        1.69999916       1.81110817       2.46009430       0.00096703      -0.00185807       0.00141909
H       -0.47093183       1.65899201       2.23742617      -0.00188009      -0.00481935      -0.00112234
C        1.86833499       0.86403098      -0.10183596       0.15657803       0.45076150       0.51502085
O       -0.51163241       0.72066386      -0.30881962       1.56400833       2.25425887       1.39540768
N        1.92879118       0.39840379      -1.39241312       0.32159299      -0.04855451      -0.32729101
N        2.99870663       1.13304783       0.54312860      -0.00027637      -0.00044148      -0.00348552
H        1.09587458       0.55207678      -1.94407201       0.28024844       0.19955922      -0.05458236
H        2.80403760       0.59086292      -1.85892368      -0.00186484      -0.00421201       0.00197356
C        2.89816295       1.58984079       1.80027577      -0.00227691      -0.00180117      -0.00368875
H        3.84394775       1.79957686       2.29749078      -0.00338151       0.00009645      -0.00753394
H        1.69085971       2.19617435       3.47458155      -0.00124219      -0.00539718       0.00440434
C       -0.54126455      -0.58371951      -0.76748102      -1.76092473      -1.67916113       0.08979412
C       -1.83981462      -1.18067408      -0.21462771       0.78621069      -0.44930527      -0.24191106
H        0.31520871      -1.17712111      -0.43735585      -0.00055287       0.00193885      -0.00009876
H       -0.56413314      -0.59642624      -1.86707016       0.00368121      -0.00095329      -0.00187843
C       -3.08920771      -0.69108088      -0.59290840      -0.00105169       0.00233918       0.00023024
C       -1.75597065      -2.22271286       0.70615464      -0.25021659      -0.03311614       0.04818821
C       -4.24530383      -1.24129115      -0.05058494      -0.00202049       0.00196727       0.00153484
H       -3.15370666       0.12602382      -1.30859985       0.00203125       0.00139124       0.00055832
C       -4.15991109      -2.28496811       0.87103378      -0.00356188       0.00222665       0.00074550
H       -5.21863382      -0.85970133      -0.34918677      -0.00109120       0.00509099      -0.00001357
C       -2.91462107      -2.77501355       1.25093271      -0.00093848       0.00022156       0.00126266
H       -5.06616091      -2.71504637       1.29015026      -0.00166084       0.00129966       0.00281247
H       -2.84421551      -3.58796211       1.96963255      -0.00037238       0.00131278      -0.00005382
H       -0.78060209      -2.60468525       1.00140385      -0.00263468      -0.00037200      -0.00198901
27
Lattice="50.0 0.0 0.0 0.0 50.0 0.0 0.0 0.0 50.0" Properties=species:S:1:pos:R:3:forces:R:3 energy=-17660.99641885887 dihedrals="_JSON [59.0, 120.0, 251.0]" pbc="F F F"
C        0.50669678       1.51895315       1.78608347       0.00249617      -0.00222796       0.00111307
C        0.60794713       1.04082927       0.50467949      -1.08285453      -0.69163153      -1.42023455
C        1.70003894       1.80977049       2.46059052       0.00076830      -0.00176641       0.00209957
H       -0.47100735       1.66022990       2.23699097      -0.00232589      -0.00649041      -0.00108404
C        1.86833499       0.86403098      -0.10183596       0.15771880       0.44090373       0.51864169
O       -0.51163241       0.72066386      -0.30881962       1.53994040       2.24074469       1.41074325
N        1.92879118       0.39840379      -1.39241312       0.32356770      -0.04299937      -0.32897363
N        2.99876703       1.13129123       0.54378584      -0.00029709       0.00018246      -0.00408006
H        1.09587458       0.55207678      -1.94407201       0.27975521       0.20014473      -0.05356428
H        2.80385710       0.59165858      -1.85897349      -0.00142356      -0.00602714       0.00211832
C        2.89822052       1.58707549       1.80130349      -0.00176799      -0.00095787      -0.00441174
H        3.84406567       1.79436796       2.29945522      -0.00366988       0.00227858      -0.00865390
H        1.69097156       2.19470659       3.47512439      -0.00137856      -0.00593866       0.00492042
C       -0.54126455      -0.58371951      -0.76748102      -1.74053401      -1.74384333       0.02788333
C       -1.83981462      -1.18067408      -0.21462771       0.77073757      -0.34060975      -0.18455923
H        0.31546706      -1.17636761      -0.43661702      -0.00053695       0.00218048      -0.00074422
H       -0.56353606      -0.59644416      -1.86706896       0.00335221      -0.00078363      -0.00185292
C       -3.08918638      -0.75120995      -0.65948813      -0.00113137       0.00171193      -0.00033370
C       -1.75772383      -2.13370570       0.79814402      -0.23048996      -0.04279818       0.05122099
C       -4.24731599      -1.26966790      -0.09023522      -0.00252004       0.00004484      -0.00058873
H       -3.15313201      -0.00275612      -1.44694769       0.00181268       0.00017788      -0.00049206
C       -4.16321642      -2.22219293       0.92500564      -0.00390401      -0.00090704      -0.00205879
H       -5.22045122      -0.93239271      -0.43860652      -0.00135586       0.00176742      -0.00356765
C       -2.91766990      -2.65476672       1.36945173      -0.00096492      -0.00148875      -0.00047105
H       -5.07042054      -2.62627566       1.36726576      -0.00178154      -0.00185360       0.00000812
H       -2.84845153      -3.39762642       2.16048388      -0.00035364      -0.00015429      -0.00163143
H       -0.78217975      -2.46843746       1.14580502      -0.00285925       0.00034119      -0.00144679
27
Lattice="50.0 0.0 0.0 0.0 50.0 0.0 0.0 0.0 50.0" Properties=species:S:1:pos:R:3:forces:R:3 energy=-17660.998177660847 dihedrals="_JSON [59.0, 120.0, 257.0]" pbc="F F F"
C        0.50647388       1.52121432       1.78525089       0.00299154      -0.00257724       0.00113819
C        0.60794713       1.04082927       0.50467949      -1.08559355      -0.68961720      -1.42258407
C        1.69973678       1.81394055       2.45912469       0.00068355      -0.00241181       0.00229534
H       -0.47134397       1.66343322       2.23565126      -0.00259187      -0.00707440      -0.00136613
C        1.86833499       0.86403098      -0.10183596       0.15932248       0.44578321       0.51700000
O       -0.51163241       0.72066386      -0.30881962       1.52520645       2.23042804       1.42271166
N        1.92879118       0.39840379      -1.39241312       0.32580870      -0.04377176      -0.32774441
N        2.99867455       1.13271853       0.54338633      -0.00055219      -0.00008957      -0.00421383
H        1.09587458       0.55207678      -1.94407201       0.27903048       0.19989426      -0.05242341
H        2.80373976       0.59232194      -1.85896264      -0.00167716      -0.00681287       0.00235837
C        2.89797142       1.59059151       1.80015428      -0.00150199      -0.00158717      -0.00429762
H        3.84373327       1.79953617       2.29778757      -0.00372760       0.00162070      -0.00875848
H        1.69055816       2.20145851       3.47267749      -0.00129560      -0.00702374       0.00534733
C       -0.54126455      -0.58371951      -0.76748102      -1.72515098      -1.78601683       0.01445807
C       -1.83981462      -1.18067408      -0.21462771       0.74633659      -0.27884325      -0.19558237
H        0.31605432      -1.17531950      -0.43619061      -0.00045484       0.00193917      -0.00036526
H       -0.56428769      -0.59730201      -1.86695507       0.00372898      -0.00095264      -0.00228101
C       -3.08423675      -0.83576092      -0.73880886      -0.00119734       0.00160210      -0.00054056
C       -1.76656978      -2.03710409       0.88167407      -0.20855936      -0.04922417       0.06648417
C       -4.24702575      -1.33977654      -0.16512415      -0.00252728      -0.00032542      -0.00057713
H       -3.14186073      -0.16494047      -1.59398331       0.00200180       0.00006343      -0.00055560
C       -4.17147005      -2.19389884       0.93422920      -0.00398575      -0.00134964      -0.00230752
H       -5.21628789      -1.06815839      -0.57599590      -0.00130806       0.00088187      -0.00423761
C       -2.93012887      -2.54318603       1.45791025      -0.00082035      -0.00193918      -0.00045621
H       -5.08150583      -2.58763543       1.37996651      -0.00164440      -0.00216333       0.00020320
H       -2.86776860      -3.21090662       2.31384273      -0.00003161      -0.00039597      -0.00176563
H       -0.79451488      -2.30713658       1.29037109      -0.00249061      -0.00003661      -0.00193947
27
Lattice="50.0 0.0 0.0 0.0 50.0 0.0 0.0 0.0 50.0" Properties=species:S:1:pos:R:3:forces:R:3 energy=-17661.000936437507 dihedrals="_JSON [59.0, 120.0, 263.0]" pbc="F F F"
C        0.50628904       1.52226198       1.78487325       0.00317257      -0.00268545       0.00131253
C        0.60794713       1.04082927       0.50467949      -1.08712407      -0.68937724      -1.42523792
C        1.69949581       1.81584030       2.45852327       0.00074936      -0.00282347       0.00225041
H       -0.47166914       1.66495786       2.23487616      -0.00289012      -0.00738561      -0.00150936
C        1.86833499       0.86403098      -0.10183596       0.16126905       0.44774193       0.51532090
O       -0.51163241       0.72066386      -0.30881962       1.51418945       2.22071275       1.42920416
N        1.92879118       0.39840379      -1.39241312       0.32675779      -0.04287789      -0.32576651
N        2.99858811       1.13333791       0.54329273      -0.00054053      -0.00026704      -0.00437461
H        1.09587458       0.55207678      -1.94407201       0.27877363       0.19996909      -0.05185299
H        2.80369866       0.59258248      -1.85895019      -0.00170296      -0.00724421       0.00241424
C        2.89776710       1.59215639       1.79971890      -0.00147919      -0.00184192      -0.00415087
H        3.84346994       1.80181647       2.29716041      -0.00363035       0.00140728      -0.00884266
H        1.69025067       2.20465980       3.47157410      -0.00126317      -0.00757808       0.00573370
C       -0.54126455      -0.58371951      -0.76748102      -1.70664377      -1.82253086       0.01486672
C       -1.83981462      -1.18067408      -0.21462771       0.70637999      -0.22257448      -0.21857959
H        0.31673531      -1.17413362      -0.43565970      -0.00059996       0.00187011      -0.00011650
H       -0.56506359      -0.59864577      -1.86683897       0.00405354      -0.00105512      -0.00225903
C       -3.07328532      -0.92821486      -0.81134357      -0.00133690       0.00138614      -0.00070621
C       -1.78241159      -1.93396639       0.95582961      -0.17876602      -0.05737945       0.08372502
C       -4.24161449      -1.41985314      -0.23681195      -0.00242288      -0.00062902      -0.00034440
H       -3.11942540      -0.33959300      -1.72581313       0.00200903      -0.00004474      -0.00030031
C       -4.18147312      -2.16940949       0.93651437      -0.00389023      -0.00157513      -0.00235200
H       -5.20222614      -1.21981822      -0.70505084      -0.00116990       0.00014646      -0.00452438
C       -2.95018570      -2.42711839       1.53325922      -0.00060186      -0.00216780      -0.00019344
H       -5.09485021      -2.55421066       1.38319988      -0.00151594      -0.00225037       0.00051337
H       -2.89949407      -3.01469546       2.44679195       0.00043111      -0.00053080      -0.00178123
H       -0.81846712      -2.13285923       1.42108069      -0.00220767      -0.00041510      -0.00244903
27
Lattice="50.0 0.0 0.0 0.0 50.0 0.0 0.0 0.0 50.0" Properties=species:S:1:pos:R:3:forces:R:3 energy=-17661.00383946066 dihedrals="_JSON [59.0, 120.0, 269.0]" pbc="F F F"
C        0.50616298       1.52186254       1.78505369       0.00323977      -0.00260993       0.00133089
C        0.60794713       1.04082927       0.50467949      -1.08732831      -0.69059366      -1.42808353
C        1.69935407       1.81484228       2.45903208       0.00075907      -0.00273949       0.00218471
H       -0.47195681       1.66456920       2.23480051      -0.00301142      -0.00733989      -0.00161047
C        1.86833499       0.86403098      -0.10183596       0.16388625       0.44558281       0.51428244
O       -0.51163241       0.72066386      -0.30881962       1.50721469       2.21236176       1.43069955
N        1.92879118       0.39840379      -1.39241312       0.32624925      -0.03985775      -0.32304407
N        2.99852534       1.13286239       0.54361084      -0.00050148      -0.00023210      -0.00450077
H        1.09587458       0.55207678      -1.94407201       0.27916115       0.20042866      -0.05200941
H        2.80376873       0.59228998      -1.85893834      -0.00168650      -0.00723614       0.00237139
C        2.89763890       1.59114335       1.80023435      -0.00136474      -0.00167486      -0.00422558
H        3.84332502       1.80023486       2.29793859      -0.00355632       0.00171532      -0.00902672
H        1.69009234       2.20329229       3.47222268      -0.00121750      -0.00743235       0.00574387
C       -0.54126455      -0.58371951      -0.76748102      -1.68563060      -1.85155138       0.02811841
C       -1.83981462      -1.18067408      -0.21462771       0.65901085      -0.17667544      -0.25356294
H        0.31747220      -1.17285860      -0.43504251      -0.00076102       0.00179440       0.00018313
H       -0.56574808      -0.60039530      -1.86671692       0.00437974      -0.00117949      -0.00214006
C       -3.05587240      -1.02830093      -0.87648242      -0.00142882       0.00099755      -0.00084197
C       -1.80507569      -1.82542260       1.01979819      -0.14972154      -0.06285272       0.10609625
C       -4.23011436      -1.51021366      -0.30429293      -0.00214097      -0.00116125      -0.00042279
H       -3.08506915      -0.52542032      -1.84149877       0.00198827      -0.00028214      -0.00026895
C       -4.19229725      -2.14975791       0.93257104      -0.00365299      -0.00216930      -0.00245577
H       -5.17701084      -1.38759657      -0.82424932      -0.00090543      -0.00097186      -0.00490368
C       -2.97739819      -2.30795628       1.59529954      -0.00039576      -0.00232187      -0.00006954
H       -5.10934314      -2.52704402       1.37812936      -0.00136811      -0.00254126       0.00062804
H       -2.94369345      -2.81078482       2.55882008       0.00067616      -0.00066748      -0.00164388
H       -0.85432815      -1.94666416       1.53648887      -0.00189368      -0.00079013      -0.00282855
27
Lattice="50.0 0.0 0.0 0.0 50.0 0.0 0.0 0.0 50.0" Properties=species:S:1:pos:R:3:forces:R:3 energy=-17661.006607982938 dihedrals="_JSON [59.0, 120.0, 275.0]" pbc="F F F"
C        0.50612307       1.52206838       1.78496870      -0.00181171      -0.00225124       0.00241501
C        0.60794713       1.04082927       0.50467949      -1.08580228      -0.68940684      -1.43483901
C        1.69921627       1.81465093       2.45920350       0.00116404      -0.00281347       0.00304281
H       -0.47221212       1.66517789       2.23430511      -0.00234937      -0.00705786      -0.00158411
C        1.86833499       0.86403098      -0.10183596       0.16183814       0.44290022       0.51027723
O       -0.51163241       0.72066386      -0.30881962       1.50602517       2.20328728       1.42938550
N        1.92879118       0.39840379      -1.39241312       0.31937535      -0.03869843      -0.31748042
N        2.99834241       1.13262294       0.54380082       0.00361828      -0.00046073      -0.00490465
H        1.09587458       0.55207678      -1.94407201       0.27932907       0.20085594      -0.05197031
H        2.80364669       0.59219128      -1.85885092       0.00520870      -0.00611359      -0.00136193
C        2.89742288       1.59068086       1.80044915      -0.00024302      -0.00070819      -0.00390643
H        3.84308462       1.79945011       2.29810391      -0.00073270       0.00253738      -0.00663693
H        1.68991818       2.20305945       3.47237930      -0.00104417      -0.00677211       0.00643839
C       -0.54126455      -0.58371951      -0.76748102      -1.66155270      -1.87054636       0.04716938
C       -1.83981462      -1.18067408      -0.21462771       0.60668405      -0.14700574      -0.30075277
H        0.31831204      -1.17164766      -0.43430597      -0.00468200       0.00391984      -0.00106431
H       -0.56613631      -0.60248524      -1.86682947       0.00432744      -0.00133789       0.00575947
C       -3.03148609      -1.13671220      -0.93354078       0.00008836      -0.00022621       0.00114562
C       -1.83431377      -1.71266197       1.07287894      -0.12409678      -0.06951818       0.13250482
C       -4.21115369      -1.61414458      -0.36717703      -0.00035983      -0.00079162      -0.00129256
H       -3.03860288      -0.72191656      -1.94003245       0.00144788      -0.00047154       0.00059931
C       -4.20223479      -2.14028865       0.92185726      -0.00090615      -0.00199455      -0.00146590
H       -5.13887515      -1.57516944      -0.93269316      -0.00083152      -0.00176661      -0.00427500
C       -3.01073636      -2.18993030       1.64280646       0.00036787      -0.00100005      -0.00187541
H       -5.12252794      -2.51387541       1.36378609      -0.00152039      -0.00263015       0.00057200
H       -2.99907140      -2.60474358       2.64786181       0.00051309      -0.00087628      -0.00165234
H       -0.90220653      -1.74932962       1.63500524      -0.00405478      -0.00105301      -0.00424747
27
Lattice="50.0 0.0 0.0 0.0 50.0 0.0 0.0 0.0 50.0" Properties=species:S:1:pos:R:3:forces:R:3 energy=-17661.008876674725 dihedrals="_JSON [59.0, 120.0, 281.0]" pbc="F F F"
C        0.50651474       1.51696825       1.78681098      -0.00522958       0.00056267       0.00097810
C        0.60794713       1.04082927       0.50467949      -1.07121972      -0.71055411      -1.43883060
C        1.69952615       1.81146117       2.46064190      -0.00269165      -0.00233669      -0.00141569
H       -0.47256152       1.65471633       2.23625362      -0.00053011       0.00045194       0.00723367
C        1.86833499       0.86403098      -0.10183596       0.16553138       0.47512909       0.48056854
O       -0.51163241       0.72066386      -0.30881962       1.50940755       2.19649820       1.42249746
N        1.92879118       0.39840379      -1.39241312       0.31025997      -0.04551343      -0.30423914
N        2.99821805       1.13848917       0.54139033       0.00218404      -0.00450712       0.00244228
H        1.09587458       0.55207678      -1.94407201       0.28287057       0.19876849      -0.05457555
H        2.80437228       0.58929321      -1.85849326       0.00517581       0.00010281      -0.00327251
C        2.89739031       1.59612283       1.79817752      -0.00261913      -0.00119811       0.00114693
H        3.84287256       1.81349838       2.29219109       0.00261463      -0.00694856       0.00112899
H        1.69025847       2.19493340       3.47577989      -0.00006711      -0.00040942       0.00028307
C       -0.54126455      -0.58371951      -0.76748102      -1.64128143      -1.87468906       0.09602389
C       -1.83981462      -1.18067408      -0.21462771       0.56243507      -0.14157817      -0.36034278
H        0.31797791      -1.17034634      -0.43124945       0.00215799       0.00038000      -0.00516241
H       -0.56426805      -0.60620107      -1.86675780      -0.00049873       0.00229007       0.00881171
C       -2.99819186      -1.25672057      -0.98276861       0.00045691       0.00027598       0.00212991
C       -1.86980548      -1.59691990       1.11449031      -0.11987597      -0.08057853       0.14566690
C       -4.18092182      -1.73962643      -0.42613614      -0.00154322      -0.00073526       0.00020902
H       -2.97787303      -0.93169468      -2.02166522       0.00104960      -0.00271855       0.00309256
C       -4.20747419      -2.14987206       0.90342684      -0.00048354      -0.00269546      -0.00109799
H       -5.08216869      -1.79474677      -1.03177025      -0.00107198      -0.00141880      -0.00022951
C       -3.04840001      -2.07841743       1.67485791       0.00072061      -0.00180355      -0.00204803
H       -5.12914835      -2.52770669       1.33883431      -0.00135214      -0.00204983       0.00012986
H       -3.06414266      -2.40403010       2.71223730       0.00093627       0.00176352      -0.00194432
H       -0.96324061      -1.54204308       1.71530002       0.00266391       0.00351188       0.00081564
27
Lattice="50.0 0.0 0.0 0.0 50.0 0.0 0.0 0.0 50.0" Properties=species:S:1:pos:R:3:forces:R:3 energy=-17661.009931531993 dihedrals="_JSON [59.0, 120.0, 287.0]" pbc="F F F"
C        0.50664862       1.51908124       1.78612226      -0.00493676       0.00045635       0.00068951
C        0.60794713       1.04082927       0.50467949      -1.06581659      -0.69770471      -1.44650433
C        1.69971066       1.81271409       2.46025049      -0.00317139      -0.00173037      -0.00082427
H       -0.47246012       1.65915193       2.23500499      -0.00056606       0.00038992       0.00675515
C        1.86833499       0.86403098      -0.10183596       0.16894386       0.46880494       0.47996159
O       -0.51163241       0.72066386      -0.30881962       1.51982524       2.18616390       1.41885180
N        1.92879118       0.39840379      -1.39241312       0.30910307      -0.04392154      -0.30181623
N        2.99824157       1.13781660       0.54164238       0.00194037      -0.00433365       0.00213411
H        1.09587458       0.55207678      -1.94407201       0.28354852       0.19946141      -0.05520167
H        2.80448089       0.58888223      -1.85847435       0.00465349       0.00004952      -0.00300626
C        2.89755402       1.59564855       1.79833783      -0.00146455      -0.00083967       0.00110309
H        3.84312300       1.81182886       2.29271627       0.00219195      -0.00625321       0.00063251
H        1.69045127       2.19706059       3.47506633      -0.00015175      -0.00041320      -0.00030573
C       -0.54126455      -0.58371951      -0.76748102      -1.62805263      -1.86676145       0.12896568
C       -1.83981462      -1.18067408      -0.21462771       0.52018533      -0.14785555      -0.40015013
H        0.31857237      -1.16942267      -0.43072392       0.00197038       0.00036507      -0.00510960
H       -0.56431520      -0.60841379      -1.86661882      -0.00034959       0.00237012       0.00789161
C       -2.95885559      -1.37778011      -1.01804196       0.00031671       0.00003645       0.00229274
C       -1.91116198      -1.47946451       1.14417639      -0.10931099      -0.08036695       0.16520325
C       -4.14374577      -1.86520126      -0.46870648      -0.00133661      -0.00107347      -0.00026056
H       -2.90750081      -1.14323380      -2.08000351       0.00094975      -0.00240293       0.00310110
C       -4.21134558      -2.15811311       0.88950790      -0.00033307      -0.00305106      -0.00045351
H       -5.01431192      -2.01385135      -1.10280928      -0.00081978      -0.00179059      -0.00038728
C       -3.09097372      -1.96477667       1.69720786       0.00080159      -0.00186051      -0.00225518
H       -5.13432963      -2.53814876       1.32017672      -0.00114078      -0.00257152       0.00015100
H       -3.13845260      -2.19792383       2.75825105       0.00081023       0.00128124      -0.00194344
H       -1.03552033      -1.32900188       1.77391672       0.00221004       0.00355145       0.00048504
27
Lattice="50.0 0.0 0.0 0.0 50.0 0.0 0.0 0.0 50.0" Properties=species:S:1:pos:R:3:forces:R:3 energy=-17661.009362896773 dihedrals="_JSON [59.0, 120.0, 293.0]" pbc="F F F"
C        0.50670503       1.53204715       1.78148285       0.00303496      -0.00225561       0.00172217
C        0.60794713       1.04082927       0.50467949      -1.06439055      -0.63772243      -1.46265260
C        1.69998736       1.82391589       2.45586478       0.00012127      -0.00215826       0.00157179
H       -0.47163824       1.68428202       2.22835841      -0.00338827      -0.00766093      -0.00052983
C        1.86833499       0.86403098      -0.10183596       0.17773997       0.43003489       0.50597304
O       -0.51163241       0.72066386      -0.30881962       1.54939874       2.17630370       1.42381246
N        1.92879118       0.39840379      -1.39241312       0.31793846      -0.03924526      -0.31088471
N        2.99854795       1.13257111       0.54367471      -0.00059951      -0.00019038      -0.00480136
H        1.09587458       0.55207678      -1.94407201       0.28187540       0.20250181      -0.05394173
H        2.80415214       0.59059176      -1.85884658      -0.00142264      -0.00625881       0.00249197
C        2.89819676       1.59387548       1.79912073      -0.00073789      -0.00088936      -0.00365321
H        3.84406339       1.80135553       2.29705360      -0.00335338       0.00238178      -0.00883694
H        1.69067264       2.21757433       3.46701333      -0.00145264      -0.00603221       0.00524149
C       -0.54126455      -0.58371951      -0.76748102      -1.65640959      -1.80269429       0.15490067
C       -1.83981462      -1.18067408      -0.21462771       0.51293383      -0.24729188      -0.42730908
H        0.31912740      -1.16955439      -0.43198196      -0.00079589       0.00154544       0.00015220
H       -0.56582703      -0.60939538      -1.86630198       0.00430056      -0.00103272      -0.00155295
C       -2.90293473      -1.52786859      -1.04223543      -0.00205095       0.00036775      -0.00110145
C       -1.95793016      -1.36158265       1.16161193      -0.10313693      -0.06346736       0.18710061
C       -4.07800900      -2.04853930      -0.50120449      -0.00157512       0.00106663       0.00103308
H       -2.81573306      -1.38843733      -2.11847309       0.00151861       0.00103390       0.00041414
C       -4.19146495      -2.22476057       0.87350244      -0.00374430       0.00007163      -0.00303891
H       -4.90437541      -2.31545084      -1.15526735      -0.00156914       0.00125234      -0.00415536
C       -3.12724313      -1.87907394       1.70629700      -0.00059139      -0.00021769       0.00100372
H       -5.10551663      -2.63248575       1.29781628      -0.00253918       0.00152707       0.00144830
H       -3.20963739      -2.01995851       2.78136085      -0.00054137       0.00108797      -0.00141786
H       -1.12594380      -1.09581914       1.81206895      -0.00056306      -0.00205774      -0.00298964
27
Lattice="50.0 0.0 0.0 0.0 50.0 0.0 0.0 0.0 50.0" Properties=species:S:1:pos:R:3:forces:R:3 energy=-17661.007093644 dihedrals="_JSON [59.0, 120.0, 299.0]" pbc="F F F"
C        0.50730111       1.53767555       1.77938321      -0.00169855      -0.00211971       0.00217814
C        0.60794713       1.04082927       0.50467949      -1.05249128      -0.61321743      -1.47481011
C        1.70055987       1.82960157       2.45358533       0.00066906      -0.00187000       0.00271262
H       -0.47082235       1.69504794       2.22524907      -0.00247122      -0.00735695      -0.00053683
C        1.86833499       0.86403098      -0.10183596       0.17690983       0.42157801       0.50206473
O       -0.51163241       0.72066386      -0.30881962       1.56960268       2.16172559       1.41765797
N        1.92879118       0.39840379      -1.39241312       0.31032987      -0.04232517      -0.30684059
N        2.99857667       1.13274555       0.54333407       0.00297338      -0.00002636      -0.00467998
H        1.09587458       0.55207678      -1.94407201       0.28229262       0.20273349      -0.05426542
H        2.80402552       0.59067302      -1.85871634       0.00475786      -0.00535926      -0.00090063
C        2.89862715       1.59607011       1.79796895      -0.00003950      -0.00000094      -0.00392823
H        3.84460624       1.80303463       2.29567108      -0.00083498       0.00338758      -0.00669969
H        1.69119839       2.22632004       3.46350717      -0.00130740      -0.00542040       0.00548625
C       -0.54126455      -0.58371951      -0.76748102      -1.65270977      -1.77203427       0.17215587
C       -1.83981462      -1.18067408      -0.21462771       0.49317726      -0.27843288      -0.43212967
H        0.31939095      -1.16938190      -0.43142955      -0.00455161       0.00362488      -0.00119122
H       -0.56514243      -0.61111055      -1.86646718       0.00412061      -0.00112823       0.00527110
C       -2.84733870      -1.65551721      -1.04839316      -0.00057605       0.00074617       0.00084396
C       -2.00959760      -1.24456587       1.16660591      -0.11838247      -0.06858153       0.18788173
C       -4.01817240      -2.18813352      -0.50937079      -0.00109410       0.00131135      -0.00118201
H       -2.72050883      -1.60643507      -2.12865969       0.00084151       0.00092252       0.00083737
C       -4.18315799      -2.24812635       0.86987016      -0.00205723       0.00071644      -0.00093667
H       -4.80110156      -2.55410984      -1.16896535      -0.00139686       0.00117150      -0.00336486
C       -3.17455500      -1.77390585       1.70889701      -0.00017274       0.00050267      -0.00123297
H       -5.09399244      -2.66386818       1.29330770      -0.00280674       0.00167771       0.00082038
H       -3.29731563      -1.82268630       2.78823811      -0.00078745       0.00078260      -0.00142852
H       -1.22164154      -0.87919777       1.82296645      -0.00229674      -0.00300737      -0.00378271
27
Lattice="50.0 0.0 0.0 0.0 50.0 0.0 0.0 0.0 50.0" Properties=species:S:1:pos:R:3:forces:R:3 energy=-17661.039403037044 dihedrals="_JSON [63.0, 120.0, 5.0]" pbc="F F F"
C        0.51153898       1.43432686       1.81513060       0.00171099      -0.00111800       0.00042693
C        0.60794713       1.04082927       0.50467949      -0.99532796      -0.65286556      -1.37428500
C        1.70364129       1.73260162       2.48826539       0.00057527      -0.00054655       0.00122813
H       -0.46052005       1.50271630       2.29524317      -0.00153700      -0.00319783      -0.00146878
C        1.86395556       0.94849236      -0.12904987       0.13862281       0.40254795       0.45610983
O       -0.51163241       0.72066386      -0.30881962       1.93305071       2.07639501       1.08454309
N        1.92104558       0.55693351      -1.44414510       0.20790879      -0.07489081      -0.25675845
N        2.99390658       1.22498767       0.51379068      -0.00007867       0.00027338      -0.00308878
H        1.07354477       0.70677323      -1.97422380       0.22557440       0.18477104      -0.04719993
H        2.78228791       0.79969708      -1.91269522      -0.00131085      -0.00283943       0.00103644
C        2.89754536       1.60107840       1.79733470      -0.00203522      -0.00051011      -0.00411780
H        3.84304692       1.81752101       2.29214559      -0.00378035       0.00183532      -0.00644454
H        1.69714343       2.05165474       3.52535352      -0.00140388      -0.00335705       0.00288372
C       -0.54126455      -0.58371951      -0.76748102      -1.35987348      -1.51077889       0.28736116
C       -1.83981462      -1.18067408      -0.21462771       0.32441662       0.00063863      -0.26726433
H        0.32483402      -1.16836217      -0.43955004      -0.00034614       0.00071927       0.00020168
H       -0.56402608      -0.60328271      -1.86658847       0.00419289      -0.00047648      -0.00141906
C       -2.16736037      -2.52211149      -0.41023500       0.00100751      -0.00197062       0.00096331
C       -2.71472627      -0.34752335       0.47898905      -0.47279311      -0.39870923       0.11792848
C       -3.36039712      -3.03420662       0.08837620       0.00031336      -0.00234927       0.00259026
H       -1.48363906      -3.17192006      -0.95511765       0.00213327       0.00031117       0.00171414
C       -4.23595424      -2.20440986       0.78630462      -0.00057240      -0.00407208       0.00153679
H       -3.60797626      -4.08153840      -0.06649496       0.00322348      -0.00383646       0.00171287
C       -3.91000884      -0.86542613       0.97817394      -0.00066859      -0.00036330       0.00089640
H       -5.16941185      -2.60182601       1.17694891      -0.00093234      -0.00145478       0.00250360
H       -4.59358616      -0.21449129       1.51877711       0.00048398      -0.00088260      -0.00065619
H       -2.47271647       0.69778720       0.61894861      -0.00255410      -0.00327271      -0.00093401
27
Lattice="50.0 0.0 0.0 0.0 50.0 0.0 0.0 0.0 50.0" Properties=species:S:1:pos:R:3:forces:R:3 energy=-17661.045466897493 dihedrals="_JSON [63.0, 120.0, 11.0]" pbc="F F F"
C        0.51027026       1.43632715       1.81426521       0.00172525      -0.00142402       0.00055280
C        0.60794713       1.04082927       0.50467949      -1.00777365      -0.65172900      -1.38105354
C        1.70201863       1.73609096       2.48741482       0.00052896      -0.00108691       0.00127707
H       -0.46298314       1.50509396       2.29184250      -0.00149877      -0.00364435      -0.00112867
C        1.86395556       0.94849236      -0.12904987       0.13219088       0.40781154       0.46245624
O       -0.51163241       0.72066386      -0.30881962       1.91549505       2.08698908       1.11487456
N        1.92104558       0.55693351      -1.44414510       0.21202573      -0.07846451      -0.25722175
N        2.99348884       1.22620674       0.51397013      -0.00009841       0.00017830      -0.00301539
H        1.07354477       0.70677323      -1.97422380       0.22499572       0.18419099      -0.04636843
H        2.78219272       0.80000267      -1.91271858      -0.00125415      -0.00296114       0.00104899
C        2.89624259       1.60397309       1.79704577      -0.00201469      -0.00083628      -0.00387689
H        3.84141894       1.82179144       2.29187747      -0.00365045       0.00136787      -0.00626986
H        1.69515410       2.05722233       3.52386695      -0.00138094      -0.00418211       0.00310799
C       -0.54126455      -0.58371951      -0.76748102      -1.35655069      -1.53575226       0.30517231
C       -1.83981462      -1.18067408      -0.21462771       0.31637416      -0.03004461      -0.32360556
H        0.32490079      -1.16904234      -0.44122013      -0.00022366       0.00072127      -0.00024852
H       -0.56510679      -0.60176232      -1.86663491       0.00371964      -0.00027077      -0.00146508
C       -2.11518109      -2.54428157      -0.31071031       0.00087285      -0.00180525       0.00099858
C       -2.77269337      -0.32506652       0.36708329      -0.43405255      -0.35454989       0.12569359
C       -3.31329919      -3.05567262       0.17724533       0.00003208      -0.00200058       0.00243304
H       -1.38587214      -3.21247825      -0.76695416       0.00181521       0.00052511       0.00163777
C       -4.24627687      -2.20271487       0.76346150      -0.00066488      -0.00384078       0.00145742
H       -3.51892148      -4.12072382       0.10264778       0.00308461      -0.00352116       0.00189714
C       -3.97266337      -0.84131438       0.85542867      -0.00077983      -0.00024815       0.00076289
H       -5.18312568      -2.59957829       1.14649583      -0.00121507      -0.00114936       0.00210817
H       -4.70043475      -0.17259213       1.30970671       0.00036870      -0.00090760      -0.00075237
H       -2.56642036       0.73548774       0.43427641      -0.00207107      -0.00336545      -0.00047249
27
Lattice="50.0 0.0 0.0 0.0 50.0 0.0 0.0 0.0 50.0" Properties=species:S:1:pos:R:3:forces:R:3 energy=-17661.050941549744 dihedrals="_JSON [63.0, 120.0, 17.0]" pbc="F F F"
C        0.50958276       1.43793523       1.81363959       0.00191122      -0.00151959       0.00065192
C        0.60794713       1.04082927       0.50467949      -1.01875323      -0.64889713      -1.38508859
C        1.70115087       1.73837780       2.48681181       0.00059704      -0.00130786       0.00150243
H       -0.46437594       1.50766441       2.28950978      -0.00191378      -0.00400559      -0.00135323
C        1.86395556       0.94849236      -0.12904987       0.12792431       0.40912408       0.46942222
O       -0.51163241       0.72066386      -0.30881962       1.87627606       2.10426347       1.15368926
N        1.92104558       0.55693351      -1.44414510       0.21605118      -0.08011854      -0.26005880
N        2.99328800       1.22668346       0.51412763      -0.00004002       0.00014374      -0.00343118
H        1.07354477       0.70677323      -1.97422380       0.22370184       0.18401227      -0.04516730
H        2.78195485       0.80085849      -1.91275012      -0.00118388      -0.00410830       0.00121837
C        2.89558908       1.60544465       1.79693857      -0.00188645      -0.00101354      -0.00423943
H        3.84060226       1.82368726       2.29192872      -0.00377995       0.00137309      -0.00691375
H        1.69403714       2.06103470       3.52279003      -0.00126479      -0.00483309       0.00356416
C       -0.54126455      -0.58371951      -0.76748102      -1.35360300      -1.56611181       0.33294043
C       -1.83981462      -1.18067408      -0.21462771       0.31026000      -0.07635985      -0.40044919
H        0.32521448      -1.16958950      -0.44322310      -0.00030411       0.00081458      -0.00056925
H       -0.56687297      -0.60039159      -1.86663260       0.00374625      -0.00022513      -0.00148412
C       -2.06942507      -2.55582641      -0.21467674       0.00097829      -0.00178373       0.00160902
C       -2.82663302      -0.31483105       0.25144099      -0.38231798      -0.29597149       0.12888837
C       -3.27531929      -3.06763519       0.25464934       0.00021999      -0.00165173       0.00344969
H       -1.29855905      -3.23271842      -0.58069669       0.00192464       0.00092396       0.00204127
C       -4.26163664      -2.20353736       0.72476439      -0.00031609      -0.00386682       0.00240735
H       -3.44491726      -4.14160339       0.25593512       0.00375698      -0.00340603       0.00356524
C       -4.03359570      -0.83023077       0.72136264      -0.00073689      -0.00003073       0.00104444
H       -5.20460555      -2.60043687       1.09244178      -0.00088480      -0.00088677       0.00339416
H       -4.80279165      -0.15284224       1.08551333       0.00087011      -0.00069807      -0.00024728
H       -2.65204472       0.75413742       0.24766434      -0.00123295      -0.00385940      -0.00038622
27
Lattice="50.0 0.0 0.0 0.0 50.0 0.0 0.0 0.0 50.0" Properties=species:S:1:pos:R:3:forces:R:3 energy=-17661.055965018953 dihedrals="_JSON [63.0, 120.0, 23.0]" pbc="F F F"
C        0.50946109       1.43710249       1.81383956       0.00190402      -0.00137543       0.00058136
C        0.60794713       1.04082927       0.50467949      -1.02781531      -0.64963777      -1.38648351
C        1.70110344       1.73637292       2.48743701       0.00037948      -0.00103888       0.00129808
H       -0.46493569       1.50704178       2.28862583      -0.00178252      -0.00378493      -0.00109094
C        1.86395556       0.94849236      -0.12904987       0.12743139       0.40413340       0.47245606
O       -0.51163241       0.72066386      -0.30881962       1.82166099       2.12848129       1.19169373
N        1.92104558       0.55693351      -1.44414510       0.21452168      -0.08008150      -0.26026864
N        2.99333252       1.22577568       0.51444016      -0.00017348       0.00036568      -0.00331560
H        1.07354477       0.70677323      -1.97422380       0.22438074       0.18423094      -0.04546252
H        2.78211879       0.80013392      -1.91279640      -0.00126659      -0.00341549       0.00120533
C        2.89557357       1.60345878       1.79759200      -0.00178523      -0.00059560      -0.00402828
H        3.84063967       1.82069935       2.29292262      -0.00367006       0.00185477      -0.00680498
H        1.69407424       2.05800610       3.52374620      -0.00129909      -0.00434147       0.00325082
C       -0.54126455      -0.58371951      -0.76748102      -1.35820261      -1.60050498       0.34079211
C       -1.83981462      -1.18067408      -0.21462771       0.33017332      -0.14001253      -0.44174081
H        0.32493103      -1.17030632      -0.44395806      -0.00017361       0.00074714      -0.00083911
H       -0.56711806      -0.59932569      -1.86666483       0.00324777      -0.00008696      -0.00151907
C       -2.02239557      -2.55799292      -0.10356825       0.00076547      -0.00161235       0.00152619
C       -2.87595426      -0.31692908       0.13332915      -0.33003862      -0.22187110       0.12410799
C       -3.23005129      -3.07289110       0.35959767      -0.00012133      -0.00119640       0.00306601
H       -1.21320598      -3.23424061      -0.37577834       0.00144514       0.00095332       0.00163046
C       -4.26479030      -2.20973749       0.71098539      -0.00047621      -0.00357794       0.00221914
H       -3.36215969      -4.14834999       0.44951157       0.00332038      -0.00283996       0.00350804
C       -4.08400752      -0.83362558       0.59653905      -0.00085408       0.00002178       0.00081642
H       -5.20868086      -2.60876123       1.07397210      -0.00121111      -0.00057485       0.00298297
H       -4.89064458      -0.15666016       0.86869086       0.00082856      -0.00073850      -0.00006120
H       -2.73431758       0.75428679       0.04787770      -0.00118906      -0.00350169       0.00047996
27
Lattice="50.0 0.0 0.0 0.0 50.0 0.0 0.0 0.0 50.0" Properties=species:S:1:pos:R:3:forces:R:3 energy=-17661.059319978223 dihedrals="_JSON [63.0, 120.0, 29.0]" pbc="F F F"
C        0.50945463       1.43783697       1.81360688       0.00205466      -0.00130799       0.00067896
C        0.60794713       1.04082927       0.50467949      -1.03694086      -0.64594955      -1.38834404
C        1.70112638       1.73707702       2.48718701       0.00028851      -0.00107733       0.00119433
H       -0.46516350       1.50878850       2.28761532      -0.00197780      -0.00384376      -0.00104411
C        1.86395556       0.94849236      -0.12904987       0.12748668       0.40189919       0.47550790
O       -0.51163241       0.72066386      -0.30881962       1.76533717       2.15387723       1.22843576
N        1.92104558       0.55693351      -1.44414510       0.21456082      -0.08126530      -0.26212623
N        2.99337455       1.22571894       0.51440825      -0.00020849       0.00036130      -0.00355353
H        1.07354477       0.70677323      -1.97422380       0.22404292       0.18438092      -0.04480075
H        2.78207726       0.80025594      -1.91281320      -0.00127593      -0.00367766       0.00128785
C        2.89562355       1.60364743       1.79750901      -0.00160118      -0.00053123      -0.00397600
H        3.84070650       1.82080887       2.29286044      -0.00364405       0.00194205      -0.00703243
H        1.69408304       2.05925473       3.52333325      -0.00123619      -0.00440962       0.00335831
C       -0.54126455      -0.58371951      -0.76748102      -1.36369740      -1.63540102       0.35068820
C       -1.83981462      -1.18067408      -0.21462771       0.35927759      -0.20555686      -0.48818132
H        0.32473404      -1.17085026      -0.44452980      -0.00016923       0.00075768      -0.00111605
H       -0.56752128      -0.59848261      -1.86666146       0.00302976       0.00000896      -0.00150452
C       -1.98070281      -2.54915678       0.00653789       0.00056780      -0.00153205       0.00173782
C       -2.92011670      -0.33133763       0.01404183      -0.28859132      -0.14936743       0.12135126
C       -3.19040844      -3.06840432       0.46126426      -0.00016448      -0.00063128       0.00322435
H       -1.13779219      -3.21502517      -0.17266187       0.00134375       0.00129091       0.00154442
C       -4.26830623      -2.21853836       0.69309732      -0.00028941      -0.00354129       0.00266345
H       -3.28985111      -4.13664521       0.63760087       0.00342291      -0.00246481       0.00430964
C       -4.12938120      -0.85053446       0.46878270      -0.00085112       0.00022979       0.00086689
H       -5.21366013      -2.62065756       1.04878268      -0.00113631      -0.00020414       0.00344303
H       -4.96967284      -0.18364726       0.64788319       0.00109534      -0.00059127       0.00034360
H       -2.80918964       0.73455193      -0.15397478      -0.00072414      -0.00339547       0.00104319
27
Lattice="50.0 0.0 0.0 0.0 50.0 0.0 0.0 0.0 50.0" Properties=species:S:1:pos:R:3:forces:R:3 energy=-17661.0606934104 dihedrals="_JSON [63.0, 120.0, 35.0]" pbc="F F F"
C        0.50921056       1.44378478       1.81179160       0.00261723      -0.00229196       0.00088509
C        0.60794713       1.04082927       0.50467949      -1.04706657      -0.62776592      -1.39236335
C        1.70078740       1.74562712       2.48442248       0.00014065      -0.00206776       0.00159375
H       -0.46566092       1.51868798       2.28450346      -0.00211602      -0.00603920      -0.00066684
C        1.86395556       0.94849236      -0.12904987       0.12722322       0.40252521       0.47768084
O       -0.51163241       0.72066386      -0.30881962       1.70213432       2.17079339       1.26639591
N        1.92104558       0.55693351      -1.44414510       0.21704895      -0.08659596      -0.26563632
N        2.99335451       1.22744445       0.51371978      -0.00052259       0.00028830      -0.00374641
H        1.07354477       0.70677323      -1.97422380       0.22283420       0.18422271      -0.04255456
H        2.78176752       0.80154510      -1.91274911      -0.00107805      -0.00514588       0.00146623
C        2.89546205       1.60920999       1.79568643      -0.00131429      -0.00086842      -0.00381647
H        3.84047521       1.82796779       2.29049398      -0.00374758       0.00192431      -0.00725933
H        1.69346190       2.07296042       3.51895735      -0.00123275      -0.00610308       0.00398448
C       -0.54126455      -0.58371951      -0.76748102      -1.37622802      -1.68085232       0.31115520
C       -1.83981462      -1.18067408      -0.21462771       0.41492435      -0.24934100      -0.43663157
H        0.32390907      -1.17148994      -0.44368809       0.00007510       0.00065814      -0.00148216
H       -0.56587549      -0.59748906      -1.86672235       0.00283852       0.00000579      -0.00188839
C       -1.93584087      -2.52241721       0.14680527      -0.00002394      -0.00174058       0.00041320
C       -2.95863650      -0.35789883      -0.10511404      -0.25493579      -0.07911206       0.08900165
C       -3.13945741      -3.04039628       0.62084857      -0.00102863      -0.00114236       0.00042451
H       -1.06206812      -3.16726474       0.06673528       0.00035599       0.00061591      -0.00188265
C       -4.25545697      -2.21650175       0.73028817      -0.00091268      -0.00419152       0.00097705
H       -3.20292379      -4.08657040       0.90992587       0.00212315      -0.00340638      -0.00016187
C       -4.16172225      -0.87439475       0.36594161      -0.00101888       0.00009108       0.00024281
H       -5.19546509      -2.61717524       1.10142414      -0.00186684      -0.00056270       0.00130611
H       -5.03152675      -0.22702248       0.45031409       0.00115025      -0.00071225       0.00127701
H       -2.88010928       0.69058953      -0.37557205      -0.00037331      -0.00318546       0.00128610
27
Lattice="50.0 0.0 0.0 0.0 50.0 0.0 0.0 0.0 50.0" Properties=species:S:1:pos:R:3:forces:R:3 energy=-17661.06005339999 dihedrals="_JSON [63.0, 120.0, 41.0]" pbc="F F F"
C        0.50937874       1.44471242       1.81153841       0.00282323      -0.00220579       0.00107893
C        0.60794713       1.04082927       0.50467949      -1.05442993      -0.62318002      -1.39412229
C        1.70100996       1.74687970       2.48396397      -0.00002040      -0.00223437       0.00137182
H       -0.46551574       1.52063734       2.28393858      -0.00225187      -0.00609016      -0.00065923
C        1.86395556       0.94849236      -0.12904987       0.12933936       0.40107004       0.47886845
O       -0.51163241       0.72066386      -0.30881962       1.65280310       2.19038420       1.29788493
N        1.92104558       0.55693351      -1.44414510       0.21636434      -0.08786048      -0.26697092
N        2.99344672       1.22764006       0.51350374      -0.00061808       0.00019861      -0.00393762
H        1.07354477       0.70677323      -1.97422380       0.22265185       0.18435894      -0.04172624
H        2.78175381       0.80160817      -1.91274280      -0.00113272      -0.00523807       0.00154850
C        2.89566027       1.60996904       1.79531645      -0.00113701      -0.00087535      -0.00353152
H        3.84070950       1.82898380       2.28995864      -0.00372013       0.00182583      -0.00731713
H        1.69370584       2.07504187       3.51824073      -0.00117719      -0.00622470       0.00417496
C       -0.54126455      -0.58371951      -0.76748102      -1.38309075      -1.71958730       0.29391342
C       -1.83981462      -1.18067408      -0.21462771       0.45631045      -0.28495999      -0.43246440
H        0.32364935      -1.17166892      -0.44342245       0.00008651       0.00066679      -0.00159334
H       -0.56560709      -0.59680032      -1.86670658       0.00273465       0.00003969      -0.00186725
C       -1.90216306      -2.48455753       0.27008829      -0.00021943      -0.00185497       0.00051368
C       -2.99109162      -0.39632168      -0.22283296      -0.23354336      -0.02644669       0.07185214
C       -3.10441224      -3.00219244       0.74955119      -0.00117732      -0.00081801       0.00016092
H       -1.00386345      -3.09970854       0.28206634       0.00027862       0.00044547      -0.00211352
C       -4.25190153      -2.21592061       0.74083104      -0.00071866      -0.00437100       0.00115897
H       -3.14174765      -4.01825196       1.13459161       0.00210278      -0.00353729      -0.00012361
C       -4.19217382      -0.91103106       0.25323367      -0.00114832       0.00024576       0.00000572
H       -5.19074618      -2.61611300       1.11540608      -0.00201715      -0.00045520       0.00104996
H       -5.08676178      -0.29272728       0.24514978       0.00127887      -0.00038469       0.00140854
H       -2.93913451       0.62553759      -0.58817977      -0.00037144      -0.00291125       0.00143610
27
Lattice="50.0 0.0 0.0 0.0 50.0 0.0 0.0 0.0 50.0" Properties=species:S:1:pos:R:3:forces:R:3 energy=-17661.05764766127 dihedrals="_JSON [63.0, 120.0, 47.0]" pbc="F F F"
C        0.51005493       1.43865942       1.81346598       0.00259275      -0.00097735       0.00093573
C        0.60794713       1.04082927       0.50467949      -1.05879591      -0.63645854      -1.39322816
C        1.70198349       1.73719384       2.48697806      -0.00001723      -0.00088546       0.00101020
H       -0.46459504       1.51204098       2.28671064      -0.00260555      -0.00388180      -0.00118571
C        1.86395556       0.94849236      -0.12904987       0.13345085       0.39353942       0.48258044
O       -0.51163241       0.72066386      -0.30881962       1.61561318       2.21844092       1.31766356
N        1.92104558       0.55693351      -1.44414510       0.21312498      -0.08178323      -0.26774924
N        2.99371293       1.22502064       0.51422143      -0.00038576       0.00025231      -0.00442029
H        1.07354477       0.70677323      -1.97422380       0.22297323       0.18539767      -0.04230549
H        2.78193465       0.80075734      -1.91284705      -0.00138139      -0.00485517       0.00164702
C        2.89638260       1.60279437       1.79742930      -0.00090962      -0.00024203      -0.00390541
H        3.84165226       1.81919003       2.29283293      -0.00375200       0.00227264      -0.00798502
H        1.69511567       2.05983114       3.52299955      -0.00106937      -0.00415669       0.00360016
C       -0.54126455      -0.58371951      -0.76748102      -1.38622106      -1.73515539       0.33182845
C       -1.83981462      -1.18067408      -0.21462771       0.47859709      -0.35101615      -0.51845654
H        0.32401863      -1.17139175      -0.44384953      -0.00021949       0.00084395      -0.00155913
H       -0.56738423      -0.59686853      -1.86656466       0.00288640       0.00019207      -0.00143882
C       -1.88094207      -2.44823090       0.35993608       0.00011651      -0.00104391       0.00256505
C       -3.01712648      -0.44618519      -0.33782517      -0.21804202       0.01950839       0.07641326
C       -3.08767666      -2.97760733       0.81573150      -0.00042383       0.00136390       0.00369684
H       -0.96424740      -3.02795378       0.45450664       0.00118281       0.00230806       0.00150870
C       -4.26015148      -2.23954758       0.69374561       0.00018316      -0.00268160       0.00445810
H       -3.10979492      -3.96702666       1.26583415       0.00345555      -0.00046446       0.00639311
C       -4.22183027      -0.97030482       0.11702988      -0.00096728       0.00084693       0.00087646
H       -5.20294340      -2.65030927       1.04630977      -0.00139540       0.00136741       0.00446330
H       -5.13650566      -0.39042323       0.01868177       0.00155101       0.00030793       0.00120666
H       -2.98373680       0.54688210      -0.77888696       0.00045838      -0.00303983       0.00138680
27
Lattice="50.0 0.0 0.0 0.0 50.0 0.0 0.0 0.0 50.0" Properties=species:S:1:pos:R:3:forces:R:3 energy=-17661.05579629647 dihedrals="_JSON [63.0, 120.0, 53.0]" pbc="F F F"
C        0.50972142       1.44581832       1.81127167       0.00313038      -0.00220734       0.00130318
C        0.60794713       1.04082927       0.50467949      -1.06466470      -0.61874283      -1.39840043
C        1.70146734       1.74841879       2.48338538      -0.00025120      -0.00238879       0.00133327
H       -0.46516187       1.52319310       2.28336072      -0.00247651      -0.00637935      -0.00065071
C        1.86395556       0.94849236      -0.12904987       0.13510328       0.39889869       0.48082162
O       -0.51163241       0.72066386      -0.30881962       1.56686086       2.21081762       1.35646639
N        1.92104558       0.55693351      -1.44414510       0.21531854      -0.08850658      -0.26876647
N        2.99362999       1.22789433       0.51315405      -0.00076845      -0.00002477      -0.00426035
H        1.07354477       0.70677323      -1.97422380       0.22225230       0.18464810      -0.04000647
H        2.78171427       0.80181194      -1.91272092      -0.00122013      -0.00556273       0.00168786
C        2.89604661       1.61092446       1.79478764      -0.00077091      -0.00092082      -0.00322496
H        3.84116619       1.83030927       2.28917321      -0.00378471       0.00161218      -0.00752447
H        1.69424712       2.07766053       3.51733028      -0.00109096      -0.00625872       0.00440201
C       -0.54126455      -0.58371951      -0.76748102      -1.38863275      -1.79838601       0.23525164
C       -1.83981462      -1.18067408      -0.21462771       0.53081189      -0.27412244      -0.38164673
H        0.32350947      -1.17116756      -0.44235932       0.00016461       0.00072978      -0.00189938
H       -0.56522490      -0.59583602      -1.86662996       0.00247377       0.00026781      -0.00179837
C       -1.85285954      -2.36186569       0.52177131      -0.00044657      -0.00197160       0.00085762
C       -3.03645583      -0.50694307      -0.44883079      -0.21064552       0.02184512       0.02572311
C       -3.05165281      -2.86608550       1.02526985      -0.00115201      -0.00083750      -0.00052801
H       -0.92005451      -2.89048179       0.71040475       0.00035851      -0.00007592      -0.00210765
C       -4.24339843      -2.18928929       0.78972379      -0.00057698      -0.00468241       0.00139614
H       -3.05173126      -3.78598244       1.60472898       0.00209518      -0.00404647      -0.00026257
C       -4.23354643      -1.00642357       0.05058669      -0.00123814       0.00003503      -0.00071163
H       -5.17935225      -2.57954026       1.18160765      -0.00217101      -0.00078020       0.00012189
H       -5.16317320      -0.47395058      -0.13576368       0.00109428      -0.00033744       0.00102695
H       -3.02489891       0.42319081      -1.01258104       0.00022694      -0.00262243       0.00139653
27
Lattice="50.0 0.0 0.0 0.0 50.0 0.0 0.0 0.0 50.0" Properties=species:S:1:pos:R:3:forces:R:3 energy=-17661.054079359645 dihedrals="_JSON [63.0, 120.0, 59.0]" pbc="F F F"
C        0.51000432       1.44388295       1.81191854       0.00305820      -0.00207222       0.00114929
C        0.60794713       1.04082927       0.50467949      -1.06753327      -0.62421160      -1.39897795
C        1.70191377       1.74508124       2.48441908      -0.00027600      -0.00201804       0.00134027
H       -0.46484299       1.52077037       2.28415920      -0.00252839      -0.00610228      -0.00068550
C        1.86395556       0.94849236      -0.12904987       0.13893471       0.39380992       0.48176126
O       -0.51163241       0.72066386      -0.30881962       1.53421639       2.21525907       1.38115353
N        1.92104558       0.55693351      -1.44414510       0.21364202      -0.08519665      -0.26852649
N        2.99379360       1.22668675       0.51342655      -0.00079702       0.00022259      -0.00415919
H        1.07354477       0.70677323      -1.97422380       0.22254589       0.18513971      -0.03987423
H        2.78180608       0.80144299      -1.91274152      -0.00128339      -0.00545983       0.00170079
C        2.89640225       1.60808883       1.79557053      -0.00078733      -0.00056702      -0.00341643
H        3.84165211       1.82617698       2.29028748      -0.00374391       0.00225881      -0.00765505
H        1.69491229       2.07263697       3.51891071      -0.00114090      -0.00578415       0.00415238
C       -0.54126455      -0.58371951      -0.76748102      -1.38384173      -1.83734191       0.20695921
C       -1.83981462      -1.18067408      -0.21462771       0.55176980      -0.22606105      -0.35937466
H        0.32378113      -1.17038596      -0.44175503       0.00024808       0.00072197      -0.00205424
H       -0.56542923      -0.59579476      -1.86655830       0.00227182       0.00045920      -0.00176699
C       -1.83977167      -2.27810214       0.64175500      -0.00023086      -0.00184534       0.00089453
C       -3.04886791      -0.57792963      -0.55463363      -0.20303192       0.01361115       0.00780248
C       -3.03845401      -2.76927244       1.15814952      -0.00140447      -0.00129384      -0.00054097
H       -0.89741675      -2.75092631       0.91280487       0.00022828      -0.00028614      -0.00204800
C       -4.24261750      -2.16321018       0.81650217      -0.00041814      -0.00460260       0.00137175
H       -3.02924900      -3.62418097       1.82974038       0.00215141      -0.00437926      -0.00041062
C       -4.24598855      -1.06416156      -0.04236539      -0.00133127      -0.00039299      -0.00095373
H       -5.17836349      -2.54408796       1.21797238      -0.00219097      -0.00110101      -0.00015269
H       -5.18534025      -0.58756879      -0.31231194       0.00095784      -0.00046219       0.00068365
H       -3.04887039       0.28691084      -1.21491372       0.00051513      -0.00230431       0.00162762
27
Lattice="50.0 0.0 0.0 0.0 50.0 0.0 0.0 0.0 50.0" Properties=species:S:1:pos:R:3:forces:R:3 energy=-17661.05276629231 dihedrals="_JSON [63.0, 120.0, 65.0]" pbc="F F F"
C        0.50973618       1.44657726       1.81107745       0.00337618      -0.00237432       0.00135156
C        0.60794713       1.04082927       0.50467949      -1.07227522      -0.62088315      -1.40295282
C        1.70147246       1.75000576       2.48292106      -0.00009701      -0.00266979       0.00174744
H       -0.46524743       1.52464636       2.28285818      -0.00273674      -0.00672052      -0.00088677
C        1.86395556       0.94849236      -0.12904987       0.14054071       0.39947631       0.48232464
O       -0.51163241       0.72066386      -0.30881962       1.50979896       2.21168580       1.40266683
N        1.92104558       0.55693351      -1.44414510       0.21631320      -0.08705337      -0.26901060
N        2.99366078       1.22834308       0.51298567      -0.00080427      -0.00015783      -0.00450158
H        1.07354477       0.70677323      -1.97422380       0.22121129       0.18487242      -0.03820458
H        2.78157020       0.80243546      -1.91269824      -0.00124564      -0.00649726       0.00187673
C        2.89604977       1.61219814       1.79440760      -0.00071524      -0.00124765      -0.00342059
H        3.84112911       1.83219493       2.28863837      -0.00386424       0.00145552      -0.00808357
H        1.69422594       2.08059362       3.51644281      -0.00097102      -0.00694579       0.00491602
C       -0.54126455      -0.58371951      -0.76748102      -1.37523024      -1.87083824       0.19176755
C       -1.83981462      -1.18067408      -0.21462771       0.55861521      -0.17226628      -0.35815260
H        0.32435151      -1.16927168      -0.44131144       0.00025271       0.00081117      -0.00211306
H       -0.56615591      -0.59618458      -1.86644951       0.00252842       0.00055101      -0.00179462
C       -1.83538025      -2.18457517       0.74994672      -0.00015091      -0.00164171       0.00130169
C       -3.05422671      -0.65836713      -0.65407449      -0.19466721      -0.00393588       0.00071022
C       -3.03572522      -2.66242998       1.27427418      -0.00106388      -0.00127620      -0.00031453
H       -0.88869878      -2.59430105       1.09775463       0.00073731       0.00000898      -0.00186978
C       -4.24555335      -2.13647579       0.83309911      -0.00042640      -0.00475600       0.00188196
H       -3.02417751      -3.44515063       2.02872716       0.00253192      -0.00419907       0.00031635
C       -4.25340856      -1.13135947      -0.13365457      -0.00117773      -0.00076926      -0.00113887
H       -5.18253072      -2.50792832       1.24048574      -0.00215297      -0.00142321      -0.00034698
H       -5.19722755      -0.71850016      -0.48166260       0.00111312      -0.00079620       0.00023332
H       -3.05814711       0.13255657      -1.40167940       0.00055966      -0.00240948       0.00169663
27
Lattice="50.0 0.0 0.0 0.0 50.0 0.0 0.0 0.0 50.0" Properties=species:S:1:pos:R:3:forces:R:3 energy=-17661.052785525153 dihedrals="_JSON [63.0, 120.0, 71.0]" pbc="F F F"
C        0.50955937       1.44773793       1.81072161       0.00327509      -0.00264901       0.00133491
C        0.60794713       1.04082927       0.50467949      -1.07584334      -0.62115146      -1.40615068
C        1.70120463       1.75221571       2.48229727       0.00030734      -0.00300384       0.00206981
H       -0.46557638       1.52634045       2.28214692      -0.00276175      -0.00702908      -0.00096398
C        1.86395556       0.94849236      -0.12904987       0.14288548       0.40200506       0.48212601
O       -0.51163241       0.72066386      -0.30881962       1.49088298       2.20868323       1.41730593
N        1.92104558       0.55693351      -1.44414510       0.21750158      -0.08700755      -0.26821482
N        2.99357853       1.22908988       0.51282939      -0.00078697      -0.00019089      -0.00428514
H        1.07354477       0.70677323      -1.97422380       0.22045319       0.18492342      -0.03732664
H        2.78147420       0.80286485      -1.91267544      -0.00130776      -0.00704223       0.00199596
C        2.89583258       1.61406964       1.79393424      -0.00107359      -0.00170260      -0.00370436
H        3.84081359       1.83497134       2.28795634      -0.00377832       0.00111650      -0.00830792
H        1.69383895       2.08430437       3.51534031      -0.00088642      -0.00762221       0.00522198
C       -0.54126455      -0.58371951      -0.76748102      -1.36168704      -1.89711510       0.19251038
C       -1.83981462      -1.18067408      -0.21462771       0.55084446      -0.11871686      -0.38533840
H        0.32511897      -1.16790181      -0.44088791       0.00029811       0.00083080      -0.00186601
H       -0.56710796      -0.59708404      -1.86631253       0.00288532       0.00059203      -0.00189216
C       -1.83946972      -2.08414951       0.84496564       0.00024519      -0.00122241       0.00149993
C       -3.05247353      -0.74737429      -0.74606388      -0.18215553      -0.02920162       0.01083545
C       -3.04297790      -2.55000438       1.37168017      -0.00115982      -0.00136185       0.00041114
H       -0.89382724      -2.42470913       1.26318424       0.00087787       0.00041290      -0.00157383
C       -4.25167679      -2.11264526       0.83877509      -0.00037666      -0.00421081       0.00233210
H       -3.03578342      -3.25532137       2.19901801       0.00280490      -0.00337430       0.00123879
C       -4.25541420      -1.20881431      -0.22279126      -0.00117720      -0.00098912      -0.00081658
H       -5.19094963      -2.47593828       1.24821700      -0.00209638      -0.00143409      -0.00008691
H       -5.19811802      -0.86614494      -0.64256985       0.00115159      -0.00103256      -0.00002326
H       -3.05321832      -0.03665841      -1.57049436       0.00067765      -0.00250637       0.00166831
27
Lattice="50.0 0.0 0.0 0.0 50.0 0.0 0.0 0.0 50.0" Properties=species:S:1:pos:R:3:forces:R:3 energy=-17661.053273934158 dihedrals="_JSON [63.0, 120.0, 77.0]" pbc="F F F"
C        0.51050003       1.43607962       1.81440213       0.00235533      -0.00110984       0.00068360
C        0.60794713       1.04082927       0.50467949      -1.07407798      -0.64979896      -1.40267817
C        1.70270337       1.73328691       2.48829456       0.00019274      -0.00070127       0.00121752
H       -0.46441997       1.50933542       2.28723250      -0.00242570      -0.00368583      -0.00121482
C        1.86395556       0.94849236      -0.12904987       0.15054542       0.38637695       0.48127816
O       -0.51163241       0.72066386      -0.30881962       1.48539793       2.23100192       1.41824016
N        1.92104558       0.55693351      -1.44414510       0.20715855      -0.07531188      -0.26191919
N        2.99397360       1.22377425       0.51442796      -0.00044657       0.00036251      -0.00387925
H        1.07354477       0.70677323      -1.97422380       0.22369883       0.18677087      -0.04108993
H        2.78231021       0.79939132      -1.91282918      -0.00154345      -0.00376672       0.00152187
C        2.89690806       1.59980766       1.79823565      -0.00124943      -0.00018563      -0.00403559
H        3.84233634       1.81529093       2.29375511      -0.00352467       0.00261608      -0.00785028
H        1.69623561       2.05457999       3.52476988      -0.00119241      -0.00378255       0.00337772
C       -0.54126455      -0.58371951      -0.76748102      -1.35953072      -1.87743389       0.24557639
C       -1.83981462      -1.18067408      -0.21462771       0.54570443      -0.15578740      -0.48911237
H        0.32591658      -1.16671932      -0.44081563      -0.00049136       0.00086604      -0.00039662
H       -0.56886194      -0.59858492      -1.86613471       0.00375635       0.00007697      -0.00112541
C       -1.84906355      -2.00624598       0.90702429       0.00059594       0.00015106       0.00218966
C       -3.04362758      -0.84397590      -0.82959393      -0.17654343      -0.03979147       0.04192882
C       -3.05429252      -2.49016452       1.41193860      -0.00069734       0.00136815       0.00281471
H       -0.90944044      -2.27573225       1.38632517       0.00103776       0.00205677      -0.00034672
C       -4.25497762      -2.14957043       0.79543947      -0.00033975      -0.00046442       0.00471615
H       -3.05521450      -3.13874115       2.28451390       0.00277851       0.00157671       0.00468001
C       -4.24904616      -1.32300576      -0.32681036      -0.00103584       0.00059804       0.00070472
H       -5.19514361      -2.53084583       1.18607795      -0.00154563       0.00164352       0.00269186
H       -5.18494448      -1.05756074      -0.81256542       0.00090311       0.00010256       0.00131627
H       -3.03621414      -0.19835100      -1.70595244       0.00051939      -0.00374828       0.00071074
27
Lattice="50.0 0.0 0.0 0.0 50.0 0.0 0.0 0.0 50.0" Properties=species:S:1:pos:R:3:forces:R:3 energy=-17661.053920921866 dihedrals="_JSON [63.0, 120.0, 83.0]" pbc="F F F"
C        0.51002880       1.44074695       1.81293571      -0.00175963      -0.00236113       0.00230231
C        0.60794713       1.04082927       0.50467949      -1.07790365      -0.63851739      -1.41199465
C        1.70205825       1.73891822       2.48662567       0.00113416      -0.00152842       0.00226066
H       -0.46532573       1.51763971       2.28444869      -0.00176210      -0.00727092      -0.00090916
C        1.86395556       0.94849236      -0.12904987       0.14689902       0.38358124       0.48392462
O       -0.51163241       0.72066386      -0.30881962       1.47594838       2.22363320       1.42430606
N        1.92104558       0.55693351      -1.44414510       0.20774284      -0.07546182      -0.26294196
N        2.99374859       1.22437457       0.51438733       0.00286218       0.00040028      -0.00469429
H        1.07354477       0.70677323      -1.97422380       0.22075775       0.18745351      -0.03828360
H        2.78153141       0.80194311      -1.91273160       0.00486216      -0.00595964      -0.00135244
C        2.89644188       1.60258101       1.79752208      -0.00083295       0.00052090      -0.00419357
H        3.84177559       1.81804862       2.29306709      -0.00134943       0.00402086      -0.00705276
H        1.69527769       2.06366530       3.52198641      -0.00098382      -0.00417038       0.00487876
C       -0.54126455      -0.58371951      -0.76748102      -1.33280560      -1.89583250       0.25963634
C       -1.83981462      -1.18067408      -0.21462771       0.52212926      -0.10660367      -0.53376001
H        0.32667287      -1.16515775      -0.43941028      -0.00345611       0.00298335      -0.00331073
H       -0.56850076      -0.60050742      -1.86618667       0.00243444       0.00070010       0.00498927
C       -1.86713736      -1.89196518       0.98300748      -0.00082235       0.00113699       0.00022976
C       -3.02778577      -0.94711360      -0.90374947      -0.16599497      -0.06595640       0.06984124
C       -3.07580642      -2.36388755       1.48934055       0.00053937       0.00119389       0.00219610
H       -0.93887369      -2.07979968       1.52012793       0.00037295       0.00200715      -0.00037927
C       -4.26176778      -2.12611668       0.79895561      -0.00013558       0.00005497       0.00219852
H       -3.09182202      -2.92320135       2.42152117       0.00198199       0.00137181       0.00437730
C       -4.23751176      -1.41541714      -0.39916824       0.00116949      -0.00030695       0.00126962
H       -5.20443939      -2.49797273       1.19257018      -0.00207365       0.00029754       0.00179448
H       -5.16155852      -1.23061828      -0.94166608       0.00084645      -0.00117183       0.00094935
H       -3.00542145      -0.39150974      -1.83960084       0.00019940      -0.00421475       0.00371802
27
Lattice="50.0 0.0 0.0 0.0 50.0 0.0 0.0 0.0 50.0" Properties=species:S:1:pos:R:3:forces:R:3 energy=-17661.0543707082 dihedrals="_JSON [63.0, 120.0, 89.0]" pbc="F F F"
C        0.50984943       1.44277919       1.81234052      -0.00186665      -0.00237961       0.00234368
C        0.60794713       1.04082927       0.50467949      -1.07881377      -0.63288581      -1.41763147
C        1.70179292       1.74188530       2.48580406       0.00123045      -0.00174255       0.00249348
H       -0.46568691       1.52091270       2.28339823      -0.00189651      -0.00743532      -0.00114038
C        1.86395556       0.94849236      -0.12904987       0.14833611       0.38609096       0.48326812
O       -0.51163241       0.72066386      -0.30881962       1.47945467       2.22235305       1.42828518
N        1.92104558       0.55693351      -1.44414510       0.20866582      -0.07599335      -0.26168496
N        2.99363327       1.22519609       0.51423451       0.00328292       0.00005831      -0.00493530
H        1.07354477       0.70677323      -1.97422380       0.21985166       0.18790835      -0.03756915
H        2.78138674       0.80252936      -1.91270203       0.00529318      -0.00671555      -0.00149281
C        2.89623632       1.60478455       1.79696120      -0.00079956       0.00020711      -0.00417358
H        3.84149193       1.82112550       2.29227215      -0.00133141       0.00358838      -0.00714246
H        1.69486491       2.06846581       3.52058091      -0.00096012      -0.00455357       0.00523484
C       -0.54126455      -0.58371951      -0.76748102      -1.32265705      -1.88218600       0.29704110
C       -1.83981462      -1.18067408      -0.21462771       0.50334498      -0.11568673      -0.61076774
H        0.32738536      -1.16386338      -0.43878441      -0.00386119       0.00314682      -0.00327781
H       -0.56889958      -0.60239969      -1.86604041       0.00278579       0.00070553       0.00536744
C       -1.89002649      -1.78924927       1.03804212      -0.00096706       0.00134041      -0.00002936
C       -3.00512167      -1.05565739      -0.96771805      -0.16156188      -0.07883337       0.10807469
C       -3.09999273      -2.26602685       1.53489573       0.00050903       0.00181963       0.00235346
H       -0.97836736      -1.89313423       1.62433342       0.00047809       0.00230168      -0.00063817
C       -4.26442669      -2.13673517       0.78060841      -0.00032056       0.00064729       0.00231026
H       -3.13448430      -2.74589911       2.50988309       0.00169229       0.00252306       0.00480373
C       -4.21706464      -1.52963668      -0.47190324       0.00130577       0.00003473       0.00149852
H       -5.20780805      -2.51324756       1.16803278      -0.00234466       0.00080667       0.00199676
H       -5.12389912      -1.42969633      -1.06351171       0.00099072      -0.00102905       0.00102406
H       -2.96422134      -0.58157145      -1.94674700       0.00015892      -0.00409108       0.00438785
27
Lattice="50.0 0.0 0.0 0.0 50.0 0.0 0.0 0.0 50.0" Properties=species:S:1:pos:R:3:forces:R:3 energy=-17661.054391175516 dihedrals="_JSON [63.0, 120.0, 95.0]" pbc="F F F"
C        0.50998258       1.44245491       1.81251550      -0.00161073      -0.00199065       0.00207708
C        0.60794713       1.04082927       0.50467949      -1.07729828      -0.63099598      -1.42158056
C        1.70201934       1.74070037       2.48626542       0.00117824      -0.00146565       0.00201899
H       -0.46567954       1.52079154       2.28347155      -0.00147633      -0.00617658      -0.00135418
C        1.86395556       0.94849236      -0.12904987       0.15357903       0.38310744       0.47920150
O       -0.51163241       0.72066386      -0.30881962       1.48677535       2.22052767       1.43023635
N        1.92104558       0.55693351      -1.44414510       0.20465285      -0.07519433      -0.25705835
N        2.99368333       1.22458241       0.51440210       0.00271300       0.00043580      -0.00432843
H        1.07354477       0.70677323      -1.97422380       0.22121845       0.18846608      -0.03897254
H        2.78176045       0.80104888      -1.91275466       0.00465414      -0.00508472      -0.00105985
C        2.89641100       1.60357389       1.79729867      -0.00095408       0.00043471      -0.00380130
H        3.84174882       1.81933919       2.29266380      -0.00114900       0.00366835      -0.00656601
H        1.69520691       2.06672766       3.52122415      -0.00108171      -0.00419603       0.00476677
C       -0.54126455      -0.58371951      -0.76748102      -1.31490134      -1.86201580       0.33267607
C       -1.83981462      -1.18067408      -0.21462771       0.47798933      -0.12819902      -0.67886351
H        0.32808553      -1.16271481      -0.43844538      -0.00343478       0.00301763      -0.00236649
H       -0.56922714      -0.60419633      -1.86588988       0.00329123       0.00034141       0.00483476
C       -1.91964875      -1.68091321       1.08398779      -0.00065651       0.00111855      -0.00015558
C       -2.97588359      -1.16841802      -1.02079880      -0.15650085      -0.08850726       0.14291325
C       -3.13070488      -2.16157229       1.57272898       0.00060713       0.00166228       0.00220099
H       -1.03030373      -1.69606570       1.71219614       0.00089251       0.00203696      -0.00099898
C       -4.26681922      -2.14553091       0.76502057      -0.00001096       0.00053339       0.00233400
H       -3.18888669      -2.55661131       2.58398430       0.00171058       0.00268083       0.00453309
C       -4.18964956      -1.64766344      -0.53272201       0.00124387      -0.00002707       0.00172133
H       -5.21099799      -2.52493318       1.14765755      -0.00197496       0.00049858       0.00197883
H       -5.07389267      -1.63548468      -1.16541786       0.00077092      -0.00146129       0.00156943
H       -2.91162874      -0.77860541      -2.03503318      -0.00022713      -0.00321530       0.00404332
27
Lattice="50.0 0.0 0.0 0.0 50.0 0.0 0.0 0.0 50.0" Properties=species:S:1:pos:R:3:forces:R:3 energy=-17661.05373396476 dihedrals="_JSON [63.0, 120.0, 101.0]" pbc="F F F"
C        0.50986455       1.44626527       1.81137911      -0.00165685      -0.00204755       0.00222347
C        0.60794713       1.04082927       0.50467949      -1.07489472      -0.61668061      -1.42980728
C        1.70179607       1.74573727       2.48476565       0.00138293      -0.00169903       0.00223225
H       -0.46596370       1.52718757       2.28173278      -0.00166762      -0.00647179      -0.00158337
C        1.86395556       0.94849236      -0.12904987       0.15519427       0.38499315       0.47870697
O       -0.51163241       0.72066386      -0.30881962       1.50261849       2.21663046       1.43398785
N        1.92104558       0.55693351      -1.44414510       0.20526189      -0.07747470      -0.25615120
N        2.99358747       1.22564136       0.51411332       0.00296515       0.00020163      -0.00453583
H        1.07354477       0.70677323      -1.97422380       0.22040636       0.18895286      -0.03836093
H        2.78160138       0.80168348      -1.91272310       0.00505940      -0.00586110      -0.00110844
C        2.89628668       1.60685611       1.79633700      -0.00094593       0.00007968      -0.00396878
H        3.84156220       1.82357725       2.29138926      -0.00108897       0.00324250      -0.00670775
H        1.69476087       2.07467336       3.51878892      -0.00105565      -0.00460098       0.00522874
C       -0.54126455      -0.58371951      -0.76748102      -1.31942884      -1.82062274       0.37326337
C       -1.83981462      -1.18067408      -0.21462771       0.46545439      -0.18472848      -0.75067711
H        0.32845415      -1.16201594      -0.43790097      -0.00385970       0.00317312      -0.00235481
H       -0.56921716      -0.60597911      -1.86578068       0.00367290       0.00026513       0.00518406
C       -1.95181319      -1.58166580       1.11598729      -0.00074775       0.00121722      -0.00035335
C       -2.94039188      -1.28416009      -1.06241017      -0.15841212      -0.08606105       0.17645922
C       -3.16014612      -2.07807686       1.59407104       0.00035176       0.00238470       0.00218994
H       -1.08935604      -1.50764237       1.77673899       0.00097721       0.00221113      -0.00129617
C       -4.26164770      -2.17787557       0.74464008      -0.00025516       0.00133976       0.00244343
H       -3.24365216      -2.39579807       2.63050002       0.00122123       0.00382052       0.00463800
C       -4.15219401      -1.77979471      -0.58436996       0.00118446       0.00055226       0.00188566
H       -5.20357627      -2.56957600       1.12034288      -0.00235489       0.00127715       0.00206731
H       -5.00917836      -1.85722722      -1.24915364       0.00080265      -0.00113075       0.00172750
H       -2.85086796      -0.97211388      -2.10129956      -0.00018488      -0.00296246       0.00466729
27
Lattice="50.0 0.0 0.0 0.0 50.0 0.0 0.0 0.0 50.0" Properties=species:S:1:pos:R:3:forces:R:3 energy=-17661.05275346255 dihedrals="_JSON [63.0, 120.0, 107.0]" pbc="F F F"
C        0.51020156       1.44781292       1.81100072      -0.00172797      -0.00173276       0.00217896
C        0.60794713       1.04082927       0.50467949      -1.06937531      -0.60515866      -1.43554780
C        1.70230056       1.74540905       2.48488677       0.00135844      -0.00096413       0.00223648
H       -0.46561325       1.53150957       2.28108609      -0.00192210      -0.00646858      -0.00176690
C        1.86395556       0.94849236      -0.12904987       0.15837102       0.37619280       0.48051352
O       -0.51163241       0.72066386      -0.30881962       1.51926432       2.21428317       1.43551607
N        1.92104558       0.55693351      -1.44414510       0.20448129      -0.07497360      -0.25575926
N        2.99374783       1.22431221       0.51442817       0.00304254       0.00025260      -0.00494308
H        1.07354477       0.70677323      -1.97422380       0.22030214       0.19025608      -0.03869389
H        2.78155846       0.80193096      -1.91268716       0.00514736      -0.00690350      -0.00141850
C        2.89680646       1.60482576       1.79685714      -0.00089602       0.00058681      -0.00456411
H        3.84229175       1.81946783       2.29242288      -0.00145654       0.00423459      -0.00752787
H        1.69530105       2.07416700       3.51895627      -0.00102387      -0.00355809       0.00502396
C       -0.54126455      -0.58371951      -0.76748102      -1.32709412      -1.77427037       0.40893115
C       -1.83981462      -1.18067408      -0.21462771       0.45513148      -0.24721575      -0.80347951
H        0.32867305      -1.16152322      -0.43728517      -0.00419405       0.00302170      -0.00244988
H       -0.56888404      -0.60765173      -1.86568754       0.00391318       0.00040196       0.00515100
C       -1.98894018      -1.48023689       1.13903133      -0.00081233       0.00116617      -0.00048433
C       -2.89903538      -1.40161548      -1.09209625      -0.16421338      -0.07676312       0.19810394
C       -3.19358546      -1.99129070       1.60961652       0.00030431       0.00250549       0.00208226
H       -1.15819683      -1.31505563       1.82342407       0.00100699       0.00236462      -0.00131438
C       -4.25466301      -2.20796064       0.73034561      -0.00031163       0.00122208       0.00239374
H       -3.30629034      -2.22912572       2.66452566       0.00118238       0.00446357       0.00461512
C       -4.10778804      -1.91245567      -0.62118652       0.00120264       0.00057854       0.00208722
H       -5.19416801      -2.60966257       1.10149992      -0.00220953       0.00037166       0.00205933
H       -4.93311595      -2.08020541      -1.30898593       0.00094653      -0.00137416       0.00181028
H       -2.78086080      -1.16840258      -2.14863751      -0.00041777      -0.00251912       0.00524649
27
Lattice="50.0 0.0 0.0 0.0 50.0 0.0 0.0 0.0 50.0" Properties=species:S:1:pos:R:3:forces:R:3 energy=-17661.05127190906 dihedrals="_JSON [63.0, 120.0, 113.0]" pbc="F F F"
C        0.51045787       1.45220267       1.80970343      -0.00166210      -0.00151670       0.00206218
C        0.60794713       1.04082927       0.50467949      -1.06061597      -0.58447599      -1.44341786
C        1.70257178       1.74996786       2.48343274       0.00137566      -0.00083295       0.00210832
H       -0.46537612       1.53964250       2.27926177      -0.00177444      -0.00614757      -0.00168443
C        1.86395556       0.94849236      -0.12904987       0.16168892       0.37170634       0.47864837
O       -0.51163241       0.72066386      -0.30881962       1.53913944       2.20596572       1.43807612
N        1.92104558       0.55693351      -1.44414510       0.20221361      -0.07745227      -0.25389605
N        2.99384437       1.22446170       0.51420225       0.00297436       0.00039889      -0.00487383
H        1.07354477       0.70677323      -1.97422380       0.22082157       0.19088887      -0.03933297
H        2.78164597       0.80165421      -1.91265614       0.00502605      -0.00677493      -0.00141166
C        2.89714281       1.60670290       1.79609027      -0.00091883       0.00070875      -0.00454411
H        3.84274337       1.82099699       2.29155909      -0.00144965       0.00455795      -0.00750577
H        1.69543460       2.08122891       3.51669391      -0.00098143      -0.00343098       0.00488071
C       -0.54126455      -0.58371951      -0.76748102      -1.34455228      -1.71876265       0.43925798
C       -1.83981462      -1.18067408      -0.21462771       0.44722311      -0.32468759      -0.83307442
H        0.32864125      -1.16144367      -0.43676185      -0.00419521       0.00291792      -0.00218950
H       -0.56849830      -0.60904714      -1.86561827       0.00409691       0.00026529       0.00498438
C       -2.03009632      -1.38123782       1.15225032      -0.00080691       0.00091202      -0.00063082
C       -2.85226720      -1.51949734      -1.10953179      -0.16828227      -0.06225040       0.20466296
C       -3.22904218      -1.90980293       1.61718041       0.00017687       0.00239452       0.00190067
H       -1.23593384      -1.12546505       1.85178876       0.00121416       0.00190172      -0.00159408
C       -4.24390034      -2.24381389       0.71997955      -0.00036033       0.00117777       0.00216242
H       -3.37363196      -2.06905876       2.68294267       0.00068113       0.00450320       0.00423411
C       -4.05571697      -2.04835065      -0.64425410       0.00112431       0.00067317       0.00207388
H       -5.17939245      -2.65784325       1.08768617      -0.00227958       0.00046190       0.00187798
H       -4.84473787      -2.30658453      -1.34649042       0.00083668      -0.00127182       0.00197149
H       -2.70280427      -1.36343435      -2.17628978      -0.00071379      -0.00183018       0.00525392
27
Lattice="50.0 0.0 0.0 0.0 50.0 0.0 0.0 0.0 50.0" Properties=species:S:1:pos:R:3:forces:R:3 energy=-17661.049005431898 dihedrals="_JSON [63.0, 120.0, 119.0]" pbc="F F F"
C        0.51094172       1.45822688       1.80790352      -0.00153614      -0.00133605       0.00182095
C        0.60794713       1.04082927       0.50467949      -1.04990318      -0.55927501      -1.44968063
C        1.70312193       1.75660611       2.48117830       0.00116989      -0.00062805       0.00187591
H       -0.46468720       1.55100208       2.27700772      -0.00156377      -0.00568858      -0.00168189
C        1.86395556       0.94849236      -0.12904987       0.16685782       0.36597257       0.47342623
O       -0.51163241       0.72066386      -0.30881962       1.56016922       2.19470331       1.43978199
N        1.92104558       0.55693351      -1.44414510       0.19735386      -0.08244674      -0.25123557
N        2.99404038       1.22496877       0.51364306       0.00270461       0.00063868      -0.00457714
H        1.07354477       0.70677323      -1.97422380       0.22208810       0.19112012      -0.04060796
H        2.78188647       0.80072564      -1.91265660       0.00472051      -0.00559201      -0.00099123
C        2.89772997       1.60984656       1.79469500      -0.00085093       0.00091978      -0.00420012
H        3.84348914       1.82419550       2.28979852      -0.00132888       0.00453794      -0.00710260
H        1.69587027       2.09149891       3.51326220      -0.00113751      -0.00336078       0.00453330
C       -0.54126455      -0.58371951      -0.76748102      -1.36894734      -1.65806238       0.46247968
C       -1.83981462      -1.18067408      -0.21462771       0.44288091      -0.40643559      -0.83527148
H        0.32839174      -1.16169839      -0.43627238      -0.00398405       0.00282005      -0.00171230
H       -0.56807188      -0.61017345      -1.86557735       0.00426829      -0.00008192       0.00471233
C       -2.07522993      -1.28363887       1.15606723      -0.00053922       0.00059801      -0.00070584
C       -2.80059976      -1.63651412      -1.11452577      -0.17312027      -0.04670629       0.19139360
C       -3.26721230      -1.83001771       1.61796922       0.00035697       0.00208638       0.00185028
H       -1.32193507      -0.93822148       1.86176550       0.00144567       0.00157331      -0.00164951
C       -4.23069318      -2.28039216       0.71493232      -0.00031864       0.00123334       0.00212908
H       -3.44679546      -1.91114993       2.68722340       0.00092297       0.00388851       0.00385465
C       -3.99714869      -2.18375855      -0.65263515       0.00092583       0.00099472       0.00219317
H       -5.16132877      -2.70671167       1.08089860      -0.00205645       0.00043208       0.00198269
H       -4.74564956      -2.53176193      -1.36045092       0.00037779      -0.00085582       0.00252462
H       -2.61708818      -1.55670568      -2.18445341      -0.00095608      -0.00104956       0.00485779
27
Lattice="50.0 0.0 0.0 0.0 50.0 0.0 0.0 0.0 50.0" Properties=species:S:1:pos:R:3:forces:R:3 energy=-17661.046454963354 dihedrals="_JSON [63.0, 120.0, 125.0]" pbc="F F F"
C        0.51140421       1.46509988       1.80577279      -0.00156629      -0.00140656       0.00185366
C        0.60794713       1.04082927       0.50467949      -1.03942749      -0.53445834      -1.45503535
C        1.70355005       1.76501954       2.47830737       0.00114680      -0.00078054       0.00205693
H       -0.46390199       1.56366482       2.27450127      -0.00170416      -0.00605276      -0.00172334
C        1.86395556       0.94849236      -0.12904987       0.16983674       0.36312219       0.47009741
O       -0.51163241       0.72066386      -0.30881962       1.58192150       2.18039146       1.43757647
N        1.92104558       0.55693351      -1.44414510       0.19560770      -0.08774078      -0.25111667
N        2.99417494       1.22619942       0.51287361       0.00278823       0.00052286      -0.00468886
H        1.07354477       0.70677323      -1.97422380       0.22204310       0.19119150      -0.04082117
H        2.78180410       0.80114389      -1.91258142       0.00488684      -0.00594938      -0.00102500
C        2.89821854       1.61458813       1.79282013      -0.00074576       0.00071818      -0.00426909
H        3.84407309       1.82969316       2.28739539      -0.00137869       0.00437856      -0.00717092
H        1.69605173       2.10456623       3.50884935      -0.00118098      -0.00379260       0.00477709
C       -0.54126455      -0.58371951      -0.76748102      -1.39650916      -1.59584536       0.47763385
C       -1.83981462      -1.18067408      -0.21462771       0.44064682      -0.47523499      -0.81475857
H        0.32797786      -1.16218963      -0.43571819      -0.00421072       0.00284068      -0.00161356
H       -0.56758541      -0.61112817      -1.86557954       0.00458972      -0.00025759       0.00481666
C       -2.12467996      -1.18549704       1.15041819      -0.00050842       0.00045375      -0.00081770
C       -2.74459912      -1.75138378      -1.10702348      -0.17681364      -0.04094544       0.16657445
C       -3.30887965      -1.74844908       1.61252738       0.00037129       0.00199682       0.00177790
H       -1.41655902      -0.74974558       1.85223256       0.00143787       0.00154454      -0.00177455
C       -4.21607178      -2.31395076       0.71617121      -0.00028581       0.00112998       0.00205035
H       -3.52660359      -1.75108121       2.67776619       0.00094612       0.00400890       0.00368415
C       -3.93313514      -2.31573187      -0.64542556       0.00086185       0.00112219       0.00219188
H       -5.14138397      -2.75154302       1.08229439      -0.00184702       0.00005846       0.00207523
H       -4.63747296      -2.75267516      -1.34925142       0.00028802      -0.00060295       0.00265129
H       -2.52410883      -1.74795286      -2.17304804      -0.00119446      -0.00041278       0.00499748
27
Lattice="50.0 0.0 0.0 0.0 50.0 0.0 0.0 0.0 50.0" Properties=species:S:1:pos:R:3:forces:R:3 energy=-17661.043766152234 dihedrals="_JSON [63.0, 120.0, 131.0]" pbc="F F F"
C        0.51222425       1.47192129       1.80367624      -0.00148688      -0.00128373       0.00172068
C        0.60794713       1.04082927       0.50467949      -1.02512968      -0.50843416      -1.45635642
C        1.70442191       1.77308232       2.47541627       0.00107935      -0.00081661       0.00186553
H       -0.46239403       1.57680301       2.27248529      -0.00151686      -0.00567683      -0.00149616
C        1.86395556       0.94849236      -0.12904987       0.17442314       0.35822414       0.46391749
O       -0.51163241       0.72066386      -0.30881962       1.60177590       2.16357367       1.43093537
N        1.92104558       0.55693351      -1.44414510       0.19149381      -0.09382905      -0.24997144
N        2.99444413       1.22726198       0.51194472       0.00264077       0.00051971      -0.00452158
H        1.07354477       0.70677323      -1.97422380       0.22294453       0.19106863      -0.04195281
H        2.78192988       0.80081669      -1.91249071       0.00459721      -0.00530365      -0.00102809
C        2.89906757       1.61895985       1.79082651      -0.00061293       0.00062947      -0.00406416
H        3.84510007       1.83466849       2.28476870      -0.00123451       0.00410505      -0.00694605
H        1.69671309       2.11694992       3.50451450      -0.00095432      -0.00384747       0.00445734
C       -0.54126455      -0.58371951      -0.76748102      -1.42449241      -1.53471862       0.48836639
C       -1.83981462      -1.18067408      -0.21462771       0.43227146      -0.53571437      -0.77107117
H        0.32740667      -1.16284894      -0.43512209      -0.00404340       0.00263423      -0.00132068
H       -0.56703508      -0.61188928      -1.86559012       0.00461889      -0.00041583       0.00449237
C       -2.17884668      -1.08804024       1.13455603      -0.00037930       0.00002876      -0.00075531
C       -2.68487884      -1.86284776      -1.08710710      -0.17609857      -0.03826419       0.12661541
C       -3.35568654      -1.66480649       1.59901439       0.00046990       0.00155202       0.00177967
H       -1.51977903      -0.56427942       1.82281366       0.00156005       0.00072552      -0.00159061
C       -4.20257344      -2.34167150       0.72159502      -0.00020839       0.00083999       0.00198166
H       -3.61519285      -1.58883314       2.65213335       0.00101255       0.00319438       0.00350384
C       -3.86566799      -2.44127954      -0.62405521       0.00071103       0.00115177       0.00209842
H       -5.12297674      -2.78831404       1.08914114      -0.00172121       0.00006343       0.00203581
H       -4.52259772      -2.96427823      -1.31489945      -0.00020848      -0.00017596       0.00275548
H       -2.42387148      -1.93569899      -2.14160047      -0.00151167       0.00016967       0.00454902
27
Lattice="50.0 0.0 0.0 0.0 50.0 0.0 0.0 0.0 50.0" Properties=species:S:1:pos:R:3:forces:R:3 energy=-17661.04100599977 dihedrals="_JSON [63.0, 120.0, 137.0]" pbc="F F F"
C        0.51367338       1.47752308       1.80209136       0.00228869      -0.00092079       0.00058134
C        0.60794713       1.04082927       0.50467949      -1.00708375      -0.48501601      -1.44924602
C        1.70622437       1.77889981       2.47302925       0.00117581      -0.00018056       0.00127934
H       -0.45958460       1.58885644       2.27203719      -0.00211137      -0.00568369      -0.00110804
C        1.86395556       0.94849236      -0.12904987       0.18396176       0.35048514       0.45633228
O       -0.51163241       0.72066386      -0.30881962       1.62162022       2.14850606       1.41529974
N        1.92104558       0.55693351      -1.44414510       0.19030986      -0.09789982      -0.25219701
N        2.99507213       1.22754385       0.51090735      -0.00049625       0.00068129      -0.00382824
H        1.07354477       0.70677323      -1.97422380       0.22449296       0.19106526      -0.04394620
H        2.78230765       0.80001297      -1.91247742      -0.00165216      -0.00557910       0.00224648
C        2.90076019       1.62148469       1.78907373      -0.00149037      -0.00036451      -0.00455871
H        3.84718698       1.83688101       2.28254707      -0.00349193       0.00371031      -0.00849656
H        1.69860233       2.12579914       3.50112761      -0.00120033      -0.00360511       0.00322292
C       -0.54126455      -0.58371951      -0.76748102      -1.45404317      -1.47427897       0.50173264
C       -1.83981462      -1.18067408      -0.21462771       0.41112400      -0.57356974      -0.70654371
H        0.32661875      -1.16357107      -0.43456454      -0.00024603       0.00015612       0.00019570
H       -0.56663928      -0.61247302      -1.86543969       0.00492679      -0.00034430      -0.00137140
C       -2.23906088      -0.99065637       1.10724751       0.00017140       0.00096388       0.00169616
C       -2.62209323      -1.96968485      -1.05499485      -0.16549528      -0.05181002       0.07360374
C       -3.40996387      -1.57751889       1.57501565      -0.00093285       0.00007183       0.00267118
H       -1.63394980      -0.38082989       1.77245690       0.00185882       0.00012273      -0.00187060
C       -4.19221398      -2.36231911       0.72893025      -0.00131165       0.00036067       0.00412902
H       -3.71567736      -1.42257139       2.60687698       0.00167094       0.00239266       0.00355411
C       -3.79581441      -2.55919875      -0.58962393      -0.00130670      -0.00012729       0.00049267
H       -5.10856985      -2.81568468       1.09838649      -0.00104633       0.00012501       0.00147508
H       -4.40166077      -3.16600668      -1.25825767      -0.00050060       0.00032334       0.00243194
H       -2.31667203      -2.11883352      -2.08950023      -0.00119249       0.00041558       0.00222214
27
Lattice="50.0 0.0 0.0 0.0 50.0 0.0 0.0 0.0 50.0" Properties=species:S:1:pos:R:3:forces:R:3 energy=-17661.038892909055 dihedrals="_JSON [63.0, 120.0, 143.0]" pbc="F F F"
C        0.51530239       1.47768900       1.80225978       0.00213892      -0.00059356       0.00050473
C        0.60794713       1.04082927       0.50467949      -0.98818507      -0.48053797      -1.43711261
C        1.70819730       1.77848564       2.47268247       0.00119018      -0.00005084       0.00098470
H       -0.45641641       1.59077293       2.27479477      -0.00208206      -0.00567679      -0.00088444
C        1.86395556       0.94849236      -0.12904987       0.18694413       0.34526594       0.44759873
O       -0.51163241       0.72066386      -0.30881962       1.64225799       2.13464524       1.38836533
N        1.92104558       0.55693351      -1.44414510       0.18466703      -0.09936479      -0.25401437
N        2.99561309       1.22701211       0.51017455      -0.00040722       0.00078217      -0.00366073
H        1.07354477       0.70677323      -1.97422380       0.22537976       0.19110840      -0.04562061
H        2.78240338       0.79968600      -1.91243545      -0.00163475      -0.00496248       0.00211446
C        2.90239153       1.62064533       1.78836484      -0.00159971      -0.00029482      -0.00439426
H        3.84918305       1.83529160       2.28143590      -0.00329587       0.00409121      -0.00818768
H        1.70091326       2.12485962       3.50094900      -0.00134379      -0.00298890       0.00295369
C       -0.54126455      -0.58371951      -0.76748102      -1.47392145      -1.42093263       0.50978570
C       -1.83981462      -1.18067408      -0.21462771       0.37216113      -0.58189653      -0.63604481
H        0.32592369      -1.16441175      -0.43405091      -0.00027229       0.00020389       0.00013168
H       -0.56622839      -0.61277574      -1.86548652       0.00486266      -0.00037793      -0.00126992
C       -2.30580912      -0.89228727       1.06662276       0.00001535       0.00079921       0.00164096
C       -2.55693019      -2.07072452      -1.01103855      -0.14473102      -0.08144307       0.02243204
C       -3.47317137      -1.48479348       1.53768059      -0.00074452      -0.00040582       0.00264343
H       -1.75917294      -0.19730952       1.69662200       0.00175325      -0.00073332      -0.00130601
C       -4.18715951      -2.37290318       0.73575885      -0.00106642       0.00023979       0.00397814
H       -3.83005134      -1.25022654       2.53760742       0.00211818       0.00164465       0.00387191
C       -3.72574303      -2.66662440      -0.54334227      -0.00117845      -0.00037109       0.00025470
H       -5.10114736      -2.82979028       1.10672047      -0.00087631       0.00018400       0.00139420
H       -4.27787170      -3.35355950      -1.18018867      -0.00096187       0.00089279       0.00184526
H       -2.20258051      -2.29658385      -2.01586912      -0.00118778       0.00077325       0.00199578
27
Lattice="50.0 0.0 0.0 0.0 50.0 0.0 0.0 0.0 50.0" Properties=species:S:1:pos:R:3:forces:R:3 energy=-17661.038901098895 dihedrals="_JSON [63.0, 120.0, 149.0]" pbc="F F F"
C        0.51683500       1.47193911       1.80436131       0.00208149      -0.00060309       0.00051820
C        0.60794713       1.04082927       0.50467949      -0.97169734      -0.49641522      -1.41796351
C        1.71010467       1.77133488       2.47461608       0.00109425       0.00025826       0.00078405
H       -0.45312497       1.58153347       2.28108043      -0.00222245      -0.00525307      -0.00087265
C        1.86395556       0.94849236      -0.12904987       0.18698596       0.34516067       0.44040922
O       -0.51163241       0.72066386      -0.30881962       1.66507859       2.12279385       1.35103581
N        1.92104558       0.55693351      -1.44414510       0.18013999      -0.09698833      -0.25677048
N        2.99607563       1.22578369       0.50987572      -0.00027893       0.00075695      -0.00368051
H        1.07354477       0.70677323      -1.97422380       0.22604089       0.19118533      -0.04731759
H        2.78245634       0.79941429      -1.91244904      -0.00141114      -0.00437009       0.00187304
C        2.90383409       1.61642107       1.78893275      -0.00147100       0.00008220      -0.00445736
H        3.85092291       1.83015123       2.28181557      -0.00311868       0.00416656      -0.00794122
H        1.70332387       2.11337577       3.50432861      -0.00121580      -0.00228667       0.00271586
C       -0.54126455      -0.58371951      -0.76748102      -1.48695166      -1.37380357       0.51604155
C       -1.83981462      -1.18067408      -0.21462771       0.32160891      -0.55784769      -0.57359460
H        0.32525181      -1.16528343      -0.43373905      -0.00044205       0.00039801      -0.00004223
H       -0.56595216      -0.61267959      -1.86555815       0.00471008      -0.00044947      -0.00096976
C       -2.37830811      -0.79439493       1.01079611      -0.00013231       0.00069717       0.00154645
C       -2.49010365      -2.16485975      -0.95571980      -0.11658369      -0.12959901      -0.01651180
C       -3.54482667      -1.38822398       1.48404234      -0.00064799      -0.00054249       0.00270717
H       -1.89310406      -0.01700037       1.59163377       0.00158729      -0.00128598      -0.00067043
C       -4.18771148      -2.37402132       0.73943069      -0.00098015       0.00034579       0.00393757
H       -3.95735424      -1.07508429       2.44009772       0.00226911       0.00146785       0.00419715
C       -3.65639226      -2.76289393      -0.48649133      -0.00101086      -0.00052914       0.00019727
H       -5.10108782      -2.83164864       1.11096712      -0.00082284       0.00031518       0.00142741
H       -4.15289926      -3.52567266      -1.08141543      -0.00142125       0.00133980       0.00145175
H       -2.08258385      -2.46658405      -1.91993363      -0.00118844       0.00100620       0.00194965
27
Lattice="50.0 0.0 0.0 0.0 50.0 0.0 0.0 0.0 50.0" Properties=species:S:1:pos:R:3:forces:R:3 energy=-17661.041996036576 dihedrals="_JSON [63.0, 120.0, 155.0]" pbc="F F F"
C        0.51811010       1.45714307       1.80927237       0.00155825       0.00049620       0.00028964
C        0.60794713       1.04082927       0.50467949      -0.95914705      -0.54405307      -1.39192170
C        1.71173114       1.75436785       2.47987768       0.00051868       0.00077904       0.00002526
H       -0.45036762       1.55416056       2.29154779      -0.00245565      -0.00209407      -0.00173570
C        1.86395556       0.94849236      -0.12904987       0.18342120       0.35728470       0.43117184
O       -0.51163241       0.72066386      -0.30881962       1.69290081       2.11409810       1.30412924
N        1.92104558       0.55693351      -1.44414510       0.17542074      -0.09119101      -0.25681423
N        2.99632162       1.22437437       0.50999811      -0.00030148       0.00025304      -0.00312861
H        1.07354477       0.70677323      -1.97422380       0.22775962       0.19092899      -0.05016597
H        2.78281334       0.79799202      -1.91247086      -0.00177216      -0.00199326       0.00111034
C        2.90478042       1.60833448       1.79105470      -0.00189365       0.00001721      -0.00364117
H        3.85202320       1.82203823       2.28364312      -0.00318872       0.00288485      -0.00655128
H        1.70583346       2.08606160       3.51297889      -0.00137366      -0.00063506       0.00200230
C       -0.54126455      -0.58371951      -0.76748102      -1.49906875      -1.33045457       0.51466728
C       -1.83981462      -1.18067408      -0.21462771       0.26701657      -0.51543254      -0.52302332
H        0.32475803      -1.16625859      -0.43429330      -0.00083741       0.00056868       0.00143070
H       -0.56641227      -0.61187854      -1.86566329       0.00579122      -0.00112784      -0.00083895
C       -2.45369154      -0.70169701       0.94033688       0.00008971       0.00029005       0.00180982
C       -2.42234577      -2.25105919      -0.88964469      -0.08290344      -0.18244167      -0.03148112
C       -3.62104529      -1.29463195       1.41449219      -0.00018067      -0.00112796       0.00240258
H       -2.03046020       0.15114840       1.45976361       0.00226676      -0.00207693       0.00033653
C       -4.19108600      -2.37064632       0.74012953      -0.00098968       0.00074493       0.00353177
H       -4.09168304      -0.90773992       2.31513065       0.00256267       0.00088322       0.00449224
C       -3.58739899      -2.84914208      -0.41930647      -0.00094949      -0.00070914      -0.00020058
H       -5.10429802      -2.82834217       1.11197190      -0.00149902       0.00092813       0.00061097
H       -4.02706001      -3.68257244      -0.96185696      -0.00146085       0.00180642       0.00012516
H       -1.95884969      -2.62484718      -1.80219950      -0.00128451       0.00137355       0.00136697
27
Lattice="50.0 0.0 0.0 0.0 50.0 0.0 0.0 0.0 50.0" Properties=species:S:1:pos:R:3:forces:R:3 energy=-17661.04764202913 dihedrals="_JSON [63.0, 120.0, 161.0]" pbc="F F F"
C        0.51740085       1.44612231       1.81253725       0.00156972       0.00033067       0.00034709
C        0.60794713       1.04082927       0.50467949      -0.96191189      -0.58453423      -1.38041048
C        1.71086026       1.74239752       2.48389518       0.00037150       0.00061979       0.00000406
H       -0.45110342       1.53198020       2.29688961      -0.00241605      -0.00189345      -0.00159403
C        1.86395556       0.94849236      -0.12904987       0.17432993       0.36961636       0.43477489
O       -0.51163241       0.72066386      -0.30881962       1.72075232       2.10442238       1.25581871
N        1.92104558       0.55693351      -1.44414510       0.17841842      -0.08563308      -0.25815432
N        2.99597659       1.22342657       0.51094742      -0.00034601       0.00031167      -0.00300906
H        1.07354477       0.70677323      -1.97422380       0.22766936       0.19087254      -0.05067137
H        2.78277923       0.79790280      -1.91259752      -0.00175037      -0.00171135       0.00106471
C        2.90378867       1.60273964       1.79341745      -0.00181608       0.00015393      -0.00346544
H        3.85076931       1.81637051       2.28653876      -0.00309019       0.00275288      -0.00626290
H        1.70522430       2.06708162       3.51922676      -0.00134858      -0.00077829       0.00196665
C       -0.54126455      -0.58371951      -0.76748102      -1.50782074      -1.29528956       0.51165156
C       -1.83981462      -1.18067408      -0.21462771       0.23657280      -0.48496274      -0.47793649
H        0.32394610      -1.16730175      -0.43422435      -0.00068283       0.00064124       0.00111835
H       -0.56617074      -0.61111860      -1.86579019       0.00541601      -0.00098945      -0.00089207
C       -2.52524557      -0.62166917       0.86123556      -0.00019206       0.00043156       0.00180800
C       -2.35439894      -2.32837841      -0.81353714      -0.06078094      -0.21665740      -0.03826886
C       -3.69338359      -1.21384074       1.33616491      -0.00027301      -0.00118839       0.00217190
H       -2.15830491       0.29280388       1.31410094       0.00145879      -0.00178714       0.00101065
C       -4.19324698      -2.36777052       0.74077695      -0.00118347       0.00105353       0.00334602
H       -4.21954982      -0.76407621       2.17476418       0.00224186       0.00114996       0.00446201
C       -3.51879098      -2.92566280      -0.34217224      -0.00085639      -0.00084642      -0.00020964
H       -5.10644685      -2.82519757       1.11297207      -0.00167006       0.00072985       0.00040147
H       -3.90274949      -3.82159564      -0.82400066      -0.00145958       0.00182953      -0.00024936
H       -1.83531261      -2.76630984      -1.66586251      -0.00120249       0.00135565       0.00117796
27
Lattice="50.0 0.0 0.0 0.0 50.0 0.0 0.0 0.0 50.0" Properties=species:S:1:pos:R:3:forces:R:3 energy=-17661.054141351156 dihedrals="_JSON [63.0, 120.0, 167.0]" pbc="F F F"
C        0.51602962       1.43928965       1.81434843       0.00146724      -0.00001495       0.00044800
C        0.60794713       1.04082927       0.50467949      -0.97056984      -0.61363547      -1.37605736
C        1.70915475       1.73575916       2.48630850       0.00017470       0.00015192      -0.00004510
H       -0.45321687       1.51693085       2.29863874      -0.00217112      -0.00182286      -0.00102591
C        1.86395556       0.94849236      -0.12904987       0.16471279       0.38172754       0.43940582
O       -0.51163241       0.72066386      -0.30881962       1.74767224       2.09804886       1.21619596
N        1.92104558       0.55693351      -1.44414510       0.18215852      -0.08373825      -0.25745409
N        2.99543776       1.22347891       0.51178994      -0.00037964       0.00034295      -0.00274551
H        1.07354477       0.70677323      -1.97422380       0.22782584       0.19045581      -0.05094384
H        2.78281981       0.79757769      -1.91268882      -0.00176818      -0.00099180       0.00095169
C        2.90219031       1.60042224       1.79499476      -0.00181587       0.00010895      -0.00305814
H        3.84878076       1.81485097       2.28850698      -0.00295130       0.00236966      -0.00562953
H        1.70349310       2.05654963       3.52286127      -0.00140015      -0.00139365       0.00196804
C       -0.54126455      -0.58371951      -0.76748102      -1.51749045      -1.26848307       0.50324242
C       -1.83981462      -1.18067408      -0.21462771       0.22220262      -0.46929485      -0.43617273
H        0.32311298      -1.16840331      -0.43432911      -0.00053902       0.00069456       0.00082177
H       -0.56584407      -0.61002362      -1.86594422       0.00484570      -0.00077901      -0.00090889
C       -2.59329577      -0.55415978       0.77503359      -0.00057571       0.00057665       0.00151576
C       -2.28700758      -2.39597028      -0.72823101      -0.04689060      -0.23634387      -0.04071141
C       -3.76184422      -1.14593901       1.25078507      -0.00058229      -0.00113189       0.00168062
H       -2.27743541       0.40976868       1.15845294       0.00084368      -0.00136282       0.00085120
C       -4.19406250      -2.36617702       0.74185427      -0.00138629       0.00119159       0.00297825
H       -4.34092032      -0.64346859       2.02191205       0.00140753       0.00154332       0.00380423
C       -3.45096274      -2.99241100      -0.25589151      -0.00063798      -0.00108892      -0.00004416
H       -5.10697331      -2.82358823       1.11477796      -0.00180075       0.00030634       0.00016623
H       -3.78040269      -3.94254339      -0.66942081      -0.00123053       0.00146639      -0.00028222
H       -1.71318553      -2.88947793      -1.51254087      -0.00112115       0.00109688       0.00104890
27
Lattice="50.0 0.0 0.0 0.0 50.0 0.0 0.0 0.0 50.0" Properties=species:S:1:pos:R:3:forces:R:3 energy=-17661.060098098988 dihedrals="_JSON [63.0, 120.0, 173.0]" pbc="F F F"
C        0.51405514       1.43705759       1.81470127      -0.00002755      -0.00122050      -0.00071794
C        0.60794713       1.04082927       0.50467949      -0.98338807      -0.62899524      -1.37751808
C        1.70666228       1.73495333       2.48703363       0.00279361       0.00025252       0.00128667
H       -0.45665990       1.50998639       2.29699016       0.00012625      -0.00248192      -0.00115469
C        1.86395556       0.94849236      -0.12904987       0.15805968       0.39350592       0.44728592
O       -0.51163241       0.72066386      -0.30881962       1.76953044       2.09416478       1.19054828
N        1.92104558       0.55693351      -1.44414510       0.19353043      -0.08365714      -0.25902733
N        2.99487101       1.22446858       0.51246892      -0.00485705       0.00100082       0.00030874
H        1.07354477       0.70677323      -1.97422380       0.22791131       0.18986529      -0.05082337
H        2.78299201       0.79739723      -1.91282010      -0.00855216      -0.00208554       0.00454800
C        2.90013786       1.60153190       1.79573582      -0.00332305      -0.00059921      -0.00246573
H        3.84620155       1.81748167       2.28971679      -0.00439486       0.00147431      -0.00674114
H        1.70063679       2.05539792       3.52380720      -0.00118137      -0.00386412      -0.00133846
C       -0.54126455      -0.58371951      -0.76748102      -1.53180630      -1.24998542       0.49580432
C       -1.83981462      -1.18067408      -0.21462771       0.22190269      -0.46373262      -0.40522443
H        0.32221490      -1.16939798      -0.43480806       0.00483846      -0.00267735       0.00268622
H       -0.56564006      -0.60863668      -1.86587025       0.00432433      -0.00042115      -0.00882910
C       -2.65881319      -0.49766187       0.68111137      -0.00263605      -0.00171060       0.00094621
C       -2.22091005      -2.45309426      -0.63466093      -0.03905645      -0.24069809      -0.03716319
C       -3.82818583      -1.08882791       1.15659596      -0.00124829       0.00190597       0.00283868
H       -2.38994345       0.50568187       0.99242720       0.00087536       0.00131591       0.00123518
C       -4.19535692      -2.36411948       0.74094679      -0.00043577      -0.00247876       0.00018864
H       -4.45844024      -0.54274794       1.85452208       0.00105439       0.00182772       0.00268807
C       -3.38530398      -3.04821882      -0.16264090      -0.00225093       0.00203420       0.00338556
H       -5.10844508      -2.82110894       1.11396303      -0.00187722       0.00005830       0.00025729
H       -3.66185911      -4.04372406      -0.50119669      -0.00158561      -0.00125047      -0.00092334
H       -1.59333571      -2.99332983      -1.34325566       0.00167379      -0.00154763      -0.00208096
27
Lattice="50.0 0.0 0.0 0.0 50.0 0.0 0.0 0.0 50.0" Properties=species:S:1:pos:R:3:forces:R:3 energy=-17661.06453997617 dihedrals="_JSON [63.0, 120.0, 179.0]" pbc="F F F"
C        0.51207760       1.43889262       1.81374321       0.00173504      -0.00119574       0.00086707
C        0.60794713       1.04082927       0.50467949      -0.99958795      -0.63387001      -1.38516295
C        1.70409496       1.73970601       2.48589757       0.00016699      -0.00156829       0.00064109
H       -0.45989735       1.51046901       2.29355826      -0.00218009      -0.00350508      -0.00047180
C        1.86395556       0.94849236      -0.12904987       0.14353624       0.40662311       0.45575051
O       -0.51163241       0.72066386      -0.30881962       1.78588564       2.09476856       1.17949654
N        1.92104558       0.55693351      -1.44414510       0.19690773      -0.08886838      -0.25788363
N        2.99400182       1.22687750       0.51273626      -0.00037879      -0.00008220      -0.00281942
H        1.07354477       0.70677323      -1.97422380       0.22565560       0.18873716      -0.04850682
H        2.78240372       0.79903213      -1.91276893      -0.00152997      -0.00195169       0.00101753
C        2.89792691       1.60643235       1.79524450      -0.00162808      -0.00102687      -0.00276514
H        3.84341438       1.82517194       2.28900489      -0.00294605       0.00077836      -0.00546303
H        1.69748334       2.06280368       3.52173264      -0.00126887      -0.00423066       0.00308338
C       -0.54126455      -0.58371951      -0.76748102      -1.53042777      -1.25305390       0.48557171
C       -1.83981462      -1.18067408      -0.21462771       0.21891666      -0.45832936      -0.41231929
H        0.32215306      -1.17039452      -0.43620000      -0.00037455       0.00086818      -0.00007536
H       -0.56630661      -0.60676498      -1.86624878       0.00428625      -0.00048488      -0.00102938
C       -2.72687409      -0.44891637       0.57130260      -0.00086351       0.00066014       0.00147611
C       -2.15683053      -2.49912449      -0.53385207      -0.03220430      -0.24558799      -0.02426556
C       -3.90227993      -1.03607094       1.03708102      -0.00052046      -0.00121101       0.00196443
H       -2.50221489       0.58553156       0.80716681       0.00009030      -0.00098030       0.00104623
C       -4.20689744      -2.35581755       0.72133646      -0.00152107       0.00122861       0.00326424
H       -4.58636124      -0.45226701       1.64840980       0.00109972       0.00210055       0.00387031
C       -3.32691947      -3.09002506      -0.07059956      -0.00009722      -0.00148404       0.00061371
H       -5.12486977      -2.80938061       1.08650238      -0.00107638      -0.00063677       0.00127193
H       -3.55267544      -4.12208648      -0.32789285      -0.00045959       0.00095494      -0.00004097
H       -1.47366610      -3.07926750      -1.15420849      -0.00121551       0.00134754       0.00086855
27
Lattice="50.0 0.0 0.0 0.0 50.0 0.0 0.0 0.0 50.0" Properties=species:S:1:pos:R:3:forces:R:3 energy=-17661.06777771652 dihedrals="_JSON [63.0, 120.0, 185.0]" pbc="F F F"
C        0.51091828       1.43761593       1.81389767       0.00173659      -0.00124922       0.00085357
C        0.60794713       1.04082927       0.50467949      -1.01153719      -0.64110118      -1.38883161
C        1.70272444       1.73792042       2.48670701       0.00010113      -0.00154893       0.00060260
H       -0.46213951       1.50766761       2.29169893      -0.00210130      -0.00348908      -0.00043076
C        1.86395556       0.94849236      -0.12904987       0.13734589       0.40722424       0.46295632
O       -0.51163241       0.72066386      -0.30881962       1.78622377       2.10744120       1.17927171
N        1.92104558       0.55693351      -1.44414510       0.20041851      -0.08826509      -0.25788546
N        2.99366601       1.22650298       0.51346556      -0.00042687       0.00011106      -0.00277574
H        1.07354477       0.70677323      -1.97422380       0.22569459       0.18848448      -0.04822806
H        2.78241692       0.79889999      -1.91282536      -0.00168058      -0.00197290       0.00111256
C        2.89680886       1.60521162       1.79626027      -0.00174402      -0.00082598      -0.00277228
H        3.84208015       1.82357162       2.29061477      -0.00299517       0.00107216      -0.00558577
H        1.69594898       2.06011835       3.52283017      -0.00128532      -0.00431796       0.00301434
C       -0.54126455      -0.58371951      -0.76748102      -1.53998582      -1.25974039       0.46595154
C       -1.83981462      -1.18067408      -0.21462771       0.25323567      -0.47520870      -0.40993525
H        0.32156641      -1.17136891      -0.43687592      -0.00021117       0.00083435      -0.00038936
H       -0.56595298      -0.60511627      -1.86641462       0.00389246      -0.00033523      -0.00123517
C       -2.78580102      -0.41573164       0.46389901      -0.00099187       0.00087751       0.00121991
C       -2.09547108      -2.53355664      -0.42690891      -0.04047087      -0.23078167      -0.00868330
C       -3.96151187      -1.00332733       0.92801684      -0.00079269      -0.00087054       0.00168710
H       -2.60212215       0.64149681       0.62213074      -0.00021721      -0.00065984       0.00079712
C       -4.20682869      -2.35626980       0.71772080      -0.00187257       0.00143870       0.00291788
H       -4.69205915      -0.39485322       1.45584006       0.00061998       0.00263966       0.00307191
C       -3.26637096      -3.12432808       0.03501264      -0.00010729      -0.00135209       0.00092667
H       -5.12492378      -2.81016535       1.08218949      -0.00122355      -0.00055461       0.00135111
H       -3.44432775      -4.18330098      -0.13597788      -0.00043412       0.00091927       0.00018131
H       -1.36323121      -3.14034830      -0.95940917      -0.00119097       0.00123077       0.00083710
27
Lattice="50.0 0.0 0.0 0.0 50.0 0.0 0.0 0.0 50.0" Properties=species:S:1:pos:R:3:forces:R:3 energy=-17661.069301432883 dihedrals="_JSON [63.0, 120.0, 191.0]" pbc="F F F"
C        0.51024573       1.43676775       1.81402370       0.00182868      -0.00118584       0.00082193
C        0.60794713       1.04082927       0.50467949      -1.02253534      -0.64486256      -1.39095249
C        1.70197368       1.73630297       2.48734343       0.00012824      -0.00136309       0.00059570
H       -0.46354361       1.50632046       2.29030174      -0.00209678      -0.00341705      -0.00052150
C        1.86395556       0.94849236      -0.12904987       0.13308203       0.40560771       0.46921837
O       -0.51163241       0.72066386      -0.30881962       1.77485605       2.12762714       1.19026747
N        1.92104558       0.55693351      -1.44414510       0.20332246      -0.08731028      -0.25916309
N        2.99350410       1.22595198       0.51399122      -0.00042796       0.00022613      -0.00293208
H        1.07354477       0.70677323      -1.97422380       0.22537743       0.18826395      -0.04768192
H        2.78235826       0.79905811      -1.91286725      -0.00165199      -0.00239729       0.00119582
C        2.89621980       1.60381211       1.79706857      -0.00180478      -0.00063239      -0.00300702
H        3.84139580       1.82153423       2.29191087      -0.00313787       0.00142013      -0.00592370
H        1.69512950       2.05771551       3.52371630      -0.00132653      -0.00417625       0.00302748
C       -0.54126455      -0.58371951      -0.76748102      -1.54582290      -1.27948011       0.44883742
C       -1.83981462      -1.18067408      -0.21462771       0.30257261      -0.49736389      -0.43306402
H        0.32124411      -1.17216889      -0.43788234      -0.00016202       0.00088112      -0.00076917
H       -0.56589670      -0.60340719      -1.86655678       0.00359756      -0.00021395      -0.00133833
C       -2.84284374      -0.39328490       0.34637362      -0.00090136       0.00102806       0.00126376
C       -2.03750399      -2.55601347      -0.31500315      -0.05998675      -0.20676996       0.01633167
C       -4.02082370      -0.98070390       0.80392665      -0.00078021      -0.00055764       0.00203636
H       -2.69832958       0.67920529       0.42285744       0.00018203      -0.00055160       0.00084947
C       -4.21042128      -2.35553508       0.70418570      -0.00202573       0.00161652       0.00311929
H       -4.79703011      -0.35608906       1.23969696       0.00061574       0.00307678       0.00319971
C       -3.21143156      -3.14616707       0.14127944      -0.00006728      -0.00120765       0.00134664
H       -5.13073714      -2.80909184       1.06348018      -0.00101859      -0.00050669       0.00209842
H       -3.34537320      -4.22222390       0.06058137      -0.00039780       0.00094543       0.00050847
H       -1.25819020      -3.17964981      -0.75240095      -0.00141895       0.00130326       0.00063539
27
Lattice="50.0 0.0 0.0 0.0 50.0 0.0 0.0 0.0 50.0" Properties=species:S:1:pos:R:3:forces:R:3 energy=-17661.069426482423 dihedrals="_JSON [63.0, 120.0, 197.0]" pbc="F F F"
C        0.50995423       1.43602910       1.81418555       0.00175201      -0.00105968       0.00084899
C        0.60794713       1.04082927       0.50467949      -1.03195969      -0.64642109      -1.39271136
C        1.70170412       1.73465192       2.48789968       0.00030479      -0.00116809       0.00035274
H       -0.46431081       1.50553141       2.28936488      -0.00195916      -0.00324684      -0.00057180
C        1.86395556       0.94849236      -0.12904987       0.13131821       0.40203954       0.47326973
O       -0.51163241       0.72066386      -0.30881962       1.75357998       2.15264720       1.20811939
N        1.92104558       0.55693351      -1.44414510       0.20421884      -0.08649982      -0.26000417
N        2.99348336       1.22524106       0.51434588      -0.00044147       0.00041665      -0.00289356
H        1.07354477       0.70677323      -1.97422380       0.22560963       0.18815861      -0.04737039
H        2.78240134       0.79885753      -1.91289232      -0.00174285      -0.00238526       0.00127479
C        2.89603088       1.60221890       1.79770926      -0.00215698      -0.00036660      -0.00303881
H        3.84120338       1.81914436       2.29291919      -0.00311361       0.00184948      -0.00606630
H        1.69488619       2.05526552       3.52452718      -0.00137800      -0.00391769       0.00297956
C       -0.54126455      -0.58371951      -0.76748102      -1.55542310      -1.30432337       0.41669498
C       -1.83981462      -1.18067408      -0.21462771       0.37334828      -0.52720621      -0.43370662
H        0.32068268      -1.17289392      -0.43811931      -0.00008905       0.00085149      -0.00105527
H       -0.56488809      -0.60196436      -1.86671118       0.00322228      -0.00011298      -0.00146499
C       -2.89165276      -0.38449795       0.23380526      -0.00090263       0.00124527       0.00117145
C       -1.98356433      -2.56624894      -0.19936085      -0.08828000      -0.17587824       0.03127268
C       -4.06745747      -0.97365633       0.69329531      -0.00098199      -0.00029128       0.00187699
H       -2.78398466       0.69528631       0.22628828       0.00023350      -0.00033372       0.00078516
C       -4.20523060      -2.35876078       0.70770107      -0.00227519       0.00178349       0.00270057
H       -4.88254298      -0.34382582       1.04183707       0.00024387       0.00337017       0.00252867
C       -3.15657152      -3.15774095       0.25916180      -0.00017229      -0.00099954       0.00148508
H       -5.12427921      -2.81347497       1.06880886      -0.00104119      -0.00037720       0.00225980
H       -3.25020930      -4.24100382       0.27104484      -0.00042135       0.00098106       0.00066751
H       -1.16399268      -3.19513910      -0.54565684      -0.00149282       0.00124465       0.00059519
27
Lattice="50.0 0.0 0.0 0.0 50.0 0.0 0.0 0.0 50.0" Properties=species:S:1:pos:R:3:forces:R:3 energy=-17661.067840518026 dihedrals="_JSON [63.0, 120.0, 203.0]" pbc="F F F"
[truncated: 6,657,385 more chars]
