# Supplementary material for: Linear Atomic Cluster Expansion Force Fields for Organic Molecules: Beyond RMSE
Source: J Chem Theory Comput. 2021 Nov 4;17(12):7696–711. doi: 10.1021/acs.jctc.1c00647 (PMC8675139; doi:10.1021/acs.jctc.1c00647)
Supplement: Supplementary file 2 — ct1c00647_si_002.zip [file ct1c00647_si_002.zip › dataset_3BPA/test_dih_beta150.xyz]

27
Lattice="50.0 0.0 0.0 0.0 50.0 0.0 0.0 0.0 50.0" Properties=species:S:1:pos:R:3:forces:R:3 energy=-17660.72713294214 dihedrals="_JSON [55.0, 150.0, 5.0]" pbc="F F F"
C        1.22505915       1.83205235       1.05793918       0.00166343      -0.00106016      -0.00065264
C        0.79020184       1.25014992      -0.10238045      -1.41404734      -0.96927522      -1.27829622
C        2.53779213       2.32642451       1.06468173       0.00242776      -0.00033756      -0.00082182
H        0.56941136       1.89751668       1.92125837       0.00112028      -0.00265511      -0.00070749
C        1.62475536       1.17069610      -1.24016398       0.30291955       0.46213513       0.60441343
O       -0.51163241       0.72066386      -0.30881962       1.86511447       1.97727296       0.58043408
N        1.13494935       0.57733185      -2.37685608       0.63531583       0.30121141      -0.75481435
N        2.86929637       1.63403297      -1.22617337      -0.00430885      -0.00013139       0.00018503
H        0.13173423       0.55364526      -2.47372930       0.40606988       0.56235578      -0.32231465
H        1.65352061       0.81419394      -3.21199375      -0.00383100      -0.00212266       0.00738157
C        3.30098830       2.19263637      -0.08431327      -0.00404990      -0.00154280      -0.00086623
H        4.32457344       2.56334730      -0.10521564      -0.00786998      -0.00117341      -0.00391573
H        2.95180520       2.79995207       1.94893182       0.00001039      -0.00410616       0.00104195
C       -0.54126455      -0.58371951      -0.76748102      -1.81843287      -2.07979394       1.00874084
C       -1.83981462      -1.18067408      -0.21462771       0.31980630       0.16193418       0.10586336
H        0.33399446      -1.15725315      -0.43927081       0.00565873      -0.00327455       0.00251106
H       -0.62169787      -0.70184545      -1.84884952       0.00098848      -0.00246752      -0.00679451
C       -2.16133734      -2.51939845      -0.43399689      -0.00216705      -0.00200123       0.00108002
C       -2.72741564      -0.36023878       0.48260255      -0.28090378      -0.38506714       0.06185189
C       -3.35776664      -3.04266032       0.04528865      -0.00004689      -0.00209470      -0.00063946
H       -1.46966012      -3.15935974      -0.98076691       0.00273310      -0.00119221      -0.00079537
C       -4.24515472      -2.22611246       0.74331545      -0.00191679       0.00000071      -0.00023078
H       -3.59804778      -4.08931930      -0.12495922       0.00134463      -0.00258943      -0.00111049
C       -3.92730671      -0.88820295       0.95748921      -0.00177727      -0.00397854      -0.00119543
H       -5.18066456      -2.63314617       1.11878119      -0.00318798      -0.00040683      -0.00055197
H       -4.61834664      -0.24803806       1.50120970      -0.00183614       0.00089097      -0.00036810
H       -2.47969634       0.67954224       0.65418176      -0.00079697      -0.00053057       0.00057199
27
Lattice="50.0 0.0 0.0 0.0 50.0 0.0 0.0 0.0 50.0" Properties=species:S:1:pos:R:3:forces:R:3 energy=-17660.72779875493 dihedrals="_JSON [55.0, 150.0, 11.0]" pbc="F F F"
C        1.22472827       1.83253273       1.05782651       0.00163470      -0.00112388      -0.00064415
C        0.79020184       1.25014992      -0.10238045      -1.42021348      -0.96759127      -1.28004717
C        2.53740940       2.32704590       1.06452260       0.00253415      -0.00040582      -0.00078892
H        0.56860848       1.89822824       1.92071337       0.00119039      -0.00271715      -0.00061915
C        1.62475536       1.17069610      -1.24016398       0.30389950       0.46225552       0.60563117
O       -0.51163241       0.72066386      -0.30881962       1.85030372       1.98593807       0.61040390
N        1.13494935       0.57733185      -2.37685608       0.63512455       0.30006867      -0.75393404
N        2.86926539       1.63412279      -1.22615258      -0.00430270      -0.00010872       0.00022189
H        0.13173423       0.55364526      -2.47372930       0.40701369       0.56121205      -0.32245557
H        1.65362914       0.81385192      -3.21201781      -0.00383713      -0.00215848       0.00746002
C        3.30076940       2.19301697      -0.08434244      -0.00401181      -0.00161685      -0.00089565
H        4.32429961       2.56388332      -0.10523132      -0.00778056      -0.00123045      -0.00396952
H        2.95123771       2.80100934       1.94863247       0.00013490      -0.00431938       0.00104234
C       -0.54126455      -0.58371951      -0.76748102      -1.82058151      -2.09201493       1.02990312
C       -1.83981462      -1.18067408      -0.21462771       0.30817146       0.12954299       0.04279737
H        0.33383045      -1.15819943      -0.44090803       0.00553430      -0.00322034       0.00230910
H       -0.62332960      -0.70058440      -1.84894428       0.00090989      -0.00234595      -0.00691252
C       -2.10982044      -2.54283416      -0.33725532      -0.00213244      -0.00191829       0.00131044
C       -2.78505981      -0.33790705       0.37132020      -0.24955926      -0.34802931       0.07059888
C       -3.31200767      -3.06634308       0.12785616       0.00013934      -0.00223009      -0.00016315
H       -1.37295826      -3.20115371      -0.79597015       0.00281888      -0.00117397      -0.00036218
C       -4.25622901      -2.22710799       0.71518902      -0.00185677       0.00000835      -0.00002271
H       -3.51142328      -4.13109612       0.03428154       0.00167351      -0.00263835      -0.00025425
C       -3.98953308      -0.86607448       0.83324867      -0.00151461      -0.00411951      -0.00086684
H       -5.19577750      -2.63418490       1.08037135      -0.00295344      -0.00053746      -0.00020855
H       -4.72454739      -0.20802652       1.29114616      -0.00175629       0.00089702      -0.00039060
H       -2.57637997       0.72018880       0.46990946      -0.00058299      -0.00042250       0.00085674
27
Lattice="50.0 0.0 0.0 0.0 50.0 0.0 0.0 0.0 50.0" Properties=species:S:1:pos:R:3:forces:R:3 energy=-17660.729001737192 dihedrals="_JSON [55.0, 150.0, 17.0]" pbc="F F F"
C        1.22367540       1.83509333       1.05691414       0.00241230      -0.00160329      -0.00022990
C        0.79020184       1.25014992      -0.10238045      -1.43071804      -0.95940738      -1.28465167
C        2.53630245       2.32968242       1.06352748       0.00110085      -0.00101025       0.00101242
H        0.56660395       1.90317650       1.91878425       0.00010245      -0.00535681       0.00104565
C        1.62475536       1.17069610      -1.24016398       0.30340095       0.45857942       0.61286882
O       -0.51163241       0.72066386      -0.30881962       1.81733298       1.99754523       0.64691386
N        1.13494935       0.57733185      -2.37685608       0.63223633       0.29847707      -0.75324837
N        2.86919378       1.63408816      -1.22604142      -0.00131910      -0.00026230      -0.00330352
H        0.13173423       0.55364526      -2.47372930       0.40738231       0.56076730      -0.32033024
H        1.65305381       0.81512610      -3.21185810       0.00060381      -0.00319186       0.00149281
C        3.30033562       2.19387044      -0.08455123      -0.00300387      -0.00130497      -0.00293111
H        4.32398657       2.56425868      -0.10519087      -0.00607486       0.00019042      -0.00475409
H        2.94951687       2.80526591       1.94697395       0.00103835      -0.00357947       0.00344385
C       -0.54126455      -0.58371951      -0.76748102      -1.82495954      -2.11247897       1.03846564
C       -1.83981462      -1.18067408      -0.21462771       0.30352337       0.07221412      -0.00887862
H        0.33375798      -1.15934010      -0.44248373       0.00035416       0.00048737       0.00050996
H       -0.62494695      -0.69923042      -1.84927866       0.00231747      -0.00284562       0.00083652
C       -2.06119231      -2.55684640      -0.23391374       0.00080488      -0.00135123      -0.00012191
C       -2.83869897      -0.32772860       0.25632213      -0.20519814      -0.28342167       0.07220160
C       -3.26784192      -3.08237389       0.21845099      -0.00051506      -0.00181939       0.00031527
H       -1.28259480      -3.22483017      -0.60033489       0.00161583       0.00134147      -0.00043559
C       -4.26499777      -2.23186502       0.68986215      -0.00095928      -0.00344952      -0.00013479
H       -3.42852605      -4.15766042       0.20664732       0.00216487      -0.00307730      -0.00059781
C       -4.04662638      -0.85700879       0.70623109      -0.00078480      -0.00041804       0.00009860
H       -5.20779087      -2.64023202       1.04513031      -0.00184177      -0.00109933       0.00018640
H       -4.82243554      -0.18942116       1.07429434       0.00045767      -0.00119491      -0.00041379
H       -2.66649640       0.74194997       0.27795860      -0.00147414      -0.00273010       0.00063999
27
Lattice="50.0 0.0 0.0 0.0 50.0 0.0 0.0 0.0 50.0" Properties=species:S:1:pos:R:3:forces:R:3 energy=-17660.729993515204 dihedrals="_JSON [55.0, 150.0, 23.0]" pbc="F F F"
C        1.22318233       1.83631696       1.05653798       0.00201268      -0.00194970      -0.00068443
C        0.79020184       1.25014992      -0.10238045      -1.43735087      -0.95425097      -1.28751217
C        2.53546906       2.33189069       1.06275903       0.00342997      -0.00081943      -0.00070553
H        0.56556361       1.90482620       1.91800253       0.00183816      -0.00505127      -0.00044999
C        1.62475536       1.17069610      -1.24016398       0.30870156       0.46145984       0.61156228
O       -0.51163241       0.72066386      -0.30881962       1.77435598       2.01575122       0.68253899
N        1.13494935       0.57733185      -2.37685608       0.63573043       0.29761135      -0.75702858
N        2.86905277       1.63475826      -1.22642173      -0.00458152      -0.00001248       0.00047686
H        0.13173423       0.55364526      -2.47372930       0.40929990       0.56030047      -0.32122369
H        1.65349909       0.81432017      -3.21199853      -0.00398149      -0.00391410       0.00816323
C        3.29972246       2.19573702      -0.08526964      -0.00412923      -0.00196554      -0.00105664
H        4.32307618       2.56712333      -0.10619475      -0.00803159      -0.00108242      -0.00464727
H        2.94825220       2.80890229       1.94573577       0.00018584      -0.00545277       0.00148921
C       -0.54126455      -0.58371951      -0.76748102      -1.84166066      -2.13310900       1.04630805
C       -1.83981462      -1.18067408      -0.21462771       0.32214045       0.00945960      -0.04396578
H        0.33289682      -1.16025900      -0.44280764       0.00588444      -0.00295362       0.00257049
H       -0.62498932      -0.69843138      -1.84916356       0.00154330      -0.00292083      -0.00756621
C       -2.01321249      -2.56031312      -0.12073256      -0.00222898      -0.00164491       0.00077977
C       -2.88774544      -0.32981495       0.13886828      -0.16108932      -0.21786411       0.07324716
C       -3.22008521      -3.09030276       0.32751502       0.00035721      -0.00311967      -0.00055547
H       -1.19667136      -3.22758550      -0.39322151       0.00338841      -0.00042727      -0.00114975
C       -4.26478476      -2.24101057       0.68210360      -0.00203165      -0.00004601      -0.00015264
H       -3.34248674      -4.16787525       0.40528471       0.00201177      -0.00282330      -0.00064783
C       -4.09457632      -0.86215107       0.58581507      -0.00081755      -0.00499160       0.00011381
H       -5.20697518      -2.65235031       1.03545852      -0.00286797      -0.00114681      -0.00055888
H       -4.90718334      -0.19477265       0.86335427      -0.00156813       0.00078580      -0.00022119
H       -2.75213709       0.74413074       0.07567024      -0.00054114       0.00017754       0.00087622
27
Lattice="50.0 0.0 0.0 0.0 50.0 0.0 0.0 0.0 50.0" Properties=species:S:1:pos:R:3:forces:R:3 energy=-17660.73024988649 dihedrals="_JSON [55.0, 150.0, 29.0]" pbc="F F F"
C        1.22304320       1.83685180       1.05632887       0.00158251      -0.00209971      -0.00055820
C        0.79020184       1.25014992      -0.10238045      -1.44375971      -0.95001230      -1.29093644
C        2.53524501       2.33264985       1.06240640       0.00382310      -0.00079941      -0.00068649
H        0.56512188       1.90582467       1.91750269       0.00180815      -0.00512666      -0.00036616
C        1.62475536       1.17069610      -1.24016398       0.31140987       0.46125322       0.61286429
O       -0.51163241       0.72066386      -0.30881962       1.72680646       2.03644769       0.71588795
N        1.13494935       0.57733185      -2.37685608       0.63443577       0.29683033      -0.75690052
N        2.86901094       1.63488601      -1.22656471      -0.00434759       0.00011628       0.00074552
H        0.13173423       0.55364526      -2.47372930       0.41071314       0.55993658      -0.32107413
H        1.65361181       0.81404404      -3.21199974      -0.00398418      -0.00387210       0.00815160
C        3.29957297       2.19625187      -0.08554231      -0.00431405      -0.00219501      -0.00108000
H        4.32282130       2.56790564      -0.10658142      -0.00762079      -0.00114998      -0.00467042
H        2.94787869       2.81018249       1.94518374       0.00022265      -0.00569423       0.00140806
C       -0.54126455      -0.58371951      -0.76748102      -1.85240940      -2.15753104       1.05181937
C       -1.83981462      -1.18067408      -0.21462771       0.34385187      -0.06067118      -0.08658411
H        0.33245352      -1.16102415      -0.44319648       0.00570150      -0.00283918       0.00245312
H       -0.62537142      -0.69765841      -1.84924346       0.00156712      -0.00281420      -0.00748718
C       -1.97147381      -2.55267327      -0.01038668      -0.00222896      -0.00129844       0.00081180
C       -2.93166186      -0.34414322       0.02024549      -0.12253585      -0.14778218       0.07520569
C       -3.17970733      -3.08825902       0.42911495       0.00054296      -0.00354511       0.00004676
H       -1.12156168      -3.20955622      -0.18965163       0.00318944      -0.00033961      -0.00092949
C       -4.26705421      -2.25215967       0.66525647      -0.00209541       0.00041679       0.00027490
H       -3.26923997      -4.15941118       0.59284190       0.00215138      -0.00257019       0.00000095
C       -4.13870471      -0.88025853       0.45982936      -0.00034204      -0.00505139       0.00075449
H       -5.21025082      -2.66720162       1.01151193      -0.00242700      -0.00105910       0.00017149
H       -4.98459373      -0.22238462       0.64509159      -0.00150317       0.00087942       0.00011529
H       -2.82805715       0.72592655      -0.12707655      -0.00023776       0.00057071       0.00056188
27
Lattice="50.0 0.0 0.0 0.0 50.0 0.0 0.0 0.0 50.0" Properties=species:S:1:pos:R:3:forces:R:3 energy=-17660.728676144878 dihedrals="_JSON [55.0, 150.0, 35.0]" pbc="F F F"
C        1.22313328       1.83688119       1.05623850       0.00280418      -0.00139119      -0.00020114
C        0.79020184       1.25014992      -0.10238045      -1.45017855      -0.94781717      -1.29545485
C        2.53536830       2.33262237       1.06224992       0.00081779      -0.00177025       0.00071249
H        0.56516877       1.90616539       1.91726277       0.00005903      -0.00517976       0.00115212
C        1.62475536       1.17069610      -1.24016398       0.31107485       0.45986003       0.61615038
O       -0.51163241       0.72066386      -0.30881962       1.68095783       2.05765841       0.74534446
N        1.13494935       0.57733185      -2.37685608       0.62935991       0.29588413      -0.75290366
N        2.86893724       1.63484323      -1.22658619      -0.00138454      -0.00050064      -0.00333060
H        0.13173423       0.55364526      -2.47372930       0.41204119       0.55993761      -0.32006973
H        1.65343819       0.81425089      -3.21184831       0.00041747      -0.00280556       0.00149618
C        3.29958451       2.19617313      -0.08563191      -0.00239279      -0.00153927      -0.00232116
H        4.32276097       2.56785252      -0.10683424      -0.00544751      -0.00042426      -0.00430528
H        2.94800224       2.81013766       1.94494394       0.00137730      -0.00429559       0.00374651
C       -0.54126455      -0.58371951      -0.76748102      -1.86060697      -2.18560124       1.04428018
C       -1.83981462      -1.18067408      -0.21462771       0.37076643      -0.13075413      -0.11018439
H        0.33212745      -1.16171043      -0.44306332       0.00041493       0.00055397       0.00009272
H       -0.62537058      -0.69702359      -1.84954650       0.00203455      -0.00237249       0.00074713
C       -1.93362162      -2.53362653       0.10405820       0.00047498      -0.00144676       0.00038091
C       -2.96996706      -0.37055646      -0.09824657      -0.09174079      -0.07863337       0.06997798
C       -3.14141135      -3.07541905       0.53876352      -0.00089059      -0.00094597       0.00080953
H       -1.05471690      -3.17076042       0.01779469       0.00104723       0.00115456      -0.00019292
C       -4.26585040      -2.26438143       0.65633822      -0.00037028      -0.00320739       0.00095279
H       -3.20121949      -4.13130369       0.79107953       0.00211674      -0.00271140       0.00112207
C       -4.17575052      -0.91076922       0.33767503      -0.00094775       0.00003918       0.00038619
H       -5.20875958      -2.68375775       0.99813481      -0.00197998      -0.00065913       0.00072854
H       -5.05080661      -0.27167683       0.43004141       0.00056915      -0.00073308       0.00006303
H       -2.89621474       0.68704021      -0.33373442      -0.00039380      -0.00229921       0.00082053
27
Lattice="50.0 0.0 0.0 0.0 50.0 0.0 0.0 0.0 50.0" Properties=species:S:1:pos:R:3:forces:R:3 energy=-17660.72597171733 dihedrals="_JSON [55.0, 150.0, 41.0]" pbc="F F F"
C        1.22298953       1.83763176       1.05592064       0.00296970      -0.00145571      -0.00026723
C        0.79020184       1.25014992      -0.10238045      -1.45481021      -0.94345626      -1.29957626
C        2.53510661       2.33372093       1.06171201       0.00071655      -0.00186993       0.00101641
H        0.56480233       1.90755399       1.91670992      -0.00011766      -0.00542709       0.00129461
C        1.62475536       1.17069610      -1.24016398       0.31446724       0.46031567       0.61812029
O       -0.51163241       0.72066386      -0.30881962       1.64548538       2.07780244       0.77265732
N        1.13494935       0.57733185      -2.37685608       0.62832066       0.29555524      -0.75447089
N        2.86886645       1.63507271      -1.22681488      -0.00145793      -0.00061639      -0.00339928
H        0.13173423       0.55364526      -2.47372930       0.41348023       0.55990608      -0.31916137
H        1.65341502       0.81439304      -3.21182492       0.00054743      -0.00314996       0.00151341
C        3.29939476       2.19693447      -0.08606418      -0.00204710      -0.00160371      -0.00243147
H        4.32245543       2.56894646      -0.10742466      -0.00546531      -0.00061685      -0.00437885
H        2.94754061       2.81194712       1.94412088       0.00149395      -0.00449368       0.00387057
C       -0.54126455      -0.58371951      -0.76748102      -1.87315498      -2.20853224       1.03457515
C       -1.83981462      -1.18067408      -0.21462771       0.40151147      -0.19125313      -0.11954325
H        0.33168440      -1.16211557      -0.44274964       0.00044030       0.00065359      -0.00001028
H       -0.62524672      -0.69639617      -1.84959074       0.00208582      -0.00231794       0.00082819
C       -1.90064514      -2.50245008       0.22063910       0.00042101      -0.00131829       0.00063494
C       -3.00224138      -0.40876525      -0.21530969      -0.07487920      -0.02096905       0.05977525
C       -3.10669395      -3.05034714       0.65404588      -0.00083651      -0.00067675       0.00133498
H       -0.99767086      -3.11089141       0.22552753       0.00102463       0.00142129      -0.00002233
C       -4.26226742      -2.27610630       0.65454310      -0.00018587      -0.00290125       0.00195381
H       -3.14055338      -4.08188855       0.99591910       0.00229794      -0.00228162       0.00212898
C       -4.20574035      -0.95278059       0.22027514      -0.00086319       0.00022520       0.00067950
H       -5.20401039      -2.69988158       0.99409994      -0.00183075      -0.00028103       0.00166068
H       -5.10538911      -0.34186452       0.22039155       0.00084599      -0.00042377       0.00049317
H       -2.95628779       0.62660752      -0.54224958      -0.00045960      -0.00223485       0.00072398
27
Lattice="50.0 0.0 0.0 0.0 50.0 0.0 0.0 0.0 50.0" Properties=species:S:1:pos:R:3:forces:R:3 energy=-17660.722649749066 dihedrals="_JSON [55.0, 150.0, 47.0]" pbc="F F F"
C        1.22301263       1.83817976       1.05564977       0.00314675      -0.00190256      -0.00018707
C        0.79020184       1.25014992      -0.10238045      -1.45766771      -0.93927389      -1.30340285
C        2.53539629       2.33357000       1.06156085       0.00075021      -0.00156307       0.00151956
H        0.56454449       1.90931205       1.91610641      -0.00042998      -0.00678313       0.00182481
C        1.62475536       1.17069610      -1.24016398       0.32040888       0.45711771       0.62311882
O       -0.51163241       0.72066386      -0.30881962       1.60865110       2.09461524       0.79855347
N        1.13494935       0.57733185      -2.37685608       0.62737973       0.29767093      -0.75937978
N        2.86913569       1.63445570      -1.22676794      -0.00195602      -0.00069242      -0.00357821
H        0.13173423       0.55364526      -2.47372930       0.41460765       0.56040624      -0.31742159
H        1.65313136       0.81517934      -3.21180841       0.00095597      -0.00470094       0.00196030
C        3.29991365       2.19603057      -0.08594872      -0.00235994      -0.00150662      -0.00302682
H        4.32334086       2.56714196      -0.10695820      -0.00655641      -0.00036300      -0.00534870
H        2.94788023       2.81183238       1.94392837       0.00154563      -0.00423233       0.00401134
C       -0.54126455      -0.58371951      -0.76748102      -1.88604354      -2.23068428       1.01081603
C       -1.83981462      -1.18067408      -0.21462771       0.43359453      -0.23411786      -0.10177175
H        0.33134807      -1.16231644      -0.44238279       0.00047310       0.00062837       0.00033440
H       -0.62511426      -0.69564987      -1.84962860       0.00255260      -0.00251874       0.00076070
C       -1.87264232      -2.45707732       0.34182143       0.00062589      -0.00102465       0.00124815
C       -3.02813120      -0.45835099      -0.32966129      -0.06210917       0.02563426       0.03877943
C       -3.07562339      -3.00823592       0.78073476      -0.00068766      -0.00039105       0.00190578
H       -0.95030510      -3.02775890       0.43653216       0.00129344       0.00178710      -0.00047601
C       -4.25624201      -2.28228091       0.66615617       0.00023122      -0.00310215       0.00255977
H       -3.08751648      -4.00451456       1.21588231       0.00292473      -0.00228032       0.00242123
C       -4.22850628      -1.00344551       0.11154759      -0.00081970       0.00001508       0.00049564
H       -5.19574439      -2.70877973       1.00848925      -0.00153067      -0.00000405       0.00257001
H       -5.14799594      -0.43007820       0.02050147       0.00114050      -0.00034203       0.00127476
H       -3.00604748       0.54323208      -0.75252054      -0.00012111      -0.00239187       0.00043856
27
Lattice="50.0 0.0 0.0 0.0 50.0 0.0 0.0 0.0 50.0" Properties=species:S:1:pos:R:3:forces:R:3 energy=-17660.718891730558 dihedrals="_JSON [55.0, 150.0, 53.0]" pbc="F F F"
C        1.22317047       1.83830643       1.05553742       0.00338660      -0.00185534      -0.00020604
C        0.79020184       1.25014992      -0.10238045      -1.45867510      -0.93811524      -1.30554227
C        2.53573361       2.33326500       1.06150689       0.00059005      -0.00155450       0.00152603
H        0.56457975       1.91007009       1.91584517      -0.00059430      -0.00738144       0.00196710
C        1.62475536       1.17069610      -1.24016398       0.32475307       0.45505410       0.62615247
O       -0.51163241       0.72066386      -0.30881962       1.57344526       2.10474844       0.82249065
N        1.13494935       0.57733185      -2.37685608       0.62661149       0.29961373      -0.76278258
N        2.86931826       1.63403007      -1.22677592      -0.00218520      -0.00071440      -0.00385287
H        0.13173423       0.55364526      -2.47372930       0.41617180       0.56088498      -0.31612575
H        1.65301498       0.81555178      -3.21178822       0.00128423      -0.00533771       0.00218465
C        3.30031364       2.19535087      -0.08590396      -0.00246036      -0.00138185      -0.00313079
H        4.32397402       2.56587561      -0.10676823      -0.00710635      -0.00004583      -0.00566558
H        2.94830229       2.81146191       1.94387209       0.00166132      -0.00404836       0.00410426
C       -0.54126455      -0.58371951      -0.76748102      -1.89601268      -2.25715432       0.97253611
C       -1.83981462      -1.18067408      -0.21462771       0.46054147      -0.24609942      -0.06120778
H        0.33109073      -1.16222616      -0.44167187       0.00045329       0.00047462       0.00022966
H       -0.62465656      -0.69499225      -1.84966618       0.00253394      -0.00236061       0.00077263
C       -1.85033914      -2.39494886       0.46736706       0.00054704      -0.00116697       0.00112357
C       -3.04735288      -0.51877039      -0.44004852      -0.04720059       0.05298726       0.01494024
C       -3.04935638      -2.94372517       0.92046043      -0.00077543      -0.00043623       0.00152973
H       -0.91353427      -2.91897385       0.64887281       0.00132450       0.00165576      -0.00071886
C       -4.24854280      -2.27687465       0.69512886       0.00020622      -0.00301679       0.00284957
H       -3.04372942      -3.89178978       1.45259168       0.00301576      -0.00235673       0.00230508
C       -4.24407372      -1.05967957       0.01507558      -0.00092474       0.00012981       0.00050948
H       -5.18498901      -2.70166261       1.04779856      -0.00171745       0.00009025       0.00233840
H       -5.17826025      -0.53264493      -0.16358140       0.00104747      -0.00014798       0.00131837
H       -3.04446663       0.43530632      -0.96291967       0.00007869      -0.00246524       0.00035454
27
Lattice="50.0 0.0 0.0 0.0 50.0 0.0 0.0 0.0 50.0" Properties=species:S:1:pos:R:3:forces:R:3 energy=-17660.715834184448 dihedrals="_JSON [55.0, 150.0, 59.0]" pbc="F F F"
C        1.22401287       1.83637721       1.05617953       0.00251626      -0.00098546      -0.00038017
C        0.79020184       1.25014992      -0.10238045      -1.45641438      -0.94608399      -1.30462903
C        2.53626108       2.33225024       1.06183356       0.00043920      -0.00153503       0.00132192
H        0.56609300       1.90581462       1.91721069      -0.00077225      -0.00381686       0.00112985
C        1.62475536       1.17069610      -1.24016398       0.32398313       0.46154287       0.62090979
O       -0.51163241       0.72066386      -0.30881962       1.55020221       2.11215257       0.84138860
N        1.13494935       0.57733185      -2.37685608       0.62505328       0.29803584      -0.75836008
N        2.86898750       1.63489601      -1.22720682      -0.00162206      -0.00072217      -0.00316069
H        0.13173423       0.55364526      -2.47372930       0.41821716       0.56027187      -0.31683719
H        1.65361819       0.81413127      -3.21177371       0.00060942      -0.00271887       0.00182537
C        3.30002484       2.19623547      -0.08635036      -0.00188379      -0.00174332      -0.00250275
H        4.32304403       2.56841801      -0.10801094      -0.00561085      -0.00116682      -0.00425490
H        2.94910982       2.80977686       1.94445779       0.00170769      -0.00425320       0.00338575
C       -0.54126455      -0.58371951      -0.76748102      -1.89918774      -2.27547111       0.95134786
C       -1.83981462      -1.18067408      -0.21462771       0.48320106      -0.24669443      -0.05661965
H        0.33102352      -1.16172767      -0.44061344       0.00044057       0.00027907      -0.00084096
H       -0.62422596      -0.69500632      -1.84961186       0.00117816      -0.00113563       0.00082212
C       -1.83550407      -2.32468498       0.57971144       0.00017927      -0.00049387       0.00191871
C       -3.05969581      -0.58936149      -0.54526195      -0.04082762       0.05402553       0.00930098
C       -3.03165966      -2.87343818       1.04003149      -0.00127705       0.00079144       0.00247044
H       -0.88899661      -2.79451606       0.84129684       0.00035094       0.00167040       0.00076109
C       -4.24313106      -2.27583176       0.71009104      -0.00018084      -0.00139761       0.00331943
H       -3.01459950      -3.76797687       1.65771700       0.00184580      -0.00028662       0.00402628
C       -4.25420140      -1.12867919      -0.08240615      -0.00112870       0.00053978       0.00035330
H       -5.17758616      -2.70139075       1.06709046      -0.00209529       0.00126387       0.00262923
H       -5.19830797      -0.65707533      -0.34423247       0.00071182       0.00033353       0.00080080
H       -3.07025772       0.30831732      -1.16051037       0.00036459      -0.00240179      -0.00012610
27
Lattice="50.0 0.0 0.0 0.0 50.0 0.0 0.0 0.0 50.0" Properties=species:S:1:pos:R:3:forces:R:3 energy=-17660.713774776304 dihedrals="_JSON [55.0, 150.0, 65.0]" pbc="F F F"
C        1.22536946       1.83314422       1.05732428       0.00313733      -0.00100140      -0.00068777
C        0.79020184       1.25014992      -0.10238045      -1.45330426      -0.95418483      -1.30053531
C        2.53928870       2.32455035       1.06451320       0.00038357      -0.00053363       0.00090280
H        0.56753437       1.90279772       1.91841407      -0.00089622      -0.00526340       0.00099690
C        1.62475536       1.17069610      -1.24016398       0.33298371       0.44405727       0.62993893
O       -0.51163241       0.72066386      -0.30881962       1.51604391       2.11052313       0.86429324
N        1.13494935       0.57733185      -2.37685608       0.62345021       0.30888712      -0.76479998
N        2.87052667       1.63082413      -1.22583946      -0.00228375       0.00018547      -0.00389211
H        0.13173423       0.55364526      -2.47372930       0.41953408       0.56254552      -0.31609923
H        1.65346917       0.81456796      -3.21177548       0.00108539      -0.00448765       0.00216069
C        3.30318955       2.18786944      -0.08349215      -0.00262318      -0.00002825      -0.00351221
H        4.32816217       2.55479049      -0.10324734      -0.00715554       0.00217745      -0.00608213
H        2.95369135       2.79821797       1.94848217       0.00134808      -0.00310296       0.00343893
C       -0.54126455      -0.58371951      -0.76748102      -1.89784025      -2.32931106       0.86568142
C       -1.83981462      -1.18067408      -0.21462771       0.48630828      -0.14711625       0.05499022
H        0.33134138      -1.16094821      -0.44017075       0.00061504       0.00033350      -0.00059166
H       -0.62374076      -0.69412128      -1.84970583       0.00172729      -0.00156656       0.00078041
C       -1.82863299      -2.21410924       0.71944503       0.00035480      -0.00134831       0.00075942
C       -3.06502476      -0.66935089      -0.64414883      -0.02205907       0.03420506      -0.02610981
C       -3.02254921      -2.73239554       1.21838202      -0.00133791      -0.00180451      -0.00019437
H       -0.87794256      -2.61758153       1.06350051       0.00066556       0.00024085      -0.00175632
C       -4.23941507      -2.21448038       0.78760240      -0.00016537      -0.00406739       0.00108770
H       -3.00031402      -3.53900753       1.94699215       0.00232163      -0.00449531      -0.00052673
C       -4.25834035      -1.17875036      -0.14523528      -0.00116614      -0.00091555      -0.00102050
H       -5.17207500      -2.61542109       1.17638418      -0.00225664      -0.00143929      -0.00035325
H       -5.20643723      -0.76982764      -0.48600485       0.00081043      -0.00057613       0.00026700
H       -3.08210948       0.14320919      -1.36850471       0.00031903      -0.00191287       0.00086373
27
Lattice="50.0 0.0 0.0 0.0 50.0 0.0 0.0 0.0 50.0" Properties=species:S:1:pos:R:3:forces:R:3 energy=-17660.712741006602 dihedrals="_JSON [55.0, 150.0, 71.0]" pbc="F F F"
C        1.22531099       1.83370839       1.05706433       0.00308412      -0.00104041      -0.00066611
C        0.79020184       1.25014992      -0.10238045      -1.45281695      -0.95552773      -1.29810937
C        2.53913333       2.32542123       1.06412234       0.00056283      -0.00054604       0.00084836
H        0.56735858       1.90379665       1.91804421      -0.00088298      -0.00530079       0.00091921
C        1.62475536       1.17069610      -1.24016398       0.33373141       0.44448690       0.62937723
O       -0.51163241       0.72066386      -0.30881962       1.49931576       2.10771121       0.87789202
N        1.13494935       0.57733185      -2.37685608       0.62299287       0.30837716      -0.76550799
N        2.87044488       1.63107032      -1.22601081      -0.00222924       0.00021766      -0.00379477
H        0.13173423       0.55364526      -2.47372930       0.41970391       0.56275948      -0.31473658
H        1.65345387       0.81474776      -3.21173531       0.00103996      -0.00447211       0.00223155
C        3.30305979       2.18850563      -0.08382626      -0.00283888      -0.00014479      -0.00344372
H        4.32795519       2.55564069      -0.10372471      -0.00713027       0.00214392      -0.00607732
H        2.95338333       2.79961801       1.94788335       0.00139684      -0.00316324       0.00349576
C       -0.54126455      -0.58371951      -0.76748102      -1.88857076      -2.35523199       0.84149094
C       -1.83981462      -1.18067408      -0.21462771       0.47422495      -0.09775344       0.06000201
H        0.33198121      -1.15977368      -0.43970595       0.00068825       0.00034447      -0.00060054
H       -0.62395643      -0.69442533      -1.84960497       0.00173462      -0.00140886       0.00077639
C       -1.83186995      -2.11218522       0.82161232       0.00047540      -0.00118816       0.00091245
C       -3.06328134      -0.75786219      -0.73562575      -0.00411576       0.01509175      -0.02471512
C       -3.02690757      -2.61694654       1.33037922      -0.00126646      -0.00198661       0.00008082
H       -0.88251530      -2.44596657       1.23669375       0.00073954       0.00023891      -0.00157838
C       -4.24243564      -2.18708923       0.80738889      -0.00018469      -0.00395026       0.00143006
H       -3.00771916      -3.34449230       2.13802658       0.00249421      -0.00443957      -0.00005920
C       -4.25879759      -1.25395879      -0.22761473      -0.00111733      -0.00110519      -0.00096089
H       -5.17611166      -2.57829485       1.20359058      -0.00219548      -0.00156147      -0.00028346
H       -5.20563710      -0.91492279      -0.64080129       0.00081949      -0.00065095       0.00018303
H       -3.07835192      -0.02680279      -1.54248229       0.00034464      -0.00189985       0.00089361
27
Lattice="50.0 0.0 0.0 0.0 50.0 0.0 0.0 0.0 50.0" Properties=species:S:1:pos:R:3:forces:R:3 energy=-17660.712725967798 dihedrals="_JSON [55.0, 150.0, 77.0]" pbc="F F F"
C        1.22431744       1.83683892       1.05584270       0.00242373      -0.00096714      -0.00032933
C        0.79020184       1.25014992      -0.10238045      -1.45422955      -0.95117242      -1.29815256
C        2.53667657       2.33252878       1.06147778       0.00085398      -0.00124145       0.00109029
H        0.56622287       1.90727217       1.91669810      -0.00097599      -0.00408898       0.00093749
C        1.62475536       1.17069610      -1.24016398       0.32816177       0.46034518       0.62195387
O       -0.51163241       0.72066386      -0.30881962       1.50459054       2.11152189       0.88232311
N        1.13494935       0.57733185      -2.37685608       0.62277985       0.29848474      -0.76190637
N        2.86905089       1.63480715      -1.22743388      -0.00151460      -0.00069544      -0.00319914
H        0.13173423       0.55364526      -2.47372930       0.41879751       0.56149321      -0.31288626
H        1.65348672       0.81480499      -3.21167187       0.00077096      -0.00313950       0.00190681
C        3.30038611       2.19613288      -0.08665678      -0.00257416      -0.00185517      -0.00259957
H        4.32353254       2.56799281      -0.10837248      -0.00580420      -0.00094075      -0.00464900
H        2.94957612       2.81031748       1.94394275       0.00168130      -0.00383645       0.00356428
C       -0.54126455      -0.58371951      -0.76748102      -1.88543541      -2.33141181       0.88402824
C       -1.83981462      -1.18067408      -0.21462771       0.46629455      -0.14649235      -0.03404487
H        0.33241005      -1.15872255      -0.43878305       0.00050440       0.00047557      -0.00088549
H       -0.62431813      -0.69590124      -1.84933952       0.00140556      -0.00086125       0.00110339
C       -1.83974926      -2.03626970       0.88549972       0.00038882       0.00021085       0.00189481
C       -3.05448467      -0.85392565      -0.81869047       0.00375088       0.00880354       0.00474507
C       -3.03378944      -2.56129528       1.37454784      -0.00139597       0.00118976       0.00262122
H       -0.89660115      -2.29901504       1.36136444       0.00049369       0.00175149      -0.00025470
C       -4.24108224      -2.22825958       0.76748225      -0.00058905       0.00019869       0.00416561
H       -3.02074604      -3.23373068       2.22875031       0.00181653       0.00083918       0.00391111
C       -4.25018447      -1.36966179      -0.32981002      -0.00121101       0.00084183       0.00050890
H       -5.17361750      -2.63970879       1.14546545      -0.00233666       0.00256979       0.00292060
H       -5.19018337      -1.10802182      -0.80948698       0.00061424       0.00136279       0.00134828
H       -3.06294656      -0.18686479      -1.67942155       0.00073826      -0.00338581      -0.00011578
27
Lattice="50.0 0.0 0.0 0.0 50.0 0.0 0.0 0.0 50.0" Properties=species:S:1:pos:R:3:forces:R:3 energy=-17660.713575581667 dihedrals="_JSON [55.0, 150.0, 83.0]" pbc="F F F"
C        1.22462423       1.83630834       1.05599325       0.00242677      -0.00083038      -0.00032377
C        0.79020184       1.25014992      -0.10238045      -1.45305126      -0.95462788      -1.29483007
C        2.53716355       2.33155716       1.06180115       0.00081292      -0.00111143       0.00088670
H        0.56657435       1.90669747       1.91691078      -0.00099038      -0.00389195       0.00075582
C        1.62475536       1.17069610      -1.24016398       0.32881635       0.45906439       0.62172833
O       -0.51163241       0.72066386      -0.30881962       1.49880531       2.10837222       0.88744828
N        1.13494935       0.57733185      -2.37685608       0.62142090       0.29858741      -0.76208690
N        2.86916689       1.63449837      -1.22735264      -0.00149772      -0.00067814      -0.00330093
H        0.13173423       0.55364526      -2.47372930       0.41775405       0.56248545      -0.31202043
H        1.65346110       0.81488865      -3.21166030       0.00079614      -0.00303901       0.00184783
C        3.30075609       2.19532459      -0.08642376      -0.00280216      -0.00173167      -0.00250202
H        4.32404834       2.56679293      -0.10805054      -0.00591553      -0.00078780      -0.00471507
H        2.95028617       2.80882085       1.94444364       0.00163687      -0.00348950       0.00356891
C       -0.54126455      -0.58371951      -0.76748102      -1.87040687      -2.34159227       0.88409284
C       -1.83981462      -1.18067408      -0.21462771       0.44530304      -0.10822220      -0.06368700
H        0.33314505      -1.15726764      -0.43788323       0.00045046       0.00046191      -0.00075716
H       -0.62383537      -0.69724780      -1.84918696       0.00153313      -0.00082123       0.00120014
C       -1.85656698      -1.92567295       0.96351336       0.00056204       0.00038164       0.00182103
C       -3.03873111      -0.95648878      -0.89243290       0.01636742      -0.01449289       0.02585735
C       -3.05150120      -2.44390091       1.45582985      -0.00129498       0.00119123       0.00253942
H       -0.92523183      -2.10636654       1.49738605       0.00080574       0.00140065      -0.00067422
C       -4.24354972      -2.21498246       0.77361513      -0.00073696       0.00050953       0.00419319
H       -3.05203287      -3.03074500       2.37104067       0.00185303       0.00099871       0.00370777
C       -4.23643628      -1.46677021      -0.40108569      -0.00120020       0.00084316       0.00057331
H       -5.17662052      -2.62248100       1.15456493      -0.00245164       0.00279790       0.00282224
H       -5.16421099      -1.28697604      -0.93870269       0.00048783       0.00164075       0.00158910
H       -3.03357934      -0.37655924      -1.81418976       0.00051569      -0.00341859       0.00026531
27
Lattice="50.0 0.0 0.0 0.0 50.0 0.0 0.0 0.0 50.0" Properties=species:S:1:pos:R:3:forces:R:3 energy=-17660.71563482371 dihedrals="_JSON [55.0, 150.0, 89.0]" pbc="F F F"
C        1.22468040       1.83637977       1.05593162       0.00231559      -0.00084277      -0.00028841
C        0.79020184       1.25014992      -0.10238045      -1.45235367      -0.95618974      -1.29221433
C        2.53724023       2.33159467       1.06178019       0.00097326      -0.00101089       0.00086146
H        0.56657782       1.90701599       1.91681744      -0.00102401      -0.00391313       0.00063038
C        1.62475536       1.17069610      -1.24016398       0.32863791       0.45890669       0.62157478
O       -0.51163241       0.72066386      -0.30881962       1.49858851       2.10388552       0.88994359
N        1.13494935       0.57733185      -2.37685608       0.62053660       0.29788566      -0.76293199
N        2.86915902       1.63451317      -1.22736636      -0.00146924      -0.00065806      -0.00325274
H        0.13173423       0.55364526      -2.47372930       0.41611551       0.56366683      -0.31097479
H        1.65331466       0.81526664      -3.21164981       0.00082258      -0.00326493       0.00194480
C        3.30080546       2.19533326      -0.08645180      -0.00300462      -0.00178833      -0.00253037
H        4.32411038       2.56676674      -0.10809515      -0.00599323      -0.00077736      -0.00478156
H        2.95036334       2.80891656       1.94439160       0.00158218      -0.00344791       0.00358131
C       -0.54126455      -0.58371951      -0.76748102      -1.85398672      -2.34431863       0.89521070
C       -1.83981462      -1.18067408      -0.21462771       0.42068653      -0.08444952      -0.10926254
H        0.33390953      -1.15577460      -0.43691170       0.00046983       0.00044334      -0.00052654
H       -0.62305623      -0.69895579      -1.84901632       0.00177199      -0.00089962       0.00121813
C       -1.88030357      -1.81270799       1.02764378       0.00054161       0.00069120       0.00180631
C       -3.01619327      -1.06442788      -0.95604512       0.02749017      -0.03172435       0.05497189
C       -3.07629333      -2.32703042       1.51973725      -0.00132362       0.00137539       0.00260387
H       -0.96624373      -1.90707585       1.61134185       0.00095474       0.00154649      -0.00081199
C       -4.24627339      -2.20756865       0.77305103      -0.00102128       0.00083126       0.00412568
H       -3.09587181      -2.82602262       2.48546678       0.00168716       0.00169258       0.00381568
C       -4.21592089      -1.57229007      -0.46541571      -0.00118203       0.00084257       0.00059346
H       -5.17994823      -2.61284696       1.15490189      -0.00266059       0.00304975       0.00259766
H       -5.12619317      -1.47777562      -1.05243568       0.00044237       0.00176058       0.00144705
H       -2.99210241      -0.57284772      -1.92749987       0.00040246      -0.00329262       0.00064850
27
Lattice="50.0 0.0 0.0 0.0 50.0 0.0 0.0 0.0 50.0" Properties=species:S:1:pos:R:3:forces:R:3 energy=-17660.71834428011 dihedrals="_JSON [55.0, 150.0, 95.0]" pbc="F F F"
C        1.22468553       1.83648724       1.05586431       0.00227907      -0.00086573      -0.00027137
C        0.79020184       1.25014992      -0.10238045      -1.45157083      -0.95698853      -1.29029262
C        2.53724033       2.33173170       1.06175054       0.00109679      -0.00095947       0.00087600
H        0.56651481       1.90737494       1.91671648      -0.00100829      -0.00395837       0.00048494
C        1.62475536       1.17069610      -1.24016398       0.32820689       0.45903429       0.62139232
O       -0.51163241       0.72066386      -0.30881962       1.50304377       2.09898815       0.88999434
N        1.13494935       0.57733185      -2.37685608       0.61979337       0.29702085      -0.76357519
N        2.86913330       1.63456919      -1.22736911      -0.00150015      -0.00066541      -0.00321481
H        0.13173423       0.55364526      -2.47372930       0.41422735       0.56502099      -0.31025559
H        1.65316369       0.81562522      -3.21164793       0.00080647      -0.00343039       0.00206281
C        3.30079160       2.19544502      -0.08648421      -0.00312791      -0.00183974      -0.00253218
H        4.32408670       2.56690682      -0.10815485      -0.00612930      -0.00081337      -0.00478993
H        2.95032854       2.80917256       1.94431232       0.00155119      -0.00346789       0.00362357
C       -0.54126455      -0.58371951      -0.76748102      -1.83822338      -2.33849197       0.91387548
C       -1.83981462      -1.18067408      -0.21462771       0.39688987      -0.07131429      -0.16525852
H        0.33463050      -1.15435541      -0.43588585       0.00050059       0.00037376      -0.00023450
H       -0.62193370      -0.70087868      -1.84884392       0.00202981      -0.00103324       0.00118801
C       -1.90999867      -1.69849324       1.07843935       0.00057922       0.00095613       0.00179271
C       -2.98711808      -1.17656034      -1.00883016       0.03300431      -0.04578859       0.09011963
C       -3.10642266      -2.21239204       1.56828233      -0.00117866       0.00143170       0.00264743
H       -1.01872442      -1.70202542       1.70352021       0.00124426       0.00157918      -0.00102734
C       -4.24759788      -2.20722309       0.76825091      -0.00108844       0.00088559       0.00407017
H       -3.14969541      -2.62228763       2.57432335       0.00180481       0.00220329       0.00390815
C       -4.18801970      -1.68573557      -0.52071701      -0.00116064       0.00070994       0.00061282
H       -5.18156141      -2.61242401       1.14949981      -0.00254025       0.00282765       0.00235370
H       -5.07569529      -1.67964394      -1.14849980       0.00031334       0.00160967       0.00142591
H       -2.93980142      -0.77299202      -2.01913968       0.00015673      -0.00302417       0.00102404
27
Lattice="50.0 0.0 0.0 0.0 50.0 0.0 0.0 0.0 50.0" Properties=species:S:1:pos:R:3:forces:R:3 energy=-17660.721980155224 dihedrals="_JSON [55.0, 150.0, 101.0]" pbc="F F F"
C        1.22333152       1.83988577       1.05461886       0.00241870      -0.00129841      -0.00017690
C        0.79020184       1.25014992      -0.10238045      -1.45357748      -0.95034933      -1.29114074
C        2.53495238       2.33760698       1.05974308       0.00142846      -0.00164766       0.00123735
H        0.56451721       1.91230404       1.91489999      -0.00068299      -0.00453208       0.00063652
C        1.62475536       1.17069610      -1.24016398       0.32467016       0.46561289       0.61976087
O       -0.51163241       0.72066386      -0.30881962       1.51051691       2.08780596       0.88843580
N        1.13494935       0.57733185      -2.37685608       0.62162481       0.29210257      -0.76403368
N        2.86838749       1.63654951      -1.22796901      -0.00143823      -0.00091840      -0.00307988
H        0.13173423       0.55364526      -2.47372930       0.41225421       0.56598856      -0.30895954
H        1.65287414       0.81643133      -3.21160369       0.00083003      -0.00356995       0.00206745
C        3.29894082       2.20030006      -0.08807429      -0.00282268      -0.00251107      -0.00238953
H        4.32142062       2.57394810      -0.11047797      -0.00585932      -0.00174200      -0.00449756
H        2.94672107       2.81838424       1.94110805       0.00198758      -0.00465617       0.00397211
C       -0.54126455      -0.58371951      -0.76748102      -1.81928162      -2.33524336       0.93430305
C       -1.83981462      -1.18067408      -0.21462771       0.36797031      -0.05446339      -0.21518822
H        0.33541318      -1.15294285      -0.43493992       0.00048593       0.00028975       0.00009003
H       -0.62053187      -0.70284153      -1.84867562       0.00227727      -0.00121733       0.00118424
C       -1.94759494      -1.57763758       1.11825936       0.00075817       0.00081110       0.00161214
C       -2.95182408      -1.29165762      -1.05020972       0.03719353      -0.05398164       0.12250315
C       -3.14596506      -2.08716241       1.60645672      -0.00079497       0.00061985       0.00242874
H       -1.08480288      -1.48636794       1.77575678       0.00167551       0.00107718      -0.00132450
C       -4.25189474      -2.19912983       0.76492979      -0.00084807       0.00005832       0.00374375
H       -3.21958873      -2.40106748       2.64475940       0.00218352       0.00147380       0.00353365
C       -4.15499320      -1.79864160      -0.56397975      -0.00101308       0.00021228       0.00058654
H       -5.18772055      -2.59967430       1.14654141      -0.00207677       0.00144699       0.00183971
H       -5.01537349      -1.88221277      -1.22344360       0.00028674       0.00099288       0.00142939
H       -2.87577721      -0.97987746      -2.09075050      -0.00016662      -0.00236136       0.00142605
27
Lattice="50.0 0.0 0.0 0.0 50.0 0.0 0.0 0.0 50.0" Properties=species:S:1:pos:R:3:forces:R:3 energy=-17660.726246041027 dihedrals="_JSON [55.0, 150.0, 107.0]" pbc="F F F"
C        1.22322075       1.84029105       1.05443949       0.00245558      -0.00133004      -0.00017481
C        0.79020184       1.25014992      -0.10238045      -1.45164447      -0.94852020      -1.29045238
C        2.53475301       2.33822558       1.05954165       0.00156354      -0.00163256       0.00131538
H        0.56437591       1.91317030       1.91471309      -0.00089031      -0.00477092       0.00052665
C        1.62475536       1.17069610      -1.24016398       0.32357982       0.46665207       0.62024981
O       -0.51163241       0.72066386      -0.30881962       1.52344189       2.08274326       0.88372946
N        1.13494935       0.57733185      -2.37685608       0.62137497       0.29110909      -0.76552797
N        2.86829809       1.63677266      -1.22801683      -0.00150264      -0.00101077      -0.00311034
H        0.13173423       0.55364526      -2.47372930       0.41010154       0.56746163      -0.30845804
H        1.65258543       0.81708480      -3.21161142       0.00094175      -0.00412992       0.00226951
C        3.29877111       2.20081541      -0.08824119      -0.00291042      -0.00265954      -0.00246714
H        4.32117447       2.57467333      -0.11070896      -0.00605621      -0.00192430      -0.00459364
H        2.94637716       2.81936722       1.94076773       0.00199360      -0.00477288       0.00412041
C       -0.54126455      -0.58371951      -0.76748102      -1.81442150      -2.30710852       0.96132134
C       -1.83981462      -1.18067408      -0.21462771       0.35867464      -0.08262471      -0.26847356
H        0.33580566      -1.15204788      -0.43390353       0.00049437       0.00019924       0.00040508
H       -0.61908289      -0.70466764      -1.84851829       0.00261626      -0.00152904       0.00121552
C       -1.98636044      -1.46928585       1.14230697       0.00081192       0.00117668       0.00165774
C       -2.91069797      -1.40845868      -1.07973042       0.03012257      -0.05292974       0.15221360
C       -3.18210442      -1.98840501       1.62565523      -0.00081550       0.00090715       0.00247978
H       -1.15640174      -1.28352918       1.82166895       0.00203015       0.00134691      -0.00157689
C       -4.24676330      -2.21918959       0.75494320      -0.00091373       0.00029001       0.00396314
H       -3.28655838      -2.21714761       2.68338932       0.00211291       0.00233832       0.00365321
C       -4.11142985      -1.92664455      -0.59820437      -0.00102848       0.00020868       0.00067078
H       -5.18066909      -2.62691775       1.13364749      -0.00214554       0.00153942       0.00181212
H       -4.94001783      -2.10164095      -1.28009994       0.00032631       0.00099165       0.00152074
H       -2.80500955      -1.17973331      -2.13902398      -0.00031301      -0.00202097       0.00171052
27
Lattice="50.0 0.0 0.0 0.0 50.0 0.0 0.0 0.0 50.0" Properties=species:S:1:pos:R:3:forces:R:3 energy=-17660.73097860626 dihedrals="_JSON [55.0, 150.0, 113.0]" pbc="F F F"
C        1.22335139       1.84004976       1.05448906       0.00239028      -0.00128207      -0.00010765
C        0.79020184       1.25014992      -0.10238045      -1.44815290      -0.94768068      -1.28976572
C        2.53494714       2.33778798       1.05972945       0.00150872      -0.00162603       0.00122347
H        0.56460604       1.91304899       1.91489348      -0.00098408      -0.00472201       0.00044654
C        1.62475536       1.17069610      -1.24016398       0.32254078       0.46627567       0.62003466
O       -0.51163241       0.72066386      -0.30881962       1.53731844       2.07661052       0.87565739
N        1.13494935       0.57733185      -2.37685608       0.62060546       0.29067342      -0.76528786
N        2.86834038       1.63662889      -1.22793405      -0.00148496      -0.00098208      -0.00316213
H        0.13173423       0.55364526      -2.47372930       0.40825029       0.56881927      -0.30893782
H        1.65247553       0.81724889      -3.21163186       0.00097601      -0.00405928       0.00220943
C        3.29891096       2.20045776      -0.08810445      -0.00302177      -0.00259912      -0.00239061
H        4.32137672       2.57413281      -0.11052155      -0.00609361      -0.00184700      -0.00457702
H        2.94664939       2.81867625       1.94104759       0.00197056      -0.00469565       0.00415155
C       -0.54126455      -0.58371951      -0.76748102      -1.81313014      -2.27583005       0.98548744
C       -1.83981462      -1.18067408      -0.21462771       0.34851127      -0.11702215      -0.30327005
H        0.33612639      -1.15137608      -0.43305173       0.00035740       0.00007489       0.00070644
H       -0.61772076      -0.70626479      -1.84838699       0.00287624      -0.00177809       0.00133041
C       -2.03049294      -1.36046692       1.15560722       0.00083622       0.00138003       0.00158074
C       -2.86419034      -1.52568384      -1.09706883       0.02497545      -0.04511355       0.17033899
C       -3.22345746      -1.88847443       1.63558722      -0.00068270       0.00080314       0.00244553
H       -1.23839257      -1.07964741       1.84717445       0.00226249       0.00112671      -0.00166459
C       -4.24116646      -2.23801801       0.74816438      -0.00076916       0.00017453       0.00394977
H       -3.36303386      -2.03061619       2.70440464       0.00217637       0.00246818       0.00358556
C       -4.06187543      -2.05441776      -0.61879365      -0.00094401       0.00003108       0.00069703
H       -5.17322247      -2.65169608       1.12497765      -0.00196123       0.00131064       0.00177525
H       -4.85428129      -2.32052961      -1.31410631       0.00022540       0.00099600       0.00162129
H       -2.72514069      -1.38033955      -2.16715823      -0.00055681      -0.00150633       0.00192194
27
Lattice="50.0 0.0 0.0 0.0 50.0 0.0 0.0 0.0 50.0" Properties=species:S:1:pos:R:3:forces:R:3 energy=-17660.736046826667 dihedrals="_JSON [55.0, 150.0, 119.0]" pbc="F F F"
C        1.22399347       1.83860526       1.05496530       0.00224675      -0.00111554      -0.00015976
C        0.79020184       1.25014992      -0.10238045      -1.44248988      -0.94865320      -1.28817646
C        2.53599749       2.33522017       1.06063867       0.00134753      -0.00130266       0.00109040
H        0.56563942       1.91127528       1.91576117      -0.00109274      -0.00442792       0.00030624
C        1.62475536       1.17069610      -1.24016398       0.32231015       0.46317561       0.61969243
O       -0.51163241       0.72066386      -0.30881962       1.55297996       2.07103243       0.86402675
N        1.13494935       0.57733185      -2.37685608       0.61900395       0.29172442      -0.76418147
N        2.86865915       1.63574518      -1.22763180      -0.00153013      -0.00081080      -0.00314472
H        0.13173423       0.55364526      -2.47372930       0.40673149       0.57015524      -0.31035664
H        1.65251354       0.81700594      -3.21167335       0.00084297      -0.00369679       0.00217705
C        3.29974345       2.19830962      -0.08739782      -0.00315786      -0.00227000      -0.00244523
H        4.32257853       2.57097334      -0.10950802      -0.00621857      -0.00141975      -0.00458100
H        2.94826687       2.81462061       1.94249485       0.00170811      -0.00419657       0.00392225
C       -0.54126455      -0.58371951      -0.76748102      -1.82120985      -2.23499655       1.00530125
C       -1.83981462      -1.18067408      -0.21462771       0.34871629      -0.16678369      -0.31690309
H        0.33618765      -1.15111145      -0.43228412       0.00025554      -0.00004765       0.00101165
H       -0.61652050      -0.70754632      -1.84828938       0.00311076      -0.00204029       0.00135300
C       -2.07724705      -1.25707640       1.15791085       0.00078509       0.00150282       0.00150140
C       -2.81281073      -1.64204873      -1.10203499       0.01670510      -0.03272428       0.17547520
C       -3.26526161      -1.79775705       1.63587506      -0.00068478       0.00091464       0.00235722
H       -1.32687055      -0.88308348       1.85154751       0.00235886       0.00102338      -0.00162044
C       -4.23101124      -2.26468860       0.74430725      -0.00088034       0.00048983       0.00390582
H       -3.44186721      -1.85748882       2.70700977       0.00201801       0.00277304       0.00344177
C       -4.00500261      -2.18482751      -0.62561007      -0.00100035       0.00009643       0.00068148
H       -5.15939050      -2.68747953       1.12008227      -0.00201947       0.00152166       0.00167941
H       -4.75729109      -2.54124530      -1.32505086      -0.00004395       0.00113231       0.00167713
H       -2.63830423      -1.57669195      -2.17482220      -0.00079264      -0.00105611       0.00196838
27
Lattice="50.0 0.0 0.0 0.0 50.0 0.0 0.0 0.0 50.0" Properties=species:S:1:pos:R:3:forces:R:3 energy=-17660.741281820596 dihedrals="_JSON [55.0, 150.0, 125.0]" pbc="F F F"
C        1.22379118       1.83942875       1.05461234       0.00223314      -0.00115789      -0.00005315
C        0.79020184       1.25014992      -0.10238045      -1.43825001      -0.94449403      -1.28749576
C        2.53555846       2.33660321       1.06010049       0.00144836      -0.00145720       0.00104002
H        0.56561849       1.91269532       1.91555185      -0.00127380      -0.00463090       0.00028341
C        1.62475536       1.17069610      -1.24016398       0.31984923       0.46471169       0.61866179
O       -0.51163241       0.72066386      -0.30881962       1.57285714       2.06263128       0.84920346
N        1.13494935       0.57733185      -2.37685608       0.61918935       0.29015341      -0.76413308
N        2.86847764       1.63621282      -1.22780878      -0.00149508      -0.00090721      -0.00318524
H        0.13173423       0.55364526      -2.47372930       0.40530570       0.57093436      -0.31092132
H        1.65233956       0.81737291      -3.21168165       0.00089743      -0.00383701       0.00222004
C        3.29937238       2.19945027      -0.08786362      -0.00324021      -0.00246251      -0.00235673
H        4.32202193       2.57259697      -0.11016991      -0.00616786      -0.00167681      -0.00456323
H        2.94753604       2.81670618       1.94169846       0.00180281      -0.00439452       0.00407864
C       -0.54126455      -0.58371951      -0.76748102      -1.83931817      -2.18696286       1.01959527
C       -1.83981462      -1.18067408      -0.21462771       0.35597234      -0.22647215      -0.30443971
H        0.33595566      -1.15126830      -0.43157171       0.00014373      -0.00015671       0.00122557
H       -0.61555160      -0.70849068      -1.84823226       0.00340591      -0.00234702       0.00145704
C       -2.12615589      -1.15941572       1.15045821       0.00052441       0.00184967       0.00136283
C       -2.75712206      -1.75627846      -1.09457449       0.00920775      -0.01975470       0.16544648
C       -3.30688125      -1.71562974       1.62889688      -0.00106115       0.00135135       0.00209210
H       -1.42086062      -0.69531379       1.83647305       0.00211640       0.00127857      -0.00167991
C       -4.21608373      -2.29747527       0.74565723      -0.00121209       0.00108291       0.00374607
H       -3.52172466      -1.69755444       2.69455807       0.00147076       0.00371159       0.00314589
C       -3.94110893      -2.31587026      -0.61753263      -0.00110817       0.00023628       0.00049775
H       -5.13870718      -2.73215434       1.12202961      -0.00242443       0.00204653       0.00134974
H       -4.64945389      -2.76144685      -1.31174559      -0.00008749       0.00142391       0.00136584
H       -2.54544824      -1.76759557      -2.16266253      -0.00078599      -0.00070003       0.00205620
27
Lattice="50.0 0.0 0.0 0.0 50.0 0.0 0.0 0.0 50.0" Properties=species:S:1:pos:R:3:forces:R:3 energy=-17660.746101738816 dihedrals="_JSON [55.0, 150.0, 131.0]" pbc="F F F"
C        1.22338252       1.84077036       1.05408136       0.00230179      -0.00128568      -0.00005545
C        0.79020184       1.25014992      -0.10238045      -1.43417463      -0.93941493      -1.28660249
C        2.53474946       2.33891606       1.05922443       0.00161824      -0.00160902       0.00127271
H        0.56541361       1.91476597       1.91515480      -0.00160141      -0.00511558       0.00031162
C        1.62475536       1.17069610      -1.24016398       0.31661000       0.46760366       0.61808550
O       -0.51163241       0.72066386      -0.30881962       1.59444027       2.05248664       0.83058350
N        1.13494935       0.57733185      -2.37685608       0.62036138       0.28845569      -0.76544435
N        2.86817589       1.63701839      -1.22809132      -0.00153643      -0.00111595      -0.00324918
H        0.13173423       0.55364526      -2.47372930       0.40394216       0.57142726      -0.31098172
H        1.65200917       0.81816040      -3.21167899       0.00109123      -0.00455270       0.00241997
C        3.29871001       2.20137562      -0.08859052      -0.00318167      -0.00283490      -0.00254354
H        4.32105520       2.57534339      -0.11117795      -0.00629643      -0.00214082      -0.00468749
H        2.94623295       2.82021839       1.94038838       0.00194886      -0.00480170       0.00427940
C       -0.54126455      -0.58371951      -0.76748102      -1.86322336      -2.13681848       1.02663408
C       -1.83981462      -1.18067408      -0.21462771       0.36804058      -0.28925443      -0.26774061
H        0.33548420      -1.15174501      -0.43089704       0.00009899      -0.00026035       0.00141860
H       -0.61479513      -0.70913104      -1.84821541       0.00379120      -0.00271148       0.00153414
C       -2.17707120      -1.06589531       1.13393479       0.00024980       0.00212513       0.00119807
C       -2.69773448      -1.86712149      -1.07476906       0.00071064      -0.00445678       0.14314522
C       -3.34929983      -1.63756606       1.61574024      -0.00145658       0.00181275       0.00178984
H       -1.51929005      -0.51558637       1.80261194       0.00211305       0.00142061      -0.00202276
C       -4.19843923      -2.32994227       0.75315603      -0.00168333       0.00173758       0.00355316
H       -3.60403353      -1.54480623       2.66867599       0.00099931       0.00452494       0.00278712
C       -3.87225846      -2.44285060      -0.59425096      -0.00124254       0.00035807       0.00028840
H       -5.11422279      -2.77648022       1.13233170      -0.00303262       0.00284609       0.00087118
H       -4.53381764      -2.97448635      -1.27390051      -0.00023597       0.00189822       0.00097959
H       -2.44678463      -1.95284112      -2.13102586      -0.00065253      -0.00032381       0.00217549
27
Lattice="50.0 0.0 0.0 0.0 50.0 0.0 0.0 0.0 50.0" Properties=species:S:1:pos:R:3:forces:R:3 energy=-17660.750775523567 dihedrals="_JSON [55.0, 150.0, 137.0]" pbc="F F F"
C        1.22490314       1.83716948       1.05533428       0.00181463      -0.00092032       0.00007839
C        0.79020184       1.25014992      -0.10238045      -1.42490519      -0.94569947      -1.28302101
C        2.53717397       2.33288640       1.06129420       0.00110578      -0.00117377       0.00055511
H        0.56796024       1.90951316       1.91736999      -0.00138415      -0.00415586       0.00034490
C        1.62475536       1.17069610      -1.24016398       0.31631742       0.45983716       0.61469538
O       -0.51163241       0.72066386      -0.30881962       1.61278925       2.04505016       0.80015262
N        1.13494935       0.57733185      -2.37685608       0.61726267       0.29134596      -0.76032831
N        2.86890546       1.63499519      -1.22748522      -0.00148244      -0.00054307      -0.00295125
H        0.13173423       0.55364526      -2.47372930       0.40344583       0.57185825      -0.31457643
H        1.65253619       0.81666001      -3.21174925       0.00050564      -0.00282105       0.00207911
C        3.30059185       2.19643085      -0.08703537      -0.00345150      -0.00188383      -0.00205665
H        4.32374422       2.56814893      -0.10899574      -0.00592367      -0.00086333      -0.00437160
H        2.95004422       2.81066136       1.94372538       0.00128609      -0.00371006       0.00363133
C       -0.54126455      -0.58371951      -0.76748102      -1.87311360      -2.10017973       1.03628008
C       -1.83981462      -1.18067408      -0.21462771       0.35645631      -0.31315593      -0.21103545
H        0.33528491      -1.15206538      -0.43068682       0.00002203      -0.00031934       0.00155838
H       -0.61450942      -0.70956107      -1.84818457       0.00363419      -0.00260891       0.00135316
C       -2.23756992      -0.96560074       1.10468104       0.00042675       0.00149606       0.00122262
C       -2.63529864      -1.97336340      -1.04283571      -0.00095505      -0.00165705       0.10571879
C       -3.40783955      -1.54055736       1.58848890      -0.00088490       0.00083900       0.00173793
H       -1.63074983      -0.33220870       1.74673184       0.00209059       0.00046402      -0.00134707
C       -4.19369170      -2.33861420       0.75853560      -0.00131268       0.00140841       0.00334502
H       -3.71052872      -1.36591609       2.61809949       0.00153509       0.00317647       0.00283795
C       -3.80592730      -2.55399159      -0.55998838      -0.00115576       0.00024382       0.00035361
H       -5.10822794      -2.78658477       1.13902073      -0.00249240       0.00209099       0.00091362
H       -4.41752075      -3.16842715      -1.21623461      -0.00061473       0.00172767       0.00112772
H       -2.33821908      -2.13836966      -2.07766255      -0.00101621       0.00015373       0.00170205
27
Lattice="50.0 0.0 0.0 0.0 50.0 0.0 0.0 0.0 50.0" Properties=species:S:1:pos:R:3:forces:R:3 energy=-17660.753866526265 dihedrals="_JSON [55.0, 150.0, 143.0]" pbc="F F F"
C        1.22536657       1.83599396       1.05575603       0.00168430      -0.00083612       0.00002694
C        0.79020184       1.25014992      -0.10238045      -1.41907619      -0.94785892      -1.28015229
C        2.53776350       2.33131246       1.06184323       0.00091339      -0.00105499       0.00053161
H        0.56912530       1.90739314       1.91841330      -0.00139454      -0.00383116       0.00040792
C        1.62475536       1.17069610      -1.24016398       0.31348925       0.45908261       0.61226237
O       -0.51163241       0.72066386      -0.30881962       1.63636348       2.03490256       0.76580777
N        1.13494935       0.57733185      -2.37685608       0.61705732       0.29160499      -0.75814651
N        2.86900910       1.63467670      -1.22737016      -0.00145516      -0.00043983      -0.00279164
H        0.13173423       0.55364526      -2.47372930       0.40280266       0.57170597      -0.31631557
H        1.65264989       0.81627727      -3.21177990       0.00031517      -0.00225935       0.00197404
C        3.30095586       2.19540989      -0.08670833      -0.00333907      -0.00170706      -0.00202372
H        4.32422140       2.56678991      -0.10858505      -0.00572721      -0.00069348      -0.00420414
H        2.95100363       2.80803049       1.94466820       0.00111220      -0.00344083       0.00337727
C       -0.54126455      -0.58371951      -0.76748102      -1.88970040      -2.05980644       1.04252876
C       -1.83981462      -1.18067408      -0.21462771       0.34689791      -0.34290457      -0.13818256
H        0.33476837      -1.15273727      -0.43042531      -0.00000312      -0.00033546       0.00155614
H       -0.61444762      -0.70971202      -1.84819338       0.00360555      -0.00262203       0.00129225
C       -2.29857077      -0.87374192       1.06596551       0.00037323       0.00126949       0.00122413
C       -2.57049861      -2.07384019      -0.99912429       0.00033468      -0.00007171       0.06125126
C       -3.46517308      -1.45431659       1.55335463      -0.00080536       0.00054604       0.00161284
H       -1.74362931      -0.16392666       1.67317998       0.00195213      -0.00004527      -0.00087337
C       -4.18551758      -2.35157795       0.76752222      -0.00139625       0.00150991       0.00305220
H       -3.81564305      -1.20517411       2.55204124       0.00162456       0.00275717       0.00280660
C       -3.73563739      -2.66091850      -0.51233330      -0.00115904       0.00015163       0.00015374
H       -5.09697569      -2.80359045       1.15059405      -0.00251302       0.00206449       0.00058411
H       -4.29508135      -3.35392787      -1.13602448      -0.00088214       0.00186343       0.00079131
H       -2.22621104      -2.31304810      -2.00461867      -0.00107434       0.00044897       0.00144855
27
Lattice="50.0 0.0 0.0 0.0 50.0 0.0 0.0 0.0 50.0" Properties=species:S:1:pos:R:3:forces:R:3 energy=-17660.755668813752 dihedrals="_JSON [55.0, 150.0, 149.0]" pbc="F F F"
C        1.22578837       1.83462448       1.05629089       0.00162743      -0.00069895      -0.00001344
C        0.79020184       1.25014992      -0.10238045      -1.41429109      -0.95149017      -1.27717087
C        2.53830716       2.32956226       1.06253309       0.00071259      -0.00096663       0.00041199
H        0.57020795       1.90471436       1.91954371      -0.00136208      -0.00342311       0.00048683
C        1.62475536       1.17069610      -1.24016398       0.31030413       0.45899182       0.61048095
O       -0.51163241       0.72066386      -0.30881962       1.66105354       2.02288697       0.72836808
N        1.13494935       0.57733185      -2.37685608       0.61746842       0.29214978      -0.75642046
N        2.86909744       1.63439481      -1.22719752      -0.00142363      -0.00039502      -0.00272843
H        0.13173423       0.55364526      -2.47372930       0.40226477       0.57125704      -0.31776673
H        1.65272416       0.81599479      -3.21180927       0.00021151      -0.00190037       0.00184851
C        3.30126481       2.19435938      -0.08626682      -0.00321656      -0.00152721      -0.00196354
H        4.32462541       2.56545444      -0.10802678      -0.00551391      -0.00056277      -0.00407028
H        2.95192941       2.80511654       1.94580195       0.00098229      -0.00315576       0.00314402
C       -0.54126455      -0.58371951      -0.76748102      -1.90294203      -2.02323746       1.04871449
C       -1.83981462      -1.18067408      -0.21462771       0.33212492      -0.35644380      -0.05826951
H        0.33419902      -1.15352625      -0.43035838      -0.00001444      -0.00028445       0.00148148
H       -0.61469213      -0.70958971      -1.84822374       0.00350017      -0.00258640       0.00125828
C       -2.36283282      -0.78552301       1.01598392       0.00034512       0.00111982       0.00124268
C       -2.50404436      -2.16745101      -0.94411371       0.00264449      -0.00876320       0.01205410
C       -3.52753886      -1.36863993       1.50643025      -0.00073361       0.00036669       0.00150607
H       -1.86015024      -0.00569566       1.58038412       0.00181646      -0.00017973      -0.00067684
C       -4.18105790      -2.35787492       0.77562893      -0.00145030       0.00171556       0.00286948
H       -3.92814849      -1.04818456       2.46515590       0.00159102       0.00275129       0.00279666
C       -3.66553006      -2.75753438      -0.45385783      -0.00114396       0.00007076       0.00006088
H       -5.09074105      -2.81164515       1.16081847      -0.00245848       0.00189690       0.00043248
H       -4.17129307      -3.52403787      -1.03602586      -0.00099035       0.00178669       0.00069784
H       -2.10953229      -2.47859789      -1.91095678      -0.00110642       0.00062172       0.00122529
27
Lattice="50.0 0.0 0.0 0.0 50.0 0.0 0.0 0.0 50.0" Properties=species:S:1:pos:R:3:forces:R:3 energy=-17660.75586209952 dihedrals="_JSON [55.0, 150.0, 155.0]" pbc="F F F"
C        1.22612592       1.83325962       1.05690433       0.00047635      -0.00129766      -0.00060858
C        0.79020184       1.25014992      -0.10238045      -1.41002898      -0.95497618      -1.27403178
C        2.53880910       2.32773460       1.06334145       0.00298683       0.00007811      -0.00046160
H        0.57092509       1.90185913       1.92059841       0.00025930      -0.00293357      -0.00064333
C        1.62475536       1.17069610      -1.24016398       0.31143980       0.45939949       0.60724801
O       -0.51163241       0.72066386      -0.30881962       1.68702969       2.01021085       0.69013648
N        1.13494935       0.57733185      -2.37685608       0.62171510       0.29389539      -0.75931397
N        2.86933447       1.63398844      -1.22705072      -0.00467282       0.00022291       0.00169552
H        0.13173423       0.55364526      -2.47372930       0.40209590       0.57050627      -0.31984836
H        1.65309329       0.81522938      -3.21199489      -0.00434675      -0.00272681       0.00856657
C        3.30165046       2.19317637      -0.08574303      -0.00414486      -0.00173211      -0.00080738
H        4.32521101       2.56390268      -0.10721008      -0.00760199      -0.00121582      -0.00433347
H        2.95284618       2.80220175       1.94711255      -0.00037873      -0.00447885       0.00016049
C       -0.54126455      -0.58371951      -0.76748102      -1.91828807      -1.98666256       1.06095466
C       -1.83981462      -1.18067408      -0.21462771       0.30633285      -0.35603356       0.02017506
H        0.33339729      -1.15433315      -0.43057699       0.00581174      -0.00393831       0.00384875
H       -0.61522211      -0.70921563      -1.84806961       0.00291233      -0.00274996      -0.00593495
C       -2.43020194      -0.70231579       0.95420887      -0.00240896      -0.00092261       0.00143813
C       -2.43666395      -2.25317024      -0.87840670       0.01383345      -0.02299919      -0.03439994
C       -3.59481063      -1.28586935       1.44615022      -0.00002527       0.00185721       0.00263222
H       -1.98060633       0.14090810       1.46890829       0.00297524       0.00158137       0.00064327
C       -4.18035374      -2.35930103       0.78093593      -0.00125728      -0.00031390      -0.00001398
H       -4.04777782      -0.89847152       2.35563011       0.00165891       0.00269138       0.00257312
C       -3.59620084      -2.84388525      -0.38619696      -0.00238582       0.00204754       0.00366726
H       -5.08933353      -2.81338898       1.16737216      -0.00268279       0.00168752       0.00027407
H       -4.04677220      -3.67821367      -0.91815034      -0.00209026      -0.00015371      -0.00062122
H       -1.98920928      -2.63238214      -1.79677555       0.00078507      -0.00104323      -0.00299503
27
Lattice="50.0 0.0 0.0 0.0 50.0 0.0 0.0 0.0 50.0" Properties=species:S:1:pos:R:3:forces:R:3 energy=-17660.75469233017 dihedrals="_JSON [55.0, 150.0, 161.0]" pbc="F F F"
C        1.22628904       1.83203895       1.05745490       0.00031544      -0.00124391      -0.00055657
C        0.79020184       1.25014992      -0.10238045      -1.40901032      -0.95978908      -1.27253552
C        2.53909881       2.32613118       1.06409832       0.00307408       0.00025915      -0.00050245
H        0.57136635       1.89923975       1.92141622       0.00025752      -0.00262828      -0.00056026
C        1.62475536       1.17069610      -1.24016398       0.30878672       0.45977028       0.60691829
O       -0.51163241       0.72066386      -0.30881962       1.71248187       1.99668287       0.65630187
N        1.13494935       0.57733185      -2.37685608       0.62294820       0.29448307      -0.75802060
N        2.86941311       1.63372952      -1.22677648      -0.00452232       0.00027584       0.00169177
H        0.13173423       0.55364526      -2.47372930       0.40193405       0.56963708      -0.32083935
H        1.65315843       0.81496462      -3.21202690      -0.00435028      -0.00258706       0.00846596
C        3.30182122       2.19220304      -0.08515165      -0.00418455      -0.00166330      -0.00092649
H        4.32547272       2.56266498      -0.10641324      -0.00740579      -0.00108355      -0.00429921
H        2.95343701       2.79957696       1.94827369      -0.00048074      -0.00424743       0.00002077
C       -0.54126455      -0.58371951      -0.76748102      -1.92520016      -1.95933928       1.07105956
C       -1.83981462      -1.18067408      -0.21462771       0.27383503      -0.34363042       0.08536925
H        0.33280439      -1.15532705      -0.43105165       0.00571820      -0.00373616       0.00351884
H       -0.61606777      -0.70854081      -1.84815011       0.00269866      -0.00264386      -0.00589395
C       -2.50011840      -0.62481827       0.88001745      -0.00224972      -0.00122008       0.00143736
C       -2.36909564      -2.33005872      -0.80272314       0.02877330      -0.04572010      -0.07662902
C       -3.66669127      -1.20660802       1.37104871      -0.00009515       0.00215683       0.00274981
H       -2.10299533       0.27474704       1.33840275       0.00237116       0.00164039       0.00105444
C       -4.18430175      -2.35550217       0.78113201      -0.00149197      -0.00068012      -0.00019745
H       -4.17371163      -0.75741428       2.22171396       0.00169857       0.00279129       0.00241922
C       -3.52913686      -2.91879362      -0.31095100      -0.00245009       0.00239758       0.00324711
H       -5.09420776      -2.80812974       1.16708598      -0.00255986       0.00157896       0.00018160
H       -3.92428504      -3.81427085      -0.78431763      -0.00201288      -0.00031998      -0.00067599
H       -1.86633316      -2.77288082      -1.66236468       0.00112101      -0.00114070      -0.00279902
27
Lattice="50.0 0.0 0.0 0.0 50.0 0.0 0.0 0.0 50.0" Properties=species:S:1:pos:R:3:forces:R:3 energy=-17660.752445946582 dihedrals="_JSON [55.0, 150.0, 167.0]" pbc="F F F"
C        1.22623437       1.83143600       1.05778414      -0.00019876      -0.00134348      -0.00037019
C        0.79020184       1.25014992      -0.10238045      -1.40971955      -0.96292815      -1.27215635
C        2.53911935       2.32529450       1.06454849       0.00349874       0.00033635      -0.00083728
H        0.57130088       1.89771034       1.92174436       0.00042900      -0.00250570      -0.00046804
C        1.62475536       1.17069610      -1.24016398       0.30629719       0.45974224       0.60670620
O       -0.51163241       0.72066386      -0.30881962       1.73913178       1.98636910       0.62889631
N        1.13494935       0.57733185      -2.37685608       0.62417747       0.29460690      -0.75701934
N        2.86945516       1.63355710      -1.22657853      -0.00409456       0.00058581       0.00206157
H        0.13173423       0.55364526      -2.47372930       0.40204784       0.56867083      -0.32159153
H        1.65320439       0.81477297      -3.21204823      -0.00423972      -0.00260667       0.00827779
C        3.30184903       2.19165189      -0.08475292      -0.00480853      -0.00174442      -0.00073761
H        4.32555315       2.56192041      -0.10584531      -0.00683345      -0.00075853      -0.00429582
H        2.95359883       2.79822158       1.94893580      -0.00056602      -0.00420569      -0.00004641
C       -0.54126455      -0.58371951      -0.76748102      -1.93195655      -1.93713152       1.08165059
C       -1.83981462      -1.18067408      -0.21462771       0.23607394      -0.32443135       0.13243128
H        0.33218282      -1.15644084      -0.43178068       0.00563193      -0.00353810       0.00319295
H       -0.61710791      -0.70761928      -1.84825598       0.00243800      -0.00253333      -0.00597776
C       -2.57116327      -0.55542429       0.79401332      -0.00203448      -0.00155892       0.00125268
C       -2.30207971      -2.39727405      -0.71789223       0.04947801      -0.07229553      -0.10392489
C       -3.74042193      -1.13515811       1.28239189      -0.00076518       0.00249174       0.00276910
H       -2.22656791       0.39378638       1.18956971       0.00220100       0.00135781       0.00111762
C       -4.19025864      -2.35053604       0.77741769      -0.00165145      -0.00128001      -0.00098062
H       -4.30209958      -0.63095720       2.06523342       0.00130742       0.00244396       0.00206375
C       -3.46364730      -2.98359003      -0.22812205      -0.00259739       0.00265557       0.00266019
H       -5.10140660      -2.80163675       1.16221529      -0.00269372       0.00139753      -0.00069125
H       -3.80325645      -3.93318176      -0.63436471      -0.00207490      -0.00041742      -0.00137315
H       -1.74291393      -2.89702601      -1.50893740       0.00152197      -0.00137902      -0.00260980
27
Lattice="50.0 0.0 0.0 0.0 50.0 0.0 0.0 0.0 50.0" Properties=species:S:1:pos:R:3:forces:R:3 energy=-17660.749553690126 dihedrals="_JSON [55.0, 150.0, 173.0]" pbc="F F F"
C        1.22589505       1.83147262       1.05789889      -0.00017293      -0.00135772      -0.00034521
C        0.79020184       1.25014992      -0.10238045      -1.41272663      -0.96431080      -1.27264287
C        2.53873516       2.32543677       1.06468917       0.00366121       0.00025531      -0.00100991
H        0.57069315       1.89725027       1.92161964       0.00060417      -0.00244047      -0.00041390
C        1.62475536       1.17069610      -1.24016398       0.30452124       0.46069962       0.60697179
O       -0.51163241       0.72066386      -0.30881962       1.75921743       1.97849535       0.61562137
N        1.13494935       0.57733185      -2.37685608       0.62593612       0.29415543      -0.75583767
N        2.86940316       1.63367156      -1.22643483      -0.00395459       0.00061382       0.00205642
H        0.13173423       0.55364526      -2.47372930       0.40251852       0.56741528      -0.32214109
H        1.65328723       0.81450909      -3.21206846      -0.00422409      -0.00258190       0.00822325
C        3.30158708       2.19185212      -0.08455484      -0.00497831      -0.00184411      -0.00069948
H        4.32523465       2.56226776      -0.10556726      -0.00665586      -0.00078973      -0.00428070
H        2.95310974       2.79842979       1.94908881      -0.00046977      -0.00427291       0.00002145
C       -0.54126455      -0.58371951      -0.76748102      -1.93567267      -1.92385148       1.09279997
C       -1.83981462      -1.18067408      -0.21462771       0.20347663      -0.30644676       0.14576445
H        0.33171445      -1.15757024      -0.43302668       0.00557967      -0.00337387       0.00283855
H       -0.61851533      -0.70636040      -1.84838419       0.00215579      -0.00239874      -0.00610780
C       -2.64285481      -0.49431892       0.69476788      -0.00189066      -0.00161876       0.00131933
C       -2.23635040      -2.45407980      -0.62484342       0.06850644      -0.09295383      -0.11427672
C       -3.81698325      -1.07058046       1.17651544      -0.00116523       0.00273380       0.00259981
H       -2.34866447       0.49712711       1.02071336       0.00186759       0.00146053       0.00104787
C       -4.20100958      -2.34190135       0.76443093      -0.00159116      -0.00156467      -0.00106136
H       -4.43387561      -0.51872705       1.88183452       0.00100012       0.00259463       0.00171945
C       -3.40242671      -3.03599424      -0.14149710      -0.00280680       0.00275361       0.00225914
H       -5.11562416      -2.78988875       1.14459761      -0.00255113       0.00104549      -0.00077579
H       -3.68833329      -4.03099446      -0.47364565      -0.00195435      -0.00078071      -0.00138592
H       -1.62001086      -3.00339624      -1.33668430       0.00176924      -0.00163641      -0.00226442
27
Lattice="50.0 0.0 0.0 0.0 50.0 0.0 0.0 0.0 50.0" Properties=species:S:1:pos:R:3:forces:R:3 energy=-17660.746677932297 dihedrals="_JSON [55.0, 150.0, 179.0]" pbc="F F F"
C        1.22400911       1.83555585       1.05655700       0.00009351      -0.00184571      -0.00020482
C        0.79020184       1.25014992      -0.10238045      -1.42135358      -0.95648722      -1.27658907
C        2.53575988       2.33240645       1.06240919       0.00414545      -0.00061215      -0.00084444
H        0.56779680       1.90275517       1.91933126       0.00106306      -0.00324637      -0.00015944
C        1.62475536       1.17069610      -1.24016398       0.30085853       0.46890689       0.60664468
O       -0.51163241       0.72066386      -0.30881962       1.77497800       1.97401078       0.61488555
N        1.13494935       0.57733185      -2.37685608       0.63053768       0.28934185      -0.75630038
N        2.86853588       1.63601104      -1.22705866      -0.00391979       0.00025983       0.00219981
H        0.13173423       0.55364526      -2.47372930       0.40331686       0.56582384      -0.32116591
H        1.65312174       0.81504855      -3.21203265      -0.00419565      -0.00313272       0.00847592
C        3.29926420       2.19760132      -0.08626908      -0.00464476      -0.00267944      -0.00040416
H        4.32193583       2.57065975      -0.10802271      -0.00620817      -0.00197192      -0.00414499
H        2.94854303       2.80933765       1.94544332       0.00013240      -0.00570280       0.00037275
C       -0.54126455      -0.58371951      -0.76748102      -1.94382939      -1.91779738       1.09744455
C       -1.83981462      -1.18067408      -0.21462771       0.19539676      -0.30058907       0.14540264
H        0.33113461      -1.15879327      -0.43422850       0.00578416      -0.00337146       0.00265257
H       -0.61967530      -0.70499141      -1.84854011       0.00200241      -0.00243377      -0.00666648
C       -2.71002917      -0.44614525       0.58919558      -0.00228881      -0.00148477       0.00090595
C       -2.17262786      -2.49985360      -0.52459615       0.07506556      -0.10386570      -0.11102763
C       -3.88721726      -1.02093501       1.06561030      -0.00197341       0.00314976       0.00158866
H       -2.46379101       0.57920431       0.84144995       0.00118093       0.00183869       0.00024297
C       -4.20828907      -2.33718917       0.75302599      -0.00162540      -0.00167167      -0.00137731
H       -4.55572170      -0.43212472       1.68930421       0.00013231       0.00326671       0.00048427
C       -3.34233140      -3.07906656      -0.04697230      -0.00296492       0.00271304       0.00195484
H       -5.12511524      -2.78360651       1.12968410      -0.00259299       0.00083603      -0.00114393
H       -3.57716601      -4.11033818      -0.29884024      -0.00151327      -0.00128033      -0.00129594
H       -1.50201762      -3.08815070      -1.15108594       0.00242253      -0.00197493      -0.00193066
27
Lattice="50.0 0.0 0.0 0.0 50.0 0.0 0.0 0.0 50.0" Properties=species:S:1:pos:R:3:forces:R:3 energy=-17660.744220297598 dihedrals="_JSON [55.0, 150.0, 185.0]" pbc="F F F"
C        1.22375789       1.83571950       1.05654870       0.00276189      -0.00129120      -0.00013322
C        0.79020184       1.25014992      -0.10238045      -1.42885019      -0.95475180      -1.27961339
C        2.53606028       2.33114984       1.06285507       0.00039155      -0.00160210       0.00079700
H        0.56704249       1.90398669       1.91871614      -0.00042859      -0.00519149       0.00155686
C        1.62475536       1.17069610      -1.24016398       0.30084064       0.46135917       0.61246268
O       -0.51163241       0.72066386      -0.30881962       1.77329274       1.98004387       0.62688785
N        1.13494935       0.57733185      -2.37685608       0.62761136       0.29077349      -0.75231529
N        2.86890972       1.63477421      -1.22643678      -0.00168561      -0.00058719      -0.00313852
H        0.13173423       0.55364526      -2.47372930       0.40426009       0.56543213      -0.32093564
H        1.65293673       0.81527716      -3.21188977       0.00023174      -0.00276915       0.00176356
C        3.29990834       2.19538285      -0.08533596      -0.00197640      -0.00121118      -0.00234444
H        4.32320898       2.56665907      -0.10645670      -0.00544945      -0.00018249      -0.00442334
H        2.94904482       2.80748108       1.94599987       0.00110627      -0.00381637       0.00343867
C       -0.54126455      -0.58371951      -0.76748102      -1.94567419      -1.92546497       1.09232822
C       -1.83981462      -1.18067408      -0.21462771       0.20999970      -0.30351540       0.11355802
H        0.33088324      -1.16006462      -0.43568725       0.00049783       0.00052054       0.00024295
H       -0.62100284      -0.70340296      -1.84895799       0.00277714      -0.00260415       0.00097993
C       -2.77445720      -0.40865789       0.47341393      -0.00106434       0.00117113       0.00061172
C       -2.11161024      -2.53409393      -0.41824876       0.07133837      -0.10235144      -0.08919843
C       -3.95534107      -0.98186803       0.94224519      -0.00181496      -0.00058810      -0.00038612
H       -2.57318101       0.64304058       0.64505616       0.00003024      -0.00051848      -0.00042356
C       -4.21645793      -2.33212125       0.73597625      -0.00288091       0.00231629       0.00036550
H       -4.67411365      -0.36511813       1.47658802      -0.00090750       0.00371695       0.00004001
C       -3.28609663      -3.11055938       0.05153019      -0.00072402      -0.00122155      -0.00055772
H       -5.13635307      -2.77664438       1.10733426      -0.00278210      -0.00000954      -0.00162503
H       -3.47323791      -4.16877531      -0.11410438      -0.00052572       0.00096641      -0.00089262
H       -1.38872613      -3.15141565      -0.95183819      -0.00037556       0.00137662       0.00095435
27
Lattice="50.0 0.0 0.0 0.0 50.0 0.0 0.0 0.0 50.0" Properties=species:S:1:pos:R:3:forces:R:3 energy=-17660.742159013065 dihedrals="_JSON [55.0, 150.0, 191.0]" pbc="F F F"
C        1.22421385       1.83431782       1.05709236       0.00210664      -0.00083069      -0.00017354
C        0.79020184       1.25014992      -0.10238045      -1.43265211      -0.95827982      -1.28146603
C        2.53651406       2.32978877       1.06336153       0.00040804      -0.00150270       0.00059652
H        0.56763719       1.90117551       1.91942748      -0.00060854      -0.00321599       0.00122090
C        1.62475536       1.17069610      -1.24016398       0.30153648       0.46365439       0.61080173
O       -0.51163241       0.72066386      -0.30881962       1.76191813       1.99553375       0.64914861
N        1.13494935       0.57733185      -2.37685608       0.62690123       0.29047201      -0.74991497
N        2.86888349       1.63486009      -1.22648194      -0.00153800      -0.00048440      -0.00271066
H        0.13173423       0.55364526      -2.47372930       0.40560049       0.56377356      -0.32154338
H        1.65322318       0.81441945      -3.21193651       0.00018271      -0.00195657       0.00180451
C        3.30000180       2.19508895      -0.08521807      -0.00232462      -0.00150440      -0.00197344
H        4.32310273       2.56690192      -0.10657098      -0.00508752      -0.00079095      -0.00383718
H        2.94974262       2.80537532       1.94680942       0.00127338      -0.00389369       0.00302956
C       -0.54126455      -0.58371951      -0.76748102      -1.94424333      -1.94283373       1.10674746
C       -1.83981462      -1.18067408      -0.21462771       0.23066418      -0.31721268       0.03557286
H        0.33088723      -1.16090886      -0.43767277       0.00037599       0.00016971      -0.00011869
H       -0.62276331      -0.70191903      -1.84908652       0.00196849      -0.00191988       0.00069415
C       -2.83957909      -0.38318621       0.33996670      -0.00044055       0.00132159       0.00110887
C       -2.05396607      -2.55642566      -0.30696642       0.06057158      -0.08739037      -0.05448563
C       -4.02884960      -0.95477198       0.78841505      -0.00105426      -0.00017032       0.00105302
H       -2.68193575       0.68664304       0.42547885       0.00104171      -0.00033798       0.00044227
C       -4.23386330      -2.32729311       0.69284043      -0.00231024       0.00232024       0.00135376
H       -4.79963988      -0.31930088       1.21805678       0.00008619       0.00371559       0.00148155
C       -3.23794771      -3.13039411       0.14265110      -0.00069647      -0.00081844       0.00018990
H       -5.16162952      -2.76965629       1.04681119      -0.00178117       0.00020728       0.00061047
H       -3.38100560      -4.20559947       0.06660858      -0.00093560       0.00111998      -0.00008719
H       -1.27893628      -3.19204452      -0.73505511      -0.00096283       0.00085450       0.00045457
27
Lattice="50.0 0.0 0.0 0.0 50.0 0.0 0.0 0.0 50.0" Properties=species:S:1:pos:R:3:forces:R:3 energy=-17660.739591764373 dihedrals="_JSON [55.0, 150.0, 197.0]" pbc="F F F"
C        1.22382262       1.83525391       1.05678512       0.00212746      -0.00093721      -0.00010986
C        0.79020184       1.25014992      -0.10238045      -1.43997440      -0.95444047      -1.28572171
C        2.53597042       2.33113790       1.06285901       0.00071149      -0.00162225       0.00059057
H        0.56682664       1.90273095       1.91871923      -0.00063137      -0.00353671       0.00117046
C        1.62475536       1.17069610      -1.24016398       0.30378624       0.46425350       0.61291283
O       -0.51163241       0.72066386      -0.30881962       1.73998684       2.01600077       0.67570896
N        1.13494935       0.57733185      -2.37685608       0.62778051       0.29072132      -0.75160342
N        2.86879535       1.63514020      -1.22659976      -0.00148099      -0.00053155      -0.00281133
H        0.13173423       0.55364526      -2.47372930       0.40703212       0.56317481      -0.32090887
H        1.65316067       0.81461755      -3.21192718       0.00041180      -0.00258228       0.00193227
C        3.29966594       2.19601361      -0.08553601      -0.00258534      -0.00177734      -0.00204344
H        4.32263841       2.56819999      -0.10697305      -0.00519443      -0.00099608      -0.00400106
H        2.94888056       2.80760512       1.94598456       0.00147809      -0.00423302       0.00327822
C       -0.54126455      -0.58371951      -0.76748102      -1.95210281      -1.96359849       1.09949402
C       -1.83981462      -1.18067408      -0.21462771       0.29356570      -0.34776286      -0.00859764
H        0.33047186      -1.16177754      -0.43854924       0.00033222       0.00018030      -0.00029066
H       -0.62323682      -0.70071187      -1.84926984       0.00188470      -0.00196099       0.00070971
C       -2.89245277      -0.37424204       0.21540413      -0.00027525       0.00139061       0.00130485
C       -2.00032691      -2.56660411      -0.19196835       0.02857491      -0.05919105      -0.02889625
C       -4.08293856      -0.94837607       0.65596320      -0.00094473       0.00022001       0.00163764
H       -2.77389328       0.70441659       0.21272042       0.00177621      -0.00020498       0.00089468
C       -4.23618230      -2.33137963       0.67470254      -0.00235049       0.00213647       0.00152448
H       -4.89601442      -0.30764445       0.98895602       0.00027423       0.00382700       0.00203316
C       -3.18724339      -3.14232554       0.24926016      -0.00062261      -0.00066793       0.00041772
H       -5.16580288      -2.77526498       1.02185934      -0.00148239       0.00014982       0.00127002
H       -3.29065837      -4.22463093       0.26547979      -0.00090070       0.00107872      -0.00014031
H       -1.18240248      -3.20701436      -0.52101995      -0.00117703       0.00090986       0.00024495
27
Lattice="50.0 0.0 0.0 0.0 50.0 0.0 0.0 0.0 50.0" Properties=species:S:1:pos:R:3:forces:R:3 energy=-17660.7363015254 dihedrals="_JSON [55.0, 150.0, 203.0]" pbc="F F F"
C        1.22335156       1.83656784       1.05632292       0.00271660      -0.00173260       0.00007751
C        0.79020184       1.25014992      -0.10238045      -1.44861341      -0.94620312      -1.29102456
C        2.53596720       2.33119321       1.06276080       0.00110818      -0.00141548       0.00070843
H        0.56552007       1.90625141       1.91741921      -0.00022691      -0.00636627       0.00172650
C        1.62475536       1.17069610      -1.24016398       0.31064760       0.45636141       0.61881123
O       -0.51163241       0.72066386      -0.30881962       1.71087424       2.04075708       0.70277249
N        1.13494935       0.57733185      -2.37685608       0.62799631       0.29390416      -0.75453817
N        2.86926651       1.63395475      -1.22622337      -0.00169842      -0.00040190      -0.00332129
H        0.13173423       0.55364526      -2.47372930       0.40862526       0.56336066      -0.32046740
H        1.65311212       0.81486696      -3.21190523       0.00052457      -0.00386447       0.00212890
C        3.30030875       2.19440978      -0.08499713      -0.00314849      -0.00138886      -0.00265334
H        4.32396246       2.56482397      -0.10567241      -0.00623650       0.00007738      -0.00529204
H        2.94885425       2.80790014       1.94576165       0.00135459      -0.00388562       0.00371118
C       -0.54126455      -0.58371951      -0.76748102      -1.96257105      -1.98711464       1.07817149
C       -1.83981462      -1.18067408      -0.21462771       0.38657407      -0.38412290      -0.02771511
H        0.33013506      -1.16249898      -0.43934988       0.00036374       0.00061755       0.00031704
H       -0.62352703      -0.69938007      -1.84946833       0.00282731      -0.00281516       0.00080352
C       -2.93677381      -0.37815048       0.09505013      -0.00062880       0.00134110       0.00098496
C       -1.95128044      -2.56451776      -0.07451449      -0.02488884      -0.02262431      -0.01378382
C       -4.12612779      -0.95538671       0.53281210      -0.00136304      -0.00009309       0.00158544
H       -2.85203494       0.70030206       0.00344804       0.00105040      -0.00031816       0.00014905
C       -4.23309509      -2.33700659       0.66672549      -0.00251516       0.00164127       0.00183488
H       -4.97513389      -0.31955581       0.77235517      -0.00019791       0.00357514       0.00133759
C       -3.13922079      -3.14280756       0.36277778      -0.00025143      -0.00088984       0.00108495
H       -5.16296307      -2.78309661       1.01038078      -0.00119538      -0.00075740       0.00192095
H       -3.20825620      -4.22250699       0.47160024       0.00011601       0.00089319       0.00086099
H       -1.09685142      -3.19905345      -0.30701123      -0.00124354       0.00146488      -0.00019136
27
Lattice="50.0 0.0 0.0 0.0 50.0 0.0 0.0 0.0 50.0" Properties=species:S:1:pos:R:3:forces:R:3 energy=-17660.732132353955 dihedrals="_JSON [55.0, 150.0, 209.0]" pbc="F F F"
C        1.22328206       1.83706174       1.05612793       0.00291650      -0.00188663      -0.00009932
C        0.79020184       1.25014992      -0.10238045      -1.45438460      -0.94188811      -1.29540697
C        2.53600508       2.33141911       1.06255944       0.00115144      -0.00137592       0.00095889
H        0.56518826       1.90757460       1.91693725      -0.00048710      -0.00721445       0.00174480
C        1.62475536       1.17069610      -1.24016398       0.31545431       0.45441862       0.62259508
O       -0.51163241       0.72066386      -0.30881962       1.68164563       2.06610602       0.72888708
N        1.13494935       0.57733185      -2.37685608       0.62826598       0.29622671      -0.75842298
N        2.86941933       1.63363587      -1.22621418      -0.00201642      -0.00040760      -0.00354072
H        0.13173423       0.55364526      -2.47372930       0.41021262       0.56361830      -0.31943785
H        1.65294406       0.81532554      -3.21190129       0.00089788      -0.00488574       0.00254488
C        3.30053510       2.19411081      -0.08500389      -0.00347941      -0.00152376      -0.00305905
H        4.32436215       2.56412615      -0.10552137      -0.00702585       0.00014596      -0.00579667
H        2.94882352       2.80839925       1.94544967       0.00151230      -0.00394742       0.00382593
C       -0.54126455      -0.58371951      -0.76748102      -1.97433579      -2.01249446       1.05046862
C       -1.83981462      -1.18067408      -0.21462771       0.47450365      -0.41738004      -0.02575315
H        0.32969610      -1.16294884      -0.43934385       0.00039077       0.00038724       0.00041201
H       -0.62299158      -0.69843660      -1.84963663       0.00290058      -0.00301673       0.00056010
C       -2.97501845      -0.39491333      -0.02133299      -0.00062037       0.00141979       0.00086626
C       -1.90736402      -2.55018948       0.04410829      -0.07174329       0.00775520      -0.01224137
C       -4.16111420      -0.97591108       0.41856458      -0.00169885       0.00007310       0.00184048
H       -2.92222132       0.67456003      -0.20349988       0.00104073      -0.00015174       0.00011845
C       -4.22599875      -2.34450562       0.66908056      -0.00280353       0.00152563       0.00213797
H       -5.04107587      -0.35475115       0.56777078      -0.00036761       0.00376218       0.00126581
C       -3.09384517      -3.13230923       0.48228511      -0.00011834      -0.00091093       0.00151386
H       -5.15440956      -2.79359798       1.01277037      -0.00100623      -0.00076605       0.00304094
H       -3.13172275      -4.20019501       0.68367273       0.00052448       0.00091452       0.00138376
H       -1.02204483      -3.16878069      -0.09622254      -0.00132947       0.00149628      -0.00040684
27
Lattice="50.0 0.0 0.0 0.0 50.0 0.0 0.0 0.0 50.0" Properties=species:S:1:pos:R:3:forces:R:3 energy=-17660.727340335787 dihedrals="_JSON [55.0, 150.0, 215.0]" pbc="F F F"
C        1.22328573       1.83738109       1.05598036       0.00302006      -0.00194194      -0.00007918
C        0.79020184       1.25014992      -0.10238045      -1.45866089      -0.93900225      -1.29986219
C        2.53606236       2.33162167       1.06235818       0.00127845      -0.00131771       0.00100114
H        0.56500409       1.90845879       1.91659146      -0.00055892      -0.00768640       0.00174349
C        1.62475536       1.17069610      -1.24016398       0.31957334       0.45352631       0.62535382
O       -0.51163241       0.72066386      -0.30881962       1.65463823       2.08881184       0.75464628
N        1.13494935       0.57733185      -2.37685608       0.62856865       0.29829280      -0.76154008
N        2.86949075       1.63351180      -1.22629889      -0.00210126      -0.00047677      -0.00366362
H        0.13173423       0.55364526      -2.47372930       0.41203864       0.56390365      -0.31861880
H        1.65287822       0.81562189      -3.21187203       0.00105228      -0.00550129       0.00272633
C        3.30066094       2.19404365      -0.08512136      -0.00365615      -0.00161323      -0.00317142
H        4.32454722       2.56393816      -0.10560842      -0.00734466       0.00010461      -0.00605126
H        2.94887324       2.80879609       1.94515036       0.00155045      -0.00388395       0.00397436
C       -0.54126455      -0.58371951      -0.76748102      -1.98691113      -2.03813554       1.01355454
C       -1.83981462      -1.18067408      -0.21462771       0.55682773      -0.44095327      -0.00690121
H        0.32925325      -1.16329039      -0.43907906       0.00044940       0.00047042       0.00044991
H       -0.62224111      -0.69754264      -1.84979243       0.00293142      -0.00316756       0.00050444
C       -3.00730761      -0.42284137      -0.13366609      -0.00064031       0.00160289       0.00067339
C       -1.86905881      -2.52377625       0.16260036      -0.11591034       0.03003169      -0.01635609
C       -4.18904425      -1.00644086       0.31286385      -0.00189639       0.00019006       0.00187060
H       -2.98368901       0.62842068      -0.40776753       0.00125335      -0.00005201      -0.00000230
C       -4.21673143      -2.35019533       0.68058544      -0.00298087       0.00162709       0.00215920
H       -5.09513143      -0.40845211       0.37447925      -0.00048677       0.00382952       0.00107438
C       -3.05261701      -3.10902207       0.60631319      -0.00016087      -0.00072512       0.00182319
H       -5.14259900      -2.80181895       1.02781258      -0.00099948      -0.00060824       0.00362955
H       -3.06334575      -4.15600709       0.89973309       0.00062983       0.00120725       0.00163012
H       -0.95811313      -3.11793456       0.11040874      -0.00150379       0.00146713      -0.00056862
27
Lattice="50.0 0.0 0.0 0.0 50.0 0.0 0.0 0.0 50.0" Properties=species:S:1:pos:R:3:forces:R:3 energy=-17660.722105110126 dihedrals="_JSON [55.0, 150.0, 221.0]" pbc="F F F"
C        1.22334889       1.83760318       1.05585840       0.00316645      -0.00199646      -0.00010407
C        0.79020184       1.25014992      -0.10238045      -1.46155039      -0.93697968      -1.30346738
C        2.53620407       2.33166792       1.06219887       0.00140569      -0.00119026       0.00111841
H        0.56492864       1.90920322       1.91631991      -0.00057789      -0.00814870       0.00167389
C        1.62475536       1.17069610      -1.24016398       0.32357245       0.45262416       0.62800588
O       -0.51163241       0.72066386      -0.30881962       1.62499758       2.10697581       0.77973219
N        1.13494935       0.57733185      -2.37685608       0.62892508       0.30062482      -0.76485567
N        2.86957396       1.63335674      -1.22638228      -0.00218602      -0.00056430      -0.00381911
H        0.13173423       0.55364526      -2.47372930       0.41386393       0.56419017      -0.31766113
H        1.65280126       0.81597382      -3.21183462       0.00120643      -0.00612431       0.00289035
C        3.30084571       2.19386212      -0.08521603      -0.00383490      -0.00169588      -0.00336809
H        4.32481698       2.56357331      -0.10566995      -0.00778754       0.00007374      -0.00625681
H        2.94905420       2.80893356       1.94492532       0.00155660      -0.00373403       0.00415146
C       -0.54126455      -0.58371951      -0.76748102      -1.99823836      -2.06428776       0.96849190
C       -1.83981462      -1.18067408      -0.21462771       0.63633023      -0.45272339       0.02358022
H        0.32890025      -1.16347331      -0.43873777       0.00051408       0.00059560       0.00048251
H       -0.62149117      -0.69664089      -1.84992662       0.00293176      -0.00330083       0.00048846
C       -3.03345658      -0.46063404      -0.24136873      -0.00067813       0.00174950       0.00046170
C       -1.83678450      -2.48556746       0.27966348      -0.15667353       0.04536537      -0.02245637
C       -4.21057278      -1.04462857       0.21545452      -0.00208166       0.00052292       0.00172144
H       -3.03468227       0.56292173      -0.60765682       0.00168204       0.00006528      -0.00029250
C       -4.20663640      -2.35166882       0.69982262      -0.00322784       0.00177325       0.00192572
H       -5.13793994      -0.47735422       0.19297549      -0.00068006       0.00413785       0.00069872
C       -3.01667659      -3.07193595       0.73301301      -0.00030495      -0.00048343       0.00189594
H       -5.12949062      -2.80440474       1.05358047      -0.00107471      -0.00020466       0.00393330
H       -3.00460851      -4.08910140       1.11722305       0.00049142       0.00146649       0.00175299
H       -0.90518924      -3.04789659       0.31119010      -0.00174776       0.00126870      -0.00072393
27
Lattice="50.0 0.0 0.0 0.0 50.0 0.0 0.0 0.0 50.0" Properties=species:S:1:pos:R:3:forces:R:3 energy=-17660.716935357348 dihedrals="_JSON [55.0, 150.0, 227.0]" pbc="F F F"
C        1.22355945       1.83755272       1.05576769      -0.00048620      -0.00225928       0.00310686
C        0.79020184       1.25014992      -0.10238045      -1.46311466      -0.93743394      -1.30733542
C        2.53643503       2.33143053       1.06212233       0.00172862      -0.00115873       0.00174150
H        0.56507246       1.90939488       1.91619201      -0.00016292      -0.00827048       0.00100887
C        1.62475536       1.17069610      -1.24016398       0.32143224       0.45025651       0.63035520
O       -0.51163241       0.72066386      -0.30881962       1.59692235       2.11908821       0.80309309
N        1.13494935       0.57733185      -2.37685608       0.62531041       0.30174983      -0.76323581
N        2.86952459       1.63322030      -1.22646738       0.00118490      -0.00040821      -0.00594912
H        0.13173423       0.55364526      -2.47372930       0.41549920       0.56445678      -0.31610536
H        1.65250914       0.81665109      -3.21163985       0.00556626      -0.00544524      -0.00359265
C        3.30092235       2.19353131      -0.08530550      -0.00261603      -0.00059626      -0.00338025
H        4.32485681       2.56306490      -0.10589251      -0.00439039       0.00144267      -0.00577164
H        2.94938392       2.80854029       1.94486336       0.00202530      -0.00307470       0.00461361
C       -0.54126455      -0.58371951      -0.76748102      -2.00420005      -2.09392319       0.91363597
C       -1.83981462      -1.18067408      -0.21462771       0.70270434      -0.44839190       0.06362049
H        0.32879770      -1.16352914      -0.43829190      -0.00351441       0.00315955      -0.00115690
H       -0.62077779      -0.69584896      -1.85021283       0.00295042      -0.00275994       0.00668798
C       -3.05389140      -0.50733305      -0.34378964       0.00064826      -0.00063236       0.00113997
C       -1.81089467      -2.43598172       0.39401508      -0.19112182       0.05006803      -0.03092570
C       -4.22675551      -1.08889897       0.12620616      -0.00018439       0.00186812       0.00109699
H       -3.07536322       0.47902193      -0.80137508       0.00152815      -0.00011861       0.00021278
C       -4.19715819      -2.34760591       0.72515259      -0.00103918       0.00151993       0.00164059
H       -5.17070811      -0.55911524       0.02365329      -0.00115755       0.00431157       0.00084736
C       -2.98703128      -3.02080655       0.86011780       0.00029337       0.00196758       0.00042960
H       -5.11688820      -2.79958507       1.08788957      -0.00172004       0.00044998       0.00381972
H       -2.95666799      -3.99972001       1.33257336      -0.00007014       0.00185292       0.00146245
H       -0.86334939      -2.96026868       0.50403045      -0.00401604       0.00228116      -0.00106016
27
Lattice="50.0 0.0 0.0 0.0 50.0 0.0 0.0 0.0 50.0" Properties=species:S:1:pos:R:3:forces:R:3 energy=-17660.712299082184 dihedrals="_JSON [55.0, 150.0, 233.0]" pbc="F F F"
C        1.22360443       1.83778119       1.05563686      -0.00043112      -0.00228139       0.00310842
C        0.79020184       1.25014992      -0.10238045      -1.46376324      -0.93761972      -1.30867464
C        2.53648391       2.33169164       1.06193273       0.00178495      -0.00115749       0.00167981
H        0.56499889       1.90994772       1.91594933      -0.00005820      -0.00834099       0.00104145
C        1.62475536       1.17069610      -1.24016398       0.32412898       0.45001361       0.63132633
O       -0.51163241       0.72066386      -0.30881962       1.57508985       2.12620766       0.82579758
N        1.13494935       0.57733185      -2.37685608       0.62567860       0.30331986      -0.76494500
N        2.86953979       1.63322720      -1.22658362       0.00116890      -0.00040934      -0.00588596
H        0.13173423       0.55364526      -2.47372930       0.41729582       0.56453993      -0.31535322
H        1.65256776       0.81669908      -3.21159449       0.00550072      -0.00545226      -0.00352864
C        3.30096985       2.19363660      -0.08547041      -0.00264787      -0.00059191      -0.00333876
H        4.32490833       2.56316954      -0.10610725      -0.00437268       0.00146656      -0.00580550
H        2.94942055       2.80898576       1.94458677       0.00202836      -0.00302096       0.00458530
C       -0.54126455      -0.58371951      -0.76748102      -2.01250947      -2.12075964       0.86015185
C       -1.83981462      -1.18067408      -0.21462771       0.74926694      -0.43003308       0.10224101
H        0.32868626      -1.16339152      -0.43793575      -0.00340605       0.00324723      -0.00118775
H       -0.62033918      -0.69507045      -1.85028314       0.00276949      -0.00270920       0.00662844
C       -3.06909930      -0.56333588      -0.44164426       0.00062232      -0.00049723       0.00112997
C       -1.79167300      -2.37556232       0.50440231      -0.21067478       0.04984704      -0.03468028
C       -4.23845039      -1.13953182       0.04324048      -0.00031349       0.00191357       0.00075069
H       -3.10715901       0.37578854      -0.98943161       0.00158415      -0.00005693       0.00011954
C       -4.18917523      -2.33816947       0.75401105      -0.00117726       0.00156873       0.00119513
H       -5.19469702      -0.65405899      -0.13586594      -0.00137092       0.00431135       0.00025763
C       -2.96420099      -2.95590654       0.98537093       0.00013583       0.00195844       0.00005077
H       -5.10607929      -2.78719286       1.12742762      -0.00192522       0.00067253       0.00354439
H       -2.91978971      -3.88808051       1.54347506      -0.00030705       0.00188153       0.00105164
H       -0.83243050      -2.85555456       0.68882632      -0.00409757       0.00198213      -0.00126020
27
Lattice="50.0 0.0 0.0 0.0 50.0 0.0 0.0 0.0 50.0" Properties=species:S:1:pos:R:3:forces:R:3 energy=-17660.708909777415 dihedrals="_JSON [55.0, 150.0, 239.0]" pbc="F F F"
C        1.22349111       1.83800136       1.05558873       0.00250667      -0.00108757      -0.00016601
C        0.79020184       1.25014992      -0.10238045      -1.46221181      -0.94218206      -1.30637921
C        2.53530020       2.33499150       1.06082151       0.00152678      -0.00165104       0.00093331
H        0.56535649       1.90829194       1.91640808      -0.00081624      -0.00456821       0.00052013
C        1.62475536       1.17069610      -1.24016398       0.32484060       0.46498630       0.62434756
O       -0.51163241       0.72066386      -0.30881962       1.55700523       2.12583366       0.84591337
N        1.13494935       0.57733185      -2.37685608       0.63118087       0.30078073      -0.76609065
N        2.86869110       1.63580637      -1.22753876      -0.00153886      -0.00098750      -0.00331238
H        0.13173423       0.55364526      -2.47372930       0.41964565       0.56351705      -0.31573077
H        1.65318867       0.81560578      -3.21167285       0.00092656      -0.00424731       0.00232715
C        3.29928908       2.19851345      -0.08717173      -0.00296810      -0.00260062      -0.00246452
H        4.32193563       2.57175636      -0.10912779      -0.00601440      -0.00192365      -0.00471594
H        2.94755562       2.81412694       1.94284314       0.00205820      -0.00469467       0.00402192
C       -0.54126455      -0.58371951      -0.76748102      -2.01950592      -2.14856273       0.81513355
C       -1.83981462      -1.18067408      -0.21462771       0.77984728      -0.40176425       0.13671721
H        0.32849428      -1.16296078      -0.43721378       0.00059155       0.00078113      -0.00062004
H       -0.61971715      -0.69471824      -1.85013159       0.00132340      -0.00219869       0.00072887
C       -3.07886206      -0.62772464      -0.53427016      -0.00054093       0.00236365       0.00008626
C       -1.77933007      -2.30497121       0.60961573      -0.21815713       0.04463400      -0.03432093
C       -4.24590986      -1.19564159      -0.03420464      -0.00189722       0.00190525       0.00099714
H       -3.12796195       0.25482091      -1.16890924       0.00246275       0.00123031       0.00014416
C       -4.18352195      -2.32299891       0.78398361      -0.00340266       0.00219815       0.00018340
H       -5.21010747      -0.76079638      -0.28592103      -0.00083985       0.00521316      -0.00017992
C       -2.94888482      -2.87774309       1.10624025      -0.00098544       0.00012080       0.00079508
H       -5.09822847      -2.76676305       1.16896713      -0.00187152       0.00133078       0.00228213
H       -2.89527790      -3.75507538       1.74640306      -0.00106743       0.00151344      -0.00002903
H       -0.81262025      -2.73509652       0.86401445      -0.00209803       0.00005990      -0.00112183
27
Lattice="50.0 0.0 0.0 0.0 50.0 0.0 0.0 0.0 50.0" Properties=species:S:1:pos:R:3:forces:R:3 energy=-17660.706715140193 dihedrals="_JSON [55.0, 150.0, 245.0]" pbc="F F F"
C        1.22370277       1.83780043       1.05560957       0.00245427      -0.00105991      -0.00018709
C        0.79020184       1.25014992      -0.10238045      -1.46109914      -0.94456244      -1.30486235
C        2.53561983       2.33455459       1.06090329       0.00144488      -0.00155986       0.00092367
H        0.56553547       1.90817901       1.91640715      -0.00071608      -0.00441170       0.00055483
C        1.62475536       1.17069610      -1.24016398       0.32657424       0.46384107       0.62385236
O       -0.51163241       0.72066386      -0.30881962       1.54123008       2.12620556       0.86314121
N        1.13494935       0.57733185      -2.37685608       0.63058957       0.30174359      -0.76590766
N        2.86877196       1.63561134      -1.22756159      -0.00151418      -0.00091458      -0.00323172
H        0.13173423       0.55364526      -2.47372930       0.42071672       0.56347807      -0.31518880
H        1.65334364       0.81536448      -3.21163724       0.00079178      -0.00381478       0.00222611
C        3.29953140       2.19807426      -0.08712954      -0.00288945      -0.00245809      -0.00244024
H        4.32226708       2.57107201      -0.10907623      -0.00590681      -0.00174354      -0.00465705
H        2.94801121       2.81346521       1.94299089       0.00197279      -0.00449704       0.00387038
C       -0.54126455      -0.58371951      -0.76748102      -2.01959171      -2.17436799       0.77303849
C       -1.83981462      -1.18067408      -0.21462771       0.79749249      -0.36359588       0.15976309
H        0.32878886      -1.16238882      -0.43701321       0.00056799       0.00082732      -0.00047147
H       -0.61989529      -0.69442212      -1.85011186       0.00129596      -0.00215240       0.00073843
C       -3.08285413      -0.70115330      -0.62367014      -0.00066910       0.00211731      -0.00020443
C       -1.77400112      -2.22498182       0.70850262      -0.22258646       0.03416189      -0.03301276
C       -4.24944639      -1.26080708      -0.11283757      -0.00197033       0.00181632       0.00083484
H       -3.13687350       0.11683078      -1.33962691       0.00215674       0.00090316      -0.00019740
C       -4.18118138      -2.30778947       0.80523920      -0.00337489       0.00212414       0.00009660
H       -5.21696536      -0.88374137      -0.43502362      -0.00105643       0.00477543      -0.00080419
C       -2.94221317      -2.79012567       1.21630120      -0.00095306       0.00016975       0.00084897
H       -5.09490475      -2.74689222       1.19784021      -0.00191180       0.00152311       0.00235754
H       -2.88488684      -3.60606629       1.93277268      -0.00102331       0.00166989       0.00017182
H       -0.80401888      -2.59852200       1.03068357      -0.00202474      -0.00021840      -0.00125317
27
Lattice="50.0 0.0 0.0 0.0 50.0 0.0 0.0 0.0 50.0" Properties=species:S:1:pos:R:3:forces:R:3 energy=-17660.70596849018 dihedrals="_JSON [55.0, 150.0, 251.0]" pbc="F F F"
C        1.22380669       1.83786664       1.05553465       0.00238065      -0.00096312      -0.00006974
C        0.79020184       1.25014992      -0.10238045      -1.45966682      -0.94704472      -1.30250156
C        2.53569253       2.33475533       1.06077409       0.00146588      -0.00160426       0.00061851
H        0.56561007       1.90832941       1.91631666      -0.00066388      -0.00415870       0.00051446
C        1.62475536       1.17069610      -1.24016398       0.32704382       0.46424392       0.62254550
O       -0.51163241       0.72066386      -0.30881962       1.52832964       2.12294844       0.87698657
N        1.13494935       0.57733185      -2.37685608       0.63029353       0.30176944      -0.76585437
N        2.86871731       1.63577636      -1.22769503      -0.00149699      -0.00095656      -0.00309278
H        0.13173423       0.55364526      -2.47372930       0.42120562       0.56347247      -0.31439414
H        1.65343789       0.81527485      -3.21160542       0.00052341      -0.00350096       0.00239419
C        3.29951178       2.19834260      -0.08732405      -0.00298606      -0.00246159      -0.00207745
H        4.32217295       2.57153034      -0.10941095      -0.00568623      -0.00184441      -0.00452361
H        2.94809330       2.81375649       1.94281356       0.00189601      -0.00436152       0.00377554
C       -0.54126455      -0.58371951      -0.76748102      -2.01523708      -2.19969821       0.73954226
C       -1.83981462      -1.18067408      -0.21462771       0.80042723      -0.31896514       0.17093660
H        0.32923506      -1.16159132      -0.43673405       0.00062496       0.00074495      -0.00022045
H       -0.62012548      -0.69452055      -1.85004892       0.00131988      -0.00215221       0.00056218
C       -3.08089325      -0.78248249      -0.70709660      -0.00096200       0.00203121      -0.00027823
C       -1.77574454      -2.13647052       0.79997954      -0.21860283       0.02002449      -0.02741874
C       -4.24832105      -1.33322686      -0.18768208      -0.00190423       0.00173135       0.00105876
H       -3.13388973      -0.03632058      -1.49796846       0.00186580       0.00089300      -0.00003552
C       -4.18119051      -2.29096534       0.82277766      -0.00331385       0.00208105      -0.00004109
H       -5.21441760      -1.01995198      -0.57566622      -0.00130610       0.00472724      -0.00080942
C       -2.94357343      -2.69305933       1.31703675      -0.00093937       0.00009516       0.00087735
H       -5.09461962      -2.72485726       1.22181181      -0.00195911       0.00176175       0.00261697
H       -2.88768933      -3.44108219       2.10424058      -0.00084824       0.00171277       0.00025756
H       -0.80687056      -2.44786691       1.18539184      -0.00180363      -0.00052585      -0.00136933
27
Lattice="50.0 0.0 0.0 0.0 50.0 0.0 0.0 0.0 50.0" Properties=species:S:1:pos:R:3:forces:R:3 energy=-17660.706680901574 dihedrals="_JSON [55.0, 150.0, 257.0]" pbc="F F F"
C        1.22304377       1.84004901       1.05470571       0.00254436      -0.00128233      -0.00018412
C        0.79020184       1.25014992      -0.10238045      -1.46059334      -0.94480062      -1.30094873
C        2.53441999       2.33831689       1.05947790       0.00137696      -0.00192343       0.00128127
H        0.56441526       1.91165287       1.91506734      -0.00070237      -0.00462101       0.00087211
C        1.62475536       1.17069610      -1.24016398       0.32583812       0.46713248       0.62152601
O       -0.51163241       0.72066386      -0.30881962       1.51930321       2.11472714       0.88792860
N        1.13494935       0.57733185      -2.37685608       0.63097557       0.29945311      -0.76627674
N        2.86831381       1.63686255      -1.22808308      -0.00143264      -0.00110983      -0.00317270
H        0.13173423       0.55364526      -2.47372930       0.42099982       0.56355089      -0.31268146
H        1.65329039       0.81579829      -3.21153959       0.00084529      -0.00359980       0.00200592
C        3.29851682       2.20110862      -0.08831002      -0.00240368      -0.00273670      -0.00240405
H        4.32076174       2.57541420      -0.11081414      -0.00555209      -0.00222703      -0.00445017
H        2.94603865       2.81936798       1.94077008       0.00217845      -0.00496168       0.00397058
C       -0.54126455      -0.58371951      -0.76748102      -2.00598536      -2.22608404       0.71395830
C       -1.83981462      -1.18067408      -0.21462771       0.79037723      -0.26792446       0.17393988
H        0.32979877      -1.16061962      -0.43631360       0.00038303       0.00089628      -0.00010556
H       -0.62021873      -0.69503609      -1.84997762       0.00144743      -0.00223301       0.00093994
C       -3.07305825      -0.86990485      -0.78271673      -0.00083022       0.00159531      -0.00054402
C       -1.78454121      -2.04040706       0.88304425      -0.20854589       0.00548694      -0.01549448
C       -4.24247888      -1.41035628      -0.25592684      -0.00201584       0.00150756       0.00052134
H       -3.11911585      -0.20103736      -1.64053551       0.00188972       0.00050538      -0.00026487
C       -4.18356487      -2.27108968       0.83824427      -0.00341971       0.00171799      -0.00034724
H       -5.20249685      -1.16533256      -0.70347912      -0.00131476       0.00391715      -0.00163222
C       -2.95297394      -2.58670266       1.40835352      -0.00076138       0.00007176       0.00080608
H       -5.09744316      -2.69815793       1.24356851      -0.00200076       0.00167315       0.00230689
H       -2.90393480      -3.26051691       2.26035781      -0.00077366       0.00188458       0.00003745
H       -0.82120926      -2.28433574       1.32673109      -0.00182749      -0.00061576      -0.00158803
27
Lattice="50.0 0.0 0.0 0.0 50.0 0.0 0.0 0.0 50.0" Properties=species:S:1:pos:R:3:forces:R:3 energy=-17660.708413879074 dihedrals="_JSON [55.0, 150.0, 263.0]" pbc="F F F"
C        1.22418249       1.83746088       1.05559516       0.00238849      -0.00096774      -0.00020432
C        0.79020184       1.25014992      -0.10238045      -1.45660180      -0.95213403      -1.29661958
C        2.53639199       2.33356449       1.06112288       0.00098055      -0.00139304       0.00099743
H        0.56591583       1.90832821       1.91631100      -0.00097982      -0.00422254       0.00078726
C        1.62475536       1.17069610      -1.24016398       0.32844376       0.46023528       0.62193453
O       -0.51163241       0.72066386      -0.30881962       1.51258059       2.11193061       0.89312090
N        1.13494935       0.57733185      -2.37685608       0.62769097       0.30240131      -0.76556456
N        2.86897014       1.63509240      -1.22752728      -0.00149662      -0.00079016      -0.00332916
H        0.13173423       0.55364526      -2.47372930       0.42014309       0.56462552      -0.31274641
H        1.65341896       0.81539544      -3.21156292       0.00087062      -0.00331733       0.00185491
C        3.30015278       2.19694035      -0.08694987      -0.00264971      -0.00200203      -0.00247945
H        4.32316623       2.56917248      -0.10880502      -0.00582377      -0.00115669      -0.00473706
H        2.94905276       2.81203053       1.94333338       0.00182412      -0.00401749       0.00371135
C       -0.54126455      -0.58371951      -0.76748102      -1.99502735      -2.24102950       0.70811034
C       -1.83981462      -1.18067408      -0.21462771       0.76547630      -0.23375640       0.15458342
H        0.33037518      -1.15948356      -0.43553873       0.00021098       0.00085336       0.00007932
H       -0.62010365      -0.69625379      -1.84984513       0.00157566      -0.00226575       0.00109220
C       -3.05848704      -0.96990534      -0.85445753      -0.00095617       0.00136327      -0.00052472
C       -1.80029477      -1.93784392       0.95678669      -0.18804887      -0.00713050      -0.00194903
C       -4.22964020      -1.50724552      -0.32694536      -0.00205911       0.00174845       0.00085760
H       -3.09258331      -0.38338394      -1.77120507       0.00157566       0.00023045      -0.00015214
C       -4.18554287      -2.26528042       0.84068886      -0.00344960       0.00222834       0.00008094
H       -5.17803138      -1.34068340      -0.83166518      -0.00148324       0.00380356      -0.00161431
C       -2.96880082      -2.48081178       1.48372979      -0.00068802       0.00046747       0.00115884
H       -5.09936964      -2.69174866       1.24675839      -0.00222354       0.00274230       0.00301678
H       -2.93107466      -3.07596447       2.39295145      -0.00066487       0.00253663       0.00048424
H       -0.84773330      -2.10462478       1.45617058      -0.00160833      -0.00098338      -0.00194933
27
Lattice="50.0 0.0 0.0 0.0 50.0 0.0 0.0 0.0 50.0" Properties=species:S:1:pos:R:3:forces:R:3 energy=-17660.711494521747 dihedrals="_JSON [55.0, 150.0, 269.0]" pbc="F F F"
C        1.22405519       1.83789714       1.05541014       0.00238667      -0.00101323      -0.00019133
C        0.79020184       1.25014992      -0.10238045      -1.45564376      -0.95328014      -1.29435999
C        2.53618328       2.33424905       1.06089952       0.00095904      -0.00149748       0.00098001
H        0.56563272       1.90912597       1.91600033      -0.00093876      -0.00424095       0.00087682
C        1.62475536       1.17069610      -1.24016398       0.32768882       0.46030122       0.62059667
O       -0.51163241       0.72066386      -0.30881962       1.50973507       2.10277918       0.89656169
N        1.13494935       0.57733185      -2.37685608       0.62701934       0.30126961      -0.76486703
N        2.86888800       1.63529489      -1.22758568      -0.00143975      -0.00075983      -0.00326029
H        0.13173423       0.55364526      -2.47372930       0.41902359       0.56542435      -0.31215768
H        1.65340724       0.81545769      -3.21154705       0.00078936      -0.00303660       0.00178542
C        3.29997610       2.19745357      -0.08712491      -0.00261255      -0.00201287      -0.00239268
H        4.32291362       2.56987179      -0.10908008      -0.00565903      -0.00113833      -0.00462817
H        2.94869034       2.81314082       1.94295120       0.00183289      -0.00410413       0.00372578
C       -0.54126455      -0.58371951      -0.76748102      -1.97971615      -2.25881502       0.70702466
C       -1.83981462      -1.18067408      -0.21462771       0.73286454      -0.19678958       0.13238582
H        0.33099092      -1.15825389      -0.43460532       0.00010972       0.00079277       0.00032767
H       -0.61956762      -0.69779861      -1.84970839       0.00173214      -0.00233864       0.00114858
C       -3.03792398      -1.07280483      -0.91515800      -0.00100423       0.00107492      -0.00067452
C       -1.82283261      -1.82990483       1.02039890      -0.16658151      -0.01337068       0.01631075
C       -4.21152466      -1.60436998      -0.38582223      -0.00206885       0.00134037       0.00079006
H       -3.05475691      -0.57183315      -1.88184755       0.00132042      -0.00010975      -0.00009419
C       -4.18925617      -2.25339745       0.84565901      -0.00334312       0.00192091      -0.00023878
H       -5.14369897      -1.51758488      -0.93847829      -0.00147144       0.00296871      -0.00207749
C       -2.99226455      -2.36629500       1.55028200      -0.00064145       0.00041085       0.00118738
H       -5.10385059      -2.67555477       1.25449197      -0.00234621       0.00277968       0.00283910
H       -2.97129231      -2.87727162       2.50983965      -0.00062456       0.00263746       0.00043861
H       -0.88582163      -1.91639963       1.56751445      -0.00137021      -0.00119281      -0.00203690
27
Lattice="50.0 0.0 0.0 0.0 50.0 0.0 0.0 0.0 50.0" Properties=species:S:1:pos:R:3:forces:R:3 energy=-17660.715719723805 dihedrals="_JSON [55.0, 150.0, 275.0]" pbc="F F F"
C        1.22366131       1.83872018       1.05510903       0.00248091      -0.00116312      -0.00011598
C        0.79020184       1.25014992      -0.10238045      -1.45550640      -0.95344855      -1.29327422
C        2.53561498       2.33556232       1.06055284       0.00084110      -0.00182305       0.00092740
H        0.56489145       1.91045421       1.91542548      -0.00053867      -0.00428915       0.00113633
C        1.62475536       1.17069610      -1.24016398       0.32654899       0.46045637       0.61884053
O       -0.51163241       0.72066386      -0.30881962       1.50701301       2.09053300       0.89689294
N        1.13494935       0.57733185      -2.37685608       0.62687316       0.29973624      -0.76282016
N        2.86875389       1.63562610      -1.22760854      -0.00147264      -0.00069307      -0.00314806
H        0.13173423       0.55364526      -2.47372930       0.41790629       0.56624503      -0.31218052
H        1.65350934       0.81523244      -3.21153322       0.00053083      -0.00226780       0.00159473
C        3.29955210       2.19838438      -0.08733170      -0.00227100      -0.00189863      -0.00217623
H        4.32236023       2.57112001      -0.10939022      -0.00534029      -0.00105256      -0.00443240
H        2.94778232       2.81525406       1.94233165       0.00192755      -0.00442940       0.00361772
C       -0.54126455      -0.58371951      -0.76748102      -1.95806044      -2.28223099       0.70906213
C       -1.83981462      -1.18067408      -0.21462771       0.68999530      -0.14557722       0.11400012
H        0.33172663      -1.15691578      -0.43370926       0.00006493       0.00067895       0.00058729
H       -0.61876169      -0.69953758      -1.84957096       0.00182448      -0.00232074       0.00108148
C       -3.01270154      -1.17426223      -0.96362270      -0.00103170       0.00016993      -0.00088893
C       -1.85190780      -1.71777237       1.07318395      -0.14299798      -0.01843110       0.03393974
C       -4.19053826      -1.69494196      -0.43149078      -0.00162970      -0.00009691       0.00032428
H       -3.00768974      -0.75963589      -1.97054696       0.00107929      -0.00092669      -0.00024234
C       -4.19672407      -2.23088008       0.85285580      -0.00298783       0.00050059      -0.00097314
H       -5.10309267      -1.68569926      -1.02227956      -0.00111723       0.00064783      -0.00290032
C       -3.02419563      -2.24246960       1.60679495      -0.00046304      -0.00009083       0.00098940
H       -5.11396152      -2.64297149       1.26600990      -0.00196376       0.00097594       0.00189459
H       -3.02538442      -2.66503536       2.60864973      -0.00051078       0.00197484      -0.00000055
H       -0.93464153      -1.72309196       1.65934060      -0.00119437      -0.00117890      -0.00173582
27
Lattice="50.0 0.0 0.0 0.0 50.0 0.0 0.0 0.0 50.0" Properties=species:S:1:pos:R:3:forces:R:3 energy=-17660.720470945605 dihedrals="_JSON [55.0, 150.0, 281.0]" pbc="F F F"
C        1.22290205       1.84074800       1.05434586       0.00254137      -0.00135410      -0.00009690
C        0.79020184       1.25014992      -0.10238045      -1.45490619      -0.94963355      -1.29294061
C        2.53423550       2.33923379       1.05927283       0.00098768      -0.00216493       0.00133948
H        0.56382773       1.91342417       1.91439278      -0.00075386      -0.00465074       0.00118328
C        1.62475536       1.17069610      -1.24016398       0.32352454       0.46572438       0.61732322
O       -0.51163241       0.72066386      -0.30881962       1.51558383       2.08024950       0.89470031
N        1.13494935       0.57733185      -2.37685608       0.62752125       0.29605260      -0.76371803
N        2.86821530       1.63704917      -1.22806253      -0.00145745      -0.00099031      -0.00301673
H        0.13173423       0.55364526      -2.47372930       0.41577605       0.56707386      -0.31091390
H        1.65319332       0.81604015      -3.21151646       0.00051640      -0.00269482       0.00190431
C        3.29834103       2.20164706      -0.08843939      -0.00196278      -0.00245920      -0.00217832
H        4.32054546       2.57600478      -0.11106179      -0.00524242      -0.00195393      -0.00422257
H        2.94560493       2.82097081       1.94030682       0.00209167      -0.00509111       0.00383374
C       -0.54126455      -0.58371951      -0.76748102      -1.94823199      -2.27570095       0.72986319
C       -1.83981462      -1.18067408      -0.21462771       0.65460881      -0.15379703       0.07416437
H        0.33222956      -1.15579267      -0.43255342       0.00010813       0.00056515       0.00089174
H       -0.61770420      -0.70169275      -1.84939784       0.00209869      -0.00256650       0.00100678
C       -2.97679585      -1.29686036      -1.00815147      -0.00123448       0.00024727      -0.00083759
C       -1.88720180      -1.60267509       1.11456351      -0.12282782      -0.01069716       0.05360129
C       -4.15396290      -1.82502222      -0.48056044      -0.00163648       0.00032522       0.00072221
H       -2.94484798      -0.97320902      -2.04743853       0.00094719      -0.00029763       0.00012075
C       -4.19481938      -2.24484448       0.84507356      -0.00309330       0.00075033      -0.00102185
H       -5.03815880      -1.91143040      -1.10713208      -0.00124276       0.00104950      -0.00270852
C       -3.05780354      -2.13299673       1.64472777      -0.00049298       0.00008893       0.00112078
H       -5.11067212      -2.66227396       1.25592635      -0.00219770       0.00148720       0.00205021
H       -3.08573933      -2.46469041       2.67983995      -0.00030766       0.00194630      -0.00015837
H       -0.99800549      -1.51137253       1.73594296      -0.00071777      -0.00150828      -0.00201226
27
Lattice="50.0 0.0 0.0 0.0 50.0 0.0 0.0 0.0 50.0" Properties=species:S:1:pos:R:3:forces:R:3 energy=-17660.72616281421 dihedrals="_JSON [55.0, 150.0, 287.0]" pbc="F F F"
C        1.22281353       1.84102038       1.05421753       0.00252025      -0.00139977      -0.00008874
C        0.79020184       1.25014992      -0.10238045      -1.45212600      -0.94836531      -1.29235472
C        2.53410800       2.33959835       1.05919050       0.00087691      -0.00221366       0.00152693
H        0.56367283       1.91413124       1.91423358      -0.00092876      -0.00477528       0.00128017
C        1.62475536       1.17069610      -1.24016398       0.32227338       0.46574701       0.61678641
O       -0.51163241       0.72066386      -0.30881962       1.52527927       2.07138545       0.88786607
N        1.13494935       0.57733185      -2.37685608       0.62680143       0.29508112      -0.76350668
N        2.86817165       1.63713180      -1.22804203      -0.00149734      -0.00099709      -0.00303552
H        0.13173423       0.55364526      -2.47372930       0.41374352       0.56831197      -0.31089171
H        1.65304210       0.81633178      -3.21152849       0.00056677      -0.00273295       0.00187858
C        3.29823927       2.20188799      -0.08848527      -0.00177574      -0.00243634      -0.00225089
H        4.32041897       2.57629777      -0.11112905      -0.00526110      -0.00193959      -0.00420393
H        2.94536627       2.82158231       1.94013571       0.00208549      -0.00522933       0.00385713
C       -0.54126455      -0.58371951      -0.76748102      -1.93999734      -2.26305262       0.75152570
C       -1.83981462      -1.18067408      -0.21462771       0.62638055      -0.16727305       0.04681172
H        0.33264867      -1.15482896      -0.43138959       0.00002318       0.00048073       0.00107519
H       -0.61635172      -0.70384951      -1.84924550       0.00228862      -0.00271562       0.00109771
C       -2.93362730      -1.42224027      -1.03957720      -0.00128260       0.00016781      -0.00081325
C       -1.92832791      -1.48587402       1.14408421      -0.11137806      -0.00194712       0.06548388
C       -4.10851967      -1.95962938      -0.51525101      -0.00168594       0.00041802       0.00095622
H       -2.87035645      -1.18974429      -2.10159043       0.00085880      -0.00016027       0.00039287
C       -4.19016305      -2.26199276       0.83969192      -0.00300317       0.00074041      -0.00128131
H       -4.95873605      -2.14367714      -1.16726020      -0.00121240       0.00084332      -0.00282319
C       -3.09619045      -2.02350124       1.67168325      -0.00052088       0.00019917       0.00122298
H       -5.10382865      -2.68544433       1.24924159      -0.00237028       0.00164644       0.00191896
H       -3.15581141      -2.26261830       2.73070512      -0.00024104       0.00194062      -0.00028981
H       -1.07347787      -1.29474031       1.79044475      -0.00041751      -0.00172409      -0.00214077
27
Lattice="50.0 0.0 0.0 0.0 50.0 0.0 0.0 0.0 50.0" Properties=species:S:1:pos:R:3:forces:R:3 energy=-17660.731938103872 dihedrals="_JSON [55.0, 150.0, 293.0]" pbc="F F F"
C        1.22326092       1.83990465       1.05459157       0.00249905      -0.00128575      -0.00013982
C        0.79020184       1.25014992      -0.10238045      -1.44723940      -0.94921058      -1.29131599
C        2.53493637       2.33745327       1.06000919       0.00061800      -0.00195993       0.00160507
H        0.56430046       1.91295788       1.91482251      -0.00103159      -0.00468930       0.00124106
C        1.62475536       1.17069610      -1.24016398       0.32215227       0.46237872       0.61691511
O       -0.51163241       0.72066386      -0.30881962       1.53638364       2.06348580       0.87603610
N        1.13494935       0.57733185      -2.37685608       0.62539134       0.29625793      -0.76284701
N        2.86847592       1.63628424      -1.22769606      -0.00166454      -0.00086411      -0.00315162
H        0.13173423       0.55364526      -2.47372930       0.41185695       0.56972933      -0.31179577
H        1.65300281       0.81628281      -3.21156578       0.00052276      -0.00258870       0.00185830
C        3.29895237       2.19994111      -0.08776953      -0.00164485      -0.00203244      -0.00241176
H        4.32151315       2.57332312      -0.11006262      -0.00557168      -0.00142446      -0.00428477
H        2.94662778       2.81826797       1.94138302       0.00189510      -0.00490551       0.00371303
C       -0.54126455      -0.58371951      -0.76748102      -1.93425991      -2.24453161       0.77211916
C       -1.83981462      -1.18067408      -0.21462771       0.60454141      -0.18367911       0.03195033
H        0.33294597      -1.15409235      -0.43028691      -0.00002300       0.00035686       0.00121459
H       -0.61487048      -0.70584545      -1.84911000       0.00240585      -0.00281660       0.00113621
C       -2.88357207      -1.54861647      -1.05732835      -0.00141118      -0.00003124      -0.00079405
C       -1.97483554      -1.36864887       1.16142262      -0.10630502       0.00310653       0.07123675
C       -4.05463920      -2.09646778      -0.53459194      -0.00159622       0.00058374       0.00105434
H       -2.78465248      -1.40704945      -2.13257304       0.00070799       0.00005961       0.00042276
C       -4.18258650      -2.28141437       0.83749569      -0.00307009       0.00072299      -0.00150838
H       -4.86565125      -2.37880895      -1.20121596      -0.00130505       0.00074538      -0.00286411
C       -3.13884912      -1.91506927       1.68771518      -0.00061869       0.00048549       0.00124659
H       -5.09318617      -2.71159503       1.24685972      -0.00264606       0.00198669       0.00181457
H       -3.23485028      -2.06119128       2.76089245      -0.00030371       0.00195759      -0.00044030
H       -1.16011627      -1.07641107       1.82144408      -0.00028337      -0.00183732      -0.00201039
27
Lattice="50.0 0.0 0.0 0.0 50.0 0.0 0.0 0.0 50.0" Properties=species:S:1:pos:R:3:forces:R:3 energy=-17660.737824779444 dihedrals="_JSON [55.0, 150.0, 299.0]" pbc="F F F"
C        1.22367284       1.83903611       1.05485654       0.00231747      -0.00117484      -0.00010776
C        0.79020184       1.25014992      -0.10238045      -1.44121222      -0.94908725      -1.29027242
C        2.53562544       2.33581291       1.06059519       0.00040768      -0.00180314       0.00147261
H        0.56500534       1.91211342       1.91538660      -0.00103517      -0.00442448       0.00119172
C        1.62475536       1.17069610      -1.24016398       0.32106685       0.45962868       0.61573846
O       -0.51163241       0.72066386      -0.30881962       1.54961496       2.05482301       0.85834698
N        1.13494935       0.57733185      -2.37685608       0.62421009       0.29698645      -0.76132851
N        2.86868667       1.63567716      -1.22747999      -0.00163017      -0.00070663      -0.00316931
H        0.13173423       0.55364526      -2.47372930       0.41025979       0.57080378      -0.31311738
H        1.65302712       0.81609249      -3.21159440       0.00047779      -0.00211266       0.00162451
C        3.29950765       2.19849990      -0.08730370      -0.00170831      -0.00172502      -0.00232532
H        4.32232973       2.57114686      -0.10939343      -0.00553852      -0.00102436      -0.00419090
H        2.94767116       2.81566311       1.94231930       0.00171292      -0.00456549       0.00354494
C       -0.54126455      -0.58371951      -0.76748102      -1.92939737      -2.22489186       0.78875089
C       -1.83981462      -1.18067408      -0.21462771       0.58598939      -0.19345348       0.03703891
H        0.33318291      -1.15357337      -0.42941596      -0.00017819       0.00024220       0.00135232
H       -0.61348363      -0.70751452      -1.84899869       0.00249308      -0.00285314       0.00124086
C       -2.82860180      -1.67196584      -1.06082191      -0.00138142      -0.00017418      -0.00076047
C       -2.02621515      -1.25228397       1.16638878      -0.10712812       0.00179392       0.06723049
C       -3.99540067      -2.22821279      -0.53720762      -0.00161492       0.00053950       0.00118096
H       -2.69042594      -1.62023619      -2.13984507       0.00048451       0.00008917       0.00049323
C       -4.17483211      -2.29663497       0.83975055      -0.00280417       0.00038477      -0.00166313
H       -4.76346524      -2.60655813      -1.20713225      -0.00129687       0.00033851      -0.00275741
C       -3.18649698      -1.80557990       1.69341158      -0.00065970       0.00048419       0.00118947
H       -5.08265803      -2.73149259       1.25032149      -0.00277823       0.00184778       0.00166075
H       -3.32302142      -1.85909870       2.77081803      -0.00029108       0.00176103      -0.00055865
H       -1.25594431      -0.86130350       1.82824392      -0.00038009      -0.00172646      -0.00180585
27
Lattice="50.0 0.0 0.0 0.0 50.0 0.0 0.0 0.0 50.0" Properties=species:S:1:pos:R:3:forces:R:3 energy=-17660.846847314668 dihedrals="_JSON [59.0, 150.0, 5.0]" pbc="F F F"
C        1.25222908       1.75889797       1.08172619       0.00143490      -0.00046456      -0.00091070
C        0.79020184       1.25014992      -0.10238045      -1.42853426      -0.89263288      -1.27850585
C        2.56094540       2.26387804       1.08699526       0.00200199       0.00052725      -0.00105857
H        0.61950961       1.76092475       1.96446606       0.00074463      -0.00161425      -0.00112970
C        1.59521558       1.25260653      -1.26397018       0.29082008       0.39627019       0.58701642
O       -0.51163241       0.72066386      -0.30881962       1.84940339       1.99160691       0.65516543
N        1.08119717       0.72763282      -2.42338713       0.51204721       0.23680531      -0.64216364
N        2.83575228       1.72704606      -1.25278232      -0.00430581       0.00003304       0.00012190
H        0.07604331       0.69917103      -2.49578671       0.26830458       0.49593378      -0.22719016
H        1.57563468       1.01630229      -3.25653728      -0.00375866      -0.00236674       0.00745722
C        3.29354113       2.21338001      -0.08832495      -0.00424611      -0.00065372      -0.00107772
H        4.31350867       2.59389357      -0.11162416      -0.00837891       0.00001892      -0.00397471
H        2.99535046       2.68135625       1.98951928      -0.00057002      -0.00287424       0.00026433
C       -0.54126455      -0.58371951      -0.76748102      -1.52304717      -1.98447721       0.86896714
C       -1.83981462      -1.18067408      -0.21462771       0.31908219       0.16009085      -0.01967147
H        0.33124676      -1.15535168      -0.42562860       0.00588174      -0.00337539       0.00256738
H       -0.59000607      -0.69170622      -1.85312500       0.00157145      -0.00275661      -0.00652866
C       -2.15992610      -2.52026834      -0.43105210      -0.00222265      -0.00214805       0.00116866
C       -2.72741564      -0.36023878       0.48260255      -0.27185781      -0.37715086       0.06200910
C       -3.35455520      -3.04449133       0.05167562       0.00021657      -0.00200146      -0.00042166
H       -1.46857912      -3.15999480      -0.97838950       0.00268045      -0.00116344      -0.00076883
C       -4.24163730      -2.22801623       0.75015229      -0.00163697      -0.00013650       0.00010435
H       -3.59385655      -4.09168671      -0.11661836       0.00155686      -0.00269676      -0.00082373
C       -3.92527615      -0.88927140       0.96129444      -0.00165016      -0.00408122      -0.00092025
H       -5.17588082      -2.63565146       1.12812243      -0.00286418      -0.00060432      -0.00008847
H       -4.61616638      -0.24902125       1.50509505      -0.00167285       0.00067772      -0.00010806
H       -2.48105881       0.68038036       0.65119364      -0.00100050      -0.00076576       0.00050027
27
Lattice="50.0 0.0 0.0 0.0 50.0 0.0 0.0 0.0 50.0" Properties=species:S:1:pos:R:3:forces:R:3 energy=-17660.84715185095 dihedrals="_JSON [59.0, 150.0, 11.0]" pbc="F F F"
C        1.25182725       1.75958816       1.08159167       0.00140470      -0.00054673      -0.00089851
C        0.79020184       1.25014992      -0.10238045      -1.43479900      -0.89034384      -1.28041130
C        2.56045421       2.26480051       1.08679095       0.00213689       0.00043454      -0.00102652
H        0.61858619       1.76203635       1.96390144       0.00081770      -0.00173001      -0.00105595
C        1.59521558       1.25260653      -1.26397018       0.29176483       0.39638897       0.58839077
O       -0.51163241       0.72066386      -0.30881962       1.83369071       1.99991421       0.68557110
N        1.08119717       0.72763282      -2.42338713       0.51206913       0.23584127      -0.64196979
N        2.83569371       1.72720815      -1.25278875      -0.00429501       0.00005161       0.00015330
H        0.07604331       0.69917103      -2.49578671       0.26954625       0.49524329      -0.22733760
H        1.57571625       1.01605065      -3.25657288      -0.00374747      -0.00245513       0.00753064
C        3.29324963       2.21396516      -0.08839773      -0.00422113      -0.00075678      -0.00112188
H        4.31313557       2.59470181      -0.11169382      -0.00829992      -0.00005393      -0.00404285
H        2.99460558       2.68290030       1.98915607      -0.00043250      -0.00314218       0.00026747
C       -0.54126455      -0.58371951      -0.76748102      -1.52362425      -1.99882002       0.88845396
C       -1.83981462      -1.18067408      -0.21462771       0.30765997       0.12991668      -0.08089047
H        0.33109314      -1.15627897      -0.42718126       0.00577112      -0.00331680       0.00237077
H       -0.59142719      -0.69047191      -1.85324323       0.00148614      -0.00267055      -0.00664381
C       -2.10831988      -2.54346953      -0.33380195      -0.00216934      -0.00204955       0.00140610
C       -2.78505981      -0.33790705       0.37132020      -0.24193586      -0.34084802       0.07086870
C       -3.30866613      -3.06764437       0.13531198       0.00041647      -0.00215365       0.00003860
H       -1.37176348      -3.20162671      -0.79311082       0.00281374      -0.00112913      -0.00033016
C       -4.25260216      -2.22842732       0.72311188      -0.00158776      -0.00007583       0.00031193
H       -3.50705793      -4.13278678       0.04408095       0.00192567      -0.00273428       0.00005186
C       -3.98748541      -0.86678048       0.83762828      -0.00139425      -0.00424477      -0.00060928
H       -5.19083559      -2.63592580       1.09120776      -0.00264213      -0.00071584       0.00024378
H       -4.72235736      -0.20864678       1.29561856      -0.00162624       0.00068986      -0.00013186
H       -2.57767830       0.72077513       0.46656736      -0.00072845      -0.00069339       0.00081099
27
Lattice="50.0 0.0 0.0 0.0 50.0 0.0 0.0 0.0 50.0" Properties=species:S:1:pos:R:3:forces:R:3 energy=-17660.848058443036 dihedrals="_JSON [59.0, 150.0, 17.0]" pbc="F F F"
C        1.25097554       1.76158323       1.08106319       0.00141572      -0.00076036      -0.00068478
C        0.79020184       1.25014992      -0.10238045      -1.44319359      -0.88457143      -1.28402585
C        2.55917876       2.26788647       1.08593739       0.00249040       0.00013684      -0.00086156
H        0.61704920       1.76513812       1.96283117       0.00083424      -0.00225428      -0.00086116
C        1.59521558       1.25260653      -1.26397018       0.29265208       0.39841465       0.58974981
O       -0.51163241       0.72066386      -0.30881962       1.79999660       2.01142968       0.72183645
N        1.08119717       0.72763282      -2.42338713       0.51234350       0.23339691      -0.64211493
N        2.83537975       1.72803547      -1.25301264      -0.00413808      -0.00007092      -0.00004538
H        0.07604331       0.69917103      -2.49578671       0.27090177       0.49451746      -0.22694318
H        1.57572759       1.01602274      -3.25656725      -0.00357136      -0.00255242       0.00736894
C        3.29233910       2.21626128      -0.08898512      -0.00400815      -0.00110146      -0.00128771
H        4.31186321       2.59795775      -0.11249781      -0.00811147      -0.00041012      -0.00403082
H        2.99262281       2.68783670       1.98778205      -0.00009296      -0.00372081       0.00065151
C       -0.54126455      -0.58371951      -0.76748102      -1.52803893      -2.01827418       0.90377254
C       -1.83981462      -1.18067408      -0.21462771       0.30743885       0.08152737      -0.14013892
H        0.33082901      -1.15722490      -0.42841747       0.00542149      -0.00310597       0.00208308
H       -0.59252781      -0.68937521      -1.85336746       0.00149755      -0.00267128      -0.00634029
C       -2.05946665      -2.55706239      -0.23156847      -0.00211581      -0.00178403       0.00162090
C       -2.83869897      -0.32772860       0.25632213      -0.20022857      -0.28734669       0.07737612
C       -3.26419414      -3.08343712       0.22484961       0.00072715      -0.00226470       0.00037014
H       -1.28112096      -3.22418643      -0.59975358       0.00293757      -0.00094980      -0.00010031
C       -4.26078726      -2.23329209       0.69797376      -0.00169125      -0.00000772       0.00048660
H       -3.42393938      -4.15888358       0.21430903       0.00219412      -0.00259715       0.00077658
C       -4.04426315      -0.85799782       0.71127170      -0.00102841      -0.00426493      -0.00028259
H       -5.20203771      -2.64222920       1.05663504      -0.00238924      -0.00078286       0.00064299
H       -4.81997307      -0.19098244       1.08035169      -0.00146492       0.00062408      -0.00004378
H       -2.66788147       0.74216989       0.27471044      -0.00077831      -0.00055588       0.00102564
27
Lattice="50.0 0.0 0.0 0.0 50.0 0.0 0.0 0.0 50.0" Properties=species:S:1:pos:R:3:forces:R:3 energy=-17660.84880774616 dihedrals="_JSON [59.0, 150.0, 23.0]" pbc="F F F"
C        1.25022747       1.76333449       1.08060165       0.00138069      -0.00100559      -0.00069397
C        0.79020184       1.25014992      -0.10238045      -1.45166665      -0.87906075      -1.28811613
C        2.55799935       2.27076019       1.08516094       0.00292558      -0.00021803      -0.00112567
H        0.61566310       1.76778216       1.96188247       0.00121028      -0.00242138      -0.00082729
C        1.59521558       1.25260653      -1.26397018       0.29420208       0.40082463       0.59145225
O       -0.51163241       0.72066386      -0.30881962       1.75625015       2.02824473       0.75797500
N        1.08119717       0.72763282      -2.42338713       0.51309374       0.23176221      -0.64332449
N        2.83506027       1.72890167      -1.25326702      -0.00408314      -0.00009118       0.00029015
H        0.07604331       0.69917103      -2.49578671       0.27256916       0.49419390      -0.22651209
H        1.57576585       1.01599013      -3.25656397      -0.00376364      -0.00266856       0.00770124
C        3.29144241       2.21853846      -0.08957900      -0.00429380      -0.00157273      -0.00096566
H        4.31055426       2.60131363      -0.11333637      -0.00771125      -0.00088366      -0.00402624
H        2.99079048       2.69241022       1.98654165       0.00012594      -0.00437920       0.00051947
C       -0.54126455      -0.58371951      -0.76748102      -1.53901458      -2.04416491       0.90358473
C       -1.83981462      -1.18067408      -0.21462771       0.32658074       0.01988310      -0.16920715
H        0.33016589      -1.15822745      -0.42875724       0.00554945      -0.00320569       0.00207396
H       -0.59251294      -0.68850711      -1.85348602       0.00134939      -0.00252104      -0.00683593
C       -2.01114885      -2.56026248      -0.11696118      -0.00230988      -0.00163200       0.00125900
C       -2.88774544      -0.32981495       0.13886828      -0.15929008      -0.22140211       0.07614931
C       -3.21601581      -3.09057200       0.33613988       0.00027926      -0.00251407      -0.00005830
H       -1.19449295      -3.22689208      -0.39056251       0.00249957      -0.00098204      -0.00047818
C       -4.26054192      -2.24142923       0.69167310      -0.00214616       0.00032019      -0.00007834
H       -3.33710383      -4.16810708       0.41648352       0.00167338      -0.00229055       0.00013077
C       -4.09238813      -0.86256420       0.59126172      -0.00091909      -0.00442890      -0.00008702
H       -5.20127685      -2.65297478       1.04867540      -0.00269731      -0.00066073       0.00002717
H       -4.90514149      -0.19556529       0.86926504      -0.00158012       0.00080520      -0.00014287
H       -2.75356024       0.74406954       0.07180866      -0.00021369       0.00006916       0.00131629
27
Lattice="50.0 0.0 0.0 0.0 50.0 0.0 0.0 0.0 50.0" Properties=species:S:1:pos:R:3:forces:R:3 energy=-17660.848827184313 dihedrals="_JSON [59.0, 150.0, 29.0]" pbc="F F F"
C        1.25018664       1.76365773       1.08049014       0.00111769      -0.00113290      -0.00075275
C        0.79020184       1.25014992      -0.10238045      -1.45764940      -0.87493650      -1.29117096
C        2.55796361       2.27108872       1.08497541       0.00294029      -0.00029637      -0.00119960
H        0.61534486       1.76853183       1.96154887       0.00124999      -0.00244280      -0.00074564
C        1.59521558       1.25260653      -1.26397018       0.29744972       0.39971625       0.59231678
O       -0.51163241       0.72066386      -0.30881962       1.70860691       2.04889068       0.79145479
N        1.08119717       0.72763282      -2.42338713       0.51154038       0.23120845      -0.64291378
N        2.83509657       1.72883705      -1.25337199      -0.00415505       0.00004591       0.00078475
H        0.07604331       0.69917103      -2.49578671       0.27409482       0.49379316      -0.22653033
H        1.57594232       1.01554432      -3.25660248      -0.00384279      -0.00238206       0.00768897
C        3.29145738       2.21863230      -0.08972544      -0.00430012      -0.00163642      -0.00090863
H        4.31055251       2.60143955      -0.11352318      -0.00741086      -0.00082763      -0.00406722
H        2.99069513       2.69303165       1.98626246       0.00013263      -0.00457470       0.00029004
C       -0.54126455      -0.58371951      -0.76748102      -1.54734162      -2.06897463       0.91274193
C       -1.83981462      -1.18067408      -0.21462771       0.34590445      -0.04830908      -0.21932208
H        0.32984368      -1.15892835      -0.42936481       0.00559942      -0.00329070       0.00207613
H       -0.59312469      -0.68771158      -1.85354486       0.00128770      -0.00240118      -0.00719193
C       -1.97033274      -2.55255024      -0.00920446      -0.00215951      -0.00131280       0.00142193
C       -2.93166186      -0.34414322       0.02024549      -0.12156048      -0.15289937       0.08038680
C       -3.17758702      -3.08830482       0.43260180       0.00036745      -0.00268771       0.00090097
H       -1.12041010      -3.20892676      -0.19012502       0.00242459      -0.00087533      -0.00005386
C       -4.26484540      -2.25228786       0.66967116      -0.00199031       0.00046442       0.00060236
H       -3.26667425      -4.15946069       0.59655385       0.00193267      -0.00199121       0.00122894
C       -4.13754421      -0.88046421       0.46285287      -0.00056067      -0.00430208       0.00058746
H       -5.20748079      -2.66751836       1.01725507      -0.00215949      -0.00048987       0.00110392
H       -4.98364942      -0.22298418       0.64850312      -0.00149777       0.00088013       0.00032765
H       -2.82875218       0.72567254      -0.12918538      -0.00002065       0.00076436       0.00094336
27
Lattice="50.0 0.0 0.0 0.0 50.0 0.0 0.0 0.0 50.0" Properties=species:S:1:pos:R:3:forces:R:3 energy=-17660.84703997904 dihedrals="_JSON [59.0, 150.0, 35.0]" pbc="F F F"
C        1.25029313       1.76370500       1.08044233       0.00102295      -0.00116067      -0.00077927
C        0.79020184       1.25014992      -0.10238045      -1.46294941      -0.87155571      -1.29459803
C        2.55814715       2.27095119       1.08488447       0.00317399      -0.00021801      -0.00134210
H        0.61530085       1.76893974       1.96138014       0.00115694      -0.00254464      -0.00086044
C        1.59521558       1.25260653      -1.26397018       0.30131167       0.39855568       0.59450726
O       -0.51163241       0.72066386      -0.30881962       1.66287272       2.07071455       0.82126992
N        1.08119717       0.72763282      -2.42338713       0.51025400       0.23178218      -0.64460980
N        2.83518470       1.72865176      -1.25346091      -0.00420942       0.00009181       0.00094621
H        0.07604331       0.69917103      -2.49578671       0.27546597       0.49363462      -0.22586033
H        1.57595292       1.01553646      -3.25660714      -0.00386048      -0.00270037       0.00794340
C        3.29164877       2.21837234      -0.08980840      -0.00460791      -0.00172907      -0.00085536
H        4.31080060       2.60104651      -0.11359694      -0.00747598      -0.00080774      -0.00424462
H        2.99093592       2.69292305       1.98613773       0.00015325      -0.00459086       0.00030282
C       -0.54126455      -0.58371951      -0.76748102      -1.55824471      -2.09368712       0.91267159
C       -1.83981462      -1.18067408      -0.21462771       0.37322894      -0.11676352      -0.24739412
H        0.32942495      -1.15949505      -0.42945523       0.00563691      -0.00333266       0.00198743
H       -0.59329782      -0.68702218      -1.85359415       0.00128154      -0.00235141      -0.00735999
C       -1.93281155      -2.53362797       0.10380095      -0.00200034      -0.00110247       0.00167300
C       -2.96996706      -0.37055646      -0.09824657      -0.09157957      -0.08587559       0.07685308
C       -3.14013351      -3.07563611       0.53940784       0.00053137      -0.00261085       0.00183656
H       -1.05397473      -3.17043303       0.01565274       0.00256877      -0.00074976       0.00044960
C       -4.26452820      -2.26470634       0.65781206      -0.00204705       0.00073623       0.00109010
H       -3.19986155      -4.13177807       0.79075081       0.00216699      -0.00145247       0.00231699
C       -4.17509182      -0.91092909       0.33923392      -0.00035286      -0.00427093       0.00113014
H       -5.20726095      -2.68445052       0.99963925      -0.00201958      -0.00021389       0.00195480
H       -5.05038176      -0.27234005       0.43191793      -0.00148646       0.00100442       0.00054697
H       -2.89653037       0.68669466      -0.33476343       0.00000778       0.00119827       0.00042419
27
Lattice="50.0 0.0 0.0 0.0 50.0 0.0 0.0 0.0 50.0" Properties=species:S:1:pos:R:3:forces:R:3 energy=-17660.844139365698 dihedrals="_JSON [59.0, 150.0, 41.0]" pbc="F F F"
C        1.25008589       1.76465972       1.08012359       0.00071896      -0.00137081      -0.00073936
C        0.79020184       1.25014992      -0.10238045      -1.46751243      -0.86664889      -1.29846555
C        2.55775926       2.27237979       1.08433778       0.00370523      -0.00023805      -0.00148561
H        0.61485330       1.77063511       1.96087921       0.00106124      -0.00286442      -0.00096040
C        1.59521558       1.25260653      -1.26397018       0.30453756       0.39938389       0.59693806
O       -0.51163241       0.72066386      -0.30881962       1.62777441       2.09075410       0.84855535
N        1.08119717       0.72763282      -2.42338713       0.50972398       0.23163135      -0.64781414
N        2.83507220       1.72899427      -1.25371794      -0.00416739       0.00016811       0.00137933
H        0.07604331       0.69917103      -2.49578671       0.27665912       0.49336913      -0.22433631
H        1.57579696       1.01600467      -3.25655939      -0.00379954      -0.00348452       0.00834858
C        3.29137361       2.21939908      -0.09026786      -0.00511153      -0.00210589      -0.00076952
H        4.31036782       2.60249344      -0.11418767      -0.00737622      -0.00096356      -0.00452964
H        2.99026748       2.69526429       1.98530994       0.00025746      -0.00497737       0.00029429
C       -0.54126455      -0.58371951      -0.76748102      -1.56965630      -2.11606676       0.90643049
C       -1.83981462      -1.18067408      -0.21462771       0.40401326      -0.17777703      -0.26236020
H        0.32903641      -1.15986493      -0.42928247       0.00589255      -0.00346061       0.00195393
H       -0.59336871      -0.68639712      -1.85361014       0.00130808      -0.00234577      -0.00775684
C       -1.90012211      -2.50301418       0.21861317      -0.00202434      -0.00072613       0.00175320
C       -3.00224138      -0.40876525      -0.21530969      -0.07629963      -0.02908677       0.06906624
C       -3.10611347      -3.05158546       0.65118173       0.00077003      -0.00269046       0.00290857
H       -0.99719855      -3.11137253       0.22136565       0.00273335      -0.00030481       0.00083359
C       -4.26172283      -2.27745389       0.65241483      -0.00231503       0.00137868       0.00182121
H       -3.14015971      -4.08394756       0.99063337       0.00237835      -0.00069387       0.00335517
C       -4.20553456      -0.95338667       0.22004781       0.00004745      -0.00430835       0.00194535
H       -5.20360108      -2.70213875       0.99045578      -0.00183593       0.00031257       0.00303106
H       -5.10547262      -0.34304669       0.22040994      -0.00134896       0.00145000       0.00084185
H       -2.95631054       0.62654129      -0.54191630      -0.00013374       0.00166626      -0.00023869
27
Lattice="50.0 0.0 0.0 0.0 50.0 0.0 0.0 0.0 50.0" Properties=species:S:1:pos:R:3:forces:R:3 energy=-17660.840713271187 dihedrals="_JSON [59.0, 150.0, 47.0]" pbc="F F F"
C        1.24999150       1.76532241       1.07982882       0.00233347      -0.00070072      -0.00059174
C        0.79020184       1.25014992      -0.10238045      -1.47177174      -0.86445582      -1.30278118
C        2.55754633       2.27339203       1.08383742       0.00043143      -0.00127407       0.00097318
H        0.61471727       1.77193718       1.96046450      -0.00083077      -0.00330199       0.00072005
C        1.59521558       1.25260653      -1.26397018       0.30396815       0.39929874       0.60109436
O       -0.51163241       0.72066386      -0.30881962       1.59143737       2.10587424       0.87367423
N        1.08119717       0.72763282      -2.42338713       0.50594320       0.23065234      -0.64647447
N        2.83487265       1.72929902      -1.25385787      -0.00170681      -0.00039877      -0.00324169
H        0.07604331       0.69917103      -2.49578671       0.27777346       0.49328478      -0.22196975
H        1.57537610       1.01692023      -3.25630704       0.00058728      -0.00257900       0.00166037
C        3.29110856       2.22014083      -0.09062491      -0.00215552      -0.00127131      -0.00277216
H        4.30994045       2.60355100      -0.11480016      -0.00588022      -0.00048114      -0.00415783
H        2.98985011       2.69684336       1.98455252       0.00147500      -0.00393113       0.00277324
C       -0.54126455      -0.58371951      -0.76748102      -1.57614909      -2.14201517       0.88076649
C       -1.83981462      -1.18067408      -0.21462771       0.43883708      -0.21974316      -0.25133590
H        0.32882046      -1.16014655      -0.42870290       0.00055185       0.00011885      -0.00061932
H       -0.59314095      -0.68582470      -1.85387852       0.00159785      -0.00193145       0.00080281
C       -1.87182992      -2.45838110       0.33856669       0.00029951      -0.00090109       0.00170068
C       -3.02813120      -0.45835099      -0.32966129      -0.06720856       0.01532167       0.05264390
C       -3.07466043      -3.01098067       0.77581153      -0.00084335       0.00040137       0.00277293
H       -0.94926286      -3.02908552       0.43061438       0.00067038       0.00144173       0.00085756
C       -4.25546810      -2.28509042       0.66225735      -0.00004547      -0.00200835       0.00324860
H       -3.08648934      -4.00875937       1.20751932       0.00229975      -0.00094385       0.00429874
C       -4.22827781      -1.00490137       0.11060960      -0.00094527       0.00056903       0.00078506
H       -5.19500467      -2.71312148       1.00259529      -0.00163773       0.00096033       0.00342964
H       -5.14824772      -0.43222531       0.02021301       0.00086119       0.00016616       0.00116683
H       -3.00618282       0.54365020      -0.75132068       0.00010755      -0.00215223       0.00057538
27
Lattice="50.0 0.0 0.0 0.0 50.0 0.0 0.0 0.0 50.0" Properties=species:S:1:pos:R:3:forces:R:3 energy=-17660.836953563914 dihedrals="_JSON [59.0, 150.0, 53.0]" pbc="F F F"
C        1.25012752       1.76543096       1.07973173       0.00236831      -0.00069383      -0.00060751
C        0.79020184       1.25014992      -0.10238045      -1.47286712      -0.86383082      -1.30487476
C        2.55771474       2.27346242       1.08367067       0.00038748      -0.00126336       0.00100588
H        0.61476875       1.77233498       1.96030937      -0.00076414      -0.00327061       0.00072209
C        1.59521558       1.25260653      -1.26397018       0.30715947       0.39880601       0.60215374
O       -0.51163241       0.72066386      -0.30881962       1.55674815       2.11571977       0.89725195
N        1.08119717       0.72763282      -2.42338713       0.50541148       0.23149066      -0.64798214
N        2.83490631       1.72925074      -1.25400601      -0.00175669      -0.00040023      -0.00316111
H        0.07604331       0.69917103      -2.49578671       0.27942479       0.49329756      -0.22106159
H        1.57546215       1.01685770      -3.25627799       0.00046064      -0.00236659       0.00169682
C        3.29123070       2.22010981      -0.09080701      -0.00204001      -0.00120984      -0.00270884
H        4.31007922       2.60348452      -0.11505054      -0.00585198      -0.00045233      -0.00413935
H        2.99006435       2.69700554       1.98432874       0.00146257      -0.00386889       0.00273273
C       -0.54126455      -0.58371951      -0.76748102      -1.58567323      -2.16810084       0.84468627
C       -1.83981462      -1.18067408      -0.21462771       0.46807552      -0.23281830      -0.21404167
H        0.32854015      -1.16009717      -0.42805497       0.00066824       0.00018872      -0.00073662
H       -0.59280115      -0.68520792      -1.85389236       0.00147141      -0.00171404       0.00075935
C       -1.84927419      -2.39698407       0.46343036       0.00014836      -0.00086385       0.00161696
C       -3.04735288      -0.51877039      -0.44004852      -0.05413082       0.04209152       0.03124979
C       -3.04810069      -2.94789134       0.91420863      -0.00097479       0.00050314       0.00237824
H       -0.91207512      -2.92117411       0.64228363       0.00047390       0.00121477       0.00049763
C       -4.24758235      -2.28119481       0.68974226      -0.00016056      -0.00166848       0.00337866
H       -3.04217565      -3.89808575       1.44254239       0.00199067      -0.00077549       0.00380203
C       -4.24383222      -1.06188685       0.01332305      -0.00099400       0.00064628       0.00074652
H       -5.18399343      -2.70821322       1.03982389      -0.00180142       0.00121322       0.00316338
H       -5.17857268      -0.53565000      -0.16472233       0.00072682       0.00033421       0.00132802
H       -3.04461476       0.43625146      -0.96097674       0.00003695      -0.00220837       0.00014353
27
Lattice="50.0 0.0 0.0 0.0 50.0 0.0 0.0 0.0 50.0" Properties=species:S:1:pos:R:3:forces:R:3 energy=-17660.834027638408 dihedrals="_JSON [59.0, 150.0, 59.0]" pbc="F F F"
C        1.25101798       1.76377194       1.08011543       0.00223089      -0.00049346      -0.00064752
C        0.79020184       1.25014992      -0.10238045      -1.47087583      -0.86820531      -1.30439575
C        2.55915395       2.27043443       1.08433531       0.00020928      -0.00084219       0.00090397
H        0.61591132       1.77028119       1.96088317      -0.00094462      -0.00297388       0.00069882
C        1.59521558       1.25260653      -1.26397018       0.31117167       0.39483330       0.60350400
O       -0.51163241       0.72066386      -0.30881962       1.53056719       2.12336115       0.91853732
N        1.08119717       0.72763282      -2.42338713       0.50371703       0.23444734      -0.64963547
N        2.83533873       1.72815734      -1.25389177      -0.00180761      -0.00021426      -0.00309997
H        0.07604331       0.69917103      -2.49578671       0.28060837       0.49364137      -0.22024442
H        1.57555258       1.01672812      -3.25627135       0.00040100      -0.00231859       0.00175037
C        3.29238013       2.21749557      -0.09033020      -0.00222018      -0.00082245      -0.00275746
H        4.31171347       2.59960405      -0.11433944      -0.00601682       0.00016894      -0.00427757
H        2.99225021       2.69232210       1.98541922       0.00115675      -0.00320910       0.00254347
C       -0.54126455      -0.58371951      -0.76748102      -1.59115096      -2.19215273       0.80841394
C       -1.83981462      -1.18067408      -0.21462771       0.48751716      -0.22318264      -0.18260749
H        0.32854403      -1.15971941      -0.42752548       0.00077977       0.00024647      -0.00086358
H       -0.59282719      -0.68475319      -1.85387175       0.00134323      -0.00148371       0.00074152
C       -1.83447112      -2.32219490       0.58307197       0.00022727      -0.00051649       0.00193032
C       -3.05969581      -0.58936149      -0.54526195      -0.04585888       0.04899188       0.01400634
C       -3.03027193      -2.86813339       1.04761585      -0.00116195       0.00081953       0.00259198
H       -0.88781167      -2.79204594       0.84395858       0.00035886       0.00158615       0.00077629
C       -4.24191150      -2.27069518       0.71783307      -0.00012449      -0.00129001       0.00356154
H       -3.01286864      -3.76065750       1.66818869       0.00194658      -0.00016338       0.00416012
C       -4.25380081      -1.12619771      -0.07849433      -0.00109325       0.00057838       0.00055546
H       -5.17598798      -2.69445384       1.07796763      -0.00190294       0.00136042       0.00294307
H       -5.19810540      -0.65495386      -0.34024388       0.00065141       0.00026980       0.00108254
H       -3.07054068       0.30635826      -1.16321991       0.00027105      -0.00243653      -0.00017185
27
Lattice="50.0 0.0 0.0 0.0 50.0 0.0 0.0 0.0 50.0" Properties=species:S:1:pos:R:3:forces:R:3 energy=-17660.831647871946 dihedrals="_JSON [59.0, 150.0, 65.0]" pbc="F F F"
C        1.25057789       1.76530111       1.07962341       0.00234651      -0.00061825      -0.00061416
C        0.79020184       1.25014992      -0.10238045      -1.47184754      -0.86651767      -1.30381469
C        2.55834250       2.27295486       1.08354035       0.00047117      -0.00102682       0.00097445
H        0.61520273       1.77267435       1.96019994      -0.00100586      -0.00331288       0.00066902
C        1.59521558       1.25260653      -1.26397018       0.31191612       0.39753788       0.60431820
O       -0.51163241       0.72066386      -0.30881962       1.51280970       2.12498996       0.93619611
N        1.08119717       0.72763282      -2.42338713       0.50432344       0.23311659      -0.65196868
N        2.83503946       1.72897242      -1.25420178      -0.00176081      -0.00037017      -0.00316960
H        0.07604331       0.69917103      -2.49578671       0.28105346       0.49343172      -0.21806076
H        1.57538799       1.01731195      -3.25617652       0.00052309      -0.00270595       0.00183541
C        3.29172328       2.21950479      -0.09098838      -0.00228954      -0.00115936      -0.00280237
H        4.31073801       2.60246505      -0.11526421      -0.00602746      -0.00022264      -0.00439144
H        2.99091528       2.69629483       1.98419608       0.00139899      -0.00354116       0.00278110
C       -0.54126455      -0.58371951      -0.76748102      -1.59310659      -2.21084493       0.78185253
C       -1.83981462      -1.18067408      -0.21462771       0.49519338      -0.20387743      -0.16399382
H        0.32883498      -1.15902732      -0.42713975       0.00084016       0.00031548      -0.00101559
H       -0.59326023      -0.68461906      -1.85380333       0.00132980      -0.00134136       0.00084289
C       -1.82786021      -2.23712049       0.69298685       0.00024898      -0.00027492       0.00201190
C       -3.06502476      -0.66935089      -0.64414883      -0.03520008       0.04346377       0.00232350
C       -3.02201440      -2.77764724       1.16733803      -0.00125504       0.00111181       0.00269063
H       -0.87692960      -2.64494465       1.03112175       0.00039821       0.00167586       0.00037839
C       -4.23915927      -2.25977117       0.73745429      -0.00022586      -0.00064388       0.00405970
H       -2.99964401      -3.60492347       1.87240220       0.00189109       0.00022567       0.00415559
C       -4.25842359      -1.20018191      -0.16837844      -0.00113869       0.00075300       0.00064036
H       -5.17191782      -2.68082796       1.10411932      -0.00204367       0.00197524       0.00320519
H       -5.20694705      -0.79235869      -0.50927661       0.00069109       0.00080306       0.00136272
H       -3.08198945       0.15832172      -1.35100861       0.00046595      -0.00294263      -0.00046661
27
Lattice="50.0 0.0 0.0 0.0 50.0 0.0 0.0 0.0 50.0" Properties=species:S:1:pos:R:3:forces:R:3 energy=-17660.830555692522 dihedrals="_JSON [59.0, 150.0, 71.0]" pbc="F F F"
C        1.25085740       1.76505461       1.07962707       0.00233518      -0.00056116      -0.00061651
C        0.79020184       1.25014992      -0.10238045      -1.47052569      -0.86935211      -1.30108047
C        2.55877045       2.27236428       1.08360185       0.00055586      -0.00083867       0.00089141
H        0.61550520       1.77259406       1.96023334      -0.00111435      -0.00334752       0.00054147
C        1.59521558       1.25260653      -1.26397018       0.31340774       0.39647241       0.60477203
O       -0.51163241       0.72066386      -0.30881962       1.49742961       2.12458372       0.95001313
N        1.08119717       0.72763282      -2.42338713       0.50376796       0.23372667      -0.65348513
N        2.83514084       1.72873468      -1.25423371      -0.00176364      -0.00035101      -0.00318473
H        0.07604331       0.69917103      -2.49578671       0.28096855       0.49373426      -0.21648482
H        1.57533096       1.01757427      -3.25612514       0.00054829      -0.00290280       0.00191528
C        3.29206843       2.21892564      -0.09096549      -0.00254815      -0.00111675      -0.00282603
H        4.31122305       2.60153067      -0.11521111      -0.00620508      -0.00005334      -0.00453856
H        2.99152304       2.69539502       1.98431817       0.00132337      -0.00325239       0.00282869
C       -0.54126455      -0.58371951      -0.76748102      -1.58906896      -2.23037899       0.75682256
C       -1.83981462      -1.18067408      -0.21462771       0.49123091      -0.16622658      -0.15537947
H        0.32936226      -1.15801453      -0.42673797       0.00091535       0.00036044      -0.00106030
H       -0.59367618      -0.68483681      -1.85371457       0.00135252      -0.00121700       0.00087782
C       -1.82918310      -2.13928964       0.79616540       0.00030585      -0.00005954       0.00204446
C       -3.06328134      -0.75786219      -0.73562575      -0.02158395       0.02604352       0.00163082
C       -3.02276795      -2.67048742       1.28119100      -0.00125260       0.00128606       0.00268791
H       -0.87922132      -2.47806195       1.20570482       0.00052166       0.00183119       0.00016525
C       -4.23860837      -2.24087956       0.75892815      -0.00038112      -0.00013505       0.00432815
H       -3.00170683      -3.42234707       2.06620765       0.00189908       0.00066950       0.00419057
C       -4.25721589      -1.27947374      -0.25004668      -0.00115648       0.00085199       0.00070383
H       -5.17082724      -2.65599918       1.13366276      -0.00215598       0.00242994       0.00324566
H       -5.20446144      -0.94185861      -0.66347203       0.00066347       0.00105401       0.00143160
H       -3.07948208      -0.00886341      -1.52566905       0.00053058      -0.00325079      -0.00043459
27
Lattice="50.0 0.0 0.0 0.0 50.0 0.0 0.0 0.0 50.0" Properties=species:S:1:pos:R:3:forces:R:3 energy=-17660.83090392792 dihedrals="_JSON [59.0, 150.0, 77.0]" pbc="F F F"
C        1.25150390       1.76379918       1.07991851       0.00221553      -0.00034881      -0.00050057
C        0.79020184       1.25014992      -0.10238045      -1.46834819      -0.87447120      -1.29760194
C        2.55983769       2.27006043       1.08418037       0.00046708      -0.00057996       0.00040782
H        0.61630635       1.77105744       1.96065733      -0.00120066      -0.00308798       0.00045999
C        1.59521558       1.25260653      -1.26397018       0.31506571       0.39325103       0.60467040
O       -0.51163241       0.72066386      -0.30881962       1.48611289       2.12294938       0.95892883
N        1.08119717       0.72763282      -2.42338713       0.50219643       0.23481363      -0.65334288
N        2.83545871       1.72791097      -1.25407490      -0.00171597      -0.00019744      -0.00326184
H        0.07604331       0.69917103      -2.49578671       0.28029125       0.49437688      -0.21557227
H        1.57539563       1.01745940      -3.25611691       0.00058956      -0.00264945       0.00173285
C        3.29292655       2.21692931      -0.09052499      -0.00297363      -0.00081096      -0.00259320
H        4.31245388       2.59853978      -0.11457323      -0.00617921       0.00050461      -0.00467158
H        2.99312442       2.69183466       1.98522684       0.00117467      -0.00265728       0.00282258
C       -0.54126455      -0.58371951      -0.76748102      -1.57938233      -2.24622034       0.74404997
C       -1.83981462      -1.18067408      -0.21462771       0.47455117      -0.12216273      -0.16410173
H        0.33006669      -1.15674436      -0.42622875       0.00081039       0.00039891      -0.00105183
H       -0.59397642      -0.68558587      -1.85359356       0.00140102      -0.00106955       0.00106928
C       -1.83884199      -2.03315130       0.88764715       0.00041996       0.00017372       0.00194223
C       -3.05448467      -0.85392565      -0.81869047      -0.00375969       0.00239045       0.01087007
C       -3.03316194      -2.55483675       1.37964274      -0.00140407       0.00128779       0.00257189
H       -0.89536476      -2.29584160       1.36284440       0.00047375       0.00161050      -0.00026437
C       -4.24071470      -2.22220186       0.77282605      -0.00040961       0.00029039       0.00428140
H       -3.02010139      -3.22466298       2.23588399       0.00187599       0.00085331       0.00395318
C       -4.25024631      -1.36697039      -0.32713726      -0.00123025       0.00086130       0.00065102
H       -5.17326320      -2.63144984       1.15316586      -0.00224560       0.00263756       0.00310371
H       -5.19054739      -1.10594491      -0.80656189       0.00054628       0.00134056       0.00157679
H       -3.06279857      -0.18941098      -1.68126406       0.00065753      -0.00348430      -0.00012979
27
Lattice="50.0 0.0 0.0 0.0 50.0 0.0 0.0 0.0 50.0" Properties=species:S:1:pos:R:3:forces:R:3 energy=-17660.831786947492 dihedrals="_JSON [59.0, 150.0, 83.0]" pbc="F F F"
C        1.25177984       1.76336042       1.07999803       0.00212955      -0.00029437      -0.00050412
C        0.79020184       1.25014992      -0.10238045      -1.46729597      -0.87764089      -1.29437760
C        2.56027217       2.26923989       1.08438712       0.00061438      -0.00035849       0.00032370
H        0.61660721       1.77063346       1.96078356      -0.00120686      -0.00300354       0.00025460
C        1.59521558       1.25260653      -1.26397018       0.31563538       0.39227070       0.60457483
O       -0.51163241       0.72066386      -0.30881962       1.48143717       2.11969190       0.96425913
N        1.08119717       0.72763282      -2.42338713       0.50141787       0.23465963      -0.65385423
N        2.83556032       1.72765098      -1.25402412      -0.00170101      -0.00015249      -0.00323833
H        0.07604331       0.69917103      -2.49578671       0.27891099       0.49508652      -0.21436156
H        1.57533519       1.01765900      -3.25608700       0.00055966      -0.00274287       0.00183078
C        3.29325928       2.21624405      -0.09037930      -0.00325465      -0.00078317      -0.00263048
H        4.31291888       2.59751166      -0.11437535      -0.00634083       0.00063132      -0.00475401
H        2.99375500       2.69057834       1.98554396       0.00107813      -0.00239574       0.00280707
C       -0.54126455      -0.58371951      -0.76748102      -1.56667186      -2.25416366       0.74473706
C       -1.83981462      -1.18067408      -0.21462771       0.45521170      -0.08668065      -0.19554216
H        0.33084085      -1.15532999      -0.42556787       0.00084192       0.00038032      -0.00089317
H       -0.59396045      -0.68682360      -1.85343998       0.00157331      -0.00104828       0.00106899
C       -1.85558506      -1.92296894       0.96494040       0.00051691       0.00039717       0.00191938
C       -3.03873111      -0.95648878      -0.89243290       0.00842569      -0.02012825       0.03274356
C       -3.05090838      -2.43820064       1.45954858      -0.00124551       0.00132803       0.00258616
H       -0.92382215      -2.10379249       1.49799057       0.00079933       0.00147598      -0.00054996
C       -4.24327887      -2.20950779       0.77779738      -0.00069439       0.00059295       0.00425926
H       -3.05143168      -3.02283612       2.37616548       0.00188218       0.00120059       0.00384379
C       -4.23657120      -1.46431534      -0.39888608      -0.00118373       0.00080546       0.00069985
H       -5.17643420      -2.61497392       1.16071159      -0.00235625       0.00282670       0.00291585
H       -5.16470748      -1.28504776      -0.93605923       0.00042467       0.00152183       0.00165536
H       -3.03328237      -0.37896248      -1.81557061       0.00049224      -0.00347669       0.00022625
27
Lattice="50.0 0.0 0.0 0.0 50.0 0.0 0.0 0.0 50.0" Properties=species:S:1:pos:R:3:forces:R:3 energy=-17660.8340083104 dihedrals="_JSON [59.0, 150.0, 89.0]" pbc="F F F"
C        1.25195508       1.76310738       1.08002965       0.00203995      -0.00027998      -0.00047326
C        0.79020184       1.25014992      -0.10238045      -1.46632315      -0.87996499      -1.29168703
C        2.56054263       2.26876775       1.08451981       0.00069729      -0.00024844       0.00024422
H        0.61676598       1.77047291       1.96083626      -0.00121391      -0.00295620       0.00015192
C        1.59521558       1.25260653      -1.26397018       0.31560064       0.39164264       0.60420609
O       -0.51163241       0.72066386      -0.30881962       1.48154679       2.11499312       0.96682617
N        1.08119717       0.72763282      -2.42338713       0.50068171       0.23403156      -0.65413733
N        2.83561450       1.72749910      -1.25398472      -0.00169387      -0.00010136      -0.00317830
H        0.07604331       0.69917103      -2.49578671       0.27708689       0.49596251      -0.21338075
H        1.57524582       1.01790466      -3.25605755       0.00054321      -0.00284597       0.00188897
C        3.29345568       2.21584829      -0.09028993      -0.00344545      -0.00075284      -0.00258677
H        4.31319041       2.59691331      -0.11426612      -0.00640223       0.00073754      -0.00477579
H        2.99413520       2.68988497       1.98572760       0.00097931      -0.00229174       0.00280022
C       -0.54126455      -0.58371951      -0.76748102      -1.55168905      -2.25654983       0.75506608
C       -1.83981462      -1.18067408      -0.21462771       0.43054109      -0.06040305      -0.23967811
H        0.33165718      -1.15384822      -0.42480282       0.00087154       0.00035275      -0.00067745
H       -0.59358811      -0.68842831      -1.85327143       0.00178785      -0.00106748       0.00105956
C       -1.87957163      -1.80884392       1.02931909       0.00055453       0.00062607       0.00188325
C       -3.01619327      -1.06442788      -0.95604512       0.02027574      -0.03813478       0.06111374
C       -3.07630146      -2.31923171       1.52382030      -0.00128684       0.00136090       0.00252890
H       -0.96507604      -1.90301036       1.61235130       0.00094804       0.00146072      -0.00074728
C       -4.24662309      -2.20010053       0.77759189      -0.00086734       0.00077049       0.00416141
H       -3.09616000      -2.81501345       2.49118987       0.00177453       0.00166088       0.00382563
C       -4.21635297      -1.56895444      -0.46305386      -0.00119514       0.00075360       0.00069332
H       -5.18066996      -2.60247116       1.16160884      -0.00251299       0.00291831       0.00264642
H       -5.12700116      -1.47499635      -1.04958774       0.00036307       0.00160261       0.00159505
H       -2.99147039      -0.57598479      -1.92894141       0.00033780      -0.00327705       0.00063111
27
Lattice="50.0 0.0 0.0 0.0 50.0 0.0 0.0 0.0 50.0" Properties=species:S:1:pos:R:3:forces:R:3 energy=-17660.83689029091 dihedrals="_JSON [59.0, 150.0, 95.0]" pbc="F F F"
C        1.25187779       1.76339468       1.07991862       0.00200744      -0.00034521      -0.00043161
C        0.79020184       1.25014992      -0.10238045      -1.46573667      -0.88033200      -1.28994594
C        2.56039088       2.26926467       1.08441604       0.00085193      -0.00026725       0.00026166
H        0.61658189       1.77104249       1.96069252      -0.00119133      -0.00307523       0.00001845
C        1.59521558       1.25260653      -1.26397018       0.31495194       0.39236058       0.60385798
O       -0.51163241       0.72066386      -0.30881962       1.48717257       2.10953965       0.96712053
N        1.08119717       0.72763282      -2.42338713       0.50034040       0.23263836      -0.65445703
N        2.83554125       1.72767635      -1.25400250      -0.00171222      -0.00012035      -0.00313090
H        0.07604331       0.69917103      -2.49578671       0.27499820       0.49684307      -0.21251900
H        1.57509956       1.01827151      -3.25602244       0.00054088      -0.00304039       0.00198585
C        3.29331531       2.21626973      -0.09038002      -0.00357620      -0.00085266      -0.00254791
H        4.31298216       2.59751384      -0.11441601      -0.00650898       0.00064913      -0.00476275
H        2.99386233       2.69070885       1.98552672       0.00098510      -0.00242016       0.00288815
C       -0.54126455      -0.58371951      -0.76748102      -1.53834112      -2.24877207       0.77336336
C       -1.83981462      -1.18067408      -0.21462771       0.40727429      -0.04806891      -0.29546177
H        0.33243483      -1.15245418      -0.42402824       0.00089778       0.00028493      -0.00038412
H       -0.59295153      -0.69021483      -1.85310042       0.00209649      -0.00117059       0.00103002
C       -1.90937473      -1.69444080       1.07976846       0.00060646       0.00085927       0.00186008
C       -2.98711808      -1.17656034      -1.00883016       0.02644160      -0.05222447       0.09587653
C       -3.10672260      -2.20439801       1.57160156      -0.00111402       0.00135925       0.00256199
H       -1.01763987      -1.69765560       1.70419177       0.00123902       0.00150304      -0.00095365
C       -4.24827040      -2.19956827       0.77207780      -0.00092354       0.00080575       0.00410958
H       -3.15041768      -2.61098093       2.57896109       0.00191301       0.00214217       0.00391348
C       -4.18861394      -1.68233071      -0.51866556      -0.00116969       0.00063093       0.00073201
H       -5.18276378      -2.60175610       1.15522108      -0.00236584       0.00264282       0.00240497
H       -5.07669266      -1.67677893      -1.14589248       0.00023508       0.00142028       0.00159260
H       -2.93891806      -0.77619331      -2.02025017       0.00008740      -0.00298995       0.00101747
27
Lattice="50.0 0.0 0.0 0.0 50.0 0.0 0.0 0.0 50.0" Properties=species:S:1:pos:R:3:forces:R:3 energy=-17660.8406623472 dihedrals="_JSON [59.0, 150.0, 101.0]" pbc="F F F"
C        1.24996855       1.76812632       1.07856757       0.00219753      -0.00094066      -0.00032012
C        0.79020184       1.25014992      -0.10238045      -1.46898700      -0.87057853      -1.29084055
C        2.55713279       2.27748051       1.08223119       0.00129541      -0.00124755       0.00065029
H        0.61381739       1.77782747       1.95875751      -0.00076740      -0.00385590       0.00019178
C        1.59521558       1.25260653      -1.26397018       0.31020380       0.40181898       0.60172266
O       -0.51163241       0.72066386      -0.30881962       1.49795789       2.09760270       0.96604007
N        1.08119717       0.72763282      -2.42338713       0.50303187       0.22553856      -0.65447736
N        2.83445817       1.73046928      -1.25466893      -0.00156981      -0.00052139      -0.00295810
H        0.07604331       0.69917103      -2.49578671       0.27292600       0.49701005      -0.21102604
H        1.57480951       1.01912551      -3.25589964       0.00054525      -0.00309273       0.00195117
C        3.29065758       2.22309910      -0.09212154      -0.00314250      -0.00180961      -0.00236002
H        4.30912046       2.60748322      -0.11697870      -0.00601258      -0.00074949      -0.00437815
H        2.98875121       2.70354462       1.98205638       0.00158562      -0.00399841       0.00324898
C       -0.54126455      -0.58371951      -0.76748102      -1.52464064      -2.23902687       0.79467309
C       -1.83981462      -1.18067408      -0.21462771       0.38274164      -0.04140640      -0.34843372
H        0.33319619      -1.15114520      -0.42327569       0.00085669       0.00021578      -0.00005448
H       -0.59197790      -0.69204128      -1.85293477       0.00238914      -0.00131501       0.00103227
C       -1.94601053      -1.57664204       1.11834548       0.00068202       0.00085069       0.00171648
C       -2.95182408      -1.29165762      -1.05020972       0.03016500      -0.05925620       0.12931947
C       -3.14444064      -2.08543765       1.60729700      -0.00089289       0.00085626       0.00239998
H       -1.08251552      -1.48555449       1.77494844       0.00150210       0.00114726      -0.00112593
C       -4.25079957      -2.19769643       0.76636411      -0.00084871       0.00029626       0.00380169
H       -3.21762962      -2.39887705       2.64576576       0.00202697       0.00184331       0.00361234
C       -4.15478569      -1.79816081      -0.56298288      -0.00107427       0.00027403       0.00069134
H       -5.18638335      -2.59800805       1.14881787      -0.00210483       0.00170475       0.00194299
H       -5.01560532      -1.88239838      -1.22179734       0.00013827       0.00101946       0.00158186
H       -2.87532624      -0.98101217      -2.09093659      -0.00020457      -0.00237934       0.00139799
27
Lattice="50.0 0.0 0.0 0.0 50.0 0.0 0.0 0.0 50.0" Properties=species:S:1:pos:R:3:forces:R:3 energy=-17660.845138016273 dihedrals="_JSON [59.0, 150.0, 107.0]" pbc="F F F"
C        1.24974022       1.76882271       1.07833286       0.00225837      -0.00102661      -0.00035632
C        0.79020184       1.25014992      -0.10238045      -1.46727365      -0.86803456      -1.29020943
C        2.55672119       2.27862598       1.08193519       0.00136974      -0.00132810       0.00089607
H        0.61352551       1.77908260       1.95852900      -0.00101652      -0.00413471       0.00012935
C        1.59521558       1.25260653      -1.26397018       0.30891716       0.40346850       0.60207163
O       -0.51163241       0.72066386      -0.30881962       1.51206563       2.09198863       0.96154075
N        1.08119717       0.72763282      -2.42338713       0.50294949       0.22400689      -0.65554861
N        2.83430476       1.73085010      -1.25473305      -0.00159714      -0.00063610      -0.00307410
H        0.07604331       0.69917103      -2.49578671       0.27066743       0.49801038      -0.21043641
H        1.57451004       1.01980795      -3.25584907       0.00079117      -0.00368070       0.00195793
C        3.29031965       2.22403808      -0.09235470      -0.00312702      -0.00199595      -0.00252531
H        4.30863337       2.60881715      -0.11730821      -0.00621283      -0.00099597      -0.00447130
H        2.98806186       2.70535507       1.98156934       0.00169243      -0.00424854       0.00344770
C       -0.54126455      -0.58371951      -0.76748102      -1.52236504      -2.20858303       0.82115938
C       -1.83981462      -1.18067408      -0.21462771       0.37415931      -0.07179170      -0.40098127
H        0.33359989      -1.15028069      -0.42236688       0.00077643       0.00015357       0.00017221
H       -0.59080294      -0.69377811      -1.85278491       0.00275058      -0.00155692       0.00119361
C       -1.98462233      -1.46868756       1.14228631       0.00075717       0.00127488       0.00167094
C       -2.91069797      -1.40845868      -1.07973042       0.02386371      -0.05773268       0.15853182
C       -3.18025233      -1.98767315       1.62620346      -0.00089553       0.00115707       0.00250470
H       -1.15394936      -1.28307019       1.82082101       0.00184554       0.00139987      -0.00141781
C       -4.24535605      -2.21874247       0.75609854      -0.00095935       0.00051962       0.00397169
H       -3.28412539      -2.21637129       2.68400009       0.00195238       0.00269818       0.00366587
C       -4.11108626      -1.92661874      -0.59732961      -0.00104981       0.00028014       0.00072645
H       -5.17887502      -2.62666475       1.13555338      -0.00217597       0.00183616       0.00191030
H       -4.94011260      -2.10225807      -1.27853778       0.00018866       0.00106825       0.00169272
H       -2.80455622      -1.18041879      -2.13901039      -0.00033236      -0.00211656       0.00177743
27
Lattice="50.0 0.0 0.0 0.0 50.0 0.0 0.0 0.0 50.0" Properties=species:S:1:pos:R:3:forces:R:3 energy=-17660.85018542062 dihedrals="_JSON [59.0, 150.0, 113.0]" pbc="F F F"
C        1.25085623       1.76621547       1.07901884       0.00200993      -0.00068630      -0.00024797
C        0.79020184       1.25014992      -0.10238045      -1.46112625      -0.87198491      -1.28842112
C        2.55861760       2.27399176       1.08323181       0.00129120      -0.00081727       0.00018262
H        0.61513503       1.77570414       1.95965565      -0.00100481      -0.00362182      -0.00012874
C        1.59521558       1.25260653      -1.26397018       0.31025388       0.39782782       0.60155153
O       -0.51163241       0.72066386      -0.30881962       1.52407075       2.08770571       0.95247699
N        1.08119717       0.72763282      -2.42338713       0.50052046       0.22626176      -0.65392727
N        2.83492710       1.72921181      -1.25429644      -0.00173583      -0.00029595      -0.00288328
H        0.07604331       0.69917103      -2.49578671       0.26886001       0.49946197      -0.21209212
H        1.57465215       1.01929913      -3.25594563       0.00039360      -0.00334417       0.00230627
C        3.29186237       2.22011822      -0.09133451      -0.00374624      -0.00144512      -0.00210099
H        4.31088221       2.60303128      -0.11583302      -0.00644448      -0.00011954      -0.00454250
H        2.99099281       2.69811603       1.98359632       0.00121587      -0.00344434       0.00311966
C       -0.54126455      -0.58371951      -0.76748102      -1.52014738      -2.17886992       0.84507588
C       -1.83981462      -1.18067408      -0.21462771       0.36033908      -0.10050365      -0.43372474
H        0.33399861      -1.14953828      -0.42165794       0.00102245      -0.00017499       0.00064911
H       -0.58964801      -0.69533435      -1.85263591       0.00298167      -0.00176440       0.00077516
C       -2.02981237      -1.35749170       1.15575847       0.00077087       0.00125545       0.00180079
C       -2.86419034      -1.52568384      -1.09706883       0.02061901      -0.04985233       0.17523526
C       -3.22366798      -1.88301249       1.63640606      -0.00061203       0.00066575       0.00230107
H       -1.23724498      -1.07635127       1.84665337       0.00222468       0.00097788      -0.00136780
C       -4.24185173      -2.23273529       0.74957565      -0.00051238       0.00009955       0.00396153
H       -3.36361809      -2.02288012       2.70546834       0.00229856       0.00225761       0.00359736
C       -4.06250368      -2.05208407      -0.61784180      -0.00102672      -0.00010404       0.00098689
H       -5.17447072      -2.64431916       1.12729443      -0.00177033       0.00115048       0.00191696
H       -4.85533631      -2.31859260      -1.31252161      -0.00005807       0.00083145       0.00188301
H       -2.72394839      -1.38237892      -2.16715338      -0.00068750      -0.00146667       0.00161644
27
Lattice="50.0 0.0 0.0 0.0 50.0 0.0 0.0 0.0 50.0" Properties=species:S:1:pos:R:3:forces:R:3 energy=-17660.855380127654 dihedrals="_JSON [59.0, 150.0, 119.0]" pbc="F F F"
C        1.25113354       1.76586693       1.07905346       0.00192764      -0.00061066      -0.00025155
C        0.79020184       1.25014992      -0.10238045      -1.45604684      -0.87032593      -1.28710631
C        2.55901062       2.27329600       1.08337443       0.00124424      -0.00067813       0.00013207
H        0.61573251       1.77551636       1.95998288      -0.00113126      -0.00351254      -0.00022998
C        1.59521558       1.25260653      -1.26397018       0.30922886       0.39697242       0.60040097
O       -0.51163241       0.72066386      -0.30881962       1.54161071       2.08130211       0.94136848
N        1.08119717       0.72763282      -2.42338713       0.49948199       0.22575927      -0.65285530
N        2.83501372       1.72896619      -1.25425744      -0.00174324      -0.00027593      -0.00288682
H        0.07604331       0.69917103      -2.49578671       0.26724574       0.50037284      -0.21315379
H        1.57461257       1.01929408      -3.25596954       0.00034259      -0.00321563       0.00231374
C        3.29215581       2.21953166      -0.09125977      -0.00383729      -0.00137512      -0.00210979
H        4.31128092       2.60215315      -0.11573656      -0.00650322      -0.00006725      -0.00450097
H        2.99156159       2.69695411       1.98386496       0.00109711      -0.00323325       0.00306584
C       -0.54126455      -0.58371951      -0.76748102      -1.53108654      -2.13519858       0.86502077
C       -1.83981462      -1.18067408      -0.21462771       0.36228565      -0.15445301      -0.44773097
H        0.33401655      -1.14932277      -0.42090476       0.00092104      -0.00029830       0.00090165
H       -0.58853351      -0.69658740      -1.85253774       0.00324855      -0.00199826       0.00083777
C       -2.07610733      -1.25533964       1.15788266       0.00068627       0.00137017       0.00172145
C       -2.81281073      -1.64204873      -1.10203499       0.01228082      -0.03695436       0.18065586
C       -3.26446501      -1.79496998       1.63631435      -0.00067911       0.00080071       0.00219526
H       -1.32526280      -0.88110769       1.85086106       0.00230197       0.00089183      -0.00135720
C       -4.23069095      -2.26209790       0.74534376      -0.00071157       0.00051497       0.00389377
H       -3.44098593      -1.85359283       2.70751845       0.00206366       0.00264912       0.00345666
C       -4.00515857      -2.18376650      -0.62481205      -0.00112871       0.00005070       0.00092383
H       -5.15918136      -2.68397954       1.12186950      -0.00194804       0.00149179       0.00176291
H       -4.75788055      -2.54061244      -1.32357362      -0.00030803       0.00109633       0.00181536
H       -2.63746510      -1.57768184      -2.17461846      -0.00084301      -0.00107532       0.00171629
27
Lattice="50.0 0.0 0.0 0.0 50.0 0.0 0.0 0.0 50.0" Properties=species:S:1:pos:R:3:forces:R:3 energy=-17660.860771110936 dihedrals="_JSON [59.0, 150.0, 125.0]" pbc="F F F"
C        1.25073142       1.76726503       1.07859329       0.00196198      -0.00077474      -0.00032877
C        0.79020184       1.25014992      -0.10238045      -1.45195173      -0.86477170      -1.28625494
C        2.55820145       2.27567823       1.08263515       0.00113152      -0.00091046       0.00068626
H        0.61549739       1.77767954       1.95968021      -0.00134079      -0.00376684      -0.00008510
C        1.59521558       1.25260653      -1.26397018       0.30617924       0.39950287       0.59860169
O       -0.51163241       0.72066386      -0.30881962       1.56246826       2.07233701       0.92651706
N        1.08119717       0.72763282      -2.42338713       0.49955986       0.22316977      -0.65194957
N        2.83469870       1.72975802      -1.25450393      -0.00164809      -0.00042282      -0.00300646
H        0.07604331       0.69917103      -2.49578671       0.26585890       0.50081103      -0.21381315
H        1.57445414       1.01962780      -3.25593851       0.00058267      -0.00317305       0.00196468
C        3.29146915       2.22149482      -0.09188648      -0.00338641      -0.00160551      -0.00247008
H        4.31025786       2.60497885      -0.11665406      -0.00636768      -0.00048772      -0.00434957
H        2.99025008       2.70056658       1.98277615       0.00126350      -0.00359089       0.00321413
C       -0.54126455      -0.58371951      -0.76748102      -1.55040444      -2.08602606       0.87939915
C       -1.83981462      -1.18067408      -0.21462771       0.36991160      -0.21605235      -0.43511840
H        0.33375238      -1.14950866      -0.42014995       0.00050152      -0.00019621       0.00095176
H       -0.58753430      -0.69755449      -1.85248707       0.00352860      -0.00225674       0.00130303
C       -2.12488047      -1.15814489       1.15040442       0.00051914       0.00173367       0.00139064
C       -2.75712206      -1.75627846      -1.09457449       0.00496336      -0.02343273       0.17027418
C       -3.30568352      -1.71394039       1.62925344      -0.00098173       0.00127670       0.00209846
H       -1.41921206      -0.69371759       1.83578079       0.00195333       0.00112378      -0.00142036
C       -4.21536183      -2.29596208       0.74659479      -0.00119086       0.00105153       0.00370724
H       -3.52026497      -1.69520175       2.69495290       0.00149175       0.00353791       0.00308839
C       -3.94107921      -2.31530140      -0.61678508      -0.00112201       0.00023942       0.00056599
H       -5.13792489      -2.73015919       1.12368008      -0.00230809       0.00204286       0.00142361
H       -4.64986215      -2.76122395      -1.31033762      -0.00031330       0.00140330       0.00157561
H       -2.54481669      -1.76801994      -2.16240921      -0.00086008      -0.00076203       0.00203452
27
Lattice="50.0 0.0 0.0 0.0 50.0 0.0 0.0 0.0 50.0" Properties=species:S:1:pos:R:3:forces:R:3 energy=-17660.86577857411 dihedrals="_JSON [59.0, 150.0, 131.0]" pbc="F F F"
C        1.25042813       1.76836516       1.07823200       0.00193478      -0.00088617      -0.00019937
C        0.79020184       1.25014992      -0.10238045      -1.44734645      -0.86024637      -1.28484840
C        2.55754109       2.27760919       1.08203387       0.00133739      -0.00111216       0.00066900
H        0.61551179       1.77930000       1.95957971      -0.00158631      -0.00415885      -0.00009272
C        1.59521558       1.25260653      -1.26397018       0.30306314       0.40178831       0.59764781
O       -0.51163241       0.72066386      -0.30881962       1.58423497       2.06258912       0.90727466
N        1.08119717       0.72763282      -2.42338713       0.50017708       0.22167845      -0.65246667
N        2.83444350       1.73041252      -1.25469933      -0.00161106      -0.00054580      -0.00309420
H        0.07604331       0.69917103      -2.49578671       0.26456520       0.50114402      -0.21427033
H        1.57419233       1.02021961      -3.25589808       0.00077665      -0.00372348       0.00201308
C        3.29092418       2.22309612      -0.09239960      -0.00350578      -0.00191541      -0.00250051
H        4.30945382       2.60724797      -0.11736170      -0.00637538      -0.00080407      -0.00446686
H        2.98917699       2.70347247       1.98189997       0.00142766      -0.00393416       0.00340239
C       -0.54126455      -0.58371951      -0.76748102      -1.57460509      -2.03539713       0.88715128
C       -1.83981462      -1.18067408      -0.21462771       0.38092330      -0.27906820      -0.39855704
H        0.33323916      -1.14998607      -0.41938467       0.00042838      -0.00028488       0.00110571
H       -0.58664422      -0.69825124      -1.85246353       0.00388051      -0.00258225       0.00142098
C       -2.17596385      -1.06458676       1.13381907       0.00027806       0.00201161       0.00119921
C       -2.69773448      -1.86712149      -1.07476906      -0.00278280      -0.00800679       0.14730585
C       -3.34822346      -1.63601241       1.61596212      -0.00131339       0.00170793       0.00183323
H       -1.51805565      -0.51369631       1.80183852       0.00194538       0.00122233      -0.00169588
C       -4.19777227      -2.32862805       0.75394252      -0.00155794       0.00167384       0.00348473
H       -3.60278781      -1.54254573       2.66887363       0.00111810       0.00420844       0.00278722
C       -3.87221987      -2.44238959      -0.59360102      -0.00120509       0.00036270       0.00045492
H       -5.11350251      -2.77473747       1.13376011      -0.00289074       0.00285640       0.00101191
H       -4.53416996      -2.97430612      -1.27265872      -0.00051718       0.00185109       0.00126913
H       -2.44623142      -1.95301441      -2.13075545      -0.00079340      -0.00042852       0.00216088
27
Lattice="50.0 0.0 0.0 0.0 50.0 0.0 0.0 0.0 50.0" Properties=species:S:1:pos:R:3:forces:R:3 energy=-17660.870536669394 dihedrals="_JSON [59.0, 150.0, 137.0]" pbc="F F F"
C        1.25251307       1.76351466       1.07954274       0.00148258      -0.00037282      -0.00015270
C        0.79020184       1.25014992      -0.10238045      -1.43657860      -0.86922037      -1.28067106
C        2.56088559       2.26946969       1.08417014       0.00073245      -0.00031481       0.00004683
H        0.61896426       1.77222799       1.96192896      -0.00163333      -0.00312520      -0.00011193
C        1.59521558       1.25260653      -1.26397018       0.30384816       0.39237674       0.59447887
O       -0.51163241       0.72066386      -0.30881962       1.60222949       2.05702799       0.87642140
N        1.08119717       0.72763282      -2.42338713       0.49627838       0.22605715      -0.64777691
N        2.83545467       1.72773134      -1.25408638      -0.00166306       0.00001654      -0.00284255
H        0.07604331       0.69917103      -2.49578671       0.26399164       0.50199052      -0.21798706
H        1.57468411       1.01877842      -3.25608605       0.00026980      -0.00240384       0.00193300
C        3.29353212       2.21647660      -0.09080810      -0.00384078      -0.00084177      -0.00216672
H        4.31318061       2.59763778      -0.11512031      -0.00632427       0.00067871      -0.00428010
H        2.99441251       2.69060532       1.98534770       0.00058336      -0.00242153       0.00279004
C       -0.54126455      -0.58371951      -0.76748102      -1.58621245      -1.99704750       0.89685759
C       -1.83981462      -1.18067408      -0.21462771       0.37121822      -0.30573795      -0.34199683
H        0.33295556      -1.15033130      -0.41899891       0.00037087      -0.00036505       0.00127476
H       -0.58613428      -0.69875952      -1.85243035       0.00379043      -0.00257433       0.00124018
C       -2.23591643      -0.96523431       1.10486401       0.00042409       0.00139478       0.00128160
C       -2.63529864      -1.97336340      -1.04283571      -0.00486599      -0.00481903       0.11058036
C       -3.40543602      -1.54116030       1.58941930      -0.00083504       0.00075406       0.00173940
H       -1.62910785      -0.33116379       1.74618677       0.00199668       0.00028252      -0.00112765
C       -4.19162109      -2.33955652       0.76006966      -0.00128990       0.00142523       0.00331829
H       -3.70739728      -1.36673026       2.61927662       0.00159543       0.00296568       0.00285951
C       -3.80520801      -2.55461699      -0.55894970      -0.00119989       0.00027461       0.00038923
H       -5.10547703      -2.78809090       1.14153286      -0.00245635       0.00216207       0.00093530
H       -4.41720630      -3.16934331      -1.21455519      -0.00083023       0.00179076       0.00123370
H       -2.33828700      -2.13766699      -2.07766370      -0.00108170       0.00004682       0.00173344
27
Lattice="50.0 0.0 0.0 0.0 50.0 0.0 0.0 0.0 50.0" Properties=species:S:1:pos:R:3:forces:R:3 energy=-17660.8737636297 dihedrals="_JSON [59.0, 150.0, 143.0]" pbc="F F F"
C        1.25306038       1.76209059       1.07995131       0.00135647      -0.00025394      -0.00020993
C        0.79020184       1.25014992      -0.10238045      -1.43048445      -0.87220182      -1.27766800
C        2.56158731       2.26758715       1.08469516       0.00051003      -0.00016939       0.00002883
H        0.62029969       1.76958314       1.96291572      -0.00162241      -0.00273400      -0.00002504
C        1.59521558       1.25260653      -1.26397018       0.30102301       0.39187596       0.59183812
O       -0.51163241       0.72066386      -0.30881962       1.62567560       2.04731751       0.84136431
N        1.08119717       0.72763282      -2.42338713       0.49581942       0.22643385      -0.64510113
N        2.83557518       1.72737941      -1.25397009      -0.00161703       0.00008331      -0.00268725
H        0.07604331       0.69917103      -2.49578671       0.26348716       0.50196618      -0.22001006
H        1.57483813       1.01828537      -3.25615603       0.00006341      -0.00177711       0.00185106
C        3.29395274       2.21529948      -0.09049468      -0.00369323      -0.00066830      -0.00212791
H        4.31372006       2.59611642      -0.11473963      -0.00609435       0.00079730      -0.00410299
H        2.99556091       2.68746287       1.98624173       0.00038939      -0.00206252       0.00251901
C       -0.54126455      -0.58371951      -0.76748102      -1.60168869      -1.95748871       0.90409723
C       -1.83981462      -1.18067408      -0.21462771       0.36068703      -0.33426825      -0.27044699
H        0.33241505      -1.15096458      -0.41859189       0.00030757      -0.00038829       0.00130398
H       -0.58579170      -0.69899199      -1.85243236       0.00374579      -0.00261230       0.00119661
C       -2.29728311      -0.87284967       1.06597658       0.00039148       0.00114995       0.00128543
C       -2.57049861      -2.07384019      -0.99912429      -0.00418881      -0.00307503       0.06669524
C       -3.46338680      -1.45392906       1.55403021      -0.00070799       0.00034400       0.00165074
H       -1.74255787      -0.16213656       1.67225035       0.00182728      -0.00022647      -0.00062329
C       -4.18409676      -2.35145445       0.76879325      -0.00127590       0.00136834       0.00306145
H       -3.81342709      -1.20451574       2.55279845       0.00175542       0.00239424       0.00287997
C       -3.73523652      -2.66100465      -0.51141376      -0.00113877       0.00008811       0.00020599
H       -5.09522273      -2.80345706       1.15267550      -0.00236491       0.00192630       0.00065392
H       -4.29518759      -3.35413255      -1.13452678      -0.00099365       0.00179300       0.00090794
H       -2.22625973      -2.31255267      -2.00461705      -0.00116888       0.00038810       0.00146275
27
Lattice="50.0 0.0 0.0 0.0 50.0 0.0 0.0 0.0 50.0" Properties=species:S:1:pos:R:3:forces:R:3 energy=-17660.875666865933 dihedrals="_JSON [59.0, 150.0, 149.0]" pbc="F F F"
C        1.25350729       1.76057617       1.08043512       0.00136145      -0.00009880      -0.00026211
C        0.79020184       1.25014992      -0.10238045      -1.42578324      -0.87641292      -1.27479299
C        2.56217696       2.26565656       1.08532057       0.00028566      -0.00007447      -0.00005787
H        0.62142575       1.76658054       1.96387784      -0.00168665      -0.00239621       0.00008501
C        1.59521558       1.25260653      -1.26397018       0.29797106       0.39195203       0.59041550
O       -0.51163241       0.72066386      -0.30881962       1.65028326       2.03597599       0.80334444
N        1.08119717       0.72763282      -2.42338713       0.49610260       0.22734180      -0.64349530
N        2.83568134       1.72706420      -1.25378488      -0.00162121       0.00009462      -0.00266612
H        0.07604331       0.69917103      -2.49578671       0.26308994       0.50178492      -0.22156714
H        1.57489399       1.01803508      -3.25620748      -0.00000447      -0.00156231       0.00179658
C        3.29429233       2.21414376      -0.09006780      -0.00358073      -0.00051615      -0.00210703
H        4.31417008       2.59465217      -0.11419008      -0.00597868       0.00089813      -0.00401143
H        2.99657271       2.68427297       1.98724364       0.00025343      -0.00175343       0.00237296
C       -0.54126455      -0.58371951      -0.76748102      -1.61525755      -1.92066352       0.91034472
C       -1.83981462      -1.18067408      -0.21462771       0.34690727      -0.34899049      -0.19122461
H        0.33175810      -1.15175015      -0.41827731       0.00028574      -0.00035692       0.00127142
H       -0.58564149      -0.69896067      -1.85246128       0.00368305      -0.00265740       0.00119102
C       -2.36121838      -0.78505969       1.01631190       0.00038552       0.00101530       0.00137516
C       -2.50404436      -2.16745101      -0.94411371      -0.00239869      -0.01149084       0.01857368
C       -3.52489829      -1.36928077       1.50792697      -0.00063451       0.00011401       0.00154379
H       -1.85885173      -0.00426888       1.57957576       0.00175754      -0.00041318      -0.00043645
C       -4.17867311      -2.35889492       0.77781145      -0.00138354       0.00161404       0.00294253
H       -3.92477611      -1.04895820       2.46700158       0.00176531       0.00236663       0.00292962
C       -3.66463313      -2.75820525      -0.45244833      -0.00115535      -0.00000690       0.00002722
H       -5.08759889      -2.81316789       1.16420571      -0.00237255       0.00181192       0.00042622
H       -4.17089587      -3.52485602      -1.03399848      -0.00108942       0.00181942       0.00072302
H       -2.11005097      -2.47767649      -1.91132058      -0.00118524       0.00060471       0.00125816
27
Lattice="50.0 0.0 0.0 0.0 50.0 0.0 0.0 0.0 50.0" Properties=species:S:1:pos:R:3:forces:R:3 energy=-17660.875910543895 dihedrals="_JSON [59.0, 150.0, 155.0]" pbc="F F F"
C        1.25378650       1.75920408       1.08096664       0.00013913      -0.00071022      -0.00085479
C        0.79020184       1.25014992      -0.10238045      -1.42201058      -0.88025099      -1.27201236
C        2.56260946       2.26386940       1.08602849       0.00253016       0.00102315      -0.00081959
H        0.62200850       1.76362855       1.96466521      -0.00010071      -0.00179510      -0.00105448
C        1.59521558       1.25260653      -1.26397018       0.29902009       0.39280135       0.58755155
O       -0.51163241       0.72066386      -0.30881962       1.67598641       2.02378675       0.76460357
N        1.08119717       0.72763282      -2.42338713       0.50013022       0.22957501      -0.64619041
N        2.83590523       1.72670009      -1.25363298      -0.00465213       0.00034605       0.00178774
H        0.07604331       0.69917103      -2.49578671       0.26317385       0.50143442      -0.22381566
H        1.57526643       1.01725224      -3.25645081      -0.00426525      -0.00279578       0.00843525
C        3.29462003       2.21302328      -0.08958163      -0.00444492      -0.00076099      -0.00099413
H        4.31468144       2.59321296      -0.11342600      -0.00796931       0.00022244      -0.00428314
H        2.99739689       2.68142619       1.98836568      -0.00115680      -0.00292597      -0.00070193
C       -0.54126455      -0.58371951      -0.76748102      -1.63017632      -1.88464285       0.92257694
C       -1.83981462      -1.18067408      -0.21462771       0.32191227      -0.34991485      -0.11285448
H        0.33088693      -1.15252958      -0.41824431       0.00608342      -0.00402242       0.00373472
H       -0.58573626      -0.69865803      -1.85231129       0.00324542      -0.00289425      -0.00586419
C       -2.42833529      -0.70213915       0.95489646      -0.00230912      -0.00099761       0.00149058
C       -2.43666395      -2.25317024      -0.87840670       0.00749297      -0.02448209      -0.02763949
C       -3.59166588      -1.28694899       1.44839344       0.00006354       0.00158159       0.00270485
H       -1.97899226       0.14188545       1.46841928       0.00286334       0.00139757       0.00084572
C       -4.17756381      -2.36059885       0.78377344      -0.00111570      -0.00048959       0.00006223
H       -4.04367262      -0.89991784       2.35850716       0.00182044       0.00231114       0.00271669
C       -3.59514652      -2.84462816      -0.38448854      -0.00230255       0.00190701       0.00362994
H       -5.08570025      -2.81520581       1.17159114      -0.00252651       0.00148188       0.00034976
H       -4.04634976      -3.67894341      -0.91593943      -0.00207349      -0.00018533      -0.00054353
H       -1.99006599      -2.63127002      -1.79750290       0.00064213      -0.00100032      -0.00286134
27
Lattice="50.0 0.0 0.0 0.0 50.0 0.0 0.0 0.0 50.0" Properties=species:S:1:pos:R:3:forces:R:3 energy=-17660.874707473988 dihedrals="_JSON [59.0, 150.0, 161.0]" pbc="F F F"
C        1.25383451       1.75815899       1.08139575      -0.00009557      -0.00067996      -0.00077122
C        0.79020184       1.25014992      -0.10238045      -1.42157599      -0.88475313      -1.27098957
C        2.56275375       2.26253127       1.08662816       0.00270826       0.00115760      -0.00097925
H        0.62221241       1.76129006       1.96515799      -0.00004000      -0.00155167      -0.00102501
C        1.59521558       1.25260653      -1.26397018       0.29644980       0.39330751       0.58763763
O       -0.51163241       0.72066386      -0.30881962       1.70090337       2.01059516       0.73051381
N        1.08119717       0.72763282      -2.42338713       0.50134463       0.23032304      -0.64491628
N        2.83596467       1.72650310      -1.25336564      -0.00447103       0.00042820       0.00184693
H        0.07604331       0.69917103      -2.49578671       0.26329162       0.50096592      -0.22495966
H        1.57533191       1.01698392      -3.25650248      -0.00425611      -0.00268046       0.00835706
C        3.29469778       2.21223636      -0.08906503      -0.00462834      -0.00075740      -0.00101598
H        4.31482482       2.59223546      -0.11271402      -0.00773117       0.00033220      -0.00429822
H        2.99776827       2.67924189       1.98924569      -0.00122293      -0.00275802      -0.00082034
C       -0.54126455      -0.58371951      -0.76748102      -1.63647364      -1.85798689       0.93230815
C       -1.83981462      -1.18067408      -0.21462771       0.29052885      -0.33900464      -0.04695166
H        0.33022044      -1.15349470      -0.41844122       0.00601863      -0.00385277       0.00347409
H       -0.58610948      -0.69806809      -1.85239454       0.00305936      -0.00286516      -0.00587479
C       -2.49784415      -0.62500119       0.88131879      -0.00213014      -0.00126755       0.00147143
C       -2.36909564      -2.33005872      -0.80272314       0.02123567      -0.04589573      -0.06979463
C       -3.66274504      -1.20827666       1.37455364      -0.00005478       0.00186083       0.00286308
H       -2.10082050       0.27518312       1.33849687       0.00230350       0.00148146       0.00117738
C       -4.18077457      -2.35729040       0.78514752      -0.00127240      -0.00085832      -0.00011245
H       -4.16846327      -0.75974674       2.22634370       0.00183678       0.00244874       0.00258411
C       -3.52775069      -2.91973659      -0.30868447      -0.00238674       0.00222143       0.00327864
H       -5.08959522      -2.81058868       1.17287632      -0.00240379       0.00129770       0.00033080
H       -3.92363621      -3.81510503      -0.78165185      -0.00193854      -0.00039508      -0.00060513
H       -1.86760748      -2.77156066      -1.66363090       0.00100068      -0.00111301      -0.00272890
27
Lattice="50.0 0.0 0.0 0.0 50.0 0.0 0.0 0.0 50.0" Properties=species:S:1:pos:R:3:forces:R:3 energy=-17660.872325594566 dihedrals="_JSON [59.0, 150.0, 167.0]" pbc="F F F"
C        1.25358974       1.75794370       1.08158531      -0.00043341      -0.00077642      -0.00052154
C        0.79020184       1.25014992      -0.10238045      -1.42306141      -0.88707675      -1.27128572
C        2.56250919       2.26229046       1.08687630       0.00301152       0.00117936      -0.00117985
H        0.62180091       1.76039644       1.96516086       0.00010685      -0.00151079      -0.00086825
C        1.59521558       1.25260653      -1.26397018       0.29402090       0.39364933       0.58762783
O       -0.51163241       0.72066386      -0.30881962       1.72706364       2.00038364       0.70284666
N        1.08119717       0.72763282      -2.42338713       0.50263004       0.23037668      -0.64386226
N        2.83595054       1.72649059      -1.25319798      -0.00419908       0.00056502       0.00197372
H        0.07604331       0.69917103      -2.49578671       0.26371775       0.50040800      -0.22586221
H        1.57538899       1.01676872      -3.25653699      -0.00414706      -0.00262954       0.00815080
C        3.29453925       2.21212146      -0.08878798      -0.00490065      -0.00079766      -0.00082990
H        4.31466017       2.59210536      -0.11231641      -0.00731800       0.00052468      -0.00423914
H        2.99751943       2.67884332       1.98956759      -0.00123981      -0.00280125      -0.00079341
C       -0.54126455      -0.58371951      -0.76748102      -1.64252246      -1.83663248       0.94189040
C       -1.83981462      -1.18067408      -0.21462771       0.25369712      -0.32174720       0.00273847
H        0.32952212      -1.15458306      -0.41887177       0.00587168      -0.00362772       0.00317386
H       -0.58666002      -0.69724105      -1.85250937       0.00283381      -0.00279098      -0.00584275
C       -2.56833635      -0.55610193       0.79632980      -0.00212407      -0.00168537       0.00134196
C       -2.30207971      -2.39727405      -0.71789223       0.04123253      -0.07132001      -0.09845028
C       -3.73539343      -1.13760363       1.28785945      -0.00053965       0.00223862       0.00272352
H       -2.22361856       0.39347520       1.19081727       0.00195762       0.00135605       0.00132486
C       -4.18571018      -2.35299208       0.78321924      -0.00148925      -0.00138653      -0.00077921
H       -4.29528582      -0.63446376       2.07265715       0.00140229       0.00225103       0.00223364
C       -3.46178599      -2.98481125      -0.22505436      -0.00245198       0.00249579       0.00271152
H       -5.09539491      -2.80500442       1.17041241      -0.00252218       0.00115778      -0.00045576
H       -3.80219832      -3.93420763      -0.63109125      -0.00194536      -0.00052385      -0.00122647
H       -1.74466815      -2.89548917      -1.51098553       0.00134864      -0.00127943      -0.00254049
27
Lattice="50.0 0.0 0.0 0.0 50.0 0.0 0.0 0.0 50.0" Properties=species:S:1:pos:R:3:forces:R:3 energy=-17660.86921461392 dihedrals="_JSON [59.0, 150.0, 173.0]" pbc="F F F"
C        1.25301088       1.75851834       1.08156750      -0.00040506      -0.00086808      -0.00053035
C        0.79020184       1.25014992      -0.10238045      -1.42686236      -0.88723981      -1.27232619
C        2.56176895       2.26327589       1.08681495       0.00325360       0.00102140      -0.00135593
H        0.62077717       1.76081258       1.96474813       0.00033608      -0.00152626      -0.00075624
C        1.59521558       1.25260653      -1.26397018       0.29203422       0.39503384       0.58798496
O       -0.51163241       0.72066386      -0.30881962       1.74658709       1.99223513       0.68956836
N        1.08119717       0.72763282      -2.42338713       0.50449993       0.22967964      -0.64285322
N        2.83581015       1.72682871      -1.25310069      -0.00395093       0.00064939       0.00207964
H        0.07604331       0.69917103      -2.49578671       0.26454895       0.49964313      -0.22657514
H        1.57547572       1.01651430      -3.25657053      -0.00416461      -0.00255566       0.00812126
C        3.29402162       2.21294282      -0.08872228      -0.00516976      -0.00103553      -0.00082095
H        4.31398672       2.59332448      -0.11221933      -0.00700035       0.00043812      -0.00419206
H        2.99647611       2.68039999       1.98938751      -0.00108168      -0.00303648      -0.00068938
C       -0.54126455      -0.58371951      -0.76748102      -1.64494878      -1.82466050       0.95188679
C       -1.83981462      -1.18067408      -0.21462771       0.22093820      -0.30432111       0.01908048
H        0.32900137      -1.15567778      -0.41985051       0.00581784      -0.00347046       0.00287110
H       -0.58759684      -0.69605727      -1.85264980       0.00257733      -0.00269303      -0.00596883
C       -2.63969617      -0.49517820       0.69805974      -0.00190616      -0.00164724       0.00135181
C       -2.23635040      -2.45407980      -0.62484342       0.05986493      -0.09126319      -0.11015238
C       -3.81127508      -1.07319581       1.18386812      -0.00102807       0.00253031       0.00264756
H       -2.34523025       0.49645547       1.02309497       0.00161459       0.00143638       0.00115792
C       -4.19580559      -2.34447055       0.77197061      -0.00141705      -0.00170014      -0.00083387
H       -4.42606172      -0.52250386       1.89192655       0.00107114       0.00239350       0.00185298
C       -3.40024326      -3.03724724      -0.13764247      -0.00263608       0.00256628       0.00236117
H       -5.10871020      -2.79340621       1.15513314      -0.00232891       0.00083441      -0.00051469
H       -3.68697911      -4.03201631      -0.46977622      -0.00180886      -0.00088734      -0.00116768
H       -1.62208434      -3.00186286      -1.33949449       0.00156477      -0.00155671      -0.00222713
27
Lattice="50.0 0.0 0.0 0.0 50.0 0.0 0.0 0.0 50.0" Properties=species:S:1:pos:R:3:forces:R:3 energy=-17660.866162351933 dihedrals="_JSON [59.0, 150.0, 179.0]" pbc="F F F"
C        1.25108378       1.76256295       1.08056995      -0.00017284      -0.00129353      -0.00038219
C        0.79020184       1.25014992      -0.10238045      -1.43555976      -0.87969637      -1.27601508
C        2.55869813       2.27027544       1.08509491       0.00366121       0.00013961      -0.00113490
H        0.61779593       1.76621589       1.96291492       0.00081117      -0.00199203      -0.00044255
C        1.59521558       1.25260653      -1.26397018       0.28812454       0.40328318       0.58734045
O       -0.51163241       0.72066386      -0.30881962       1.76196857       1.98737464       0.68947372
N        1.08119717       0.72763282      -2.42338713       0.50841616       0.22455156      -0.64199301
N        2.83489288       1.72920890      -1.25355308      -0.00372227       0.00029948       0.00202350
H        0.07604331       0.69917103      -2.49578671       0.26576811       0.49820759      -0.22626815
H        1.57546496       1.01663162      -3.25652978      -0.00413191      -0.00241276       0.00798886
C        3.29159198       2.21876964      -0.08999879      -0.00466443      -0.00185709      -0.00071484
H        4.31050762       2.60190334      -0.11408705      -0.00633114      -0.00078052      -0.00390401
H        2.99177024       2.69135836       1.98661680      -0.00039809      -0.00439465      -0.00035671
C       -0.54126455      -0.58371951      -0.76748102      -1.64708742      -1.82222605       0.96031662
C       -1.83981462      -1.18067408      -0.21462771       0.20366308      -0.29330508       0.00857645
H        0.32859131      -1.15680418      -0.42119444       0.00561938      -0.00325502       0.00251948
H       -0.58872936      -0.69465165      -1.85282098       0.00230707      -0.00256673      -0.00594273
C       -2.70935555      -0.44524344       0.58896003      -0.00208083      -0.00157343       0.00117758
C       -2.17262786      -2.49985360      -0.52459615       0.06914783      -0.10359766      -0.10515881
C       -3.88634297      -1.01991944       1.06599771      -0.00149244       0.00264302       0.00209148
H       -2.46316932       0.58047605       0.83964844       0.00093716       0.00163660       0.00077968
C       -4.20787715      -2.33613246       0.75354095      -0.00112447      -0.00185415      -0.00068432
H       -4.55489630      -0.43064787       1.68920254       0.00057867       0.00272143       0.00128227
C       -3.34235040      -3.07861893      -0.04640367      -0.00265538       0.00248543       0.00216761
H       -5.12513400      -2.78191974       1.12991560      -0.00196411       0.00045146      -0.00019038
H       -3.57798584      -4.10967162      -0.29844022      -0.00138790      -0.00128832      -0.00076419
H       -1.50247539      -3.08791173      -1.15166520       0.00177004      -0.00170059      -0.00178584
27
Lattice="50.0 0.0 0.0 0.0 50.0 0.0 0.0 0.0 50.0" Properties=species:S:1:pos:R:3:forces:R:3 energy=-17660.86344914885 dihedrals="_JSON [59.0, 150.0, 185.0]" pbc="F F F"
C        1.25105508       1.76212820       1.08078669      -0.00008494      -0.00123230      -0.00049473
C        0.79020184       1.25014992      -0.10238045      -1.44058677      -0.88046026      -1.27806289
C        2.55888008       2.26929814       1.08546533       0.00367136       0.00025489      -0.00121370
H        0.61745623       1.76565782       1.96284938       0.00082806      -0.00196803      -0.00055456
C        1.59521558       1.25260653      -1.26397018       0.28960857       0.40167044       0.58913315
O       -0.51163241       0.72066386      -0.30881962       1.75872842       1.99324423       0.70164172
N        1.08119717       0.72763282      -2.42338713       0.50921564       0.22611056      -0.64227763
N        2.83506969       1.72877544      -1.25334650      -0.00382459       0.00033011       0.00193098
H        0.07604331       0.69917103      -2.49578671       0.26714581       0.49789092      -0.22678957
H        1.57557030       1.01632720      -3.25657583      -0.00414419      -0.00255696       0.00813372
C        3.29185209       2.21783238      -0.08959439      -0.00477942      -0.00177965      -0.00085858
H        4.31095054       2.60051574      -0.11345879      -0.00657586      -0.00066114      -0.00410471
H        2.99209574       2.68992099       1.98713734      -0.00037608      -0.00428549      -0.00040637
C       -0.54126455      -0.58371951      -0.76748102      -1.65173256      -1.82836575       0.95976527
C       -1.83981462      -1.18067408      -0.21462771       0.21500991      -0.29721337      -0.01802365
H        0.32805766      -1.15792011      -0.42224010       0.00566951      -0.00320549       0.00224803
H       -0.58938370      -0.69329557      -1.85300824       0.00210068      -0.00253328      -0.00622085
C       -2.77330232      -0.40851039       0.47462748      -0.00217202      -0.00135862       0.00105250
C       -2.11161024      -2.53409393      -0.41824876       0.06942990      -0.10039863      -0.08556324
C       -3.95313205      -0.98230884       0.94554648      -0.00190790       0.00290081       0.00127628
H       -2.57226839       0.64335070       0.64497744       0.00055618       0.00201085       0.00045686
C       -4.21440451      -2.33252385       0.73947359      -0.00126476      -0.00173736      -0.00081666
H       -4.67148383      -0.36568256       1.48064776       0.00021249       0.00323233       0.00031700
C       -3.28504245      -3.11093055       0.05347374      -0.00303079       0.00270613       0.00190655
H       -5.13390623      -2.77713483       1.11172752      -0.00232300       0.00050851      -0.00041913
H       -3.47247522      -4.16897829      -0.11243327      -0.00143089      -0.00131557      -0.00073640
H       -1.38962815      -3.15065477      -0.95353669       0.00205722      -0.00178789      -0.00131939
27
Lattice="50.0 0.0 0.0 0.0 50.0 0.0 0.0 0.0 50.0" Properties=species:S:1:pos:R:3:forces:R:3 energy=-17660.861019264543 dihedrals="_JSON [59.0, 150.0, 191.0]" pbc="F F F"
C        1.25085145       1.76233896       1.08079045       0.00014120      -0.00121689      -0.00062342
C        0.79020184       1.25014992      -0.10238045      -1.44692556      -0.87898728      -1.28121187
C        2.55873499       2.26937709       1.08548024       0.00351607       0.00021547      -0.00102274
H        0.61685121       1.76614134       1.96251621       0.00091144      -0.00205492      -0.00053575
C        1.59521558       1.25260653      -1.26397018       0.29161893       0.40074322       0.59102970
O       -0.51163241       0.72066386      -0.30881962       1.74695729       2.00681199       0.72114617
N        1.08119717       0.72763282      -2.42338713       0.51004495       0.22730420      -0.64339355
N        2.83513648       1.72863892      -1.25328119      -0.00407562       0.00026014       0.00177982
H        0.07604331       0.69917103      -2.49578671       0.26867392       0.49757017      -0.22681931
H        1.57560943       1.01623573      -3.25659121      -0.00411744      -0.00289882       0.00829825
C        3.29184763       2.21770142      -0.08948767      -0.00448412      -0.00169143      -0.00104670
H        4.31100586       2.60026874      -0.11325971      -0.00692338      -0.00068642      -0.00420089
H        2.99188641       2.69015795       1.98711663      -0.00031024      -0.00441855      -0.00042284
C       -0.54126455      -0.58371951      -0.76748102      -1.65671132      -1.84395110       0.95443846
C       -1.83981462      -1.18067408      -0.21462771       0.25147692      -0.31302243      -0.05444244
H        0.32759251      -1.15893156      -0.42325374       0.00568188      -0.00318711       0.00206580
H       -0.58986079      -0.69195483      -1.85319951       0.00191903      -0.00251974      -0.00650231
C       -2.83226739      -0.38481129       0.35494141      -0.00227661      -0.00128585       0.00114338
C       -2.05396607      -2.55642566      -0.30696642       0.05240384      -0.08425760      -0.05879385
C       -4.01443996      -0.95844511       0.81935471      -0.00192891       0.00300225       0.00064407
H       -2.67362248       0.68468004       0.44131792       0.00090452       0.00225688       0.00004602
C       -4.21948061      -2.33091573       0.72428737      -0.00132147      -0.00157257      -0.00081584
H       -4.77919607      -0.32459448       1.26202236      -0.00000821       0.00346726      -0.00017114
C       -3.23107463      -3.13219911       0.15789704      -0.00335360       0.00287236       0.00155976
H       -5.14123229      -2.77490802       1.09168712      -0.00245187       0.00041063      -0.00053760
H       -3.37433457      -4.20730992       0.08198492      -0.00151017      -0.00131050      -0.00066311
H       -1.28406638      -3.19039374      -0.74616844       0.00214852      -0.00185337      -0.00094807
27
Lattice="50.0 0.0 0.0 0.0 50.0 0.0 0.0 0.0 50.0" Properties=species:S:1:pos:R:3:forces:R:3 energy=-17660.858338791997 dihedrals="_JSON [59.0, 150.0, 197.0]" pbc="F F F"
C        1.25086705       1.76237655       1.08074523       0.00187898      -0.00041896      -0.00033361
C        0.79020184       1.25014992      -0.10238045      -1.45422612      -0.87719491      -1.28558123
C        2.55893676       2.26899070       1.08543544       0.00034906      -0.00095401       0.00006889
H        0.61669924       1.76667259       1.96224233      -0.00075101      -0.00256622       0.00078100
C        1.59521558       1.25260653      -1.26397018       0.29159356       0.39757906       0.59451911
O       -0.51163241       0.72066386      -0.30881962       1.72404935       2.02827038       0.75085613
N        1.08119717       0.72763282      -2.42338713       0.50592874       0.22709491      -0.63984473
N        2.83520790       1.72823986      -1.25317024      -0.00161576      -0.00005100      -0.00280728
H        0.07604331       0.69917103      -2.49578671       0.26997755       0.49694095      -0.22584271
H        1.57537573       1.01655404      -3.25642666       0.00017326      -0.00185817       0.00171056
C        3.29207998       2.21701876      -0.08937968      -0.00284146      -0.00084916      -0.00213656
H        4.31137679       2.59910113      -0.11314279      -0.00545693       0.00030714      -0.00394914
H        2.99213777       2.68964406       1.98700302       0.00095558      -0.00313949       0.00245990
C       -0.54126455      -0.58371951      -0.76748102      -1.65227133      -1.87160273       0.95480553
C       -1.83981462      -1.18067408      -0.21462771       0.29938800      -0.33944312      -0.12752867
H        0.32777150      -1.15978571      -0.42494948       0.00053502       0.00012444      -0.00024253
H       -0.59124782      -0.69049247      -1.85357119       0.00219275      -0.00229913       0.00074267
C       -2.89020592      -0.37395602       0.22018918      -0.00027874       0.00133860       0.00132018
C       -2.00032691      -2.56660411      -0.19196835       0.02549105      -0.05818692      -0.02891791
C       -4.07869039      -0.94802753       0.66619005      -0.00084740       0.00015305       0.00183360
H       -2.77125144       0.70462644       0.21702098       0.00141533      -0.00020688       0.00088256
C       -4.23217715      -2.33100897       0.68482670      -0.00212872       0.00202780       0.00191442
H       -4.89015785      -0.30726323       1.00301386       0.00035021       0.00362592       0.00223402
C       -3.18540877      -3.14215158       0.25432314      -0.00050915      -0.00067012       0.00069265
H       -5.16047182      -2.77478943       1.03566364      -0.00118777       0.00009425       0.00187886
H       -3.28929395      -4.22441290       0.27010677      -0.00086396       0.00104421       0.00029543
H       -1.18403235      -3.20686188      -0.52518071      -0.00130008       0.00084012       0.00018885
27
Lattice="50.0 0.0 0.0 0.0 50.0 0.0 0.0 0.0 50.0" Properties=species:S:1:pos:R:3:forces:R:3 energy=-17660.85494772828 dihedrals="_JSON [59.0, 150.0, 203.0]" pbc="F F F"
C        1.25058626       1.76313959       1.08054256       0.00199923      -0.00049237      -0.00040840
C        0.79020184       1.25014992      -0.10238045      -1.46112325      -0.87300229      -1.28980088
C        2.55853842       2.27006231       1.08508838       0.00062941      -0.00096997       0.00017846
H        0.61608668       1.76807162       1.96177610      -0.00086655      -0.00291917       0.00062253
C        1.59521558       1.25260653      -1.26397018       0.29464532       0.39792038       0.59715326
O       -0.51163241       0.72066386      -0.30881962       1.69298138       2.05141606       0.77860587
N        1.08119717       0.72763282      -2.42338713       0.50665140       0.22827428      -0.64257113
N        2.83514400       1.72846873      -1.25328062      -0.00165528      -0.00016095      -0.00296045
H        0.07604331       0.69917103      -2.49578671       0.27158124       0.49664589      -0.22494967
H        1.57527946       1.01685066      -3.25639535       0.00033503      -0.00249038       0.00192219
C        3.29184116       2.21775224      -0.08961215      -0.00302358      -0.00113297      -0.00241603
H        4.31103765       2.60014327      -0.11341959      -0.00578134       0.00002284      -0.00418670
H        2.99149178       2.69142482       1.98644839       0.00112037      -0.00338010       0.00262530
C       -0.54126455      -0.58371951      -0.76748102      -1.65889833      -1.89825845       0.93838608
C       -1.83981462      -1.18067408      -0.21462771       0.37894096      -0.37614866      -0.15562860
H        0.32736536      -1.16042362      -0.42537868       0.00057776       0.00012481      -0.00040154
H       -0.59110424      -0.68940708      -1.85373716       0.00214950      -0.00242371       0.00070628
C       -2.93609982      -0.37816560       0.09749696      -0.00020195       0.00169310       0.00144093
C       -1.95128044      -2.56451776      -0.07451449      -0.01492483      -0.02355550      -0.00941098
C       -4.12396510      -0.95542916       0.53943626      -0.00088596       0.00055251       0.00214486
H       -2.85209567       0.70017786       0.00426978       0.00186595       0.00011956       0.00118826
C       -4.23025948      -2.33697287       0.67473068      -0.00238120       0.00223878       0.00197530
H       -4.97260136      -0.31971007       0.78054856       0.00041336       0.00413623       0.00245047
C       -3.13734444      -3.14282347       0.36751268      -0.00055322      -0.00055669       0.00089202
H       -5.15893949      -2.78309665       1.02157460      -0.00119949       0.00030896       0.00227780
H       -3.20569605      -4.22250149       0.47694358      -0.00087988       0.00116184       0.00025180
H       -1.09766397      -3.19894663      -0.31016010      -0.00151606       0.00087599      -0.00008702
27
Lattice="50.0 0.0 0.0 0.0 50.0 0.0 0.0 0.0 50.0" Properties=species:S:1:pos:R:3:forces:R:3 energy=-17660.8507642539 dihedrals="_JSON [59.0, 150.0, 209.0]" pbc="F F F"
C        1.25036831       1.76392238       1.08030613       0.00205950      -0.00055706      -0.00039569
C        0.79020184       1.25014992      -0.10238045      -1.46720334      -0.86885129      -1.29426117
C        2.55818316       2.27121025       1.08466701       0.00086140      -0.00102671       0.00025045
H        0.61561832       1.76949824       1.96134264      -0.00104690      -0.00326829       0.00043613
C        1.59521558       1.25260653      -1.26397018       0.29789992       0.39836584       0.59965016
O       -0.51163241       0.72066386      -0.30881962       1.66322659       2.07559168       0.80534706
N        1.08119717       0.72763282      -2.42338713       0.50721349       0.22956451      -0.64564790
N        2.83506793       1.72873060      -1.25345001      -0.00167572      -0.00027993      -0.00314617
H        0.07604331       0.69917103      -2.49578671       0.27323670       0.49651385      -0.22388112
H        1.57516968       1.01721373      -3.25634753       0.00053077      -0.00305635       0.00204556
C        3.29161146       2.21856480      -0.08993741      -0.00320222      -0.00138602      -0.00255686
H        4.31068950       2.60130627      -0.11383097      -0.00604237      -0.00025680      -0.00441050
H        2.99089461       2.69332345       1.98579509       0.00129693      -0.00362000       0.00284715
C       -0.54126455      -0.58371951      -0.76748102      -1.66848052      -1.92537416       0.91149670
C       -1.83981462      -1.18067408      -0.21462771       0.46134466      -0.40978875      -0.15775384
H        0.32690070      -1.16090235      -0.42535031       0.00060062       0.00018797      -0.00055446
H       -0.59050103      -0.68845394      -1.85388936       0.00212681      -0.00255385       0.00073999
C       -2.97497049      -0.39511988      -0.01993775      -0.00016968       0.00189893       0.00161034
C       -1.90736402      -2.55018948       0.04410829      -0.05752732       0.00750672      -0.00472320
C       -4.15988784      -0.97595477       0.42357514      -0.00097803       0.00093864       0.00255764
H       -2.92322517       0.67401504      -0.20421912       0.00202678       0.00044046       0.00159779
C       -4.22381447      -2.34420766       0.67620871      -0.00251351       0.00225915       0.00208330
H       -5.03992168      -0.35503433       0.57331143       0.00044586       0.00459136       0.00281335
C       -3.09210967      -3.13204798       0.48694067      -0.00053852      -0.00046066       0.00108123
H       -5.15113570      -2.79318712       1.02301736      -0.00113236       0.00051258       0.00288478
H       -3.12894860      -4.19974862       0.68948803      -0.00068840       0.00115080       0.00030670
H       -1.02251934      -3.16884422      -0.09884292      -0.00167113       0.00095737      -0.00041742
27
Lattice="50.0 0.0 0.0 0.0 50.0 0.0 0.0 0.0 50.0" Properties=species:S:1:pos:R:3:forces:R:3 energy=-17660.845969562462 dihedrals="_JSON [59.0, 150.0, 215.0]" pbc="F F F"
C        1.25029798       1.76439311       1.08013989       0.00213198      -0.00055972      -0.00035695
C        0.79020184       1.25014992      -0.10238045      -1.47168848      -0.86598069      -1.29874513
C        2.55803958       2.27189253       1.08435875       0.00101672      -0.00106658       0.00021986
H        0.61537389       1.77042923       1.96104239      -0.00111654      -0.00342513       0.00032029
C        1.59521558       1.25260653      -1.26397018       0.30137076       0.39857236       0.60183295
O       -0.51163241       0.72066386      -0.30881962       1.63584372       2.09791122       0.83143977
N        1.08119717       0.72763282      -2.42338713       0.50749193       0.23107578      -0.64846252
N        2.83503317       1.72887763      -1.25361400      -0.00168144      -0.00036308      -0.00325994
H        0.07604331       0.69917103      -2.49578671       0.27495249       0.49642404      -0.22285650
H        1.57511119       1.01747511      -3.25630106       0.00064651      -0.00340963       0.00212189
C        3.29151612       2.21904265      -0.09020378      -0.00331992      -0.00153462      -0.00256288
H        4.31051932       2.60200626      -0.11417814      -0.00615454      -0.00042575      -0.00452988
H        2.99063104       2.69447182       1.98532936       0.00142624      -0.00372342       0.00301444
C       -0.54126455      -0.58371951      -0.76748102      -1.67881777      -1.95204772       0.87671424
C       -1.83981462      -1.18067408      -0.21462771       0.54067853      -0.43428488      -0.14249546
H        0.32647637      -1.16123235      -0.42513594       0.00064016       0.00027900      -0.00062265
H       -0.58978974      -0.68755636      -1.85401643       0.00207106      -0.00261374       0.00074355
C       -3.00772428      -0.42338723      -0.13346748      -0.00021903       0.00214437       0.00147697
C       -1.86905881      -2.52377625       0.16260036      -0.09997654       0.03138861      -0.00794664
C       -4.18874689      -1.00684407       0.31535651      -0.00111863       0.00117253       0.00267823
H       -2.98520642       0.62728182      -0.40980622       0.00217661       0.00073384       0.00159543
C       -4.21549593      -2.35002889       0.68521211      -0.00263938       0.00238304       0.00219238
H       -5.09522278      -0.40939056       0.37635101       0.00026889       0.00481165       0.00279434
C       -3.05133553      -3.10865046       0.60984007      -0.00051470      -0.00033343       0.00136921
H       -5.14063915      -2.80160309       1.03447225      -0.00110211       0.00070998       0.00349945
H       -3.06098818      -4.15529329       0.90450290      -0.00052627       0.00126973       0.00048210
H       -0.95826162      -3.11800075       0.10866376      -0.00184026       0.00089226      -0.00065653
27
Lattice="50.0 0.0 0.0 0.0 50.0 0.0 0.0 0.0 50.0" Properties=species:S:1:pos:R:3:forces:R:3 energy=-17660.840773290878 dihedrals="_JSON [59.0, 150.0, 221.0]" pbc="F F F"
C        1.25030934       1.76472612       1.08000094       0.00220376      -0.00056648      -0.00039553
C        0.79020184       1.25014992      -0.10238045      -1.47469021      -0.86407287      -1.30235656
C        2.55801062       2.27236115       1.08409086       0.00113173      -0.00103516       0.00035352
H        0.61526900       1.77114821       1.96081829      -0.00113212      -0.00353442       0.00017260
C        1.59521558       1.25260653      -1.26397018       0.30466504       0.39866474       0.60370916
O       -0.51163241       0.72066386      -0.30881962       1.60600387       2.11574906       0.85655788
N        1.08119717       0.72763282      -2.42338713       0.50778054       0.23280021      -0.65124855
N        2.83501622       1.72897565      -1.25378011      -0.00169697      -0.00043962      -0.00335254
H        0.07604331       0.69917103      -2.49578671       0.27666979       0.49633196      -0.22177193
H        1.57506334       1.01774132      -3.25624573       0.00073273      -0.00368691       0.00215594
C        3.29149627       2.21936463      -0.09045224      -0.00334503      -0.00164689      -0.00267546
H        4.31045464       2.60247527      -0.11451250      -0.00634724      -0.00056982      -0.00457201
H        2.99054833       2.69526999       1.98493698       0.00148337      -0.00376038       0.00315361
C       -0.54126455      -0.58371951      -0.76748102      -1.68826789      -1.97907182       0.83332011
C       -1.83981462      -1.18067408      -0.21462771       0.61870566      -0.44694431      -0.11389245
H        0.32613036      -1.16140297      -0.42482059       0.00068125       0.00039223      -0.00068310
H       -0.58906881      -0.68667484      -1.85412170       0.00199389      -0.00263862       0.00076155
C       -3.03406132      -0.46148904      -0.24177905      -0.00028926       0.00230657       0.00127282
C       -1.83678450      -2.48556746       0.27966348      -0.14012718       0.04858624      -0.01379696
C       -4.21071684      -1.04537052       0.21656568      -0.00132720       0.00156134       0.00254229
H       -3.03632407       0.56121831      -0.61031475       0.00239374       0.00101968       0.00137205
C       -4.20590440      -2.35160991       0.70306485      -0.00280198       0.00249193       0.00201321
H       -5.13855440      -0.47892295       0.19284843      -0.00001325       0.00516818       0.00249541
C       -3.01568170      -3.07143191       0.73590201      -0.00060848      -0.00015376       0.00147714
H       -5.12820989      -2.80434147       1.05829784      -0.00117726       0.00104737       0.00371485
H       -3.00256674      -4.08808243       1.12142683      -0.00057825       0.00136213       0.00055663
H       -0.90519201      -3.04796692       0.30994865      -0.00204305       0.00063940      -0.00088369
27
Lattice="50.0 0.0 0.0 0.0 50.0 0.0 0.0 0.0 50.0" Properties=species:S:1:pos:R:3:forces:R:3 energy=-17660.835646106723 dihedrals="_JSON [59.0, 150.0, 227.0]" pbc="F F F"
C        1.25040668       1.76491428       1.07989374       0.00220866      -0.00055401      -0.00041740
C        0.79020184       1.25014992      -0.10238045      -1.47601902      -0.86332695      -1.30465543
C        2.55809708       2.27260363       1.08387975       0.00125039      -0.00094403       0.00046867
H        0.61533037       1.77165936       1.96068539      -0.00132462      -0.00368319      -0.00000503
C        1.59521558       1.25260653      -1.26397018       0.30762799       0.39885578       0.60569805
O       -0.51163241       0.72066386      -0.30881962       1.57832637       2.12808050       0.88021847
N        1.08119717       0.72763282      -2.42338713       0.50819716       0.23479515      -0.65460010
N        2.83501516       1.72903745      -1.25393786      -0.00173551      -0.00053229      -0.00341978
H        0.07604331       0.69917103      -2.49578671       0.27820177       0.49625832      -0.22037702
H        1.57494728       1.01818669      -3.25617350       0.00087786      -0.00417064       0.00223399
C        3.29155385       2.21953218      -0.09066725      -0.00342682      -0.00175885      -0.00279768
H        4.31049644       2.60271493      -0.11478381      -0.00656756      -0.00069774      -0.00476195
H        2.99063645       2.69569560       1.98464363       0.00151214      -0.00372696       0.00325690
C       -0.54126455      -0.58371951      -0.76748102      -1.69684398      -2.00615771       0.78372229
C       -1.83981462      -1.18067408      -0.21462771       0.68583948      -0.44461352      -0.07435219
H        0.32590119      -1.16141971      -0.42451144       0.00079755       0.00053512      -0.00074965
H       -0.58851692      -0.68580689      -1.85420204       0.00194079      -0.00269715       0.00075713
C       -3.05455336      -0.50858355      -0.34452420      -0.00032552       0.00258157       0.00120946
C       -1.81089467      -2.43598172       0.39401508      -0.17341369       0.05641952      -0.02366963
C       -4.22707379      -1.09013628       0.12639390      -0.00149053       0.00207292       0.00257927
H       -3.07713892       0.47671500      -0.80418874       0.00254031       0.00139203       0.00136079
C       -4.19666316      -2.34783952       0.72732257      -0.00302295       0.00264459       0.00173698
H       -5.17154030      -0.56155547       0.02234715      -0.00016686       0.00578058       0.00231498
C       -2.98619031      -3.02027065       0.86240153      -0.00076244       0.00005031       0.00131002
H       -5.11598966      -2.79989364       1.09105011      -0.00140462       0.00143855       0.00364291
H       -2.95486239      -3.99854049       1.33610651      -0.00066591       0.00147266       0.00044385
H       -0.86331953      -2.96025097       0.50320465      -0.00215044       0.00048543      -0.00114788
27
Lattice="50.0 0.0 0.0 0.0 50.0 0.0 0.0 0.0 50.0" Properties=species:S:1:pos:R:3:forces:R:3 energy=-17660.831289450947 dihedrals="_JSON [59.0, 150.0, 233.0]" pbc="F F F"
C        1.25048358       1.76495977       1.07983568       0.00219993      -0.00058865      -0.00038745
C        0.79020184       1.25014992      -0.10238045      -1.47666078      -0.86433673      -1.30607676
C        2.55821541       2.27259117       1.08381631       0.00111679      -0.00103368       0.00033765
H        0.61524875       1.77185411       1.96052259      -0.00085576      -0.00344601       0.00011742
C        1.59521558       1.25260653      -1.26397018       0.31002749       0.39776469       0.60545363
O       -0.51163241       0.72066386      -0.30881962       1.55560531       2.13363200       0.90253578
N        1.08119717       0.72763282      -2.42338713       0.50841544       0.23616491      -0.65438403
N        2.83506521       1.72892970      -1.25401112      -0.00167004      -0.00040468      -0.00326224
H        0.07604331       0.69917103      -2.49578671       0.28018243       0.49627833      -0.22028477
H        1.57522068       1.01770559      -3.25616261       0.00061067      -0.00323992       0.00198795
C        3.29164838       2.21939400      -0.09073980      -0.00323129      -0.00155999      -0.00253917
H        4.31062549       2.60246597      -0.11490049      -0.00620983      -0.00047285      -0.00455550
H        2.99079456       2.69571412       1.98455652       0.00149969      -0.00366179       0.00306715
C       -0.54126455      -0.58371951      -0.76748102      -1.70467505      -2.03721650       0.72157697
C       -1.83981462      -1.18067408      -0.21462771       0.73197575      -0.41630461      -0.01640218
H        0.32573820      -1.16132296      -0.42414026       0.00079272       0.00061366      -0.00064687
H       -0.58787790      -0.68498997      -1.85427726       0.00171120      -0.00245968       0.00069738
C       -3.06909657      -0.56131889      -0.43642892      -0.00044465       0.00234533       0.00039370
C       -1.79167300      -2.37556232       0.50440231      -0.19083944       0.05459574      -0.03273819
C       -4.23743489      -1.13430806       0.05473797      -0.00176108       0.00182651       0.00124743
H       -3.10805266       0.37743702      -0.98462372       0.00209738       0.00109534       0.00029499
C       -4.18746171      -2.33200269       0.76696491      -0.00320931       0.00225890       0.00056286
H       -5.19347950      -0.64696714      -0.12035638      -0.00061364       0.00507107       0.00032407
C       -2.96279249      -2.95235618       0.99246366      -0.00095072       0.00011317       0.00091394
H       -5.10338146      -2.77822476       1.14617552      -0.00173765       0.00134829       0.00243610
H       -2.91725594      -3.88380585       1.55166853      -0.00122760       0.00149342       0.00021489
H       -0.83275423      -2.85772297       0.68443768      -0.00214797       0.00012374      -0.00088477
27
Lattice="50.0 0.0 0.0 0.0 50.0 0.0 0.0 0.0 50.0" Properties=species:S:1:pos:R:3:forces:R:3 energy=-17660.82782825097 dihedrals="_JSON [59.0, 150.0, 239.0]" pbc="F F F"
C        1.25080522       1.76456084       1.07988832       0.00220043      -0.00048307      -0.00042135
C        0.79020184       1.25014992      -0.10238045      -1.47578240      -0.86661944      -1.30553458
C        2.55868377       2.27184728       1.08391136       0.00109878      -0.00084121       0.00035624
H        0.61562572       1.77149209       1.96062135      -0.00101423      -0.00338611       0.00003770
C        1.59521558       1.25260653      -1.26397018       0.31226744       0.39697208       0.60659159
O       -0.51163241       0.72066386      -0.30881962       1.53685478       2.13818360       0.92262075
N        1.08119717       0.72763282      -2.42338713       0.50823425       0.23797339      -0.65645295
N        2.83516902       1.72869692      -1.25405921      -0.00167856      -0.00042424      -0.00332064
H        0.07604331       0.69917103      -2.49578671       0.28118156       0.49616589      -0.21895388
H        1.57517325       1.01795945      -3.25610839       0.00071261      -0.00346882       0.00198001
C        3.29199539       2.21877193      -0.09071176      -0.00328134      -0.00148903      -0.00262315
H        4.31109059       2.60154875      -0.11484499      -0.00632150      -0.00037974      -0.00470250
H        2.99147720       2.69456948       1.98473995       0.00145114      -0.00336235       0.00307484
C       -0.54126455      -0.58371951      -0.76748102      -1.70812299      -2.06339039       0.67590316
C       -1.83981462      -1.18067408      -0.21462771       0.76753315      -0.38798551       0.01313875
H        0.32590944      -1.16095936      -0.42407696       0.00081437       0.00071587      -0.00064750
H       -0.58811977      -0.68440104      -1.85428565       0.00166941      -0.00244621       0.00075504
C       -3.07900106      -0.62636589      -0.53182591      -0.00052560       0.00237059       0.00017404
C       -1.77933007      -2.30497121       0.60961573      -0.20739036       0.04706210      -0.03753795
C       -4.24586670      -1.19270687      -0.02960651      -0.00185594       0.00207165       0.00130844
H       -3.12828002       0.25611826      -1.16642762       0.00220735       0.00115289       0.00018181
C       -4.18326921      -2.32004795       0.78854772      -0.00329559       0.00248634       0.00064049
H       -5.20999829      -0.75687788      -0.27985768      -0.00080654       0.00532028       0.00024907
C       -2.94863692      -2.87598767       1.10871551      -0.00096588       0.00032161       0.00106138
H       -5.09774668      -2.76297408       1.17504210      -0.00178639       0.00181760       0.00289345
H       -2.89473874      -3.75336875       1.74877029      -0.00119245       0.00177733       0.00037174
H       -0.81274393      -2.73664105       0.86183214      -0.00220546      -0.00011509      -0.00114401
27
Lattice="50.0 0.0 0.0 0.0 50.0 0.0 0.0 0.0 50.0" Properties=species:S:1:pos:R:3:forces:R:3 energy=-17660.825614757512 dihedrals="_JSON [59.0, 150.0, 245.0]" pbc="F F F"
C        1.25109894       1.76419347       1.07993274       0.00218076      -0.00041837      -0.00045479
C        0.79020184       1.25014992      -0.10238045      -1.47450269      -0.86937374      -1.30393621
C        2.55913566       2.27111777       1.08402725       0.00099171      -0.00071398       0.00033473
H        0.61592704       1.77115767       1.96068129      -0.00097922      -0.00323014       0.00006193
C        1.59521558       1.25260653      -1.26397018       0.31400390       0.39561724       0.60640458
O       -0.51163241       0.72066386      -0.30881962       1.52116506       2.13892898       0.93962655
N        1.08119717       0.72763282      -2.42338713       0.50775333       0.23899254      -0.65675406
N        2.83528506       1.72841470      -1.25407740      -0.00167823      -0.00036186      -0.00327950
H        0.07604331       0.69917103      -2.49578671       0.28192941       0.49611505      -0.21809562
H        1.57527789       1.01783442      -3.25608509       0.00060925      -0.00315399       0.00193851
C        3.29234267       2.21809861      -0.09065160      -0.00324278      -0.00131977      -0.00259923
H        4.31157316       2.60051841      -0.11476510      -0.00628891      -0.00016397      -0.00468316
H        2.99213307       2.69345217       1.98494552       0.00135833      -0.00309885       0.00296849
C       -0.54126455      -0.58371951      -0.76748102      -1.70831270      -2.08905242       0.63554271
C       -1.83981462      -1.18067408      -0.21462771       0.78388693      -0.35134284       0.03490565
H        0.32622657      -1.16040120      -0.42398086       0.00079803       0.00075372      -0.00054686
H       -0.58853190      -0.68412637      -1.85425797       0.00161057      -0.00234812       0.00076042
C       -3.08318671      -0.70000591      -0.62174581      -0.00065666       0.00219355      -0.00011245
C       -1.77400112      -2.22498182       0.70850262      -0.21017475       0.03774709      -0.03635550
C       -4.24970293      -1.25824313      -0.10926024      -0.00194994       0.00201468       0.00116021
H       -3.13747097       0.11777379      -1.33781325       0.00195963       0.00087302      -0.00010998
C       -4.18119555      -2.30508642       0.80892736      -0.00332346       0.00246569       0.00046737
H       -5.21725966      -0.88041875      -0.43043349      -0.00104074       0.00497866      -0.00037651
C       -2.94210059      -2.78840025       1.21836958      -0.00094606       0.00033708       0.00108743
H       -5.09475008      -2.74342905       1.20277103      -0.00187064       0.00201759       0.00286491
H       -2.88442452      -3.60429417       1.93485189      -0.00114641       0.00193724       0.00047681
H       -0.80402281      -2.60003465       1.02892238      -0.00213371      -0.00039406      -0.00129644
27
Lattice="50.0 0.0 0.0 0.0 50.0 0.0 0.0 0.0 50.0" Properties=species:S:1:pos:R:3:forces:R:3 energy=-17660.824855362094 dihedrals="_JSON [59.0, 150.0, 251.0]" pbc="F F F"
C        1.25075085       1.76540323       1.07953851       0.00218187      -0.00049657      -0.00040688
C        0.79020184       1.25014992      -0.10238045      -1.47424260      -0.86936581      -1.30205118
C        2.55844013       2.27326759       1.08337054       0.00105588      -0.00093018       0.00038775
H        0.61537094       1.77293628       1.96014333      -0.00097364      -0.00325575       0.00012672
C        1.59521558       1.25260653      -1.26397018       0.31337782       0.39815859       0.60531580
O       -0.51163241       0.72066386      -0.30881962       1.50944896       2.13455772       0.95363172
N        1.08119717       0.72763282      -2.42338713       0.50840369       0.23751212      -0.65729570
N        2.83498344       1.72921148      -1.25435667      -0.00159997      -0.00049925      -0.00320987
H        0.07604331       0.69917103      -2.49578671       0.28207482       0.49586355      -0.21658495
H        1.57524408       1.01809348      -3.25601411       0.00057703      -0.00302773       0.00190586
C        3.29171318       2.21994552      -0.09123905      -0.00310025      -0.00156260      -0.00248065
H        4.31060542       2.60324484      -0.11565346      -0.00603827      -0.00054932      -0.00453699
H        2.99100483       2.69680431       1.98393611       0.00147258      -0.00335996       0.00304655
C       -0.54126455      -0.58371951      -0.76748102      -1.70467321      -2.11428264       0.60312249
C       -1.83981462      -1.18067408      -0.21462771       0.78580228      -0.30813579       0.04564485
H        0.32669104      -1.15963866      -0.42382123       0.00074652       0.00076798      -0.00042140
H       -0.58903270      -0.68421547      -1.85419944       0.00161309      -0.00230659       0.00080374
C       -3.08137151      -0.78138486      -0.70543861      -0.00079997       0.00209512      -0.00015338
C       -1.77574454      -2.13647052       0.79997954      -0.20470914       0.02472117      -0.03094000
C       -4.24879336      -1.33070902      -0.18459151      -0.00201816       0.00205568       0.00122735
H       -3.13467337      -0.03556787      -1.49651678       0.00176148       0.00089368       0.00007199
C       -4.18141901      -2.28816808       0.82609426      -0.00332727       0.00234766       0.00030905
H       -5.21499873      -1.01675088      -0.57175165      -0.00125183       0.00496918      -0.00044480
C       -2.94358137      -2.69121315       1.31891835      -0.00087460       0.00026581       0.00103891
H       -5.09473120      -2.72120683       1.22632361      -0.00193760       0.00223725       0.00296099
H       -2.88731568      -3.43907632       2.10623571      -0.00095215       0.00197624       0.00042371
H       -0.80677417      -2.44943257       1.18389365      -0.00201737      -0.00064956      -0.00149167
27
Lattice="50.0 0.0 0.0 0.0 50.0 0.0 0.0 0.0 50.0" Properties=species:S:1:pos:R:3:forces:R:3 energy=-17660.825611007673 dihedrals="_JSON [59.0, 150.0, 257.0]" pbc="F F F"
C        1.25010749       1.76722985       1.07898249       0.00233308      -0.00074422      -0.00033494
C        0.79020184       1.25014992      -0.10238045      -1.47494753      -0.86768155      -1.30020136
C        2.55741672       2.27611070       1.08256907       0.00107825      -0.00129821       0.00049640
H        0.61429705       1.77580870       1.95927958      -0.00081187      -0.00373975       0.00036904
C        1.59521558       1.25260653      -1.26397018       0.31272758       0.39966755       0.60454216
O       -0.51163241       0.72066386      -0.30881962       1.50073028       2.12691639       0.96424599
N        1.08119717       0.72763282      -2.42338713       0.50914915       0.23557024      -0.65761429
N        2.83469822       1.72995831      -1.25457212      -0.00161423      -0.00054229      -0.00321525
H        0.07604331       0.69917103      -2.49578671       0.28165738       0.49582540      -0.21504355
H        1.57517073       1.01842885      -3.25593891       0.00062332      -0.00302940       0.00181936
C        3.29096608       2.22199651      -0.09181769      -0.00288689      -0.00167645      -0.00241010
H        4.30958281       2.60601030      -0.11644988      -0.00591501      -0.00065810      -0.00455226
H        2.98933831       2.70132215       1.98265689       0.00170448      -0.00387427       0.00317247
C       -0.54126455      -0.58371951      -0.76748102      -1.69675678      -2.13944434       0.57878635
C       -1.83981462      -1.18067408      -0.21462771       0.77555912      -0.25854267       0.04889299
H        0.32728399      -1.15869174      -0.42357561       0.00068445       0.00079146      -0.00022118
H       -0.58947907      -0.68469676      -1.85411880       0.00171993      -0.00234068       0.00086197
C       -3.07361530      -0.86888199      -0.78134143      -0.00089342       0.00165741      -0.00053605
C       -1.78454121      -2.04040706       0.88304425      -0.19332873       0.01101596      -0.02022606
C       -4.24308965      -1.40807051      -0.25346315      -0.00198220       0.00167523       0.00076271
H       -3.11992751      -0.20039412      -1.63934542       0.00173205       0.00042777      -0.00029205
C       -4.18393958      -2.26858207       0.84086249      -0.00340329       0.00212429      -0.00015238
H       -5.20325543      -1.16244413      -0.70036278      -0.00135478       0.00410675      -0.00143267
C       -2.95307211      -2.58501662       1.40980380      -0.00086915       0.00028856       0.00095699
H       -5.09773410      -2.69494054       1.24711810      -0.00207024       0.00217846       0.00262134
H       -2.90362096      -3.25871005       2.26186718      -0.00098050       0.00218163       0.00029183
H       -0.82103479      -2.28581854       1.32554281      -0.00188446      -0.00085518      -0.00158744
27
Lattice="50.0 0.0 0.0 0.0 50.0 0.0 0.0 0.0 50.0" Properties=species:S:1:pos:R:3:forces:R:3 energy=-17660.827644871755 dihedrals="_JSON [59.0, 150.0, 263.0]" pbc="F F F"
C        1.25074239       1.76575255       1.07936734       0.00217254      -0.00066010      -0.00037057
C        0.79020184       1.25014992      -0.10238045      -1.47246439      -0.87331297      -1.29689200
C        2.55855866       2.27336920       1.08335107       0.00081678      -0.00100715       0.00037032
H        0.61500911       1.77394365       1.95974750      -0.00059237      -0.00341672       0.00047004
C        1.59521558       1.25260653      -1.26397018       0.31409958       0.39508241       0.60321106
O       -0.51163241       0.72066386      -0.30881962       1.49168195       2.11961428       0.97056004
N        1.08119717       0.72763282      -2.42338713       0.50757252       0.23680888      -0.65538910
N        2.83510131       1.72889499      -1.25429016      -0.00164032      -0.00022633      -0.00302962
H        0.07604331       0.69917103      -2.49578671       0.28105200       0.49647123      -0.21527704
H        1.57544476       1.01777881      -3.25598502       0.00031174      -0.00215098       0.00172174
C        3.29192031       2.21953443      -0.09116178      -0.00284497      -0.00114114      -0.00236271
H        4.31100607       2.60229456      -0.11551572      -0.00582153       0.00010959      -0.00449026
H        2.99108376       2.69709737       1.98385634       0.00140570      -0.00335804       0.00278740
C       -0.54126455      -0.58371951      -0.76748102      -1.68328479      -2.16645132       0.56199280
C       -1.83981462      -1.18067408      -0.21462771       0.74879540      -0.20113631       0.04785469
H        0.32797442      -1.15755864      -0.42315054       0.00061242       0.00070367       0.00005803
H       -0.58965859      -0.68561806      -1.85401632       0.00177619      -0.00225895       0.00078605
C       -3.06045513      -0.96003856      -0.84769360      -0.00098458       0.00099674      -0.00078506
C       -1.80029477      -1.93784392       0.95678669      -0.17200841      -0.00233092      -0.01000909
C       -4.23320307      -1.48691030      -0.31332964      -0.00187397       0.00094945       0.00032419
H       -3.09481192      -0.37270669      -1.76380998       0.00123315      -0.00012877      -0.00044627
C       -4.18908035      -2.24414710       0.85484982      -0.00324178       0.00144338      -0.00050144
H       -5.18307612      -1.31175572      -0.81232300      -0.00132210       0.00272261      -0.00218566
C       -2.97052498      -2.47015424       1.49068600      -0.00079708       0.00015341       0.00085671
H       -5.10435897      -2.66127550       1.26730066      -0.00201852       0.00153991       0.00201475
H       -2.93262491      -3.06437880       2.40049499      -0.00100612       0.00193966       0.00015854
H       -0.84653998      -2.11209342       1.45131894      -0.00162904      -0.00095553      -0.00142753
27
Lattice="50.0 0.0 0.0 0.0 50.0 0.0 0.0 0.0 50.0" Properties=species:S:1:pos:R:3:forces:R:3 energy=-17660.83076381603 dihedrals="_JSON [59.0, 150.0, 269.0]" pbc="F F F"
C        1.25078999       1.76575148       1.07933592       0.00218498      -0.00066615      -0.00036733
C        0.79020184       1.25014992      -0.10238045      -1.47120624      -0.87525017      -1.29442166
C        2.55864149       2.27331095       1.08338686       0.00073243      -0.00103322       0.00037465
H        0.61497409       1.77414112       1.95968201      -0.00064035      -0.00343158       0.00051572
C        1.59521558       1.25260653      -1.26397018       0.31377581       0.39448815       0.60224644
O       -0.51163241       0.72066386      -0.30881962       1.48972028       2.11148287       0.97380661
N        1.08119717       0.72763282      -2.42338713       0.50687182       0.23588010      -0.65469532
N        2.83511781       1.72883524      -1.25425940      -0.00164359      -0.00018487      -0.00302078
H        0.07604331       0.69917103      -2.49578671       0.27959095       0.49703380      -0.21456326
H        1.57543056       1.01783923      -3.25596756       0.00027475      -0.00197454       0.00166650
C        3.29198323       2.21942470      -0.09112729      -0.00280492      -0.00105809      -0.00232207
H        4.31110462       2.60207994      -0.11548479      -0.00579277       0.00024494      -0.00445434
H        2.99116645       2.69706745       1.98387797       0.00138125      -0.00334828       0.00280523
C       -0.54126455      -0.58371951      -0.76748102      -1.66954690      -2.18138325       0.56426189
C       -1.83981462      -1.18067408      -0.21462771       0.71612323      -0.16812617       0.02166662
H        0.32865661      -1.15633051      -0.42243773       0.00050325       0.00065071       0.00028183
H       -0.58960584      -0.68708947      -1.85387383       0.00194261      -0.00231423       0.00086009
C       -3.04016912      -1.06383820      -0.91017734      -0.00105040       0.00067562      -0.00085100
C       -1.82283261      -1.82990483       1.02039890      -0.15012501      -0.00751487       0.00780171
C       -4.21571309      -1.58584214      -0.37578958      -0.00181190       0.00058212       0.00036907
H       -3.05714169      -0.56227597      -1.87645888       0.00105400      -0.00054848      -0.00040402
C       -4.19347686      -2.23408455       0.85613517      -0.00313327       0.00117865      -0.00068741
H       -5.14960577      -1.49133789      -0.92426409      -0.00127895       0.00187262      -0.00253716
C       -2.99435871      -2.35650776       1.55540859      -0.00071145       0.00009744       0.00094268
H       -5.10982509      -2.64772090       1.26972096      -0.00208970       0.00165811       0.00207621
H       -2.97328485      -2.86661017       2.51541717      -0.00090443       0.00212415       0.00022273
H       -0.88439823      -1.92320865       1.56395765      -0.00141549      -0.00113538      -0.00157364
27
Lattice="50.0 0.0 0.0 0.0 50.0 0.0 0.0 0.0 50.0" Properties=species:S:1:pos:R:3:forces:R:3 energy=-17660.83491334872 dihedrals="_JSON [59.0, 150.0, 275.0]" pbc="F F F"
C        1.25035616       1.76686429       1.07904718       0.00083338      -0.00153832      -0.00086399
C        0.79020184       1.25014992      -0.10238045      -1.46951376      -0.87363574      -1.29210160
C        2.55784343       2.27538665       1.08292847       0.00367023      -0.00027682      -0.00096763
H        0.61416754       1.77568157       1.95923020       0.00100333      -0.00326809      -0.00075232
C        1.59521558       1.25260653      -1.26397018       0.31548047       0.39816076       0.59858115
O       -0.51163241       0.72066386      -0.30881962       1.49209862       2.10174092       0.97440046
N        1.08119717       0.72763282      -2.42338713       0.51051809       0.23439748      -0.65819712
N        2.83491123       1.72960450      -1.25451689      -0.00424513       0.00013801       0.00166096
H        0.07604331       0.69917103      -2.49578671       0.27806772       0.49742446      -0.21467224
H        1.57566081       1.01755956      -3.25612426      -0.00411251      -0.00320140       0.00849486
C        3.29134307       2.22128827      -0.09160209      -0.00469785      -0.00219473      -0.00093730
H        4.31015301       2.60489247      -0.11612134      -0.00734572      -0.00092912      -0.00462705
H        2.98993178       2.70039213       1.98314230       0.00028326      -0.00500999       0.00030627
C       -0.54126455      -0.58371951      -0.76748102      -1.65968789      -2.18767851       0.58008342
C       -1.83981462      -1.18067408      -0.21462771       0.67726023      -0.14282505      -0.01081271
H        0.32914781      -1.15497999      -0.42163198       0.00603432      -0.00302243       0.00296097
H       -0.58917912      -0.68887363      -1.85348499       0.00175617      -0.00260663      -0.00704557
C       -3.01322193      -1.17364971      -0.96302072      -0.00253971      -0.00072853       0.00081494
C       -1.85190780      -1.71777237       1.07318395      -0.12703388      -0.00742345       0.02599989
C       -4.19135588      -1.69290342      -0.43016767      -0.00272669       0.00075702      -0.00175052
H       -3.00802481      -0.76007004      -1.97020002       0.00091352       0.00021833      -0.00254511
C       -4.19758154      -2.22789835       0.85451265      -0.00096398      -0.00019638       0.00206506
H       -5.10411763      -1.68338671      -1.02066683      -0.00060355       0.00099313      -0.00271120
C       -3.02458840      -2.24038933       1.60773193      -0.00411446       0.00021804      -0.00244535
H       -5.11498934      -2.63872421       1.26852425      -0.00228957       0.00097509       0.00176264
H       -3.02550589      -2.66233171       2.60976048      -0.00075173       0.00093124       0.00227564
H       -0.93435459      -1.72440786       1.65868215       0.00270710      -0.00141931       0.00102344
27
Lattice="50.0 0.0 0.0 0.0 50.0 0.0 0.0 0.0 50.0" Properties=species:S:1:pos:R:3:forces:R:3 energy=-17660.839805171454 dihedrals="_JSON [59.0, 150.0, 281.0]" pbc="F F F"
C        1.24960217       1.76880986       1.07841718       0.00238645      -0.00098634      -0.00031967
C        0.79020184       1.25014992      -0.10238045      -1.47029699      -0.87041777      -1.29254467
C        2.55654626       2.27873546       1.08198433       0.00070630      -0.00176355       0.00086090
H        0.61320126       1.77874400       1.95841053      -0.00085231      -0.00399913       0.00075938
C        1.59521558       1.25260653      -1.26397018       0.30927472       0.40128789       0.59973539
O       -0.51163241       0.72066386      -0.30881962       1.50247450       2.09134966       0.97203254
N        1.08119717       0.72763282      -2.42338713       0.50758172       0.22952731      -0.65426166
N        2.83434951       1.73077962      -1.25468011      -0.00159616      -0.00054733      -0.00302710
H        0.07604331       0.69917103      -2.49578671       0.27555495       0.49797701      -0.21268810
H        1.57506837       1.01877940      -3.25585964       0.00035149      -0.00216841       0.00167165
C        3.29019164       2.22405821      -0.09228398      -0.00221272      -0.00164482      -0.00224466
H        4.30846404       2.60891422      -0.11724132      -0.00550286      -0.00080061      -0.00417531
H        2.98782392       2.70558876       1.98160300       0.00174647      -0.00438839       0.00313177
C       -0.54126455      -0.58371951      -0.76748102      -1.64901550      -2.17892565       0.59740120
C       -1.83981462      -1.18067408      -0.21462771       0.64371711      -0.15843210      -0.05251605
H        0.32981879      -1.15400751      -0.42052976       0.00033322       0.00049152       0.00066541
H       -0.58848651      -0.69096925      -1.85354971       0.00232770      -0.00251445       0.00100999
C       -2.97664644      -1.29841724      -1.00841957      -0.00126887       0.00037542      -0.00080694
C       -1.88720180      -1.60267509       1.11456351      -0.10592917       0.00019264       0.04676962
C       -4.15350020      -1.82747286      -0.48107551      -0.00171854       0.00064122       0.00078190
H       -2.94419834      -0.97594298      -2.04796022       0.00076242      -0.00020415       0.00014933
C       -4.19439332      -2.24665775       0.84476341      -0.00318568       0.00107925      -0.00095092
H       -5.03726758      -1.91546339      -1.10803720      -0.00136337       0.00139713      -0.00255230
C       -3.05767301      -2.13337869       1.64455518      -0.00057770       0.00023643       0.00111581
H       -5.10983805      -2.66499081       1.25560133      -0.00233356       0.00191317       0.00208646
H       -3.08535468      -2.46474454       2.67976908      -0.00056022       0.00206313      -0.00015162
H       -0.99807100      -1.51112390       1.73605464      -0.00080340      -0.00173908      -0.00193233
27
Lattice="50.0 0.0 0.0 0.0 50.0 0.0 0.0 0.0 50.0" Properties=species:S:1:pos:R:3:forces:R:3 energy=-17660.84571226444 dihedrals="_JSON [59.0, 150.0, 287.0]" pbc="F F F"
C        1.24927623       1.76966882       1.07813974       0.00239726      -0.00110847      -0.00028216
C        0.79020184       1.25014992      -0.10238045      -1.46803949      -0.86780341      -1.29216442
C        2.55601341       2.28011492       1.08165303       0.00066527      -0.00196095       0.00106114
H        0.61271448       1.78027595       1.95807103      -0.00097200      -0.00426006       0.00088226
C        1.59521558       1.25260653      -1.26397018       0.30761321       0.40247539       0.59877712
O       -0.51163241       0.72066386      -0.30881962       1.51302410       2.08126952       0.96564725
N        1.08119717       0.72763282      -2.42338713       0.50739241       0.22756827      -0.65363440
N        2.83418236       1.73118138      -1.25473282      -0.00161586      -0.00059783      -0.00303202
H        0.07604331       0.69917103      -2.49578671       0.27345885       0.49870158      -0.21259080
H        1.57492013       1.01909697      -3.25583733       0.00040067      -0.00222757       0.00163763
C        3.28977080       2.22511901      -0.09252580      -0.00201172      -0.00173501      -0.00226800
H        4.30787754       2.61039122      -0.11759623      -0.00546271      -0.00093398      -0.00411771
H        2.98694864       2.70778042       1.98104361       0.00182186      -0.00472460       0.00321853
C       -0.54126455      -0.58371951      -0.76748102      -1.64224762      -2.16591555       0.61790475
C       -1.83981462      -1.18067408      -0.21462771       0.61605719      -0.16874759      -0.07764330
H        0.33029421      -1.15305214      -0.41957964       0.00024644       0.00041419       0.00085967
H       -0.58749580      -0.69297737      -1.85340189       0.00254746      -0.00265877       0.00109802
C       -2.93378987      -1.42246805      -1.03954656      -0.00128139       0.00017272      -0.00082281
C       -1.92832791      -1.48587402       1.14408421      -0.09469078       0.00784419       0.05743846
C       -4.10879577      -1.95953374      -0.51518596      -0.00170587       0.00049981       0.00095308
H       -2.86992246      -1.19073984      -2.10159378       0.00071354      -0.00025228       0.00036838
C       -4.19051538      -2.26141535       0.83986600      -0.00303999       0.00088235      -0.00127575
H       -4.95893396      -2.14390893      -1.16721125      -0.00124052       0.00086549      -0.00275629
C       -3.09644192      -2.02290714       1.67165450      -0.00059073       0.00027759       0.00119225
H       -5.10415356      -2.68468545       1.24965886      -0.00244007       0.00183553       0.00188615
H       -3.15589298      -2.26175577       2.73073661      -0.00047520       0.00200194      -0.00030554
H       -1.07331265      -1.29525025       1.79043010      -0.00052431      -0.00188248      -0.00203151
27
Lattice="50.0 0.0 0.0 0.0 50.0 0.0 0.0 0.0 50.0" Properties=species:S:1:pos:R:3:forces:R:3 energy=-17660.851685435347 dihedrals="_JSON [59.0, 150.0, 293.0]" pbc="F F F"
C        1.25080027       1.76615827       1.07912188       0.00016045      -0.00156289      -0.00053543
C        0.79020184       1.25014992      -0.10238045      -1.45895123      -0.87233627      -1.28897053
C        2.55863627       2.27370800       1.08348448       0.00421629      -0.00001947      -0.00163485
H        0.61478189       1.77577599       1.95961536       0.00043287      -0.00352317      -0.00093412
C        1.59521558       1.25260653      -1.26397018       0.31334954       0.39484956       0.59700443
O       -0.51163241       0.72066386      -0.30881962       1.52402478       2.07686362       0.95375468
N        1.08119717       0.72763282      -2.42338713       0.50747509       0.23272163      -0.65645387
N        2.83518216       1.72880715      -1.25420460      -0.00396749       0.00052559       0.00181344
H        0.07604331       0.69917103      -2.49578671       0.27170739       0.50023535      -0.21515791
H        1.57531816       1.01813745      -3.25613073      -0.00395835      -0.00347681       0.00849951
C        3.29204550       2.21960230      -0.09111460      -0.00594888      -0.00217879      -0.00058231
H        4.31121674       2.60217721      -0.11538482      -0.00713871      -0.00019187      -0.00488890
H        2.99102361       2.69787188       1.98392454       0.00009116      -0.00477591       0.00046994
C       -0.54126455      -0.58371951      -0.76748102      -1.64489413      -2.13896754       0.64319505
C       -1.83981462      -1.18067408      -0.21462771       0.59769309      -0.19030742      -0.09289710
H        0.33039377      -1.15225496      -0.41863003       0.00600830      -0.00342917       0.00360744
H       -0.58624128      -0.69488208      -1.85304434       0.00241109      -0.00308986      -0.00651203
C       -2.88294227      -1.55047456      -1.05746505      -0.00206255      -0.00041462       0.00122236
C       -1.97483554      -1.36864887       1.16142262      -0.09158278       0.01308040       0.06114992
C       -4.05344400      -2.09963889      -0.53483020      -0.00342438       0.00047367      -0.00270765
H       -2.78324969      -1.40980422      -2.13258335       0.00067591       0.00034382      -0.00207873
C       -4.18152099      -2.28412578       0.83722461      -0.00164266       0.00114091       0.00333998
H       -4.86380363      -2.38372526      -1.20157142      -0.00043774       0.00131133      -0.00228144
C       -3.13836015      -1.91610233       1.68749076      -0.00353404      -0.00043189      -0.00300393
H       -5.09149737      -2.71550274       1.24671110      -0.00288376       0.00225101       0.00154356
H       -3.23417127      -2.06202108       2.76062678      -0.00083819       0.00170904       0.00210032
H       -1.16052472      -1.07578051       1.82150414       0.00301893      -0.00080023       0.00093817
27
Lattice="50.0 0.0 0.0 0.0 50.0 0.0 0.0 0.0 50.0" Properties=species:S:1:pos:R:3:forces:R:3 energy=-17660.857760693583 dihedrals="_JSON [59.0, 150.0, 299.0]" pbc="F F F"
C        1.25077383       1.76654861       1.07894447       0.00016094      -0.00151620      -0.00042759
C        0.79020184       1.25014992      -0.10238045      -1.45367710      -0.86930739      -1.28824134
C        2.55855665       2.27419358       1.08330658       0.00412027      -0.00012819      -0.00179856
H        0.61494403       1.77675038       1.95964089       0.00041804      -0.00350854      -0.00087945
C        1.59521558       1.25260653      -1.26397018       0.31129142       0.39447306       0.59484420
O       -0.51163241       0.72066386      -0.30881962       1.53835148       2.06669863       0.93662550
N        1.08119717       0.72763282      -2.42338713       0.50690866       0.23161380      -0.65472504
N        2.83513128       1.72890160      -1.25424954      -0.00386894       0.00054636       0.00175274
H        0.07604331       0.69917103      -2.49578671       0.27005547       0.50083847      -0.21620928
H        1.57528664       1.01814168      -3.25613905      -0.00396322      -0.00316044       0.00829800
C        3.29198108       2.21990545      -0.09127693      -0.00599032      -0.00216461      -0.00038842
H        4.31111971       2.60253122      -0.11563145      -0.00697126      -0.00016048      -0.00469564
H        2.99085840       2.69855335       1.98368226       0.00003667      -0.00474495       0.00054467
C       -0.54126455      -0.58371951      -0.76748102      -1.64078742      -2.11942713       0.65915122
C       -1.83981462      -1.18067408      -0.21462771       0.57878108      -0.19696689      -0.08715125
H        0.33064855      -1.15173757      -0.41784205       0.00590555      -0.00353084       0.00374667
H       -0.58498563      -0.69647109      -1.85293558       0.00251786      -0.00317039      -0.00626007
C       -2.82840014      -1.67262875      -1.06083139      -0.00199425      -0.00046361       0.00122557
C       -2.02621515      -1.25228397       1.16638878      -0.09235702       0.01007339       0.05702263
C       -3.99509762      -2.22910268      -0.53721136      -0.00321015      -0.00020970      -0.00284470
H       -2.68951741      -1.62136093      -2.13961195       0.00060727       0.00008441      -0.00197270
C       -4.17464711      -2.29720801       0.83965868      -0.00173061       0.00101593       0.00332782
H       -4.76294555      -2.60806855      -1.20710158      -0.00032507       0.00080802      -0.00217965
C       -3.18639386      -1.80574069       1.69324248      -0.00318689      -0.00092350      -0.00300764
H       -5.08228690      -2.73225264       1.25044733      -0.00280643       0.00186700       0.00130861
H       -3.32276724      -1.85907935       2.77059309      -0.00084946       0.00160651       0.00192596
H       -1.25611837      -0.86132371       1.82828313       0.00256342      -0.00024272       0.00100774
27
Lattice="50.0 0.0 0.0 0.0 50.0 0.0 0.0 0.0 50.0" Properties=species:S:1:pos:R:3:forces:R:3 energy=-17660.941777441163 dihedrals="_JSON [63.0, 150.0, 5.0]" pbc="F F F"
C        1.28050429       1.68481644       1.09978819       0.00135263       0.00008025      -0.00053384
C        0.79020184       1.25014992      -0.10238045      -1.44050020      -0.81838013      -1.27162379
C        2.58476759       2.20126391       1.10419726       0.00039853       0.00042031      -0.00032781
H        0.67191555       1.62265157       1.99719137      -0.00064050      -0.00142312      -0.00012909
C        1.56429836       1.33553990      -1.28171373       0.27544521       0.33762276       0.56466256
O       -0.51163241       0.72066386      -0.30881962       1.83899830       1.99777145       0.73131267
N        1.02484230       0.87999749      -2.45879837       0.41628116       0.17303346      -0.54246283
N        2.80032105       1.82184015      -1.27236984      -0.00170306       0.00065654      -0.00280192
H        0.01843920       0.84518786      -2.50703881       0.15990332       0.42151172      -0.13839270
H        1.49482985       1.22084846      -3.28588014      -0.00026155      -0.00108179       0.00164681
C        3.28517981       2.23562672      -0.09102917      -0.00398979      -0.00001257      -0.00228315
H        4.30101054       2.62683629      -0.11630034      -0.00655009       0.00192083      -0.00378500
H        3.04016028       2.56247990       2.02046593       0.00005830      -0.00147178       0.00182081
C       -0.54126455      -0.58371951      -0.76748102      -1.28765891      -1.87988349       0.72444654
C       -1.83981462      -1.18067408      -0.21462771       0.31376195       0.15472915      -0.12412222
H        0.32860116      -1.15462792      -0.41527731       0.00102666      -0.00011329       0.00021244
H       -0.56555937      -0.67937095      -1.85699366       0.00235926      -0.00246568       0.00017925
C       -2.15903523      -2.52090408      -0.42909096       0.00043087      -0.00161846      -0.00005923
C       -2.72741564      -0.36023878       0.48260255      -0.26444104      -0.36993870       0.06196796
C       -3.35248929      -3.04571797       0.05578809      -0.00083379      -0.00147411       0.00068736
H       -1.46790887      -3.16045595      -0.97693917       0.00109010       0.00018225       0.00041987
C       -4.23939701      -2.22924059       0.75455842      -0.00124167      -0.00295108      -0.00030188
H       -3.59124371      -4.09320592      -0.11141893       0.00166316      -0.00285070      -0.00040473
C       -3.92392999      -0.89005820       0.96385694      -0.00108567      -0.00020335       0.00025067
H       -5.17293252      -2.63721268       1.13395545      -0.00212863      -0.00060495       0.00033025
H       -4.61475162      -0.24967829       1.50770040      -0.00019254      -0.00077911      -0.00082022
H       -2.48198455       0.68100386       0.64914125      -0.00154201      -0.00267640       0.00011122
27
Lattice="50.0 0.0 0.0 0.0 50.0 0.0 0.0 0.0 50.0" Properties=species:S:1:pos:R:3:forces:R:3 energy=-17660.94180494877 dihedrals="_JSON [63.0, 150.0, 11.0]" pbc="F F F"
C        1.28006667       1.68561941       1.09968179       0.00144304       0.00003242      -0.00052832
C        0.79020184       1.25014992      -0.10238045      -1.44681906      -0.81574309      -1.27358571
C        2.58422255       2.20234447       1.10402001       0.00041466       0.00025800      -0.00034905
H        0.67092922       1.62401243       1.99669581      -0.00058985      -0.00155256      -0.00004686
C        1.56429836       1.33553990      -1.28171373       0.27641962       0.33766319       0.56616260
O       -0.51163241       0.72066386      -0.30881962       1.82256284       2.00599403       0.76205618
N        1.02484230       0.87999749      -2.45879837       0.41631255       0.17223161      -0.54275982
N        2.80024550       1.82204105      -1.27238659      -0.00172542       0.00063752      -0.00284385
H        0.01843920       0.84518786      -2.50703881       0.16128656       0.42110457      -0.13857645
H        1.49489164       1.22065711      -3.28592085      -0.00021785      -0.00117638       0.00166813
C        3.28484985       2.23631733      -0.09109803      -0.00390802      -0.00008233      -0.00227628
H        4.30058354       2.62778600      -0.11636401      -0.00649647       0.00183036      -0.00385451
H        3.03932021       2.56428285       2.02015491       0.00021888      -0.00173439       0.00185540
C       -0.54126455      -0.58371951      -0.76748102      -1.28671021      -1.89604885       0.74298144
C       -1.83981462      -1.18067408      -0.21462771       0.30265027       0.12665253      -0.18446168
H        0.32844351      -1.15553595      -0.41673930       0.00101962      -0.00010066       0.00005425
H       -0.56676886      -0.67815848      -1.85712397       0.00225028      -0.00240888       0.00013515
C       -2.10739268      -2.54392941      -0.33159577       0.00051884      -0.00162593       0.00022242
C       -2.78505981      -0.33790705       0.37132020      -0.23595151      -0.33434847       0.07078192
C       -3.30659321      -3.06849384       0.13990030      -0.00070578      -0.00144131       0.00108491
H       -1.37102128      -3.20196495      -0.79142668       0.00113497       0.00027368       0.00065222
C       -4.25040411      -2.22922731       0.72793241      -0.00099348      -0.00304572       0.00012424
H       -3.50444212      -4.13383389       0.04991276       0.00204747      -0.00291883       0.00050050
C       -3.98619900      -0.86729391       0.84041347      -0.00104657      -0.00019553       0.00032888
H       -5.18796239      -2.63694553       1.09754711      -0.00191133      -0.00068226       0.00073698
H       -4.72104506      -0.20903158       1.29839196      -0.00003019      -0.00082642      -0.00063123
H       -2.57852829       0.72121129       0.46435000      -0.00117384      -0.00274631       0.00056855
27
Lattice="50.0 0.0 0.0 0.0 50.0 0.0 0.0 0.0 50.0" Properties=species:S:1:pos:R:3:forces:R:3 energy=-17660.942472117942 dihedrals="_JSON [63.0, 150.0, 17.0]" pbc="F F F"
C        1.27913412       1.68766151       1.09936105       0.00129855      -0.00049692      -0.00100638
C        0.79020184       1.25014992      -0.10238045      -1.45494482      -0.80963437      -1.27664276
C        2.58283031       2.20557166       1.10345756       0.00225078       0.00068104      -0.00094941
H        0.66917727       1.62712045       1.99590174       0.00069435      -0.00167784      -0.00111387
C        1.56429836       1.33553990      -1.28171373       0.28097364       0.34101162       0.56693988
O       -0.51163241       0.72066386      -0.30881962       1.78584666       2.01824022       0.79842891
N        1.02484230       0.87999749      -2.45879837       0.42047749       0.17224573      -0.54848119
N        2.79999456       1.82294308      -1.27261087      -0.00452104       0.00013679       0.00020444
H        0.01843920       0.84518786      -2.50703881       0.16315753       0.42086558      -0.13880975
H        1.49510652       1.22037552      -3.28609322      -0.00372293      -0.00301362       0.00771819
C        3.28389483       2.23879265      -0.09152154      -0.00412109      -0.00073093      -0.00136264
H        4.29928510       2.63135813      -0.11682506      -0.00875587       0.00039723      -0.00426671
H        3.03716618       2.56950517       2.01926379      -0.00037440      -0.00324154      -0.00005821
C       -0.54126455      -0.58371951      -0.76748102      -1.29905768      -1.91550202       0.74662045
C       -1.83981462      -1.18067408      -0.21462771       0.31684729       0.08057329      -0.21240684
H        0.32754342      -1.15656579      -0.41715550       0.00591178      -0.00323242       0.00196189
H       -0.56659149      -0.67711497      -1.85706788       0.00192220      -0.00267509      -0.00698544
C       -2.05392107      -2.55801264      -0.21816957      -0.00246671      -0.00178231       0.00110076
C       -2.83869897      -0.32772860       0.25632213      -0.19777872      -0.28092832       0.07132813
C       -3.25300725      -3.08528322       0.25192345       0.00028971      -0.00231260      -0.00073026
H       -1.27490989      -3.22517526      -0.58472886       0.00258692      -0.00089662      -0.00114281
C       -4.24947057      -2.23509228       0.72515232      -0.00206647       0.00008296      -0.00032634
H       -3.40799889      -4.16146876       0.25292931       0.00167348      -0.00256008      -0.00081591
C       -4.03873507      -0.85880990       0.72453649      -0.00112268      -0.00454186      -0.00042519
H       -5.18593816      -2.64475911       1.09531931      -0.00284029      -0.00078982      -0.00025515
H       -4.81428995      -0.19175647       1.09384406      -0.00151429       0.00059559      -0.00005489
H       -2.67157185       0.74290227       0.26528796      -0.00064339      -0.00081370       0.00153113
27
Lattice="50.0 0.0 0.0 0.0 50.0 0.0 0.0 0.0 50.0" Properties=species:S:1:pos:R:3:forces:R:3 energy=-17660.94301666836 dihedrals="_JSON [63.0, 150.0, 23.0]" pbc="F F F"
C        1.27902625       1.68803080       1.09928252       0.00110517      -0.00063579      -0.00109209
C        0.79020184       1.25014992      -0.10238045      -1.46120065      -0.80629846      -1.27947489
C        2.58273186       2.20594135       1.10331443       0.00245058       0.00061482      -0.00127223
H        0.66870850       1.62792989       1.99558520       0.00094262      -0.00161491      -0.00111786
C        1.56429836       1.33553990      -1.28171373       0.28393716       0.33993954       0.56760066
O       -0.51163241       0.72066386      -0.30881962       1.74305382       2.03615989       0.83488582
N        1.02484230       0.87999749      -2.45879837       0.41924162       0.17151083      -0.54811280
N        2.80002863       1.82288320      -1.27270145      -0.00459181       0.00028337       0.00071705
H        0.01843920       0.84518786      -2.50703881       0.16479058       0.42052960      -0.13911437
H        1.49531541       1.21985130      -3.28618372      -0.00396841      -0.00271702       0.00793729
C        3.28388562       2.23889925      -0.09163598      -0.00452980      -0.00088026      -0.00109549
H        4.29926292       2.63148299      -0.11697326      -0.00845029       0.00048067      -0.00420665
H        3.03699479       2.57019169       2.01904603      -0.00042368      -0.00343135      -0.00030122
C       -0.54126455      -0.58371951      -0.76748102      -1.30265373      -1.94104667       0.76197537
C       -1.83981462      -1.18067408      -0.21462771       0.32225308       0.02260966      -0.27356518
H        0.32738176      -1.15734597      -0.41831912       0.00599460      -0.00334331       0.00205443
H       -0.56761628      -0.67616574      -1.85714765       0.00180114      -0.00252111      -0.00750934
C       -2.01031692      -2.56021510      -0.11489149      -0.00226395      -0.00155076       0.00136565
C       -2.88774544      -0.32981495       0.13886828      -0.15548745      -0.21770541       0.07644484
C       -3.21432136      -3.09043438       0.34058179       0.00037255      -0.00267998       0.00037799
H       -1.19387437      -3.22675776      -0.38919571       0.00260262      -0.00106282      -0.00044377
C       -4.25875330      -2.24125208       0.69630916      -0.00194956       0.00030043       0.00047760
H       -3.33506521      -4.16791980       0.42201505       0.00201102      -0.00231763       0.00068730
C       -4.09137490      -0.86242748       0.59399682      -0.00080551      -0.00461237       0.00024933
H       -5.19899414      -2.65276145       1.05465708      -0.00241463      -0.00072825       0.00084598
H       -4.90413619      -0.19542450       0.87193166      -0.00150221       0.00075374       0.00031901
H       -2.75412419       0.74400615       0.06964596      -0.00031488      -0.00003645       0.00136760
27
Lattice="50.0 0.0 0.0 0.0 50.0 0.0 0.0 0.0 50.0" Properties=species:S:1:pos:R:3:forces:R:3 energy=-17660.942798652177 dihedrals="_JSON [63.0, 150.0, 29.0]" pbc="F F F"
C        1.27910850       1.68808927       1.09924064       0.00083474      -0.00066106      -0.00097847
C        0.79020184       1.25014992      -0.10238045      -1.46680543      -0.80296640      -1.28232230
C        2.58288879       2.20580919       1.10322594       0.00273819       0.00075891      -0.00131171
H        0.66860582       1.62836964       1.99542231       0.00074708      -0.00171508      -0.00116195
C        1.56429836       1.33553990      -1.28171373       0.28712002       0.33869752       0.57006321
O       -0.51163241       0.72066386      -0.30881962       1.69496684       2.05681612       0.86870576
N        1.02484230       0.87999749      -2.45879837       0.41814564       0.17222697      -0.55054010
N        2.80010311       1.82271979      -1.27278726      -0.00444640       0.00036719       0.00079534
H        0.01843920       0.84518786      -2.50703881       0.16606134       0.42030551      -0.13829864
H        1.49523021       1.22004679      -3.28616668      -0.00389682      -0.00336460       0.00820740
C        3.28405787       2.23865294      -0.09171918      -0.00480222      -0.00098142      -0.00108660
H        4.29949246       2.63110006      -0.11703919      -0.00846766       0.00054908      -0.00446750
H        3.03719773       2.57009614       2.01893084      -0.00044893      -0.00351677      -0.00039600
C       -0.54126455      -0.58371951      -0.76748102      -1.30935948      -1.96691854       0.77140636
C       -1.83981462      -1.18067408      -0.21462771       0.34161668      -0.04332989      -0.32546816
H        0.32710574      -1.15802555      -0.41897180       0.00593975      -0.00334569       0.00193016
H       -0.56826144      -0.67535466      -1.85721823       0.00181444      -0.00253928      -0.00758340
C       -1.96967707      -2.55236194      -0.00764685      -0.00238866      -0.00129554       0.00166356
C       -2.93166186      -0.34414322       0.02024549      -0.11957641      -0.15029964       0.08158906
C       -3.17632545      -3.08785942       0.43611176       0.00084787      -0.00293889       0.00132762
H       -1.11997535      -3.20873386      -0.18943480       0.00264034      -0.00077226       0.00001277
C       -4.26351338      -2.25180844       0.67339176      -0.00200574       0.00084359       0.00122006
H       -3.26526799      -4.15892064       0.60071079       0.00238685      -0.00197778       0.00193130
C       -4.13680982      -0.88013644       0.46515108      -0.00035942      -0.00475807       0.00094963
H       -5.20582840      -2.66697208       1.02192572      -0.00193151      -0.00046666       0.00198868
H       -4.98297065      -0.22272276       0.65073118      -0.00135242       0.00097322       0.00076014
H       -2.82914646       0.72545686      -0.13100422      -0.00001866       0.00030944       0.00106377
27
Lattice="50.0 0.0 0.0 0.0 50.0 0.0 0.0 0.0 50.0" Properties=species:S:1:pos:R:3:forces:R:3 energy=-17660.940815866536 dihedrals="_JSON [63.0, 150.0, 35.0]" pbc="F F F"
C        1.27921804       1.68813186       1.09914618       0.00185275      -0.00011938      -0.00080001
C        0.79020184       1.25014992      -0.10238045      -1.47309144      -0.80036008      -1.28658154
C        2.58307893       2.20565757       1.10306368       0.00024086      -0.00019334       0.00033022
H        0.66866804       1.62885766       1.99524224      -0.00085906      -0.00216157       0.00030017
C        1.56429836       1.33553990      -1.28171373       0.28727527       0.33639829       0.57368412
O       -0.51163241       0.72066386      -0.30881962       1.64899360       2.07766071       0.89843996
N        1.02484230       0.87999749      -2.45879837       0.41360417       0.17119048      -0.54790306
N        2.80007680       1.82257637      -1.27281842      -0.00192734       0.00045698      -0.00302955
H        0.01843920       0.84518786      -2.50703881       0.16731461       0.42008642      -0.13685826
H        1.49496679       1.22047183      -3.28595310       0.00002632      -0.00172012       0.00173134
C        3.28416405       2.23837903      -0.09180448      -0.00308078      -0.00024582      -0.00283930
H        4.29959500       2.63068617      -0.11724734      -0.00654061       0.00136687      -0.00414196
H        3.03743530       2.56987818       2.01868808       0.00065676      -0.00247371       0.00194378
C       -0.54126455      -0.58371951      -0.76748102      -1.31420184      -1.99576506       0.76743127
C       -1.83981462      -1.18067408      -0.21462771       0.36800214      -0.11049513      -0.35581146
H        0.32689256      -1.15866330      -0.41906934       0.00081820      -0.00000264      -0.00046814
H       -0.56848970      -0.67469742      -1.85749835       0.00198195      -0.00219662       0.00028749
C       -1.93237461      -2.53347760       0.10465456       0.00046059      -0.00130655       0.00119291
C       -2.96996706      -0.37055646      -0.09824657      -0.09169919      -0.08352173       0.07901826
C       -3.13932491      -3.07520814       0.54154231      -0.00072568      -0.00049565       0.00232077
H       -1.05366769      -3.17039690       0.01545874       0.00073097       0.00087630       0.00078870
C       -4.26375165      -2.26420348       0.66009503      -0.00030686      -0.00273215       0.00217758
H       -3.19905816      -4.13130624       0.79295546       0.00243324      -0.00188849       0.00329032
C       -4.17468903      -0.91063604       0.34080655      -0.00095197       0.00026705       0.00076251
H       -5.20635885      -2.68397914       1.00226552      -0.00148655       0.00010322       0.00277114
H       -5.05011740      -0.27210619       0.43336456       0.00066336      -0.00045762       0.00082446
H       -2.89676240       0.68650316      -0.33602114      -0.00018345      -0.00227065       0.00113829
27
Lattice="50.0 0.0 0.0 0.0 50.0 0.0 0.0 0.0 50.0" Properties=species:S:1:pos:R:3:forces:R:3 energy=-17660.937753388145 dihedrals="_JSON [63.0, 150.0, 41.0]" pbc="F F F"
C        1.27898854       1.68912984       1.09888520       0.00211197      -0.00011324      -0.00079220
C        0.79020184       1.25014992      -0.10238045      -1.47780993      -0.79555191      -1.29034963
C        2.58265941       2.20715419       1.10260342       0.00021590      -0.00037572       0.00046758
H        0.66822020       1.63063677       1.99486912      -0.00123609      -0.00253985       0.00036298
C        1.56429836       1.33553990      -1.28171373       0.29040423       0.33729313       0.57665980
O       -0.51163241       0.72066386      -0.30881962       1.61374674       2.09740651       0.92570782
N        1.02484230       0.87999749      -2.45879837       0.41320560       0.17129531      -0.55176323
N        2.79994244       1.82296456      -1.27304462      -0.00209805       0.00026421      -0.00327273
H        0.01843920       0.84518786      -2.50703881       0.16845407       0.41973669      -0.13497277
H        1.49471409       1.22114950      -3.28583544       0.00032300      -0.00259601       0.00180804
C        3.28385415       2.23946749      -0.09219570      -0.00288577      -0.00036637      -0.00296504
H        4.29912714       2.63221152      -0.11774610      -0.00676022       0.00113269      -0.00440478
H        3.03671001       2.57231959       2.01800379       0.00088703      -0.00274927       0.00221119
C       -0.54126455      -0.58371951      -0.76748102      -1.32431786      -2.01882087       0.76185184
C       -1.83981462      -1.18067408      -0.21462771       0.39932911      -0.16984062      -0.37285771
H        0.32653867      -1.15901969      -0.41894599       0.00085609       0.00003126      -0.00064892
H       -0.56863235      -0.67408553      -1.85752347       0.00202638      -0.00221408       0.00037224
C       -1.89972341      -2.50290506       0.21901457       0.00042791      -0.00121763       0.00157773
C       -3.00224138      -0.40876525      -0.21530969      -0.07800205      -0.02758131       0.07206395
C       -3.10546338      -3.05119678       0.65255119      -0.00086055       0.00022242       0.00296299
H       -0.99688603      -3.11149106       0.22060907       0.00080487       0.00143196       0.00095501
C       -4.26114822      -2.27699919       0.65393859       0.00012005      -0.00251086       0.00332183
H       -3.13956385      -4.08359217       0.99178134       0.00266948      -0.00133280       0.00451313
C       -4.20528155      -0.95311180       0.22121793      -0.00100012       0.00058576       0.00110461
H       -5.20294359      -2.70181924       0.99206514      -0.00148103       0.00072139       0.00386216
H       -5.10539890      -0.34290475       0.22145820       0.00107319       0.00001187       0.00129112
H       -2.95647474       0.62633693      -0.54284391      -0.00020395      -0.00232266       0.00093298
27
Lattice="50.0 0.0 0.0 0.0 50.0 0.0 0.0 0.0 50.0" Properties=species:S:1:pos:R:3:forces:R:3 energy=-17660.93423915658 dihedrals="_JSON [63.0, 150.0, 47.0]" pbc="F F F"
C        1.27889559       1.68983181       1.09867492       0.00222793      -0.00014632      -0.00082583
C        0.79020184       1.25014992      -0.10238045      -1.48089166      -0.79238353      -1.29361001
C        2.58244895       2.20817812       1.10223006       0.00025058      -0.00043227       0.00073893
H        0.66796782       1.63195418       1.99458550      -0.00143408      -0.00277515       0.00037760
C        1.56429836       1.33553990      -1.28171373       0.29360549       0.33785436       0.57926078
O       -0.51163241       0.72066386      -0.30881962       1.57729448       2.11316208       0.95097537
N        1.02484230       0.87999749      -2.45879837       0.41291507       0.17184274      -0.55543745
N        2.79986036       1.82322198      -1.27325614      -0.00219450       0.00015580      -0.00342974
H        0.01843920       0.84518786      -2.50703881       0.16968200       0.41953302      -0.13312858
H        1.49451986       1.22172338      -3.28572430       0.00051934      -0.00322908       0.00186582
C        3.28369486       2.24019328      -0.09253092      -0.00269040      -0.00043405      -0.00317549
H        4.29887221       2.63321171      -0.11818307      -0.00698462       0.00097902      -0.00455804
H        3.03631812       2.57400238       2.01746282       0.00099794      -0.00293299       0.00233398
C       -0.54126455      -0.58371951      -0.76748102      -1.33451099      -2.04170622       0.74225901
C       -1.83981462      -1.18067408      -0.21462771       0.43605125      -0.20964891      -0.36314015
H        0.32616924      -1.15919389      -0.41848074       0.00093167       0.00011858      -0.00084741
H       -0.56847349      -0.67350326      -1.85753650       0.00197292      -0.00211528       0.00045019
C       -1.87130661      -2.45819570       0.33887154       0.00035046      -0.00098835       0.00194030
C       -3.02813120      -0.45835099      -0.32966129      -0.06982850       0.01370837       0.05700294
C       -3.07394007      -3.01041086       0.77711141      -0.00085150       0.00069780       0.00328619
H       -0.94881402      -3.02917209       0.42975642       0.00083812       0.00174723       0.00095367
C       -4.25481542      -2.28455519       0.66371216       0.00023010      -0.00205367       0.00397778
H       -3.08578223      -4.00823238       1.20869162       0.00272773      -0.00078423       0.00510991
C       -4.22804794      -1.00453238       0.11166016      -0.00098452       0.00067822       0.00115053
H       -5.19423351      -2.71272945       1.00419886      -0.00152824       0.00125254       0.00428653
H       -5.14818282      -0.43214044       0.02116670       0.00109960       0.00032602       0.00157760
H       -3.00631256       0.54327568      -0.75211370       0.00020433      -0.00242573       0.00060558
27
Lattice="50.0 0.0 0.0 0.0 50.0 0.0 0.0 0.0 50.0" Properties=species:S:1:pos:R:3:forces:R:3 energy=-17660.93046844121 dihedrals="_JSON [63.0, 150.0, 53.0]" pbc="F F F"
C        1.27909890       1.68979905       1.09860403       0.00233660      -0.00007600      -0.00082177
C        0.79020184       1.25014992      -0.10238045      -1.48191967      -0.79222188      -1.29565772
C        2.58271539       2.20803578       1.10209939       0.00000984      -0.00049606       0.00069694
H        0.66812185       1.63212333       1.99449817      -0.00139214      -0.00264414       0.00043057
C        1.56429836       1.33553990      -1.28171373       0.29665206       0.33711741       0.58007253
O       -0.51163241       0.72066386      -0.30881962       1.54232969       2.12307996       0.97431770
N        1.02484230       0.87999749      -2.45879837       0.41219146       0.17254717      -0.55670917
N        2.79990922       1.82312591      -1.27340374      -0.00221071       0.00014960      -0.00347280
H        0.01843920       0.84518786      -2.50703881       0.17122202       0.41953691      -0.13214549
H        1.49461529       1.22161379      -3.28570732       0.00046817      -0.00279894       0.00171963
C        3.28387946       2.24001190      -0.09270117      -0.00252234      -0.00028666      -0.00297073
H        4.29909325       2.63293776      -0.11842443      -0.00688498       0.00105341      -0.00450834
H        3.03667657       2.57382486       2.01730473       0.00105074      -0.00279035       0.00236022
C       -0.54126455      -0.58371951      -0.76748102      -1.34280743      -2.06830837       0.70690546
C       -1.83981462      -1.18067408      -0.21462771       0.46651121      -0.22139698      -0.32735282
H        0.32590323      -1.15912746      -0.41785597       0.00090449       0.00021951      -0.00103036
H       -0.56818026      -0.67292592      -1.85754298       0.00175572      -0.00182864       0.00059030
C       -1.84863933      -2.39675561       0.46367434       0.00017829      -0.00087678       0.00188133
C       -3.04735288      -0.51877039      -0.44004852      -0.05814491       0.03964421       0.03689352
C       -3.04728809      -2.94713861       0.91554441      -0.00099863       0.00087419       0.00281661
H       -0.91143482      -2.92131338       0.64131483       0.00056930       0.00150626       0.00062899
C       -4.24687044      -2.28048798       0.69130676       0.00010228      -0.00164998       0.00403047
H       -3.04130671      -3.89733352       1.44385287       0.00233530      -0.00056322       0.00456460
C       -4.24361890      -1.06145291       0.01438523      -0.00102423       0.00078184       0.00102403
H       -5.18311438      -2.70759998       1.04172131      -0.00174714       0.00152995       0.00390008
H       -5.17854381      -0.53554911      -0.16367119       0.00091941       0.00045835       0.00167010
H       -3.04476073       0.43579836      -0.96170383       0.00011558      -0.00256079       0.00016612
27
Lattice="50.0 0.0 0.0 0.0 50.0 0.0 0.0 0.0 50.0" Properties=species:S:1:pos:R:3:forces:R:3 energy=-17660.927894832403 dihedrals="_JSON [63.0, 150.0, 59.0]" pbc="F F F"
C        1.27870510       1.69119188       1.09824830       0.00223730      -0.00032537      -0.00079010
C        0.79020184       1.25014992      -0.10238045      -1.48296530      -0.79094757      -1.29638268
C        2.58198880       2.21032510       1.10152687       0.00005380      -0.00078672       0.00064590
H        0.66735751       1.63425001       1.99394946      -0.00081850      -0.00266735       0.00065580
C        1.56429836       1.33553990      -1.28171373       0.29766040       0.33869306       0.57895826
O       -0.51163241       0.72066386      -0.30881962       1.51470709       2.12461322       0.99810610
N        1.02484230       0.87999749      -2.45879837       0.41287876       0.17131380      -0.55689307
N        2.79963751       1.82382601      -1.27368964      -0.00205372       0.00018437      -0.00300262
H        0.01843920       0.84518786      -2.50703881       0.17286594       0.41944063      -0.13126037
H        1.49484037       1.22131039      -3.28569179       0.00005583      -0.00179666       0.00169774
C        3.28325854       2.24180164      -0.09322114      -0.00232588      -0.00043276      -0.00265386
H        4.29815476       2.63550536      -0.11920668      -0.00627096       0.00088298      -0.00417231
H        3.03551399       2.57740761       2.01644667       0.00104244      -0.00310080       0.00212141
C       -0.54126455      -0.58371951      -0.76748102      -1.34744358      -2.10377417       0.65276636
C       -1.83981462      -1.18067408      -0.21462771       0.48866207      -0.18623694      -0.26498136
H        0.32584164      -1.15877986      -0.41727282       0.00106572       0.00028827      -0.00102850
H       -0.56787695      -0.67231680      -1.85754465       0.00145139      -0.00146320       0.00040224
C       -1.83296978      -2.31448106       0.59379769       0.00021836      -0.00091813       0.00150749
C       -3.05969581      -0.58936149      -0.54526195      -0.04959008       0.03982489       0.01183691
C       -3.02792154      -2.85270871       1.06935890      -0.00126950       0.00026846       0.00181347
H       -0.88605624      -2.78327718       0.85557538       0.00019823       0.00087634       0.00005267
C       -4.23972496      -2.25568944       0.73924968       0.00000112      -0.00177353       0.00313442
H       -3.00975778      -3.73858523       1.69934687       0.00196303      -0.00108394       0.00299696
C       -4.25294144      -1.11914519      -0.06837730      -0.00113303       0.00039940       0.00055834
H       -5.17299698      -2.67340229       1.10842334      -0.00187944       0.00080672       0.00241546
H       -5.19740910      -0.64829946      -0.33023896       0.00057784       0.00007745       0.00142675
H       -3.07117790       0.30095682      -1.17086553       0.00011068      -0.00236243       0.00006858
27
Lattice="50.0 0.0 0.0 0.0 50.0 0.0 0.0 0.0 50.0" Properties=species:S:1:pos:R:3:forces:R:3 energy=-17660.925325193817 dihedrals="_JSON [63.0, 150.0, 65.0]" pbc="F F F"
C        1.27891986       1.69123814       1.09815286       0.00229644      -0.00024292      -0.00077241
C        0.79020184       1.25014992      -0.10238045      -1.48226973      -0.79204834      -1.29498706
C        2.58225584       2.21027176       1.10137793       0.00016375      -0.00065171       0.00068442
H        0.66762466       1.63459102       1.99391558      -0.00122707      -0.00279897       0.00051133
C        1.56429836       1.33553990      -1.28171373       0.29950553       0.33853043       0.58048304
O       -0.51163241       0.72066386      -0.30881962       1.49789889       2.12913286       1.01391276
N        1.02484230       0.87999749      -2.45879837       0.41244745       0.17173278      -0.55988176
N        2.79966604       1.82378613      -1.27381244      -0.00209251       0.00012051      -0.00321637
H        0.01843920       0.84518786      -2.50703881       0.17280452       0.41948269      -0.12894209
H        1.49462310       1.22194378      -3.28556888       0.00028084      -0.00246360       0.00177893
C        3.28346505       2.24169528      -0.09338595      -0.00258024      -0.00049595      -0.00279149
H        4.29842221       2.63527014      -0.11941300      -0.00661822       0.00090501      -0.00441861
H        3.03584395       2.57736986       2.01625782       0.00110687      -0.00296984       0.00238270
C       -0.54126455      -0.58371951      -0.76748102      -1.34906311      -2.11706804       0.63746985
C       -1.83981462      -1.18067408      -0.21462771       0.49664400      -0.17872655      -0.26680122
H        0.32621581      -1.15805059      -0.41703364       0.00111036       0.00034301      -0.00127194
H       -0.56874541      -0.67234046      -1.85745950       0.00141407      -0.00132508       0.00056510
C       -1.82688689      -2.23295788       0.69757724       0.00023927      -0.00037446       0.00205402
C       -3.06502476      -0.66935089      -0.64414883      -0.04074144       0.03727668       0.00756460
C       -3.02086794      -2.76892645       1.17748608      -0.00135134       0.00107170       0.00255078
H       -0.87573670      -2.64063784       1.03521761       0.00032045       0.00159471       0.00037473
C       -4.23819979      -2.25109805       0.74796392      -0.00008950      -0.00087024       0.00404640
H       -2.99826089      -3.59268573       1.88663441       0.00197868       0.00003152       0.00407650
C       -4.25816611      -1.19604634      -0.16315391      -0.00119015       0.00065663       0.00064005
H       -5.17069665      -2.66870938       1.11920683      -0.00205298       0.00171207       0.00301770
H       -5.20692908      -0.78851376      -0.50373035       0.00069127       0.00057739       0.00139670
H       -3.08217584       0.15508883      -1.35466598       0.00037391      -0.00313226      -0.00042666
27
Lattice="50.0 0.0 0.0 0.0 50.0 0.0 0.0 0.0 50.0" Properties=species:S:1:pos:R:3:forces:R:3 energy=-17660.924503846512 dihedrals="_JSON [63.0, 150.0, 71.0]" pbc="F F F"
C        1.27950743       1.69010140       1.09832402       0.00216279      -0.00013005      -0.00081215
C        0.79020184       1.25014992      -0.10238045      -1.48028801      -0.79760762      -1.29194051
C        2.58320960       2.20825708       1.10173142       0.00014929      -0.00031790       0.00045454
H        0.66829683       1.63314751       1.99414769      -0.00098727      -0.00246001       0.00043627
C        1.56429836       1.33553990      -1.28171373       0.30120148       0.33603229       0.57991981
O       -0.51163241       0.72066386      -0.30881962       1.47930093       2.12671895       1.02818696
N        1.02484230       0.87999749      -2.45879837       0.41182269       0.17292185      -0.55959311
N        2.79992743       1.82313856      -1.27375254      -0.00203928       0.00028279      -0.00298913
H        0.01843920       0.84518786      -2.50703881       0.17282622       0.42001524      -0.12805890
H        1.49480629       1.22162782      -3.28558760       0.00000987      -0.00185955       0.00182193
C        3.28419514       2.24002761      -0.09314995      -0.00278482      -0.00025724      -0.00267269
H        4.29944983       2.63282888      -0.11910088      -0.00650284       0.00129498      -0.00437970
H        3.03730758       2.57420367       2.01682807       0.00084637      -0.00239246       0.00213607
C       -0.54126455      -0.58371951      -0.76748102      -1.34276473      -2.14592260       0.60241411
C       -1.83981462      -1.18067408      -0.21462771       0.49062594      -0.11744083      -0.23961561
H        0.32681837      -1.15698334      -0.41674600       0.00121113       0.00036211      -0.00121159
H       -0.56924802      -0.67250468      -1.85738593       0.00132577      -0.00109929       0.00045362
C       -1.82878046      -2.12769092       0.80682207       0.00034211      -0.00059609       0.00162628
C       -3.06328134      -0.75786219      -0.73562575      -0.02491693       0.01336067       0.00111302
C       -3.02287342      -2.64747224       1.30279343      -0.00122001       0.00035123       0.00185521
H       -0.87863571      -2.46475024       1.21731542       0.00039053       0.00077754      -0.00038493
C       -4.23890647      -2.21852281       0.78029211      -0.00023852      -0.00090163       0.00371908
H       -3.00218910      -3.38923204       2.09736133       0.00198307      -0.00069317       0.00294302
C       -4.25756223      -1.26917277      -0.24002910      -0.00116189       0.00053397       0.00063505
H       -5.17141977      -2.62440483       1.16430289      -0.00199313       0.00140301       0.00248522
H       -5.20502522      -0.93208062      -0.65337848       0.00049391       0.00067017       0.00169279
H       -3.07913797      -0.01702722      -1.53323230       0.00020533      -0.00304634      -0.00023464
27
Lattice="50.0 0.0 0.0 0.0 50.0 0.0 0.0 0.0 50.0" Properties=species:S:1:pos:R:3:forces:R:3 energy=-17660.924796238924 dihedrals="_JSON [63.0, 150.0, 77.0]" pbc="F F F"
C        1.27939256       1.69070472       1.09814235       0.00208884      -0.00017195      -0.00067782
C        0.79020184       1.25014992      -0.10238045      -1.48002403      -0.79884046      -1.28921130
C        2.58294830       2.20926538       1.10149166       0.00032795      -0.00038982       0.00018294
H        0.66802890       1.63414981       1.99390918      -0.00092416      -0.00249602       0.00040817
C        1.56429836       1.33553990      -1.28171373       0.30094798       0.33694680       0.57908873
O       -0.51163241       0.72066386      -0.30881962       1.46991249       2.12274852       1.03693483
N        1.02484230       0.87999749      -2.45879837       0.41197346       0.17138090      -0.55975955
N        2.79979035       1.82348845      -1.27386305      -0.00195285       0.00025346      -0.00290376
H        0.01843920       0.84518786      -2.50703881       0.17188135       0.42025298      -0.12648245
H        1.49479185       1.22179673      -3.28552266      -0.00004837      -0.00166734       0.00179203
C        3.28394975       2.24085057      -0.09337672      -0.00299126      -0.00041634      -0.00244987
H        4.29906134       2.63400094      -0.11945466      -0.00627572       0.00122875      -0.00433484
H        3.03684709       2.57579916       2.01645308       0.00088907      -0.00246002       0.00222182
C       -0.54126455      -0.58371951      -0.76748102      -1.33328175      -2.16158599       0.59239814
C       -1.83981462      -1.18067408      -0.21462771       0.47415456      -0.07290223      -0.25419943
H        0.32760369      -1.15569424      -0.41643394       0.00119315       0.00039243      -0.00114642
H       -0.56994157      -0.67327916      -1.85726241       0.00138630      -0.00098291       0.00052658
C       -1.83891359      -2.02103088       0.89668208       0.00045619      -0.00043758       0.00161191
C       -3.05448467      -0.85392565      -0.81869047      -0.00776429      -0.01007264       0.01387831
C       -3.03440528      -2.53070541       1.39826690      -0.00139699       0.00025827       0.00178894
H       -0.89523453      -2.28195125       1.37243657       0.00035150       0.00063272      -0.00057593
C       -4.24221392      -2.19858335       0.79155001      -0.00024994      -0.00060330       0.00367596
H       -3.02223848      -3.18997689       2.26266580       0.00195950      -0.00057124       0.00285237
C       -4.25118916      -1.35606052      -0.31819607      -0.00127448       0.00047880       0.00053095
H       -5.17564069      -2.59788990       1.18021441      -0.00206548       0.00139634       0.00222611
H       -5.19181994      -1.09543936      -0.79719301       0.00040812       0.00080726       0.00162045
H       -3.06196568      -0.19795907      -1.68767874       0.00031886      -0.00317940       0.00000311
27
Lattice="50.0 0.0 0.0 0.0 50.0 0.0 0.0 0.0 50.0" Properties=species:S:1:pos:R:3:forces:R:3 energy=-17660.925379350763 dihedrals="_JSON [63.0, 150.0, 83.0]" pbc="F F F"
C        1.28010345       1.68937409       1.09834796       0.00203503      -0.00003448      -0.00077000
C        0.79020184       1.25014992      -0.10238045      -1.47802227      -0.80291028      -1.28581404
C        2.58414756       2.20671320       1.10191367       0.00047859       0.00013767       0.00039415
H        0.66900025       1.63266862       1.99430670      -0.00151121      -0.00265354       0.00009502
C        1.56429836       1.33553990      -1.28171373       0.30289777       0.33367966       0.58106454
O       -0.51163241       0.72066386      -0.30881962       1.46862301       2.12348122       1.04080375
N        1.02484230       0.87999749      -2.45879837       0.41066299       0.17303279      -0.56256448
N        2.80017652       1.82253052      -1.27372005      -0.00215467       0.00031527      -0.00318666
H        0.01843920       0.84518786      -2.50703881       0.16978198       0.42109268      -0.12436065
H        1.49445324       1.22260643      -3.28540194       0.00037021      -0.00286072       0.00187238
C        3.28497546       2.23858062      -0.09302709      -0.00349798      -0.00021998      -0.00292456
H        4.30057470       2.63052323      -0.11889390      -0.00707473       0.00172952      -0.00480730
H        3.03862792       2.57190323       2.01711711       0.00075695      -0.00198706       0.00246237
C       -0.54126455      -0.58371951      -0.76748102      -1.32531505      -2.15685406       0.60630412
C       -1.83981462      -1.18067408      -0.21462771       0.45898422      -0.06489673      -0.30529774
H        0.32834797      -1.15437822      -0.41589615       0.00120121       0.00041691      -0.00120980
H       -0.57046592      -0.67459641      -1.85710119       0.00166927      -0.00101649       0.00074344
C       -1.85489823      -1.91910851       0.96711520       0.00049281       0.00038826       0.00196363
C       -3.03873111      -0.95648878      -0.89243290       0.00138005      -0.02612715       0.03946889
C       -3.05078122      -2.43024641       1.46466174      -0.00125673       0.00121577       0.00268267
H       -0.92277734      -2.09980939       1.49957405       0.00077420       0.00148457      -0.00056659
C       -4.24344124      -2.20178941       0.78330623      -0.00075688       0.00041998       0.00432525
H       -3.05152864      -3.01160018       2.38335622       0.00200489       0.00109653       0.00381712
C       -4.23689438      -1.46081833      -0.39608830      -0.00120790       0.00071699       0.00069722
H       -5.17685882      -2.60421141       1.16878440      -0.00232932       0.00266523       0.00283551
H       -5.16538462      -1.28202886      -0.93281648       0.00050293       0.00139375       0.00167645
H       -3.03284760      -0.38206163      -1.81739968       0.00051061      -0.00370633       0.00029530
27
Lattice="50.0 0.0 0.0 0.0 50.0 0.0 0.0 0.0 50.0" Properties=species:S:1:pos:R:3:forces:R:3 energy=-17660.927869393567 dihedrals="_JSON [63.0, 150.0, 89.0]" pbc="F F F"
C        1.27903569       1.69200844       1.09779069       0.00206061      -0.00044991      -0.00066094
C        0.79020184       1.25014992      -0.10238045      -1.48017843      -0.79946643      -1.28431258
C        2.58232447       2.21128821       1.10107927       0.00075623      -0.00045085       0.00040104
H        0.66732156       1.63646823       1.99345090      -0.00097101      -0.00306757       0.00020217
C        1.56429836       1.33553990      -1.28171373       0.30011687       0.33852289       0.57911350
O       -0.51163241       0.72066386      -0.30881962       1.46931330       2.11337497       1.04395529
N        1.02484230       0.87999749      -2.45879837       0.41228026       0.16837260      -0.56176917
N        2.79956574       1.82405254      -1.27396566      -0.00191310       0.00021720      -0.00292496
H        0.01843920       0.84518786      -2.50703881       0.16806472       0.42122825      -0.12310867
H        1.49441215       1.22286717      -3.28531169       0.00017510      -0.00246266       0.00186426
C        3.28347738       2.24234311      -0.09369040      -0.00334190      -0.00071016      -0.00261588
H        4.29839676       2.63599820      -0.11990818      -0.00660152       0.00107634      -0.00448730
H        3.03575388       2.57909068       2.01576216       0.00100044      -0.00286362       0.00249481
C       -0.54126455      -0.58371951      -0.76748102      -1.30860240      -2.16625987       0.61157986
C       -1.83981462      -1.18067408      -0.21462771       0.42996406      -0.02169160      -0.34143386
H        0.32930972      -1.15282264      -0.41539201       0.00120666       0.00038093      -0.00079624
H       -0.57043087      -0.67611678      -1.85694304       0.00191111      -0.00101857       0.00063646
C       -1.88023398      -1.79898336       1.03397280       0.00063563       0.00024780       0.00173116
C       -3.01619327      -1.06442788      -0.95604512       0.01566518      -0.04698096       0.06606169
C       -3.07894416      -2.29955822       1.53371529      -0.00106028       0.00050729       0.00231092
H       -0.96556830      -1.89176054       1.61697079       0.00097710       0.00091475      -0.00083526
C       -4.24957847      -2.18078114       0.78785532      -0.00073319      -0.00005560       0.00390484
H       -3.10032633      -2.78670005       2.50542599       0.00211700       0.00061021       0.00333680
C       -4.21799987      -1.56004086      -0.45803473      -0.00113748       0.00037414       0.00067433
H       -5.18516729      -2.57490574       1.17664339      -0.00217100       0.00179135       0.00222277
H       -5.12903430      -1.46634856      -1.04401894       0.00035097       0.00102432       0.00171421
H       -2.98998412      -0.58296675      -1.93227607       0.00011506      -0.00316525       0.00074074
27
Lattice="50.0 0.0 0.0 0.0 50.0 0.0 0.0 0.0 50.0" Properties=species:S:1:pos:R:3:forces:R:3 energy=-17660.93076579121 dihedrals="_JSON [63.0, 150.0, 95.0]" pbc="F F F"
C        1.27894184       1.69236335       1.09768211       0.00206701      -0.00049729      -0.00063586
C        0.79020184       1.25014992      -0.10238045      -1.47962545      -0.79940618      -1.28261534
C        2.58213689       2.21188651       1.10099008       0.00091218      -0.00045886       0.00045069
H        0.66713492       1.63716240       1.99335076      -0.00105423      -0.00321139       0.00003524
C        1.56429836       1.33553990      -1.28171373       0.29949355       0.33951263       0.57906701
O       -0.51163241       0.72066386      -0.30881962       1.47672624       2.10834860       1.04389286
N        1.02484230       0.87999749      -2.45879837       0.41223744       0.16688465      -0.56233668
N        2.79948143       1.82425799      -1.27397142      -0.00195520       0.00016266      -0.00294219
H        0.01843920       0.84518786      -2.50703881       0.16581212       0.42185659      -0.12202773
H        1.49421768       1.22335511      -3.28522947       0.00024833      -0.00286412       0.00196056
C        3.28331086       2.24284450      -0.09376371      -0.00346358      -0.00083326      -0.00263822
H        4.29814843       2.63671440      -0.12002664      -0.00677933       0.00093706      -0.00454463
H        3.03541184       2.58007157       2.01559109       0.00104655      -0.00300907       0.00261886
C       -0.54126455      -0.58371951      -0.76748102      -1.29792651      -2.15405418       0.63301036
C       -1.83981462      -1.18067408      -0.21462771       0.40841993      -0.01670960      -0.40183051
H        0.33011343      -1.15146787      -0.41478608       0.00122831       0.00031205      -0.00053307
H       -0.57020294      -0.67786349      -1.85677434       0.00226943      -0.00110379       0.00063680
C       -1.90986671      -1.68656792       1.08256123       0.00065322       0.00060456       0.00181131
C       -2.98711808      -1.17656034      -1.00883016       0.02102785      -0.05981802       0.10175503
C       -3.10912293      -2.18873362       1.57780791      -0.00096004       0.00072780       0.00249673
H       -1.01789089      -1.68871931       1.70666015       0.00124743       0.00104786      -0.00098000
C       -4.25103017      -2.18420059       0.77875236      -0.00081592       0.00011847       0.00399502
H       -3.15423114      -2.58843675       2.58784798       0.00221794       0.00132120       0.00363059
C       -4.19017637      -1.67529329      -0.51528535      -0.00112764       0.00029281       0.00071235
H       -5.18699593      -2.57984089       1.16510628      -0.00209223       0.00178919       0.00215645
H       -5.07868356      -1.67004604      -1.14191809       0.00025851       0.00099413       0.00172326
H       -2.93742415      -0.78178504      -2.02227333      -0.00006593      -0.00294450       0.00113111
27
Lattice="50.0 0.0 0.0 0.0 50.0 0.0 0.0 0.0 50.0" Properties=species:S:1:pos:R:3:forces:R:3 energy=-17660.93443672841 dihedrals="_JSON [63.0, 150.0, 101.0]" pbc="F F F"
C        1.27851738       1.69348086       1.09742104       0.00209583      -0.00062112      -0.00061844
C        0.79020184       1.25014992      -0.10238045      -1.47929799      -0.79702162      -1.28166135
C        2.58136208       2.21387740       1.10064175       0.00109464      -0.00065083       0.00057775
H        0.66652601       1.63891804       1.99306173      -0.00112204      -0.00340032      -0.00006464
C        1.56429836       1.33553990      -1.28171373       0.29784974       0.34251159       0.57879874
O       -0.51163241       0.72066386      -0.30881962       1.48900174       2.10228416       1.04189748
N        1.02484230       0.87999749      -2.45879837       0.41266045       0.16426059      -0.56268481
N        2.79918618       1.82498799      -1.27406081      -0.00193189       0.00000516      -0.00294834
H        0.01843920       0.84518786      -2.50703881       0.16356516       0.42235618      -0.12118017
H        1.49399087       1.22391216      -3.28513452       0.00035225      -0.00320478       0.00198296
C        3.28263964       2.24457518      -0.09405252      -0.00344245      -0.00114630      -0.00267049
H        4.29714677       2.63928509      -0.12047092      -0.00678007       0.00047249      -0.00452919
H        3.03416039       2.58319890       2.01501489       0.00119309      -0.00340219       0.00275933
C       -0.54126455      -0.58371951      -0.76748102      -1.29230496      -2.13086623       0.65911765
C       -1.83981462      -1.18067408      -0.21462771       0.39235259      -0.03421913      -0.46291331
H        0.33075206      -1.15033987      -0.41409780       0.00120984       0.00024436      -0.00033767
H       -0.56963682      -0.67964093      -1.85661448       0.00257573      -0.00120721       0.00069792
C       -1.94428349      -1.57667981       1.11817131       0.00058176       0.00098013       0.00182739
C       -2.95182408      -1.29165762      -1.05020972       0.02258944      -0.06334213       0.13669501
C       -3.14247268      -2.08572532       1.60755866      -0.00106973       0.00111950       0.00259454
H       -1.08011102      -1.48590567       1.77394779       0.00136533       0.00130199      -0.00105520
C       -4.24922079      -2.19822928       0.76716622      -0.00103816       0.00048422       0.00400623
H       -3.21503417      -2.39954122       2.64595093       0.00192489       0.00226856       0.00377275
C       -4.15432965      -1.79858116      -0.56229910      -0.00116437       0.00032326       0.00072287
H       -5.18432563      -2.59912348       1.15017804      -0.00226529       0.00205078       0.00202722
H       -5.01557629      -1.88340103      -1.22049239       0.00016163       0.00105937       0.00167725
H       -2.87518237      -0.98130161      -2.09091402      -0.00015714      -0.00264049       0.00150851
27
Lattice="50.0 0.0 0.0 0.0 50.0 0.0 0.0 0.0 50.0" Properties=species:S:1:pos:R:3:forces:R:3 energy=-17660.93920607623 dihedrals="_JSON [63.0, 150.0, 107.0]" pbc="F F F"
C        1.27920935       1.69190420       1.09769391       0.00195555      -0.00045290      -0.00061090
C        0.79020184       1.25014992      -0.10238045      -1.47523977      -0.79940619      -1.28043290
C        2.58251724       2.21112678       1.10121912       0.00095758      -0.00033538       0.00046237
H        0.66750936       1.63692174       1.99357756      -0.00124089      -0.00313412      -0.00016019
C        1.56429836       1.33553990      -1.28171373       0.29837143       0.33964370       0.57816037
O       -0.51163241       0.72066386      -0.30881962       1.50057337       2.09742296       1.03633620
N        1.02484230       0.87999749      -2.45879837       0.41105526       0.16492238      -0.56129349
N        2.79954955       1.82404812      -1.27385226      -0.00200020       0.00017237      -0.00290263
H        0.01843920       0.84518786      -2.50703881       0.16153119       0.42343019      -0.12186847
H        1.49400638       1.22377520      -3.28518027       0.00028976      -0.00309825       0.00199931
C        3.28355549       2.24229848      -0.09360738      -0.00362855      -0.00083211      -0.00262231
H        4.29847131       2.63595461      -0.11985152      -0.00694653       0.00093343      -0.00451283
H        3.03593418       2.57890342       2.01590193       0.00093366      -0.00293189       0.00266648
C       -0.54126455      -0.58371951      -0.76748102      -1.28727149      -2.10512953       0.68346577
C       -1.83981462      -1.18067408      -0.21462771       0.37846557      -0.05200187      -0.51109004
H        0.33132361      -1.14935559      -0.41342320       0.00115485       0.00012676      -0.00001889
H       -0.56877731      -0.68133162      -1.85646591       0.00287368      -0.00135753       0.00069471
C       -1.98453304      -1.46407804       1.14296853       0.00074756       0.00107865       0.00177311
C       -2.91069797      -1.40845868      -1.07973042       0.01873086      -0.06343062       0.16467657
C       -3.18154519      -1.97879399       1.62812411      -0.00083241       0.00079697       0.00248044
H       -1.15350729      -1.27779210       1.82090620       0.00176765       0.00102722      -0.00124263
C       -4.24705881      -2.21011599       0.75856289      -0.00085781       0.00014550       0.00402269
H       -3.28630617      -2.20358555       2.68666371       0.00209947       0.00221681       0.00360730
C       -4.11216305      -1.92275211      -0.59588484      -0.00107535       0.00008092       0.00081441
H       -5.18159998      -2.61441815       1.13937322      -0.00200042       0.00139031       0.00189528
H       -4.94163186      -2.09874168      -1.27647308       0.00009691       0.00082369       0.00193010
H       -2.80324198      -1.18358692      -2.13945556      -0.00051094      -0.00210148       0.00177017
27
Lattice="50.0 0.0 0.0 0.0 50.0 0.0 0.0 0.0 50.0" Properties=species:S:1:pos:R:3:forces:R:3 energy=-17660.944231804613 dihedrals="_JSON [63.0, 150.0, 113.0]" pbc="F F F"
C        1.27988157       1.69060124       1.09788708       0.00183832      -0.00028774      -0.00063371
C        0.79020184       1.25014992      -0.10238045      -1.46993977      -0.80007116      -1.27889014
C        2.58364151       2.20865017       1.10166416       0.00081279       0.00002423       0.00042891
H        0.66858613       1.63549021       1.99410577      -0.00143985      -0.00293624      -0.00027260
C        1.56429836       1.33553990      -1.28171373       0.29878248       0.33648395       0.57733448
O       -0.51163241       0.72066386      -0.30881962       1.51542004       2.09243994       1.02815309
N        1.02484230       0.87999749      -2.45879837       0.40928936       0.16558782      -0.56007280
N        2.79990959       1.82312200      -1.27369662      -0.00208330       0.00031040      -0.00291978
H        0.01843920       0.84518786      -2.50703881       0.15961789       0.42443494      -0.12280427
H        1.49398368       1.22371076      -3.28522019       0.00028539      -0.00314810       0.00203246
C        3.28448180       2.24013455      -0.09326902      -0.00379461      -0.00050978      -0.00269092
H        4.29981926       2.63270459      -0.11935830      -0.00720879       0.00138299      -0.00457539
H        3.03763419       2.57499437       2.01662833       0.00068065      -0.00243022       0.00256556
C       -0.54126455      -0.58371951      -0.76748102      -1.28998228      -2.06970390       0.70741503
C       -1.83981462      -1.18067408      -0.21462771       0.36876372      -0.09120064      -0.54481031
H        0.33167325      -1.14872735      -0.41279704       0.00108258       0.00000961       0.00027460
H       -0.56787160      -0.68280601      -1.85633973       0.00321586      -0.00156588       0.00073821
C       -2.02858756      -1.35611092       1.15581606       0.00075944       0.00122462       0.00172002
C       -2.86419034      -1.52568384      -1.09706883       0.01460079      -0.05392258       0.18157670
C       -3.22267036      -1.88066659       1.63703937      -0.00066474       0.00061273       0.00246940
H       -1.23548504      -1.07488850       1.84607147       0.00201260       0.00078635      -0.00131075
C       -4.24130241      -2.23054491       0.75077656      -0.00073006      -0.00002206       0.00404596
H       -3.36243199      -2.01960621       2.70624266       0.00224229       0.00219394       0.00355271
C       -4.06254442      -2.05120636      -0.61695581      -0.00099608      -0.00011358       0.00083789
H       -5.17393363      -2.64136943       1.12929165      -0.00179634       0.00114313       0.00186367
H       -4.85584453      -2.31811818      -1.31096043      -0.00001610       0.00083850       0.00201769
H       -2.72337010      -1.38328692      -2.16710798      -0.00075226      -0.00156130       0.00195427
27
Lattice="50.0 0.0 0.0 0.0 50.0 0.0 0.0 0.0 50.0" Properties=species:S:1:pos:R:3:forces:R:3 energy=-17660.949496296907 dihedrals="_JSON [63.0, 150.0, 119.0]" pbc="F F F"
C        1.27984090       1.69113395       1.09770276       0.00174305      -0.00029482      -0.00054097
C        0.79020184       1.25014992      -0.10238045      -1.46529542      -0.79637079      -1.27765857
C        2.58346542       2.20947163       1.10142714       0.00091291      -0.00001129       0.00033191
H        0.66879551       1.63650113       1.99418402      -0.00150192      -0.00296384      -0.00038163
C        1.56429836       1.33553990      -1.28171373       0.29702476       0.33735236       0.57559766
O       -0.51163241       0.72066386      -0.30881962       1.53448977       2.08515354       1.01742060
N        1.02484230       0.87999749      -2.45879837       0.40876582       0.16387666      -0.55885878
N        2.79980479       1.82337012      -1.27378600      -0.00202150       0.00027463      -0.00290372
H        0.01843920       0.84518786      -2.50703881       0.15803137       0.42492241      -0.12366010
H        1.49391363       1.22381831      -3.28521449       0.00026677      -0.00311562       0.00203001
C        3.28431458       2.24079090      -0.09350477      -0.00390795      -0.00065269      -0.00261923
H        4.29954063       2.63362601      -0.11971092      -0.00714469       0.00120804      -0.00450841
H        3.03730547       2.57617932       2.01631159       0.00067924      -0.00248494       0.00260869
C       -0.54126455      -0.58371951      -0.76748102      -1.30358096      -2.02361625       0.72683883
C       -1.83981462      -1.18067408      -0.21462771       0.37190413      -0.14871048      -0.55811047
H        0.33167244      -1.14855832      -0.41211455       0.00098358      -0.00010881       0.00050627
H       -0.56690523      -0.68400921      -1.85624713       0.00351651      -0.00179611       0.00079856
C       -2.07452814      -1.25490407       1.15789877       0.00064964       0.00136290       0.00162847
C       -2.81281073      -1.64204873      -1.10203499       0.00648962      -0.04027443       0.18659491
C       -3.26267937      -1.79462699       1.63681462      -0.00077354       0.00081072       0.00235997
H       -1.32317079      -0.88064992       1.85030436       0.00206132       0.00076013      -0.00130112
C       -4.22936772      -2.26186987       0.74639687      -0.00094232       0.00045386       0.00391142
H       -3.43864864      -1.85319932       2.70810804       0.00196976       0.00264223       0.00341246
C       -4.00483855      -2.18378675      -0.62399976      -0.00108801       0.00006544       0.00083506
H       -5.15752310      -2.68382870       1.12365979      -0.00204229       0.00155109       0.00169612
H       -4.75802571      -2.54099185      -1.32208839      -0.00029758       0.00113261       0.00190892
H       -2.63716565      -1.57777850      -2.17448361      -0.00089209      -0.00116656       0.00206312
27
Lattice="50.0 0.0 0.0 0.0 50.0 0.0 0.0 0.0 50.0" Properties=species:S:1:pos:R:3:forces:R:3 energy=-17660.954986556164 dihedrals="_JSON [63.0, 150.0, 125.0]" pbc="F F F"
C        1.27940851       1.69266388       1.09731796       0.00176363      -0.00041951      -0.00041319
C        0.79020184       1.25014992      -0.10238045      -1.46085055      -0.79050385      -1.27636322
C        2.58257264       2.21209253       1.10080861       0.00105887      -0.00031954       0.00021948
H        0.66859195       1.63877465       1.99404721      -0.00155833      -0.00322082      -0.00037851
C        1.56429836       1.33553990      -1.28171373       0.29394237       0.34024106       0.57340068
O       -0.51163241       0.72066386      -0.30881962       1.55597661       2.07605549       1.00253164
N        1.02484230       0.87999749      -2.45879837       0.40900059       0.16108779      -0.55787229
N        2.79945700       1.82423384      -1.27400745      -0.00194107       0.00013895      -0.00291110
H        0.01843920       0.84518786      -2.50703881       0.15670324       0.42506495      -0.12445275
H        1.49379569       1.22406960      -3.28517791       0.00027162      -0.00314615       0.00203229
C        3.28356000       2.24295400      -0.09405304      -0.00393517      -0.00098813      -0.00245554
H        4.29840322       2.63674279      -0.12050755      -0.00693905       0.00076004      -0.00442495
H        3.03585646       2.58015343       2.01541436       0.00084946      -0.00289461       0.00274780
C       -0.54126455      -0.58371951      -0.76748102      -1.32485071      -1.97278322       0.74086272
C       -1.83981462      -1.18067408      -0.21462771       0.37983126      -0.21185999      -0.54477477
H        0.33137915      -1.14876573      -0.41139510       0.00088658      -0.00020809       0.00070193
H       -0.56596314      -0.68495471      -1.85618750       0.00380795      -0.00206426       0.00087508
C       -2.12317202      -1.15806047       1.15048988       0.00038356       0.00171245       0.00150324
C       -2.75712206      -1.75627846      -1.09457449      -0.00016130      -0.02638865       0.17571587
C       -3.30349429      -1.71449071       1.62986091      -0.00115168       0.00123354       0.00208861
H       -1.41712338      -0.69346426       1.83533378       0.00175096       0.00103167      -0.00127328
C       -4.21360724      -2.29665782       0.74772907      -0.00126453       0.00105452       0.00374377
H       -3.51736158      -1.69605037       2.69570346       0.00141672       0.00351743       0.00311446
C       -3.94053977      -2.31575604      -0.61595496      -0.00121639       0.00021205       0.00065240
H       -5.13563240      -2.73131471       1.12559387      -0.00245571       0.00209220       0.00136726
H       -4.64975635      -2.76199483      -1.30886817      -0.00041016       0.00143533       0.00163188
H       -2.54470804      -1.76765591      -2.16229119      -0.00090878      -0.00084066       0.00213048
27
Lattice="50.0 0.0 0.0 0.0 50.0 0.0 0.0 0.0 50.0" Properties=species:S:1:pos:R:3:forces:R:3 energy=-17660.960282650976 dihedrals="_JSON [63.0, 150.0, 131.0]" pbc="F F F"
C        1.28083790       1.68967509       1.09784587       0.00150985      -0.00012530      -0.00045294
C        0.79020184       1.25014992      -0.10238045      -1.45144723      -0.79459504      -1.27311941
C        2.58482527       2.20696857       1.10167866       0.00069751       0.00027287       0.00013528
H        0.67115229       1.63456515       1.99530611      -0.00187952      -0.00280742      -0.00039763
C        1.56429836       1.33553990      -1.28171373       0.29417334       0.33430989       0.57128113
O       -0.51163241       0.72066386      -0.30881962       1.57427842       2.06991423       0.98099843
N        1.02484230       0.87999749      -2.45879837       0.40623596       0.16395588      -0.55551991
N        2.80013907       1.82249086      -1.27376945      -0.00216806       0.00038345      -0.00285504
H        0.01843920       0.84518786      -2.50703881       0.15560181       0.42588643      -0.12670186
H        1.49392344       1.22357746      -3.28530360       0.00020996      -0.00295189       0.00201959
C        3.28534748       2.23871336      -0.09343206      -0.00415166      -0.00035922      -0.00255384
H        4.30096806       2.63049500      -0.11960911      -0.00722480       0.00169229      -0.00446881
H        3.03933866       2.57201727       2.01687451       0.00035221      -0.00197128       0.00249951
C       -0.54126455      -0.58371951      -0.76748102      -1.34226104      -1.92764878       0.75054851
C       -1.83981462      -1.18067408      -0.21462771       0.38082097      -0.26015206      -0.50950600
H        0.33107777      -1.14905555      -0.41082088       0.00078361      -0.00029685       0.00091071
H       -0.56516710      -0.68566475      -1.85614760       0.00405523      -0.00229696       0.00091018
C       -2.17729474      -1.05938521       1.13276316       0.00037913       0.00157696       0.00139145
C       -2.69773448      -1.86712149      -1.07476906      -0.00573910      -0.01396733       0.15221879
C       -3.35191936      -1.62652763       1.61431592      -0.00102680       0.00091862       0.00199030
H       -1.51984013      -0.50698375       1.79990847       0.00191992       0.00052984      -0.00123217
C       -4.20179979      -2.31943479       0.75286226      -0.00128949       0.00107842       0.00362393
H       -3.60851560      -1.52854024       2.66631906       0.00158310       0.00306229       0.00298987
C       -3.87431162      -2.43827003      -0.59383420      -0.00120387       0.00015015       0.00055576
H       -5.11960969      -2.76146145       1.13243311      -0.00248962       0.00210212       0.00115528
H       -4.53666783      -2.97033279      -1.27238790      -0.00066833       0.00168620       0.00150288
H       -2.44431631      -1.95574174      -2.12996998      -0.00105150      -0.00034751       0.00207601
27
Lattice="50.0 0.0 0.0 0.0 50.0 0.0 0.0 0.0 50.0" Properties=species:S:1:pos:R:3:forces:R:3 energy=-17660.965026701648 dihedrals="_JSON [63.0, 150.0, 137.0]" pbc="F F F"
C        1.28137348       1.68855122       1.09804397       0.00135051      -0.00003477      -0.00038649
C        0.79020184       1.25014992      -0.10238045      -1.44464867      -0.79603562      -1.27044196
C        2.58548713       2.20546928       1.10192161       0.00050531       0.00034660      -0.00001928
H        0.67251404       1.63250653       1.99602318      -0.00188663      -0.00252910      -0.00025168
C        1.56429836       1.33553990      -1.28171373       0.29150673       0.33374766       0.56817455
O       -0.51163241       0.72066386      -0.30881962       1.59595375       2.06098525       0.95162632
N        1.02484230       0.87999749      -2.45879837       0.40530294       0.16385195      -0.55248239
N        2.80024432       1.82218381      -1.27373634      -0.00196110       0.00049764      -0.00275117
H        0.01843920       0.84518786      -2.50703881       0.15493052       0.42600129      -0.12879759
H        1.49408466       1.22308197      -3.28540448       0.00002096      -0.00234310       0.00194336
C        3.28575082       2.23775623      -0.09332988      -0.00410513      -0.00022182      -0.00239955
H        4.30147501       2.62923466      -0.11951443      -0.00694876       0.00182091      -0.00428014
H        3.04039735       2.56947181       2.01733129       0.00015778      -0.00165704       0.00232292
C       -0.54126455      -0.58371951      -0.76748102      -1.35933968      -1.88487678       0.75857056
C       -1.83981462      -1.18067408      -0.21462771       0.37771910      -0.29695178      -0.45223317
H        0.33063069      -1.14953507      -0.41028249       0.00064764      -0.00034980       0.00104594
H       -0.56449008      -0.68615407      -1.85612576       0.00411531      -0.00242491       0.00092633
C       -2.23537916      -0.96331608       1.10447293       0.00038691       0.00123243       0.00135505
C       -2.63529864      -1.97336340      -1.04283571      -0.00957036      -0.00867764       0.11642204
C       -3.40531031      -1.53835477       1.58915393      -0.00083368       0.00037594       0.00188067
H       -1.62876292      -0.32830450       1.74497514       0.00180957       0.00001941      -0.00092816
C       -4.19188838      -2.33693568       0.76035008      -0.00128045       0.00105660       0.00340927
H       -3.70754326      -1.36253677       2.61869314       0.00174816       0.00241970       0.00295804
C       -3.80559389      -2.55350907      -0.55850774      -0.00119803       0.00010066       0.00035406
H       -5.10615438      -2.78433100       1.14216664      -0.00235721       0.00178182       0.00089707
H       -4.41809844      -3.16836020      -1.21353161      -0.00080929       0.00173026       0.00123739
H       -2.33776326      -2.13812994      -2.07733403      -0.00121621       0.00013421       0.00184801
27
Lattice="50.0 0.0 0.0 0.0 50.0 0.0 0.0 0.0 50.0" Properties=species:S:1:pos:R:3:forces:R:3 energy=-17660.968395622618 dihedrals="_JSON [63.0, 150.0, 143.0]" pbc="F F F"
C        1.28191501       1.68706364       1.09837136       0.00126473       0.00011086      -0.00032197
C        0.79020184       1.25014992      -0.10238045      -1.43861322      -0.79942140      -1.26751459
C        2.58616389       2.20358913       1.10232971       0.00035731       0.00044404      -0.00023414
H        0.67388309       1.62959481       1.99682006      -0.00192412      -0.00222400      -0.00020992
C        1.56429836       1.33553990      -1.28171373       0.28862544       0.33380788       0.56588467
O       -0.51163241       0.72066386      -0.30881962       1.61963396       2.05165370       0.91651068
N        1.02484230       0.87999749      -2.45879837       0.40493139       0.16437105      -0.55001748
N        2.80035464       1.82187339      -1.27362718      -0.00195057       0.00051343      -0.00265915
H        0.01843920       0.84518786      -2.50703881       0.15445876       0.42596364      -0.13073044
H        1.49421105       1.22265963      -3.28550232      -0.00017032      -0.00193675       0.00200440
C        3.28613989       2.23664422      -0.09307985      -0.00410913      -0.00011203      -0.00219536
H        4.30196417       2.62784109      -0.11920638      -0.00675371       0.00189259      -0.00417894
H        3.04152421       2.56633544       2.01800832       0.00000753      -0.00133248       0.00217963
C       -0.54126455      -0.58371951      -0.76748102      -1.37605504      -1.84413121       0.76530958
C       -1.83981462      -1.18067408      -0.21462771       0.36853195      -0.32763908      -0.38094962
H        0.33001742      -1.15019304      -0.40975154       0.00062919      -0.00040859       0.00110868
H       -0.56393752      -0.68640088      -1.85612498       0.00413380      -0.00253986       0.00086809
C       -2.29636666      -0.87158193       1.06577892       0.00030582       0.00104742       0.00142606
C       -2.57049861      -2.07384019      -0.99912429      -0.00918864      -0.00654168       0.07296840
C       -3.46233434      -1.45262289       1.55426361      -0.00074136      -0.00001655       0.00170171
H       -1.74190770      -0.15988307       1.67106697       0.00165195      -0.00039731      -0.00048160
C       -4.18339067      -2.35038052       0.76959377      -0.00122905       0.00111888       0.00320773
H       -3.81226702      -1.20250441       2.55289004       0.00189585       0.00200899       0.00303801
C       -3.73515669      -2.66062860      -0.51071056      -0.00117806      -0.00006325       0.00020783
H       -5.09450599      -2.80192283       1.15403984      -0.00230710       0.00157361       0.00064640
H       -4.29563622      -3.35386098      -1.13324032      -0.00094531       0.00176743       0.00085369
H       -2.22619161      -2.31243239      -2.00451032      -0.00126205       0.00049068       0.00157766
27
Lattice="50.0 0.0 0.0 0.0 50.0 0.0 0.0 0.0 50.0" Properties=species:S:1:pos:R:3:forces:R:3 energy=-17660.970457856743 dihedrals="_JSON [63.0, 150.0, 149.0]" pbc="F F F"
C        1.28233108       1.68548631       1.09877593       0.00127885       0.00025853      -0.00036337
C        0.79020184       1.25014992      -0.10238045      -1.43423694      -0.80401847      -1.26492978
C        2.58672337       2.20161288       1.10286306       0.00014722       0.00052714      -0.00029634
H        0.67493943       1.62637859       1.99752887      -0.00200627      -0.00192857      -0.00006590
C        1.56429836       1.33553990      -1.28171373       0.28562933       0.33411497       0.56485541
O       -0.51163241       0.72066386      -0.30881962       1.64418938       2.04076677       0.87820447
N        1.02484230       0.87999749      -2.45879837       0.40520710       0.16546928      -0.54829133
N        2.80046283       1.82156237      -1.27342712      -0.00195325       0.00051575      -0.00266962
H        0.01843920       0.84518786      -2.50703881       0.15415728       0.42581944      -0.13231653
H        1.49427018       1.22239538      -3.28557581      -0.00021926      -0.00178227       0.00197256
C        3.28645548       2.23548210      -0.09267773      -0.00399971       0.00002256      -0.00219344
H        4.30238783       2.62638989      -0.11867965      -0.00666696       0.00197063      -0.00410107
H        3.04251339       2.56308301       2.01882711      -0.00011504      -0.00104896       0.00208111
C       -0.54126455      -0.58371951      -0.76748102      -1.38989033      -1.80694612       0.77111908
C       -1.83981462      -1.18067408      -0.21462771       0.35579850      -0.34369664      -0.30201243
H        0.32929800      -1.15098399      -0.40929099       0.00059336      -0.00037973       0.00111021
H       -0.56350618      -0.68638495      -1.85615150       0.00410855      -0.00263950       0.00088188
C       -2.36005836      -0.78414150       1.01631050       0.00029144       0.00092089       0.00152453
C       -2.50404436      -2.16745101      -0.94411371      -0.00805986      -0.01430604       0.02550096
C       -3.52327625      -1.36872181       1.50864050      -0.00064827      -0.00026547       0.00160017
H       -1.85795416      -0.00243058       1.57846606       0.00158441      -0.00056009      -0.00034019
C       -4.17740068      -2.35854200       0.77909008      -0.00132896       0.00138388       0.00313262
H       -3.92281726      -1.04804151       2.46773312       0.00191312       0.00199800       0.00312853
C       -3.66428985      -2.75815699      -0.45150230      -0.00118405      -0.00017382       0.00001432
H       -5.08610132      -2.81264095       1.16621659      -0.00229536       0.00143757       0.00044042
H       -4.17113162      -3.52485762      -1.03249109      -0.00101029       0.00180020       0.00064959
H       -2.11031062      -2.47725304      -1.91144282      -0.00128402       0.00074007       0.00136413
27
Lattice="50.0 0.0 0.0 0.0 50.0 0.0 0.0 0.0 50.0" Properties=species:S:1:pos:R:3:forces:R:3 energy=-17660.97081033173 dihedrals="_JSON [63.0, 150.0, 155.0]" pbc="F F F"
C        1.28253401       1.68417097       1.09916727       0.00127344       0.00035590      -0.00039502
C        0.79020184       1.25014992      -0.10238045      -1.43207724      -0.80869603      -1.26353365
C        2.58707252       2.19991143       1.10340140      -0.00006985       0.00058287      -0.00027198
H        0.67546487       1.62357821       1.99799792      -0.00199969      -0.00168565       0.00012548
C        1.56429836       1.33553990      -1.28171373       0.28298921       0.33416208       0.56445077
O       -0.51163241       0.72066386      -0.30881962       1.66972130       2.02866383       0.83923990
N        1.02484230       0.87999749      -2.45879837       0.40585266       0.16659562      -0.54681090
N        2.80056920       1.82124908      -1.27318451      -0.00197216       0.00055287      -0.00264440
H        0.01843920       0.84518786      -2.50703881       0.15413208       0.42563767      -0.13374797
H        1.49433814       1.22211628      -3.28565029      -0.00024059      -0.00166825       0.00192484
C        3.28666834       2.23441561      -0.09221516      -0.00381679       0.00020157      -0.00220057
H        4.30272017       2.62500699      -0.11805339      -0.00657816       0.00213512      -0.00398298
H        3.04320447       2.56031696       2.01961258      -0.00025029      -0.00085842       0.00197715
C       -0.54126455      -0.58371951      -0.76748102      -1.40144939      -1.77336608       0.77771025
C       -1.83981462      -1.18067408      -0.21462771       0.33341937      -0.34837109      -0.22209757
H        0.32846307      -1.15191096      -0.40889538       0.00059239      -0.00030918       0.00103997
H       -0.56315470      -0.68614204      -1.85620523       0.00398297      -0.00269157       0.00086945
C       -2.42613297      -0.70241241       0.95600047       0.00016186       0.00082498       0.00155212
C       -2.43666395      -2.25317024      -0.87840670       0.00137379      -0.02808234      -0.02143550
C       -3.58770586      -1.28890847       1.45155050      -0.00072813      -0.00048322       0.00140489
H       -1.97687660       0.14240424       1.46839465       0.00158856      -0.00081693      -0.00025145
C       -4.17378638      -2.36300969       0.78764602      -0.00151964       0.00166533       0.00280989
H       -4.03838503      -0.90261234       2.36262056       0.00162649       0.00194824       0.00309019
C       -3.59358680      -2.84594737      -0.38213454      -0.00120299      -0.00030065      -0.00024205
H       -5.08056580      -2.81870357       1.17737741      -0.00240926       0.00127693       0.00000905
H       -4.04530139      -3.68053693      -0.91286688      -0.00116539       0.00185628       0.00025425
H       -1.99123289      -2.63004475      -1.79859613      -0.00123454       0.00087013       0.00115584
27
Lattice="50.0 0.0 0.0 0.0 50.0 0.0 0.0 0.0 50.0" Properties=species:S:1:pos:R:3:forces:R:3 energy=-17660.96964260751 dihedrals="_JSON [63.0, 150.0, 161.0]" pbc="F F F"
C        1.28243945       1.68340430       1.09948260       0.00128750       0.00041026      -0.00042599
C        0.79020184       1.25014992      -0.10238045      -1.43216997      -0.81245470      -1.26287984
C        2.58704266       2.19896709       1.10384972      -0.00020003       0.00060371      -0.00027986
H        0.67537883       1.62171478       1.99818658      -0.00193598      -0.00152238       0.00023219
C        1.56429836       1.33553990      -1.28171373       0.28063386       0.33469959       0.56471346
O       -0.51163241       0.72066386      -0.30881962       1.69420270       2.01582028       0.80511793
N        1.02484230       0.87999749      -2.45879837       0.40707057       0.16731398      -0.54542598
N        2.80060500       1.82112604      -1.27292882      -0.00199221       0.00054360      -0.00267056
H        0.01843920       0.84518786      -2.50703881       0.15440970       0.42529795      -0.13499962
H        1.49442360       1.22180821      -3.28572670      -0.00027292      -0.00153977       0.00190759
C        3.28663369       2.23387811      -0.09177377      -0.00365136       0.00029533      -0.00223741
H        4.30272807       2.62435998      -0.11743607      -0.00649919       0.00216717      -0.00397276
H        3.04330555       2.55877494       2.02023061      -0.00028900      -0.00077288       0.00185795
C       -0.54126455      -0.58371951      -0.76748102      -1.40772499      -1.74703834       0.78631553
C       -1.83981462      -1.18067408      -0.21462771       0.30362257      -0.33929249      -0.15478914
H        0.32771007      -1.15286614      -0.40885931       0.00064855      -0.00021384       0.00087483
H       -0.56312313      -0.68560437      -1.85628429       0.00379892      -0.00267331       0.00082446
C       -2.49513119      -0.62569568       0.88319930       0.00007078       0.00074701       0.00162900
C       -2.36909564      -2.33005872      -0.80272314       0.01447371      -0.04823252      -0.06353480
C       -3.65775030      -1.21096408       1.37934763      -0.00070642      -0.00068901       0.00135338
H       -2.09802199       0.27507840       1.33926724       0.00122829      -0.00087154       0.00012171
C       -4.17598562      -2.36035742       0.79063958      -0.00165549       0.00187877       0.00257175
H       -4.16168775      -0.76353734       2.23275087       0.00153214       0.00220673       0.00307687
C       -3.52572176      -2.92132536      -0.30555187      -0.00120191      -0.00043441      -0.00033398
H       -5.08304098      -2.81499532       1.18093521      -0.00241542       0.00101759      -0.00003586
H       -3.92218068      -3.81688535      -0.77783895      -0.00111685       0.00171791       0.00002747
H       -1.86922107      -2.77009964      -1.66534445      -0.00114753       0.00101529       0.00096168
27
Lattice="50.0 0.0 0.0 0.0 50.0 0.0 0.0 0.0 50.0" Properties=species:S:1:pos:R:3:forces:R:3 energy=-17660.96709073048 dihedrals="_JSON [63.0, 150.0, 167.0]" pbc="F F F"
C        1.28041316       1.68733497       1.09887606       0.00161967      -0.00005213      -0.00034148
C        0.79020184       1.25014992      -0.10238045      -1.43884051      -0.80605275      -1.26499651
C        2.58386002       2.20580197       1.10280028       0.00002967      -0.00036356      -0.00009664
H        0.67233803       1.62675710       1.99689697      -0.00144479      -0.00215813       0.00063881
C        1.56429836       1.33553990      -1.28171373       0.27558709       0.34234723       0.56486021
O       -0.51163241       0.72066386      -0.30881962       1.72058687       2.00291419       0.77783357
N        1.02484230       0.87999749      -2.45879837       0.41145239       0.16310252      -0.54557065
N        2.79970064       1.82339761      -1.27311544      -0.00206671       0.00017254      -0.00258236
H        0.01843920       0.84518786      -2.50703881       0.15506679       0.42438841      -0.13500851
H        1.49432699       1.22211636      -3.28565633      -0.00025425      -0.00154658       0.00185554
C        3.28415093       2.23949154      -0.09246183      -0.00304777      -0.00035094      -0.00212123
H        4.29924178       2.63253774      -0.11842077      -0.00591239       0.00115987      -0.00379068
H        3.03845529       2.56948344       2.01848130       0.00035204      -0.00215853       0.00203325
C       -0.54126455      -0.58371951      -0.76748102      -1.42329897      -1.72128013       0.78491165
C       -1.83981462      -1.18067408      -0.21462771       0.28791319      -0.34248818      -0.07847395
H        0.32641750      -1.15415837      -0.40819955       0.00072066      -0.00011603       0.00059611
H       -0.56236969      -0.68504589      -1.85639845       0.00351922      -0.00258353       0.00077584
C       -2.55866850      -0.56307080       0.80741753      -0.00064686       0.00128107       0.00098975
C       -2.30207971      -2.39727405      -0.71789223       0.02935451      -0.06581160      -0.10195193
C       -3.71692427      -1.15218651       1.31041892      -0.00175582      -0.00001547      -0.00006790
H       -2.21231622       0.38565624       1.20273919       0.00025231      -0.00026937      -0.00070836
C       -4.16793535      -2.36742428       0.80564382      -0.00252423       0.00275608       0.00135468
H       -4.26879722      -0.65583292       2.10512228      -0.00022623       0.00360334       0.00115668
C       -3.45387883      -2.99149166      -0.21431993      -0.00127034      -0.00048686      -0.00071385
H       -5.07031256      -2.82559053       1.20258759      -0.00325512       0.00156543      -0.00142299
H       -3.79516069      -3.94069912      -0.62026770      -0.00114782       0.00171094      -0.00036616
H       -1.75092479      -2.89001638      -1.51877495      -0.00076261       0.00073217       0.00120711
27
Lattice="50.0 0.0 0.0 0.0 50.0 0.0 0.0 0.0 50.0" Properties=species:S:1:pos:R:3:forces:R:3 energy=-17660.96398283794 dihedrals="_JSON [63.0, 150.0, 173.0]" pbc="F F F"
C        1.27941134       1.68898233       1.09873696      -0.00035952      -0.00119057      -0.00053310
C        0.79020184       1.25014992      -0.10238045      -1.44206120      -0.80292738      -1.26548399
C        2.58238843       2.20861598       1.10249833       0.00342844       0.00057476      -0.00140611
H        0.67051954       1.62863715       1.99621488       0.00064562      -0.00176241      -0.00075005
C        1.56429836       1.33553990      -1.28171373       0.27608084       0.34649214       0.56189760
O       -0.51163241       0.72066386      -0.30881962       1.74206460       1.99347319       0.76554754
N        1.02484230       0.87999749      -2.45879837       0.41642021       0.16202827      -0.54748735
N        2.79942227       1.82430679      -1.27323467      -0.00412438       0.00037960       0.00240264
H        0.01843920       0.84518786      -2.50703881       0.15636580       0.42343177      -0.13685772
H        1.49480660       1.22117065      -3.28595121      -0.00430089      -0.00285679       0.00832626
C        3.28309759       2.24182573      -0.09267860      -0.00491299      -0.00156295      -0.00048345
H        4.29779249       2.63599281      -0.11862774      -0.00696677       0.00007919      -0.00399879
H        3.03630552       2.57397475       2.01796745      -0.00084725      -0.00398626      -0.00098081
C       -0.54126455      -0.58371951      -0.76748102      -1.41897809      -1.71324942       0.80905748
C       -1.83981462      -1.18067408      -0.21462771       0.23525089      -0.30720381      -0.08230602
H        0.32622975      -1.15489267      -0.40999189       0.00621770      -0.00357966       0.00289156
H       -0.56386901      -0.68359864      -1.85632100       0.00306081      -0.00274488      -0.00660228
C       -2.63654229      -0.49613725       0.70139347      -0.00224879      -0.00164986       0.00120880
C       -2.23635040      -2.45407980      -0.62484342       0.05000215      -0.08843061      -0.10896648
C       -3.80596829      -1.07561066       1.19064146      -0.00108625       0.00249470       0.00256329
H       -2.34137004       0.49534554       1.02617770       0.00103317       0.00174915       0.00082060
C       -4.19147404      -2.34643580       0.77816697      -0.00123086      -0.00200191      -0.00051784
H       -4.41856307      -0.52619361       1.90158049       0.00087804       0.00249352       0.00160505
C       -3.39867877      -3.03803617      -0.13478596      -0.00247061       0.00241589       0.00276823
H       -5.10318729      -2.79593409       1.16350502      -0.00196629       0.00040378       0.00009322
H       -3.68652544      -4.03232300      -0.46740061      -0.00142253      -0.00126045      -0.00057100
H       -1.62397549      -3.00050153      -1.34201394       0.00152813      -0.00160902      -0.00223730
27
Lattice="50.0 0.0 0.0 0.0 50.0 0.0 0.0 0.0 50.0" Properties=species:S:1:pos:R:3:forces:R:3 energy=-17660.960745812685 dihedrals="_JSON [63.0, 150.0, 179.0]" pbc="F F F"
C        1.27993391       1.68703240       1.09924493      -0.00041486      -0.00091375      -0.00058402
C        0.79020184       1.25014992      -0.10238045      -1.44469651      -0.80779252      -1.26668194
C        2.58352859       2.20510969       1.10332871       0.00328342       0.00100953      -0.00147544
H        0.67094906       1.62584264       1.99652508       0.00061553      -0.00130562      -0.00074187
C        1.56429836       1.33553990      -1.28171373       0.27754008       0.34255652       0.56335847
O       -0.51163241       0.72066386      -0.30881962       1.75301194       1.99500030       0.76508633
N        1.02484230       0.87999749      -2.45879837       0.41593337       0.16473074      -0.54655989
N        2.79989362       1.82310430      -1.27288359      -0.00415299       0.00052706       0.00228126
H        0.01843920       0.84518786      -2.50703881       0.15756907       0.42340699      -0.13812869
H        1.49500549       1.22055755      -3.28608582      -0.00430919      -0.00280495       0.00834859
C        3.28410499       2.23888920      -0.09192102      -0.00494221      -0.00114621      -0.00063041
H        4.29932076       2.63173979      -0.11751284      -0.00713784       0.00062319      -0.00416247
H        3.03815965       2.56855501       2.01920825      -0.00102856      -0.00335033      -0.00114795
C       -0.54126455      -0.58371951      -0.76748102      -1.41543663      -1.71331900       0.82157103
C       -1.83981462      -1.18067408      -0.21462771       0.20834189      -0.28914451      -0.10563716
H        0.32599124      -1.15590510      -0.41150653       0.00612796      -0.00342949       0.00258102
H       -0.56505721      -0.68213155      -1.85648845       0.00284181      -0.00269156      -0.00670512
C       -2.70895820      -0.44418155       0.58827108      -0.00221913      -0.00182724       0.00149481
C       -2.17262786      -2.49985360      -0.52459615       0.06272069      -0.10317196      -0.09884932
C       -3.88607158      -1.01850761       1.06540192      -0.00119419       0.00231395       0.00263846
H       -2.46269149       0.58182906       0.83758220       0.00076671       0.00160749       0.00119516
C       -4.20810980      -2.33463137       0.75298669      -0.00077341      -0.00231247      -0.00005682
H       -4.55485877      -0.42868369       1.68782741       0.00100484       0.00237229       0.00205876
C       -3.34272649      -3.07791926      -0.04641671      -0.00255055       0.00237823       0.00258094
H       -5.12602726      -2.77962684       1.12868921      -0.00149935      -0.00008742       0.00068907
H       -3.57920021      -4.10874862      -0.29856805      -0.00110229      -0.00156691      -0.00047353
H       -1.50271514      -3.08790430      -1.15177927       0.00170037      -0.00166232      -0.00204926
27
Lattice="50.0 0.0 0.0 0.0 50.0 0.0 0.0 0.0 50.0" Properties=species:S:1:pos:R:3:forces:R:3 energy=-17660.95789103611 dihedrals="_JSON [63.0, 150.0, 185.0]" pbc="F F F"
C        1.27982453       1.68683096       1.09937721      -0.00027549      -0.00084058      -0.00065467
C        0.79020184       1.25014992      -0.10238045      -1.44998754      -0.80797109      -1.26909385
C        2.58358221       2.20450398       1.10353663       0.00323522       0.00104356      -0.00157061
H        0.67046538       1.62570506       1.99634763       0.00066270      -0.00128923      -0.00080900
C        1.56429836       1.33553990      -1.28171373       0.27897705       0.34102903       0.56490432
O       -0.51163241       0.72066386      -0.30881962       1.74898683       2.00083256       0.77776978
N        1.02484230       0.87999749      -2.45879837       0.41652996       0.16613068      -0.54684831
N        2.80003324       1.82277245      -1.27274625      -0.00425793       0.00054623       0.00213166
H        0.01843920       0.84518786      -2.50703881       0.15906772       0.42331928      -0.13875854
H        1.49512078       1.22023662      -3.28615214      -0.00431814      -0.00282874       0.00841816
C        3.28426845       2.23822793      -0.09166260      -0.00497356      -0.00105909      -0.00069741
H        4.29962608       2.63074049      -0.11710178      -0.00733060       0.00072206      -0.00428658
H        3.03827884       2.56771263       2.01948036      -0.00097505      -0.00329134      -0.00113749
C       -0.54126455      -0.58371951      -0.76748102      -1.41873852      -1.72069220       0.81979329
C       -1.83981462      -1.18067408      -0.21462771       0.21937868      -0.29368958      -0.12976077
H        0.32539707      -1.15701825      -0.41235013       0.00612312      -0.00334083       0.00228345
H       -0.56533709      -0.68079349      -1.85667353       0.00261042      -0.00264806      -0.00691447
C       -2.77254972      -0.40779689       0.47469948      -0.00236025      -0.00156280       0.00136329
C       -2.11161024      -2.53409393      -0.41824876       0.06334681      -0.09916567      -0.08050808
C       -3.95210609      -0.98143352       0.94645657      -0.00162032       0.00254810       0.00175421
H       -2.57128849       0.64419809       0.64382902       0.00038153       0.00197681       0.00079075
C       -4.21385169      -2.33157397       0.74032707      -0.00095498      -0.00201849      -0.00013114
H       -4.67031703      -0.36453592       1.48142349       0.00048227       0.00296673       0.00105544
C       -3.28503100      -3.11047961       0.05410759      -0.00290542       0.00257402       0.00230894
H       -5.13365928      -2.77568607       1.11242290      -0.00189486       0.00004274       0.00048120
H       -3.47328237      -4.16833847      -0.11205029      -0.00115437      -0.00154423      -0.00034398
H       -1.39014869      -3.15051885      -0.95424389       0.00196474      -0.00178986      -0.00153961
27
Lattice="50.0 0.0 0.0 0.0 50.0 0.0 0.0 0.0 50.0" Properties=species:S:1:pos:R:3:forces:R:3 energy=-17660.955334401275 dihedrals="_JSON [63.0, 150.0, 191.0]" pbc="F F F"
C        1.27959489       1.68706010       1.09934980       0.00172907       0.00005419      -0.00054642
C        0.79020184       1.25014992      -0.10238045      -1.45765589      -0.80741184      -1.27332443
C        2.58339001       2.20468314       1.10348016      -0.00002961      -0.00031664      -0.00018898
H        0.66993511       1.62630475       1.99602125      -0.00080222      -0.00164490       0.00073217
C        1.56429836       1.33553990      -1.28171373       0.27731746       0.33934639       0.56842931
O       -0.51163241       0.72066386      -0.30881962       1.73637796       2.01361709       0.79755974
N        1.02484230       0.87999749      -2.45879837       0.41388592       0.16555493      -0.54340064
N        2.79995883       1.82274154      -1.27261970      -0.00192895       0.00039815      -0.00264785
H        0.01843920       0.84518786      -2.50703881       0.16052108       0.42312412      -0.13818725
H        1.49491361       1.22050237      -3.28596715      -0.00036487      -0.00105282       0.00181577
C        3.28412990       2.23822204      -0.09157281      -0.00286402      -0.00013827      -0.00217973
H        4.29944970       2.63071748      -0.11707820      -0.00579081       0.00136112      -0.00380824
H        3.03797108       2.56802895       2.01932240       0.00044355      -0.00219288       0.00174878
C       -0.54126455      -0.58371951      -0.76748102      -1.41733705      -1.74090998       0.80905726
C       -1.83981462      -1.18067408      -0.21462771       0.25370513      -0.30968019      -0.16458576
H        0.32506845      -1.15811615      -0.41317308       0.00083618       0.00008996      -0.00022859
H       -0.56551633      -0.67948067      -1.85708213       0.00253938      -0.00227756       0.00041076
C       -2.83150688      -0.38421451       0.35539177      -0.00072421       0.00120019       0.00092208
C       -2.05396607      -2.55642566      -0.30696642       0.04844231      -0.08442318      -0.05554119
C       -4.01328800      -0.95758722       0.82096440      -0.00133021      -0.00041408       0.00063359
H       -2.67256678       0.68537914       0.44063766       0.00033678      -0.00039698       0.00019080
C       -4.21873978      -2.33008179       0.72576171      -0.00241598       0.00208393       0.00112905
H       -4.77775141      -0.32351138       1.26375513      -0.00035955       0.00334445       0.00083005
C       -3.23099584      -3.13174608       0.15885310      -0.00069157      -0.00094697       0.00021149
H       -5.14068451      -2.77365607       1.09319585      -0.00183786      -0.00011593       0.00029930
H       -3.37503699      -4.20679345       0.08256339      -0.00090464       0.00098161       0.00002871
H       -1.28459552      -3.19040589      -0.74723201      -0.00109739       0.00076608       0.00064021
27
Lattice="50.0 0.0 0.0 0.0 50.0 0.0 0.0 0.0 50.0" Properties=species:S:1:pos:R:3:forces:R:3 energy=-17660.952632192846 dihedrals="_JSON [63.0, 150.0, 197.0]" pbc="F F F"
C        1.27931605       1.68769015       1.09924830       0.00177111      -0.00001931      -0.00053834
C        0.79020184       1.25014992      -0.10238045      -1.46444234      -0.80453709      -1.27749053
C        2.58304861       2.20548077       1.10328639       0.00012458      -0.00039598      -0.00024516
H        0.66925666       1.62749611       1.99565378      -0.00074898      -0.00182800       0.00069631
C        1.56429836       1.33553990      -1.28171373       0.27973411       0.33887658       0.57023808
O       -0.51163241       0.72066386      -0.30881962       1.71316989       2.03260074       0.82416231
N        1.02484230       0.87999749      -2.45879837       0.41436634       0.16663534      -0.54525222
N        2.79993356       1.82283938      -1.27268608      -0.00188730       0.00041825      -0.00267175
H        0.01843920       0.84518786      -2.50703881       0.16226015       0.42299443      -0.13793947
H        1.49491418       1.22053219      -3.28595860      -0.00027719      -0.00128396       0.00183632
C        3.28395178       2.23867700      -0.09168786      -0.00302545      -0.00026765      -0.00218854
H        4.29921995       2.63132061      -0.11719407      -0.00581955       0.00131354      -0.00390939
H        3.03743318       2.56939343       2.01900557       0.00057360      -0.00239939       0.00184614
C       -0.54126455      -0.58371951      -0.76748102      -1.42250156      -1.76466114       0.79352082
C       -1.83981462      -1.18067408      -0.21462771       0.31206349      -0.33429668      -0.18997129
H        0.32450602      -1.15900281      -0.41366974       0.00083333       0.00010917      -0.00041194
H       -0.56521369      -0.67825905      -1.85726823       0.00239179      -0.00229116       0.00037559
C       -2.88343617      -0.37419230       0.23643679      -0.00067656       0.00135793       0.00072697
C       -2.00032691      -2.56660411      -0.19196835       0.02075107      -0.05858689      -0.03597180
C       -4.06519669      -0.94866270       0.69948921      -0.00144331      -0.00004712       0.00053795
H       -2.76338740       0.70421523       0.23478401       0.00060289      -0.00023771       0.00009692
C       -4.21872437      -2.33160671       0.71839568      -0.00262278       0.00203687       0.00081503
H       -4.87082360      -0.30822573       1.05063897      -0.00047853       0.00351257       0.00033088
C       -3.17900607      -3.14245176       0.27044471      -0.00070199      -0.00078795       0.00032426
H       -5.14129517      -2.77567937       1.08367128      -0.00176659      -0.00001635       0.00039564
H       -3.28296736      -4.22469975       0.28624826      -0.00105114       0.00104196       0.00002978
H       -1.18869515      -3.20648294      -0.53699273      -0.00119908       0.00075901       0.00065744
27
[truncated: 6,666,627 more chars]
