# Supplementary material for: Linear Atomic Cluster Expansion Force Fields for Organic Molecules: Beyond RMSE
Source: J Chem Theory Comput. 2021 Nov 4;17(12):7696–711. doi: 10.1021/acs.jctc.1c00647 (PMC8675139; doi:10.1021/acs.jctc.1c00647)
Supplement: Supplementary file 2 — ct1c00647_si_002.zip [file ct1c00647_si_002.zip › dataset_3BPA/test_dih_beta180.xyz]

27
Lattice="50.0 0.0 0.0 0.0 50.0 0.0 0.0 0.0 50.0" Properties=species:S:1:pos:R:3:forces:R:3 energy=-17660.599883984523 dihedrals="_JSON [55.0, 180.0, 5.0]" pbc="F F F"
C        1.44947338       2.16425809       0.13365107       0.00138420      -0.00115935      -0.00131142
C        0.62705137       1.46815227      -0.71181510      -1.67709207      -1.30445786      -0.53643049
C        2.49900948       2.88489217      -0.45399787       0.00180616       0.00029926      -0.00030429
H        1.27770305       2.14834446       1.20585842       0.00175324      -0.00368203      -0.00177036
C        0.82606633       1.49552970      -2.11235461       0.59189188       0.51790244       0.58943375
O       -0.51163241       0.72066386      -0.30881962       1.62910230       2.34984252      -0.36005685
N       -0.02094038       0.77366955      -2.91506004       0.01080241       0.62311096      -1.36073390
N        1.82480382       2.17563958      -2.66235006      -0.00348617      -0.00009965       0.00124564
H       -0.92562313       0.56466420      -2.52216175      -0.09684677       0.75618703      -0.49786577
H       -0.03310237       1.10424945      -3.87186046       0.00149624      -0.00391346       0.00521051
C        2.63794653       2.84771629      -1.83258396      -0.00353672      -0.00099695       0.00040385
H        3.44573900       3.39594392      -2.31464569      -0.00936503      -0.00055819       0.00008770
H        3.19081851       3.45931792       0.15349412       0.00133570      -0.00333681       0.00122552
C       -0.54126455      -0.58371951      -0.76748102      -0.53240660      -2.84899514       2.42048946
C       -1.83981462      -1.18067408      -0.21462771       0.29395167       0.12141768      -0.34840657
H        0.30103890      -1.13911170      -0.31831279       0.00913398      -0.00333459       0.00217757
H       -0.46250884      -0.78730183      -1.82461771      -0.00091187      -0.00504036       0.00091413
C       -2.13906448      -2.52675043      -0.43185588      -0.00138912      -0.00176952       0.00089899
C       -2.74126097      -0.38211770       0.48446432      -0.21968345      -0.17804185       0.08524579
C       -3.32238541      -3.07302918       0.05197989       0.00100214      -0.00239970      -0.00061197
H       -1.43783247      -3.15373620      -0.98144495       0.00327685       0.00015472      -0.00189668
C       -4.22356643      -2.27386521       0.75358603      -0.00061162      -0.00136379       0.00068639
H       -3.54383638      -4.12358986      -0.11957356       0.00232194      -0.00353572      -0.00145873
C       -3.92919767      -0.93133344       0.96635582      -0.00052689      -0.00423446      -0.00007496
H       -5.15046577      -2.69801411       1.13132567      -0.00153462      -0.00242863       0.00147823
H       -4.62848688      -0.30230726       1.51235823      -0.00081519      -0.00060192       0.00098070
H       -2.51332558       0.66335042       0.65505953      -0.00105256       0.00103539       0.00044374
27
Lattice="50.0 0.0 0.0 0.0 50.0 0.0 0.0 0.0 50.0" Properties=species:S:1:pos:R:3:forces:R:3 energy=-17660.59901025032 dihedrals="_JSON [55.0, 180.0, 11.0]" pbc="F F F"
C        1.44949347       2.16414689       0.13372208       0.00131994      -0.00116605      -0.00128539
C        0.62705138       1.46815226      -0.71181508      -1.68204191      -1.30429726      -0.54177936
C        2.49921356       2.88450788      -0.45393785       0.00182625       0.00037041      -0.00032042
H        1.27749760       2.14825888       1.20588037       0.00170277      -0.00369517      -0.00175688
C        0.82606637       1.49552969      -2.11235458       0.59489872       0.51868415       0.58935720
O       -0.51163241       0.72066386      -0.30881962       1.61191364       2.34730887      -0.33654796
N       -0.02094033       0.77366955      -2.91506003       0.01009546       0.62389243      -1.36081713
N        1.82495194       2.17542257      -2.66235259      -0.00350237      -0.00007012       0.00124963
H       -0.92562308       0.56466420      -2.52216176      -0.09612292       0.75676911      -0.50050866
H       -0.03295070       1.10383066      -3.87200383       0.00151044      -0.00393967       0.00527560
C        2.63821165       2.84730559      -1.83252635      -0.00362715      -0.00100627       0.00034571
H        3.44617023       3.39533528      -2.31453884      -0.00944076      -0.00053346       0.00006836
H        3.19114356       3.45878870       0.15355890       0.00128627      -0.00332352       0.00120713
C       -0.54126455      -0.58371951      -0.76748102      -0.52383762      -2.85539887       2.43816837
C       -1.83981462      -1.18067408      -0.21462771       0.28156353       0.10281657      -0.37977354
H        0.30092633      -1.13986592      -0.31933511       0.00909813      -0.00333156       0.00207536
H       -0.46311995      -0.78641078      -1.82486693      -0.00097542      -0.00513625       0.00083158
C       -2.08729841      -2.54931946      -0.33336087      -0.00139673      -0.00173544       0.00098234
C       -2.79817717      -0.36006799       0.37458734      -0.19738834      -0.15296031       0.08203255
C       -3.27579684      -3.09466735       0.13879469       0.00113955      -0.00245117      -0.00032390
H       -1.34097738      -3.19463836      -0.79522650       0.00338243       0.00008875      -0.00171581
C       -4.23355886      -2.27294369       0.73080254      -0.00054178      -0.00128960       0.00088242
H       -3.45619664      -4.16279081       0.04540620       0.00258830      -0.00357306      -0.00094830
C       -3.99050315      -0.90843218       0.84621798      -0.00035216      -0.00428948       0.00033244
H       -5.16385379      -2.69686304       1.10034757      -0.00146145      -0.00235279       0.00166394
H       -4.73330808      -0.26165526       1.30740240      -0.00085437      -0.00055966       0.00103668
H       -2.60849068       0.70271159       0.47136231      -0.00078243       0.00117942       0.00026805
27
Lattice="50.0 0.0 0.0 0.0 50.0 0.0 0.0 0.0 50.0" Properties=species:S:1:pos:R:3:forces:R:3 energy=-17660.59832326884 dihedrals="_JSON [55.0, 180.0, 17.0]" pbc="F F F"
C        1.44784763       2.16637017       0.13348877       0.00139604      -0.00145481      -0.00108633
C        0.62705137       1.46815227      -0.71181510      -1.69082555      -1.29847270      -0.54756461
C        2.49641935       2.88823597      -0.45438659       0.00214688      -0.00015850      -0.00038535
H        1.27498694       2.15144475       1.20550689       0.00190989      -0.00403964      -0.00157706
C        0.82606633       1.49552970      -2.11235461       0.59450315       0.52389008       0.58904564
O       -0.51163241       0.72066386      -0.30881962       1.58493932       2.34899172      -0.30861950
N       -0.02094038       0.77366955      -2.91506004       0.01115226       0.62212737      -1.36243603
N        1.82402460       2.17660417      -2.66255934      -0.00334049      -0.00020407       0.00141698
H       -0.92562313       0.56466420      -2.52216175      -0.09453119       0.75624841      -0.50288739
H       -0.03286615       1.10368021      -3.87205083       0.00138264      -0.00371385       0.00524210
C        2.63594349       2.85034558      -1.83290821      -0.00332331      -0.00149321       0.00047936
H        3.44283629       3.39979807      -2.31507439      -0.00875189      -0.00110718       0.00010197
H        3.18676944       3.46468145       0.15286311       0.00180571      -0.00406950       0.00130959
C       -0.54126455      -0.58371951      -0.76748102      -0.52176018      -2.86802141       2.44427261
C       -1.83981462      -1.18067408      -0.21462771       0.28783176       0.06779593      -0.39604300
H        0.30051329      -1.14070647      -0.31993084       0.00892805      -0.00328028       0.00190003
H       -0.46307988      -0.78553496      -1.82507413      -0.00110580      -0.00512037       0.00068381
C       -2.03615210      -2.56253901      -0.22497724      -0.00150978      -0.00149100       0.00068894
C       -2.85113893      -0.35001808       0.26104155      -0.17288757      -0.11391490       0.07724951
C       -3.22628043      -3.10956420       0.24162396       0.00087257      -0.00239674      -0.00086201
H       -1.24766496      -3.21664841      -0.59505695       0.00321332       0.00007002      -0.00213490
C       -4.23636248      -2.27704698       0.72043911      -0.00085270      -0.00118693       0.00019962
H       -3.36580696      -4.18782368       0.23485468       0.00231208      -0.00339117      -0.00153511
C       -4.04436292      -0.89943885       0.72834182      -0.00022612      -0.00422466       0.00038286
H       -5.16696098      -2.70251668       1.08741015      -0.00179048      -0.00220212       0.00086809
H       -4.82749878      -0.24389027       1.10206789      -0.00097201      -0.00057628       0.00085839
H       -2.69931883       0.72358814       0.27746231      -0.00051660       0.00139579       0.00043180
27
Lattice="50.0 0.0 0.0 0.0 50.0 0.0 0.0 0.0 50.0" Properties=species:S:1:pos:R:3:forces:R:3 energy=-17660.596968580925 dihedrals="_JSON [55.0, 180.0, 23.0]" pbc="F F F"
C        1.44733532       2.16710814       0.13337607       0.00144322      -0.00152622      -0.00103487
C        0.62705138       1.46815226      -0.71181508      -1.69749476      -1.29508983      -0.55279325
C        2.49560272       2.88932647      -0.45461596       0.00236460      -0.00023732      -0.00043714
H        1.27405859       2.15263729       1.20532570       0.00195560      -0.00419887      -0.00161809
C        0.82606637       1.49552969      -2.11235458       0.59736387       0.52594993       0.58971446
O       -0.51163241       0.72066386      -0.30881962       1.55257118       2.35834559      -0.28046781
N       -0.02094033       0.77366955      -2.91506003       0.01048647       0.62279041      -1.36456862
N        1.82377829       2.17685221      -2.66269381      -0.00329477      -0.00024696       0.00143561
H       -0.92562308       0.56466420      -2.52216176      -0.09259511       0.75599628      -0.50579728
H       -0.03277489       1.10348434      -3.87212026       0.00134349      -0.00365492       0.00533394
C        2.63532787       2.85114711      -1.83311206      -0.00326514      -0.00166841       0.00054640
H        3.44193605       3.40097104      -2.31533510      -0.00861118      -0.00132349       0.00011525
H        3.18547291       3.46646638       0.15252199       0.00204680      -0.00426757       0.00138522
C       -0.54126455      -0.58371951      -0.76748102      -0.52085856      -2.88510181       2.45524052
C       -1.83981462      -1.18067408      -0.21462771       0.29526891       0.01932688      -0.42366090
H        0.30055364      -1.14136664      -0.32112082       0.00882303      -0.00330476       0.00172534
H       -0.46392740      -0.78475478      -1.82530219      -0.00118135      -0.00514084       0.00071596
C       -1.99180266      -2.56471145      -0.11947198      -0.00155317      -0.00144960       0.00066427
C       -2.89956601      -0.35207808       0.14507099      -0.14699396      -0.06370116       0.07310543
C       -3.18557443      -3.11443137       0.33551934       0.00093418      -0.00240153      -0.00055580
H       -1.16579502      -3.21818115      -0.39686122       0.00330047       0.00000537      -0.00187638
C       -4.24334091      -2.28287329       0.69802010      -0.00084179      -0.00107183       0.00040826
H       -3.28982594      -4.19399053       0.41180225       0.00249500      -0.00332014      -0.00087723
C       -4.09557667      -0.90291271       0.60212087      -0.00009134      -0.00410451       0.00080402
H       -5.17634891      -2.71021146       1.05658230      -0.00172709      -0.00206841       0.00111002
H       -4.91551357      -0.24727554       0.88580263      -0.00094687      -0.00035704       0.00090668
H       -2.78144013       0.72471241       0.08318497      -0.00094173       0.00182075       0.00047601
27
Lattice="50.0 0.0 0.0 0.0 50.0 0.0 0.0 0.0 50.0" Properties=species:S:1:pos:R:3:forces:R:3 energy=-17660.59469601182 dihedrals="_JSON [55.0, 180.0, 29.0]" pbc="F F F"
C        1.44889918       2.16513748       0.13348683       0.00104496      -0.00143114      -0.00085572
C        0.62705137       1.46815227      -0.71181510      -1.69965113      -1.29695011      -0.55774341
C        2.49837639       2.88566177      -0.45442189       0.00221229       0.00032193      -0.00054854
H        1.27604001       2.15011331       1.20548848       0.00167377      -0.00393420      -0.00156880
C        0.82606633       1.49552970      -2.11235461       0.60505628       0.52260007       0.59129889
O       -0.51163241       0.72066386      -0.30881962       1.51151142       2.37338748      -0.25426417
N       -0.02094038       0.77366955      -2.91506004       0.00700169       0.62713964      -1.36640653
N        1.82473369       2.17545839      -2.66269189      -0.00330593       0.00002335       0.00146198
H       -0.92562313       0.56466420      -2.52216175      -0.09048410       0.75611158      -0.50939458
H       -0.03261079       1.10308177      -3.87226247       0.00136092      -0.00369250       0.00534099
C        2.63765724       2.84795682      -1.83297548      -0.00369281      -0.00135124       0.00040704
H        3.44533745       3.39630370      -2.31508394      -0.00898711      -0.00068577      -0.00013594
H        3.18978569       3.46082033       0.15286130       0.00144052      -0.00368903       0.00117804
C       -0.54126455      -0.58371951      -0.76748102      -0.52261977      -2.90057081       2.47203650
C       -1.83981462      -1.18067408      -0.21462771       0.30837961      -0.04423646      -0.46357553
H        0.30091129      -1.14183435      -0.32262887       0.00876390      -0.00328978       0.00156979
H       -0.46548796      -0.78415365      -1.82551350      -0.00125624      -0.00520380       0.00072267
C       -1.95335083      -2.55748854      -0.01798034      -0.00153254      -0.00123335       0.00103075
C       -2.94292782      -0.36622541       0.02794626      -0.12203444      -0.00315073       0.07192969
C       -3.15136410      -3.11270865       0.42010029       0.00140031      -0.00246864       0.00065066
H       -1.09457966      -3.20093722      -0.20360390       0.00346292       0.00012388      -0.00116830
C       -4.25166391      -2.29404096       0.66493406      -0.00060049      -0.00075272       0.00160669
H       -3.22534739      -4.18631519       0.57509887       0.00307148      -0.00304353       0.00085851
C       -4.14240386      -0.92070555       0.46952307       0.00029348      -0.00404167       0.00160391
H       -5.18802648      -2.72534818       1.00971193      -0.00118582      -0.00181512       0.00267236
H       -4.99542334      -0.27420023       0.66171763      -0.00079234      -0.00021220       0.00143744
H       -2.85475417       0.70705723      -0.11013653      -0.00053085       0.00204486      -0.00014438
27
Lattice="50.0 0.0 0.0 0.0 50.0 0.0 0.0 0.0 50.0" Properties=species:S:1:pos:R:3:forces:R:3 energy=-17660.59044375655 dihedrals="_JSON [55.0, 180.0, 35.0]" pbc="F F F"
C        1.44664544       2.16834126       0.13304411       0.00121091      -0.00183292      -0.00073862
C        0.62705138       1.46815226      -0.71181508      -1.70940292      -1.28814913      -0.56218016
C        2.49442224       2.89108023      -0.45518749       0.00289990      -0.00021164      -0.00062954
H        1.27275712       2.15481091       1.20489646       0.00183921      -0.00464334      -0.00160700
C        0.82606637       1.49552969      -2.11235458       0.60530982       0.52998823       0.59372635
O       -0.51163241       0.72066386      -0.30881962       1.47871869       2.38761333      -0.23176786
N       -0.02094033       0.77366955      -2.91506003       0.00719301       0.62576545      -1.37285151
N        1.82335784       2.17719557      -2.66302635      -0.00311621      -0.00024957       0.00155756
H       -0.92562308       0.56466420      -2.52216176      -0.08620888       0.75470401      -0.51140672
H       -0.03287104       1.10373785      -3.87205208       0.00164176      -0.00422827       0.00540673
C        2.63441341       2.85238928      -1.83363444      -0.00345526      -0.00219570       0.00057549
H        3.44057483       3.40277521      -2.31597556      -0.00857152      -0.00173812      -0.00018726
H        3.18355417       3.46935679       0.15173089       0.00227710      -0.00474633       0.00132997
C       -0.54126455      -0.58371951      -0.76748102      -0.53014181      -2.91793642       2.47284364
C       -1.83981462      -1.18067408      -0.21462771       0.33915172      -0.10402623      -0.47103553
H        0.30085277      -1.14229275      -0.32339803       0.00896245      -0.00335450       0.00148459
H       -0.46611314      -0.78353236      -1.82564801      -0.00135477      -0.00537020       0.00079397
C       -1.91606744      -2.53924521       0.09332190      -0.00154017      -0.00111241       0.00109171
C       -2.98074928      -0.39230507      -0.08904939      -0.11141187       0.05024306       0.06394784
C       -3.11398068      -3.10127030       0.52443107       0.00156053      -0.00252415       0.00115377
H       -1.02844248      -3.16304223       0.00047965       0.00368028       0.00029239      -0.00094694
C       -4.25127768      -2.30758796       0.65146359      -0.00071287      -0.00046112       0.00182355
H       -3.15838583      -4.16030793       0.76644234       0.00335423      -0.00277382       0.00157286
C       -4.17974025      -0.95153802       0.34604010       0.00043175      -0.00395124       0.00197286
H       -5.18744958      -2.74372078       0.99061694      -0.00114851      -0.00154600       0.00305648
H       -5.06182050      -0.32358801       0.44637812      -0.00081158       0.00002415       0.00151337
H       -2.92254272       0.66968594      -0.31072045      -0.00035497       0.00242051      -0.00049959
27
Lattice="50.0 0.0 0.0 0.0 50.0 0.0 0.0 0.0 50.0" Properties=species:S:1:pos:R:3:forces:R:3 energy=-17660.58431904848 dihedrals="_JSON [55.0, 180.0, 41.0]" pbc="F F F"
C        1.44665449       2.16855877       0.13281213       0.00227958      -0.00098053      -0.00077731
C        0.62705137       1.46815227      -0.71181510      -1.71437091      -1.28767912      -0.56587114
C        2.49433792       2.89133209      -0.45554069       0.00158554      -0.00135881       0.00055387
H        1.27281159       2.15546536       1.20461064       0.00075419      -0.00535763       0.00056595
C        0.82606634       1.49552970      -2.11235460       0.60790115       0.53084143       0.59981597
O       -0.51163241       0.72066386      -0.30881962       1.44803897       2.40525599      -0.21346933
N       -0.02094036       0.77366955      -2.91506004       0.00356614       0.62660934      -1.37512025
N        1.82315398       2.17725866      -2.66311575      -0.00244656      -0.00055514      -0.00291864
H       -0.92562311       0.56466420      -2.52216175      -0.08095877       0.75394260      -0.51315255
H       -0.03327303       1.10454589      -3.87165478       0.00229064      -0.00355689      -0.00080737
C        2.63424248       2.85256336      -1.83389994      -0.00318840      -0.00178149      -0.00037813
H        3.44019428       3.40304099      -2.31635658      -0.00682230      -0.00073485      -0.00114987
H        3.18338868       3.46970817       0.15124883       0.00396009      -0.00324566       0.00294101
C       -0.54126455      -0.58371951      -0.76748102      -0.53330778      -2.93491374       2.47503744
C       -1.83981462      -1.18067408      -0.21462771       0.37092833      -0.17076143      -0.47968159
H        0.30110022      -1.14269670      -0.32404491       0.00360528       0.00030181      -0.00174762
H       -0.46707160      -0.78320041      -1.82583561      -0.00163194      -0.00462056       0.00509056
C       -1.88473222      -2.51145305       0.20115650       0.00103567      -0.00089881       0.00072200
C       -3.01261601      -0.43003134      -0.20463415      -0.10929186       0.10609114       0.05435321
C       -3.08211751      -3.08241353       0.62332230       0.00009731      -0.00066022       0.00209793
H       -0.97331378      -3.10706301       0.19838191       0.00173629       0.00209154      -0.00038966
C       -4.25042500      -2.32520210       0.63389780       0.00070065      -0.00288880       0.00337488
H       -3.10160214      -4.11966698       0.94855996       0.00348165      -0.00235604       0.00314576
C       -4.21091126      -0.99596471       0.22193909      -0.00032059       0.00052956       0.00153434
H       -5.18639866      -2.76807666       0.96477865      -0.00069345      -0.00051588       0.00417788
H       -5.11757801      -0.39565763       0.23080538       0.00131419      -0.00062249       0.00180396
H       -2.98176455       0.61326055      -0.50923465      -0.00024311      -0.00217532       0.00024870
27
Lattice="50.0 0.0 0.0 0.0 50.0 0.0 0.0 0.0 50.0" Properties=species:S:1:pos:R:3:forces:R:3 energy=-17660.57684495104 dihedrals="_JSON [55.0, 180.0, 47.0]" pbc="F F F"
C        1.44674933       2.16871658       0.13260203       0.00243612      -0.00088629      -0.00078421
C        0.62705138       1.46815226      -0.71181507      -1.71747676      -1.28794174      -0.56811304
C        2.49439744       2.89146177      -0.45588174       0.00137183      -0.00154737       0.00062515
H        1.27285706       2.15589862       1.20439007       0.00071399      -0.00539276       0.00078627
C        0.82606638       1.49552969      -2.11235458       0.61217465       0.53210192       0.60231829
O       -0.51163241       0.72066386      -0.30881962       1.41402139       2.42227469      -0.19723553
N       -0.02094031       0.77366955      -2.91506003       0.00098831       0.62892490      -1.38164481
N        1.82309003       2.17716852      -2.66331933      -0.00257373      -0.00064427      -0.00303965
H       -0.92562307       0.56466420      -2.52216176      -0.07410616       0.75357760      -0.51609707
H       -0.03322717       1.10473807      -3.87159952       0.00225835      -0.00351335      -0.00086874
C        2.63425873       2.85254826      -1.83422520      -0.00296600      -0.00160596      -0.00039832
H        3.44017568       3.40298895      -2.31678451      -0.00676545      -0.00069238      -0.00121364
H        3.18344917       3.46994828       0.15080801       0.00401030      -0.00319948       0.00297346
C       -0.54126455      -0.58371951      -0.76748102      -0.54377496      -2.95222299       2.45769235
C       -1.83981462      -1.18067408      -0.21462771       0.41319920      -0.21718791      -0.45016234
H        0.30090290      -1.14293365      -0.32420270       0.00351255       0.00046449      -0.00195494
H       -0.46725756      -0.78275122      -1.82584674      -0.00174746      -0.00443137       0.00521282
C       -1.85650503      -2.46933957       0.31839530       0.00100766      -0.00082166       0.00096284
C       -3.03817888      -0.47899087      -0.31754163      -0.11202132       0.14723133       0.03424501
C       -3.05028355      -3.04645514       0.74371527      -0.00017782      -0.00019502       0.00221038
H       -0.92575193      -3.02734983       0.40477458       0.00143847       0.00226417      -0.00039629
C       -4.24343562      -2.33725211       0.64012770       0.00089864      -0.00262611       0.00366029
H       -3.04717636      -4.05070495       1.16023238       0.00344393      -0.00201694       0.00362054
C       -4.23303015      -1.04903215       0.11140110      -0.00051781       0.00079561       0.00131297
H       -5.17667139      -2.78470847       0.97255009      -0.00084193      -0.00010520       0.00420614
H       -5.15953176      -0.48563711       0.03026499       0.00132947      -0.00037699       0.00181822
H       -3.03252193       0.53453048      -0.71302288       0.00016455      -0.00222693       0.00026383
27
Lattice="50.0 0.0 0.0 0.0 50.0 0.0 0.0 0.0 50.0" Properties=species:S:1:pos:R:3:forces:R:3 energy=-17660.56775296391 dihedrals="_JSON [55.0, 180.0, 53.0]" pbc="F F F"
C        1.44660965       2.16924792       0.13238460       0.00054968      -0.00234164      -0.00012001
C        0.62705137       1.46815227      -0.71181510      -1.71886707      -1.28771568      -0.56822240
C        2.49401702       2.89220788      -0.45626662       0.00381351       0.00027443      -0.00111929
H        1.27245811       2.15673599       1.20420823       0.00176866      -0.00496318      -0.00165850
C        0.82606634       1.49552970      -2.11235460       0.61688397       0.53458901       0.60110277
O       -0.51163241       0.72066386      -0.30881962       1.38349929       2.43679797      -0.18193195
N       -0.02094036       0.77366955      -2.91506004       0.00017718       0.63192034      -1.39268023
N        1.82295092       2.17721460      -2.66366507      -0.00246262       0.00017248       0.00178895
H       -0.92562311       0.56466420      -2.52216175      -0.06584626       0.75452075      -0.51957501
H       -0.03277326       1.10440435      -3.87186003       0.00161300      -0.00424126       0.00538827
C        2.63399405       2.85301697      -1.83466602      -0.00414767      -0.00287433       0.00083295
H        3.43982376       3.40360729      -2.31731366      -0.00818485      -0.00166803      -0.00060345
H        3.18284399       3.47124189       0.15031745       0.00224979      -0.00497583       0.00127581
C       -0.54126455      -0.58371951      -0.76748102      -0.55931238      -2.97211372       2.42393068
C       -1.83981462      -1.18067408      -0.21462771       0.45123640      -0.23918711      -0.39219890
H        0.30046190      -1.14295733      -0.32419944       0.00909984      -0.00302518       0.00097323
H       -0.46714967      -0.78217092      -1.82570503      -0.00174591      -0.00492796       0.00103032
C       -1.83376142      -2.41124280       0.44103531      -0.00172055      -0.00054194       0.00088459
C       -3.05715780      -0.53864725      -0.42653480      -0.11376235       0.17238108       0.00824949
C       -3.02294440      -2.98929644       0.87904490       0.00162102      -0.00241246       0.00258261
H       -0.88872589      -2.92284004       0.61383519       0.00331027       0.00052222      -0.00042645
C       -4.23427440      -2.33883022       0.66530503      -0.00157949       0.00084842       0.00198004
H       -3.00156639      -3.94796148       1.39141375       0.00316787      -0.00143169       0.00263770
C       -4.24771491      -1.10790144       0.01361683       0.00081258      -0.00313455       0.00297750
H       -5.16388590      -2.78678740       1.00704547      -0.00129595      -0.00022843       0.00373094
H       -5.18882731      -0.59006622      -0.15455632      -0.00102888       0.00091662       0.00141995
H       -3.07278013       0.43217227      -0.91836116       0.00015091       0.00283966      -0.00224959
27
Lattice="50.0 0.0 0.0 0.0 50.0 0.0 0.0 0.0 50.0" Properties=species:S:1:pos:R:3:forces:R:3 energy=-17660.558731687936 dihedrals="_JSON [55.0, 180.0, 59.0]" pbc="F F F"
C        1.44621714       2.17003004       0.13212562       0.00049034      -0.00244284       0.00009218
C        0.62705138       1.46815226      -0.71181508      -1.72053439      -1.29044510      -0.56674336
C        2.49313521       2.89359813      -0.45667205       0.00391887       0.00012231      -0.00121535
H        1.27187081       2.15787550       1.20392079       0.00197618      -0.00482098      -0.00149507
C        0.82606637       1.49552969      -2.11235458       0.61760804       0.53727580       0.60346948
O       -0.51163241       0.72066386      -0.30881962       1.36033261       2.44619209      -0.16548799
N       -0.02094033       0.77366955      -2.91506003      -0.00020305       0.63323143      -1.40178504
N        1.82251360       2.17764617      -2.66387594      -0.00222547       0.00024647       0.00175167
H       -0.92562308       0.56466420      -2.52216176      -0.05585755       0.75764056      -0.52052579
H       -0.03261022       1.10467505      -3.87177638       0.00130706      -0.00365940       0.00525322
C        2.63317237       2.85414606      -1.83503969      -0.00399073      -0.00297497       0.00087692
H        3.43854660       3.40524636      -2.31784394      -0.00763987      -0.00167445      -0.00072854
H        3.18144756       3.47340188       0.14977624       0.00236516      -0.00515733       0.00114934
C       -0.54126455      -0.58371951      -0.76748102      -0.56656258      -3.00576366       2.37130506
C       -1.83981462      -1.18067408      -0.21462771       0.48401020      -0.21960388      -0.30933614
H        0.30028211      -1.14295991      -0.32403016       0.00881701      -0.00281059       0.00083665
H       -0.46696019      -0.78163775      -1.82564210      -0.00182185      -0.00441476       0.00110779
C       -1.81779737      -2.33436489       0.56791174      -0.00180049      -0.00069491       0.00045694
C       -3.06934486      -0.60834687      -0.53041952      -0.12404066       0.17313258      -0.02709887
C       -3.00253150      -2.90529296       1.02736907       0.00142763      -0.00252296       0.00207581
H       -0.86340287      -2.79051557       0.82387546       0.00293408       0.00009118      -0.00071029
C       -4.22563165      -2.32407815       0.70822602      -0.00184448       0.00054895       0.00104289
H       -2.96846173      -3.80352807       1.63891862       0.00277722      -0.00167462       0.00165883
C       -4.25601754      -1.16974215      -0.07093293       0.00082135      -0.00288537       0.00284044
H       -5.15183730      -2.76627996       1.06632220      -0.00151098      -0.00043789       0.00267353
H       -5.20671465      -0.70642168      -0.32303432      -0.00108230       0.00077826       0.00099927
H       -3.10193266       0.30376636      -1.12424910       0.00032867       0.00272410      -0.00246358
27
Lattice="50.0 0.0 0.0 0.0 50.0 0.0 0.0 0.0 50.0" Properties=species:S:1:pos:R:3:forces:R:3 energy=-17660.55031116257 dihedrals="_JSON [55.0, 180.0, 65.0]" pbc="F F F"
C        1.44662833       2.16976065       0.13197553       0.00062419      -0.00227231      -0.00006518
C        0.62705137       1.46815227      -0.71181510      -1.71881823      -1.29471952      -0.56339589
C        2.49370417       2.89307909      -0.45690331       0.00354361       0.00001948      -0.00126639
H        1.27243959       2.15762478       1.20380283       0.00199717      -0.00467385      -0.00159691
C        0.82606634       1.49552970      -2.11235460       0.61920993       0.53707114       0.60529417
O       -0.51163241       0.72066386      -0.30881962       1.34229574       2.45463687      -0.15144076
N       -0.02094036       0.77366955      -2.91506004      -0.00088248       0.63510552      -1.41083325
N        1.82258648       2.17740690      -2.66402880      -0.00239034       0.00025791       0.00208306
H       -0.92562311       0.56466420      -2.52216175      -0.04738150       0.76345789      -0.51876253
H       -0.03250084       1.10501809      -3.87168352       0.00117957      -0.00358590       0.00563879
C        2.63357255       2.85364163      -1.83527507      -0.00385008      -0.00270603       0.00112079
H        3.43909908       3.40445933      -2.31815436      -0.00774265      -0.00153410      -0.00077398
H        3.18231570       3.47258007       0.14951009       0.00216959      -0.00499379       0.00099498
C       -0.54126455      -0.58371951      -0.76748102      -0.57286760      -3.03351802       2.33034518
C       -1.83981462      -1.18067408      -0.21462771       0.50310205      -0.18976152      -0.25146516
H        0.30044776      -1.14272717      -0.32419061       0.00915193      -0.00284456       0.00087218
H       -0.46778335      -0.78144044      -1.82556157      -0.00196970      -0.00408488       0.00075327
C       -1.81057422      -2.24822074       0.68157567      -0.00193847      -0.00090664       0.00057929
C       -3.07460651      -0.68732610      -0.62805758      -0.12865970       0.15684324      -0.05623427
C       -2.99277052      -2.81261539       1.15543425       0.00127902      -0.00210277       0.00235699
H       -0.85215375      -2.64191272       1.01438659       0.00281220       0.00007615      -0.00056775
C       -4.22094172      -2.31066554       0.73680831      -0.00181269       0.00066648       0.00102587
H       -2.95311999      -3.64417496       1.85462992       0.00269443      -0.00155549       0.00197583
C       -4.25938940      -1.24194822      -0.15591899       0.00067119      -0.00251838       0.00311055
H       -5.14531040      -2.74861266       1.10475009      -0.00158891      -0.00006864       0.00270967
H       -5.21432546      -0.84165254      -0.48732033      -0.00124352       0.00096037       0.00086534
H       -3.11623152       0.15635767      -1.31572301       0.00041524       0.00275135      -0.00332390
27
Lattice="50.0 0.0 0.0 0.0 50.0 0.0 0.0 0.0 50.0" Properties=species:S:1:pos:R:3:forces:R:3 energy=-17660.54397461059 dihedrals="_JSON [55.0, 180.0, 71.0]" pbc="F F F"
C        1.44559566       2.17128609       0.13166130       0.00243211      -0.00121221      -0.00082968
C        0.62705138       1.46815226      -0.71181507      -1.71994159      -1.29662333      -0.55890857
C        2.49178555       2.89579522      -0.45737190       0.00180481      -0.00178434       0.00088987
H        1.27114606       2.15994164       1.20338597       0.00113452      -0.00541935       0.00084754
C        0.82606638       1.49552969      -2.11235458       0.61508204       0.53937810       0.61067070
O       -0.51163241       0.72066386      -0.30881962       1.32974625       2.45674786      -0.13756221
N       -0.02094031       0.77366955      -2.91506003       0.00024629       0.63303805      -1.41683526
N        1.82175668       2.17841598      -2.66408286      -0.00231460      -0.00066870      -0.00272412
H       -0.92562307       0.56466420      -2.52216176      -0.04121828       0.77099047      -0.51227794
H       -0.03289376       1.10627727      -3.87112805       0.00161618      -0.00241385      -0.00073203
C        2.63187278       2.85592422      -1.83558664      -0.00249469      -0.00184329      -0.00065012
H        3.43652309       3.40775437      -2.31867805      -0.00611825      -0.00108981      -0.00128963
H        3.17926744       3.47670670       0.14883578       0.00431947      -0.00372903       0.00267571
C       -0.54126455      -0.58371951      -0.76748102      -0.56966342      -3.07057521       2.28629959
C       -1.83981462      -1.18067408      -0.21462771       0.50827875      -0.13637350      -0.20147427
H        0.30101453      -1.14238976      -0.32429620       0.00348334       0.00092047      -0.00235774
H       -0.46887880      -0.78152145      -1.82558194      -0.00212839      -0.00306305       0.00486891
C       -1.81151683      -2.14825001       0.78885213       0.00067576      -0.00073465       0.00069661
C       -3.07288511      -0.77471961      -0.71837926      -0.12758060       0.12680727      -0.08212642
C       -2.99258958      -2.70126033       1.27811284      -0.00056889      -0.00042521       0.00118008
H       -0.85421792      -2.47256993       1.19232307       0.00084689       0.00094166      -0.00145347
C       -4.21908674      -2.28723751       0.76772593       0.00022047      -0.00135533       0.00341746
H       -2.95388082      -3.45557940       2.06002203       0.00266244      -0.00153800       0.00255840
C       -4.25733179      -1.31835921      -0.23223633      -0.00077351       0.00080760       0.00027681
H       -5.14263300      -2.71739224       1.14680477      -0.00150602       0.00069078       0.00267176
H       -5.21110161      -0.98833102      -0.63653189       0.00086560       0.00052128       0.00158127
H       -3.11605984      -0.01246462      -1.49587067       0.00089331      -0.00199470       0.00058675
27
Lattice="50.0 0.0 0.0 0.0 50.0 0.0 0.0 0.0 50.0" Properties=species:S:1:pos:R:3:forces:R:3 energy=-17660.541107402467 dihedrals="_JSON [55.0, 180.0, 77.0]" pbc="F F F"
C        1.44596256       2.17092592       0.13166796       0.00097482      -0.00214090      -0.00038606
C        0.62705137       1.46815227      -0.71181510      -1.71454387      -1.30089705      -0.55336901
C        2.49230489       2.89526521      -0.45734028       0.00320530      -0.00040183      -0.00110167
H        1.27153264       2.15933554       1.20346995       0.00216155      -0.00466319      -0.00160500
C        0.82606634       1.49552970      -2.11235460       0.61584565       0.53864072       0.60846712
O       -0.51163241       0.72066386      -0.30881962       1.31412052       2.45616520      -0.12138865
N       -0.02094036       0.77366955      -2.91506004       0.00253074       0.63586761      -1.42840282
N        1.82190956       2.17823844      -2.66421669      -0.00256721      -0.00001507       0.00224493
H       -0.92562311       0.56466420      -2.52216175      -0.03869050       0.78015645      -0.50648756
H       -0.03260056       1.10634524      -3.87125921       0.00107744      -0.00339073       0.00576973
C        2.63227072       2.85550897      -1.83565226      -0.00324707      -0.00258198       0.00107175
H        3.43716388       3.40713014      -2.31869042      -0.00772479      -0.00192058      -0.00090174
H        3.18007501       3.47592039       0.14894116       0.00238851      -0.00513958       0.00075186
C       -0.54126455      -0.58371951      -0.76748102      -0.56931413      -3.11714730       2.23337948
C       -1.83981462      -1.18067408      -0.21462771       0.49690460      -0.03199214      -0.14154785
H        0.30147089      -1.14152535      -0.32462301       0.00951922      -0.00284427       0.00099066
H       -0.46993310      -0.78167615      -1.82537899      -0.00207528      -0.00342852       0.00068124
C       -1.82228501      -2.02670064       0.89369169      -0.00189348      -0.00150533       0.00058578
C       -3.06419953      -0.86956991      -0.80039497      -0.11192843       0.07245272      -0.10264734
C       -3.00527921      -2.55551982       1.40362080       0.00108840      -0.00207325       0.00186815
H       -0.87178409      -2.27285453       1.36293320       0.00290358      -0.00052645      -0.00070886
C       -4.22314726      -2.23812658       0.80933119      -0.00157701      -0.00028671       0.00026171
H       -2.97589079      -3.21512250       2.26730061       0.00275349      -0.00233993       0.00145968
C       -4.25121133      -1.39061877      -0.29542555       0.00046803      -0.00229070       0.00313300
H       -5.14818993      -2.64978568       1.20493235      -0.00177304      -0.00069052       0.00171300
H       -5.19805778      -1.13751611      -0.76582300      -0.00128329       0.00070919       0.00031437
H       -3.09915451      -0.20580565      -1.66384974       0.00067628       0.00228413      -0.00414589
27
Lattice="50.0 0.0 0.0 0.0 50.0 0.0 0.0 0.0 50.0" Properties=species:S:1:pos:R:3:forces:R:3 energy=-17660.541236863628 dihedrals="_JSON [55.0, 180.0, 83.0]" pbc="F F F"
C        1.44599308       2.17091299       0.13158232       0.00220975      -0.00120100      -0.00075921
C        0.62705138       1.46815226      -0.71181507      -1.71142827      -1.30472317      -0.54830351
C        2.49222515       2.89543988      -0.45739950       0.00184320      -0.00151206       0.00058752
H        1.27175578       2.15938651       1.20335636       0.00127655      -0.00495275       0.00057432
C        0.82606638       1.49552969      -2.11235458       0.61158113       0.53646784       0.61237437
O       -0.51163241       0.72066386      -0.30881962       1.30637821       2.45513105      -0.11068133
N       -0.02094031       0.77366955      -2.91506003       0.00344543       0.63431588      -1.42920615
N        1.82170066       2.17849126      -2.66409808      -0.00214996      -0.00049785      -0.00246938
H       -0.92562307       0.56466420      -2.52216176      -0.04030889       0.78713537      -0.49796577
H       -0.03300078       1.10739299      -3.87076501       0.00136927      -0.00198847      -0.00046093
C        2.63203810       2.85580555      -1.83562237      -0.00269148      -0.00185008      -0.00053439
H        3.43668601       3.40759267      -2.31876463      -0.00603714      -0.00095859      -0.00141182
H        3.17993889       3.47605058       0.14885345       0.00400982      -0.00347773       0.00234620
C       -0.54126455      -0.58371951      -0.76748102      -0.55742309      -3.15424527       2.20798189
C       -1.83981462      -1.18067408      -0.21462771       0.47760738       0.04345276      -0.13277535
H        0.30261727      -1.14056481      -0.32480441       0.00344963       0.00091908      -0.00216657
H       -0.47139834      -0.78257802      -1.82534651      -0.00198793      -0.00250169       0.00458624
C       -1.84069769      -1.90816252       0.97530271       0.00081252      -0.00088161       0.00059838
C       -3.04864492      -0.97083780      -0.87320613      -0.09446258       0.02826129      -0.10976935
C       -3.02629176      -2.42230480       1.49280340      -0.00039441      -0.00132007       0.00082826
H       -0.90214465      -2.07228119       1.50120063       0.00103300      -0.00009090      -0.00173028
C       -4.22883729      -2.20822872       0.82441405       0.00004049      -0.00175670       0.00277575
H       -3.01186530      -2.99041733       2.41957331       0.00266540      -0.00222004       0.00198735
C       -4.23899031      -1.47879076      -0.36137484      -0.00067622       0.00003140      -0.00023249
H       -5.15586001      -2.60967114       1.22589411      -0.00147776      -0.00039595       0.00143499
H       -5.17365005      -1.30784359      -0.88972083       0.00064320       0.00028693       0.00127446
H       -3.06817781      -0.40378503      -1.80379479       0.00067276      -0.00142769       0.00111681
27
Lattice="50.0 0.0 0.0 0.0 50.0 0.0 0.0 0.0 50.0" Properties=species:S:1:pos:R:3:forces:R:3 energy=-17660.544819508563 dihedrals="_JSON [55.0, 180.0, 89.0]" pbc="F F F"
C        1.44608718       2.17083388       0.13155233       0.00215441      -0.00119534      -0.00072553
C        0.62705137       1.46815227      -0.71181510      -1.70657471      -1.30622241      -0.54299731
C        2.49230196       2.89543059      -0.45738284       0.00186544      -0.00142406       0.00048738
H        1.27193463       2.15927880       1.20334834       0.00131486      -0.00484758       0.00047982
C        0.82606634       1.49552970      -2.11235460       0.60916324       0.53427816       0.61269842
O       -0.51163241       0.72066386      -0.30881962       1.30290798       2.45509064      -0.10325351
N       -0.02094036       0.77366955      -2.91506004       0.00452845       0.63361983      -1.43136390
N        1.82165018       2.17859716      -2.66407342      -0.00211738      -0.00046516      -0.00239078
H       -0.92562311       0.56466420      -2.52216175      -0.04517588       0.79120234      -0.49079268
H       -0.03326458       1.10810558      -3.87052030       0.00138855      -0.00205152      -0.00038747
C        2.63201207       2.85589637      -1.83560926      -0.00276172      -0.00186551      -0.00048216
H        3.43662011       3.40772817      -2.31876859      -0.00605718      -0.00093706      -0.00143400
H        3.18005035       3.47598195       0.14889051       0.00390953      -0.00340634       0.00228205
C       -0.54126455      -0.58371951      -0.76748102      -0.55017844      -3.17828983       2.19807194
C       -1.83981462      -1.18067408      -0.21462771       0.45370642       0.10530073      -0.14961347
H        0.30367764      -1.13931105      -0.32497527       0.00345563       0.00087094      -0.00202393
H       -0.47269721      -0.78378112      -1.82518773      -0.00182680      -0.00240336       0.00455368
C       -1.86621175      -1.78850973       1.04070483       0.00084388      -0.00064777       0.00075454
C       -3.02639171      -1.07741376      -0.93601500      -0.07253375      -0.01222809      -0.10318058
C       -3.05489539      -2.29216585       1.56002321      -0.00040998      -0.00103983       0.00119022
H       -0.94496404      -1.86678791       1.61479340       0.00111799      -0.00001038      -0.00158400
C       -4.23535627      -2.18700145       0.82802662      -0.00007760      -0.00127316       0.00304228
H       -3.06119865      -2.76784238       2.53755468       0.00257758      -0.00147493       0.00253639
C       -4.22039133      -1.57669248      -0.42273079      -0.00067222       0.00005978      -0.00014041
H       -5.16457522      -2.58150857       1.23132420      -0.00158483       0.00008706       0.00163874
H       -5.13747261      -1.49160511      -1.00038006       0.00052816       0.00050502       0.00136661
H       -3.02389203      -0.60710168      -1.91925846       0.00050838      -0.00123216       0.00126766
27
Lattice="50.0 0.0 0.0 0.0 50.0 0.0 0.0 0.0 50.0" Properties=species:S:1:pos:R:3:forces:R:3 energy=-17660.550752960375 dihedrals="_JSON [55.0, 180.0, 95.0]" pbc="F F F"
C        1.44626105       2.17038832       0.13176970       0.00121784      -0.00150841      -0.00105884
C        0.62705138       1.46815226      -0.71181508      -1.70060997      -1.30844047      -0.53690018
C        2.49202960       2.89577411      -0.45699300       0.00251999      -0.00067316      -0.00111211
H        1.27235990       2.15784062       1.20366428       0.00198357      -0.00314567      -0.00167208
C        0.82606637       1.49552969      -2.11235458       0.60662747       0.53870825       0.61083793
O       -0.51163241       0.72066386      -0.30881962       1.30573080       2.45613676      -0.10063801
N       -0.02094033       0.77366955      -2.91506003       0.00737771       0.63298637      -1.43545031
N        1.82120611       2.17947975      -2.66402520      -0.00274284      -0.00070941       0.00215795
H       -0.92562308       0.56466420      -2.52216176      -0.05137129       0.79192167      -0.48534449
H       -0.03339207       1.10838227      -3.87055878       0.00125920      -0.00308038       0.00605141
C        2.63120648       2.85713805      -1.83538908      -0.00263897      -0.00271549       0.00082207
H        3.43513178       3.41015827      -2.31846747      -0.00738217      -0.00316862      -0.00101129
H        3.17968435       3.47633690       0.14951720       0.00234902      -0.00468476      -0.00006450
C       -0.54126455      -0.58371951      -0.76748102      -0.55351738      -3.17986457       2.20232919
C       -1.83981462      -1.18067408      -0.21462771       0.43250362       0.14122647      -0.19164419
H        0.30459326      -1.13791410      -0.32528298       0.00901804      -0.00332486       0.00219267
H       -0.47387050      -0.78521270      -1.82491504      -0.00117396      -0.00254789       0.00050600
C       -1.89646480      -1.67381875       1.08928117      -0.00176579      -0.00099643       0.00154691
C       -2.99768370      -1.18813013      -0.98813344      -0.05029840      -0.04745443      -0.07954493
C       -3.08649134      -2.17664404       1.60495194       0.00052851      -0.00019402       0.00241237
H       -0.99775437      -1.66262552       1.70279587       0.00314034      -0.00033079      -0.00013643
C       -4.23808873      -2.18561209       0.82034826      -0.00119198       0.00025220       0.00099204
H       -3.11704808      -2.56409728       2.62025120       0.00229635      -0.00039748       0.00292266
C       -4.19332915      -1.68867488      -0.47853291      -0.00032491      -0.00107296       0.00370834
H       -5.16793154      -2.58123357       1.22109556      -0.00233473       0.00094251       0.00218361
H       -5.08754695      -1.69314856      -1.09673582      -0.00170943       0.00141018       0.00059548
H       -2.96925271      -0.80889698      -2.00932576       0.00050936       0.00072539      -0.00468127
27
Lattice="50.0 0.0 0.0 0.0 50.0 0.0 0.0 0.0 50.0" Properties=species:S:1:pos:R:3:forces:R:3 energy=-17660.558234511936 dihedrals="_JSON [55.0, 180.0, 101.0]" pbc="F F F"
C        1.44637022       2.17030367       0.13168135       0.00182307      -0.00094557      -0.00070186
C        0.62705138       1.46815226      -0.71181508      -1.69582029      -1.30853215      -0.53190572
C        2.49208744       2.89575027      -0.45702560       0.00194239      -0.00123437       0.00018906
H        1.27276998       2.15784725       1.20357742       0.00096334      -0.00370932       0.00020946
C        0.82606637       1.49552969      -2.11235458       0.60194061       0.53573437       0.61440635
O       -0.51163241       0.72066386      -0.30881962       1.31218860       2.45824605      -0.10179351
N       -0.02094033       0.77366955      -2.91506003       0.00639787       0.62990457      -1.43063243
N        1.82107837       2.17963953      -2.66388540      -0.00193587      -0.00084485      -0.00225875
H       -0.92562308       0.56466420      -2.52216176      -0.05900911       0.79008344      -0.47927905
H       -0.03415833       1.10964792      -3.86997790       0.00190673      -0.00234174      -0.00019563
C        2.63111990       2.85725435      -1.83534781      -0.00273935      -0.00245668      -0.00064262
H        3.43488772       3.41032775      -2.31849964      -0.00575782      -0.00208120      -0.00166376
H        3.17976813       3.47616892       0.14946127       0.00381675      -0.00322793       0.00155879
C       -0.54126455      -0.58371951      -0.76748102      -0.54645527      -3.17870734       2.21501064
C       -1.83981462      -1.18067408      -0.21462771       0.41261616       0.15116430      -0.23968964
H        0.30562063      -1.13684890      -0.32491849       0.00299320       0.00047177      -0.00108729
H       -0.47419444      -0.78676619      -1.82481411      -0.00097950      -0.00202991       0.00451529
C       -1.93155789      -1.56234834       1.12460680       0.00071033       0.00043571       0.00111333
C       -2.96283542      -1.30177387      -1.02899042      -0.03414588      -0.06511219      -0.06022353
C       -3.12152084      -2.06919562       1.63501275      -0.00062041       0.00059074       0.00199950
H       -1.06017623      -1.46032444       1.76843053       0.00147925       0.00023602      -0.00140352
C       -4.23819328      -2.19419965       0.80982224      -0.00066161       0.00044318       0.00354350
H       -3.18006580      -2.37035691       2.67798452       0.00196461       0.00100498       0.00339461
C       -4.15875340      -1.80806836      -0.52411495      -0.00073475       0.00045501       0.00019727
H       -5.16763215      -2.59402449       1.20738630      -0.00213295       0.00208482       0.00215018
H       -5.02558471      -1.90289933      -1.17341115      -0.00014080       0.00168836       0.00183574
H       -2.90493425      -1.01023022      -2.07748889       0.00039070      -0.00132008       0.00135357
27
Lattice="50.0 0.0 0.0 0.0 50.0 0.0 0.0 0.0 50.0" Properties=species:S:1:pos:R:3:forces:R:3 energy=-17660.566873037074 dihedrals="_JSON [55.0, 180.0, 107.0]" pbc="F F F"
C        1.44674612       2.16983627       0.13170170       0.00178321      -0.00087584      -0.00068013
C        0.62705138       1.46815226      -0.71181508      -1.68942843      -1.30802166      -0.52667852
C        2.49260707       2.89512937      -0.45691613       0.00186527      -0.00115106       0.00009406
H        1.27344445       2.15712952       1.20365525       0.00089162      -0.00357643       0.00012100
C        0.82606637       1.49552969      -2.11235458       0.59906627       0.53324210       0.61363405
O       -0.51163241       0.72066386      -0.30881962       1.32020970       2.46046978      -0.10683121
N       -0.02094033       0.77366955      -2.91506003       0.00669142       0.62809424      -1.42676693
N        1.82118099       2.17956560      -2.66381408      -0.00195172      -0.00083045      -0.00221704
H       -0.92562308       0.56466420      -2.52216176      -0.06733691       0.78609434      -0.47601447
H       -0.03445778       1.11004301      -3.86982973       0.00190348      -0.00237588      -0.00013582
C        2.63142892       2.85688751      -1.83526858      -0.00281094      -0.00241543      -0.00054277
H        3.43527593       3.40984579      -2.31842007      -0.00580519      -0.00203990      -0.00160752
H        3.18058331       3.47512615       0.14963209       0.00367934      -0.00308067       0.00157132
C       -0.54126455      -0.58371951      -0.76748102      -0.54534906      -3.16974045       2.22907748
C       -1.83981462      -1.18067408      -0.21462771       0.39388228       0.15723587      -0.28145399
H        0.30640415      -1.13575100      -0.32463397       0.00304034       0.00039738      -0.00098344
H       -0.47408262      -0.78818665      -1.82461887      -0.00081502      -0.00208388       0.00451408
C       -1.97225980      -1.44941852       1.14869216       0.00072801       0.00066875       0.00113499
C       -2.92222868      -1.41709988      -1.05813831      -0.01948319      -0.07603922      -0.03944736
C       -3.16197988      -1.96002146       1.65469417      -0.00061065       0.00070336       0.00200490
H       -1.13345109      -1.25444142       1.81379761       0.00165272       0.00031206      -0.00138026
C       -4.23775514      -2.20261335       0.80101886      -0.00069999       0.00056512       0.00357985
H       -3.25293090      -2.17271299       2.71697107       0.00190636       0.00145906       0.00345646
C       -4.11785429      -1.92912958      -0.55709336      -0.00072432       0.00038758       0.00023227
H       -5.16686403      -2.60543410       1.19634519      -0.00215169       0.00203639       0.00200399
H       -4.95274305      -2.11492508      -1.22824552      -0.00026385       0.00163291       0.00183101
H       -2.83124922      -1.21259833      -2.12464041       0.00013091      -0.00106808       0.00148400
27
Lattice="50.0 0.0 0.0 0.0 50.0 0.0 0.0 0.0 50.0" Properties=species:S:1:pos:R:3:forces:R:3 energy=-17660.57549463254 dihedrals="_JSON [55.0, 180.0, 113.0]" pbc="F F F"
C        1.44720237       2.16925364       0.13174069       0.00170701      -0.00083042      -0.00069587
C        0.62705138       1.46815226      -0.71181508      -1.68278436      -1.30700327      -0.52157923
C        2.49327749       2.89429445      -0.45677676       0.00178004      -0.00104296       0.00014571
H        1.27425141       2.15624142       1.20375978       0.00081942      -0.00344562       0.00007992
C        0.82606637       1.49552969      -2.11235458       0.59623416       0.53062711       0.61242788
O       -0.51163241       0.72066386      -0.30881962       1.33151267       2.46220273      -0.11615203
N       -0.02094033       0.77366955      -2.91506003       0.00704382       0.62636250      -1.42149139
N        1.82135944       2.17939375      -2.66372693      -0.00198105      -0.00079658      -0.00213933
H       -0.92562308       0.56466420      -2.52216176      -0.07448348       0.78135975      -0.47431393
H       -0.03468850       1.11023616      -3.86975100       0.00188564      -0.00238211      -0.00007677
C        2.63188383       2.85631619      -1.83516109      -0.00284063      -0.00231979      -0.00056383
H        3.43588794       3.40905576      -2.31830054      -0.00588703      -0.00194941      -0.00153348
H        3.18163333       3.47375416       0.14984849       0.00349071      -0.00295675       0.00154687
C       -0.54126455      -0.58371951      -0.76748102      -0.54878179      -3.15167447       2.24469429
C       -1.83981462      -1.18067408      -0.21462771       0.37629047       0.14560814      -0.31692374
H        0.30699184      -1.13488795      -0.32427768       0.00310587       0.00030745      -0.00093260
H       -0.47366545      -0.78943575      -1.82444740      -0.00068481      -0.00217164       0.00448888
C       -2.01697550      -1.33985832       1.16106439       0.00074123       0.00082634       0.00111079
C       -2.87630838      -1.53284462      -1.07525776      -0.00634958      -0.07703792      -0.02135451
C       -3.20509237      -1.85725673       1.66307306      -0.00052533       0.00073856       0.00201907
H       -1.21536018      -1.05180616       1.83785345       0.00181514       0.00026467      -0.00130948
C       -4.23447437      -2.21726918       0.79328826      -0.00075757       0.00061909       0.00357634
H       -3.33155720      -1.98343024       2.73548500       0.00193708       0.00169915       0.00340933
C       -4.06999522      -2.05344258      -0.57747712      -0.00068264       0.00028329       0.00027040
H       -5.16235194      -2.62492781       1.18656127      -0.00211158       0.00192806       0.00190961
H       -4.86878737      -2.32973721      -1.26130608      -0.00041706       0.00161477       0.00184242
H       -2.74990575      -1.41222339      -2.15080829      -0.00007635      -0.00083068       0.00154469
27
Lattice="50.0 0.0 0.0 0.0 50.0 0.0 0.0 0.0 50.0" Properties=species:S:1:pos:R:3:forces:R:3 energy=-17660.583718157945 dihedrals="_JSON [55.0, 180.0, 119.0]" pbc="F F F"
C        1.44649556       2.17025658       0.13161146       0.00187405      -0.00091324      -0.00068366
C        0.62705138       1.46815226      -0.71181508      -1.67866559      -1.30158707      -0.51627020
C        2.49197326       2.89609496      -0.45692590       0.00209774      -0.00114394       0.00021753
H        1.27349280       2.15770556       1.20363730       0.00049985      -0.00408671       0.00009827
C        0.82606637       1.49552969      -2.11235458       0.59233560       0.53160231       0.61271501
O       -0.51163241       0.72066386      -0.30881962       1.35019727       2.46238970      -0.12933355
N       -0.02094033       0.77366955      -2.91506003       0.00742397       0.62364898      -1.41864804
N        1.82091514       2.18007454      -2.66371691      -0.00208004      -0.00107214      -0.00236166
H       -0.92562308       0.56466420      -2.52216176      -0.07964512       0.77630030      -0.47232261
H       -0.03530459       1.11108554      -3.86945218       0.00256634      -0.00344386      -0.00024518
C        2.63080180       2.85787468      -1.83527834      -0.00297437      -0.00273791      -0.00060284
H        3.43432566       3.41130377      -2.31845085      -0.00623856      -0.00248174      -0.00159136
H        3.17956133       3.47651733       0.14962768       0.00394601      -0.00322284       0.00183519
C       -0.54126455      -0.58371951      -0.76748102      -0.56529104      -3.11509197       2.25875024
C       -1.83981462      -1.18067408      -0.21462771       0.37523823       0.10186031      -0.34050129
H        0.30699242      -1.13456765      -0.32357598       0.00344070       0.00027527      -0.00107150
H       -0.47282804      -0.79040058      -1.82432417      -0.00064248      -0.00246089       0.00503004
C       -2.06178760      -1.24122145       1.16264817       0.00055556       0.00143214       0.00107327
C       -2.82557763      -1.64773998      -1.08016121      -0.00213134      -0.07146576      -0.00908640
C       -3.24351887      -1.77495707       1.66205604      -0.00091307       0.00170300       0.00202856
H       -1.30082572      -0.86265834       1.84143750       0.00198971       0.00092942      -0.00172025
C       -4.22155817      -2.25119401       0.78859151      -0.00119970       0.00157101       0.00373303
H       -3.40503304      -1.82382604       2.73608866       0.00154149       0.00324955       0.00355311
C       -4.01252459      -2.18576071      -0.58409452      -0.00079666       0.00052102       0.00017122
H       -5.14408066      -2.67186301       1.18076353      -0.00269820       0.00302820       0.00176241
H       -4.77140954      -2.55181541      -1.27123599      -0.00049874       0.00202269       0.00161196
H       -2.66395743      -1.60338980      -2.15677106       0.00006838      -0.00082582       0.00185869
27
Lattice="50.0 0.0 0.0 0.0 50.0 0.0 0.0 0.0 50.0" Properties=species:S:1:pos:R:3:forces:R:3 energy=-17660.591880223714 dihedrals="_JSON [55.0, 180.0, 125.0]" pbc="F F F"
C        1.45022762       2.16529287       0.13208644       0.00138669      -0.00036593      -0.00053995
C        0.62705138       1.46815226      -0.71181508      -1.66580732      -1.30960486      -0.51266510
C        2.49829691       2.88769078      -0.45606500       0.00101249      -0.00039961      -0.00030745
H        1.27893176       2.15055224       1.20437843       0.00029129      -0.00279850      -0.00010844
C        0.82606637       1.49552969      -2.11235458       0.59469694       0.52038665       0.60863173
O       -0.51163241       0.72066386      -0.30881962       1.36216089       2.46505689      -0.14718991
N       -0.02094033       0.77366955      -2.91506003       0.00536083       0.62707086      -1.40728957
N        1.82299860       2.17729756      -2.66341454      -0.00219000      -0.00047137      -0.00202429
H       -0.92562308       0.56466420      -2.52216176      -0.08512166       0.77216750      -0.47517722
H       -0.03477012       1.10968893      -3.86992589       0.00182757      -0.00234248       0.00024017
C        2.63586265       2.85099990      -1.83461649      -0.00346635      -0.00163130       0.00002244
H        3.44160583       3.40136661      -2.31756266      -0.00661156      -0.00092434      -0.00142713
H        3.18949581       3.46332021       0.15095357       0.00246947      -0.00181231       0.00156623
C       -0.54126455      -0.58371951      -0.76748102      -0.57382784      -3.08801383       2.27124868
C       -1.83981462      -1.18067408      -0.21462771       0.36174885       0.08328063      -0.34115601
H        0.30718739      -1.13415921      -0.32309602       0.00352433      -0.00008662      -0.00080589
H       -0.47195400      -0.79120291      -1.82419195      -0.00056150      -0.00242743       0.00439349
C       -2.11461933      -1.13575192       1.15390100       0.00047944       0.00131795       0.00110922
C       -2.77059224      -1.76052712      -1.07279492       0.00488432      -0.06781753      -0.01141232
C       -3.29371167      -1.67603050       1.65239679      -0.00071234       0.00129733       0.00184980
H       -1.39872057      -0.66702855       1.82493410       0.00184876       0.00063755      -0.00118785
C       -4.21603560      -2.26580015       0.78752453      -0.00095042       0.00125943       0.00354589
H       -3.49706976      -1.64030233       2.71984318       0.00164474       0.00286521       0.00334200
C       -3.95386414      -2.30677271      -0.57685689      -0.00074282       0.00019807       0.00041487
H       -5.13685204      -2.69023950       1.17965070      -0.00225356       0.00222562       0.00175144
H       -4.66928297      -2.76037216      -1.25841648      -0.00076872       0.00155808       0.00179218
H       -2.56854811      -1.79675470      -2.14279821      -0.00032254      -0.00062566       0.00138298
27
Lattice="50.0 0.0 0.0 0.0 50.0 0.0 0.0 0.0 50.0" Properties=species:S:1:pos:R:3:forces:R:3 energy=-17660.598954547146 dihedrals="_JSON [55.0, 180.0, 131.0]" pbc="F F F"
C        1.45069632       2.16459850       0.13219832       0.00132757      -0.00031605      -0.00054246
C        0.62705138       1.46815226      -0.71181508      -1.66092254      -1.30831503      -0.50937266
C        2.49904594       2.88664955      -0.45583631       0.00090133      -0.00032525      -0.00027342
H        1.27980279       2.14943174       1.20455857       0.00025721      -0.00264929      -0.00007147
C        0.82606637       1.49552969      -2.11235458       0.59220374       0.51828540       0.60660042
O       -0.51163241       0.72066386      -0.30881962       1.38339127       2.46161863      -0.16930171
N       -0.02094033       0.77366955      -2.91506003       0.00597383       0.62627651      -1.39975572
N        1.82326807       2.17702184      -2.66328160      -0.00220558      -0.00042279      -0.00199986
H       -0.92562308       0.56466420      -2.52216176      -0.08833046       0.76794405      -0.47662956
H       -0.03474402       1.10932644      -3.87004188       0.00177755      -0.00226608       0.00026003
C        2.63643985       2.85022564      -1.83442268      -0.00349377      -0.00151570       0.00000312
H        3.44241846       3.40028191      -2.31732122      -0.00662630      -0.00076857      -0.00134918
H        3.19068086       3.46163635       0.15128524       0.00229914      -0.00168057       0.00155665
C       -0.54126455      -0.58371951      -0.76748102      -0.59029745      -3.05093009       2.28104174
C       -1.83981462      -1.18067408      -0.21462771       0.35500888       0.04773517      -0.32455413
H        0.30685133      -1.13423382      -0.32228824       0.00351562      -0.00016891      -0.00083406
H       -0.47079070      -0.79170279      -1.82411385      -0.00050706      -0.00258207       0.00437938
C       -2.16796265      -1.03887781       1.13558488       0.00040188       0.00140163       0.00100871
C       -2.71195465      -1.86997034      -1.05323961       0.00838243      -0.06132685      -0.02220883
C       -3.34145945      -1.59017375       1.63548972      -0.00079101       0.00138036       0.00170041
H       -1.49930754      -0.48464822       1.78940867       0.00181414       0.00069454      -0.00120606
C       -4.20446070      -2.28929131       0.79134994      -0.00112959       0.00146357       0.00340062
H       -3.58670434      -1.47691434       2.68865559       0.00140950       0.00311489       0.00310985
C       -3.88862515      -2.42810572      -0.55512609      -0.00073100       0.00013945       0.00037020
H       -5.12104153      -2.72147613       1.18493842      -0.00233958       0.00223200       0.00151788
H       -4.55784396      -2.96634858      -1.22187489      -0.00087256       0.00150674       0.00172978
H       -2.46902248      -1.98145030      -2.10943753      -0.00041719      -0.00052569       0.00142035
27
Lattice="50.0 0.0 0.0 0.0 50.0 0.0 0.0 0.0 50.0" Properties=species:S:1:pos:R:3:forces:R:3 energy=-17660.60471766341 dihedrals="_JSON [55.0, 180.0, 137.0]" pbc="F F F"
C        1.44924238       2.16644365       0.13209343       0.00161004      -0.00045835      -0.00045679
C        0.62705138       1.46815226      -0.71181508      -1.66124195      -1.30172648      -0.50669035
C        2.49651382       2.88996866      -0.45598931       0.00125244      -0.00076050      -0.00030692
H        1.27799991       2.15191732       1.20441008       0.00018271      -0.00325245       0.00005463
C        0.82606637       1.49552969      -2.11235458       0.58730193       0.52182663       0.60613134
O       -0.51163241       0.72066386      -0.30881962       1.41234662       2.45508833      -0.19718063
N       -0.02094033       0.77366955      -2.91506003       0.00772350       0.62325129      -1.39549211
N        1.82247904       2.17820834      -2.66325326      -0.00220788      -0.00073334      -0.00226322
H       -0.92562308       0.56466420      -2.52216176      -0.08996705       0.76396552      -0.47694268
H       -0.03507690       1.10966799      -3.86992019       0.00228782      -0.00300474       0.00008869
C        2.63439496       2.85304557      -1.83451906      -0.00337559      -0.00203244       0.00003417
H        3.43946473       3.40439937      -2.31745939      -0.00653907      -0.00146134      -0.00142827
H        3.18669841       3.46679241       0.15101852       0.00301497      -0.00229147       0.00177945
C       -0.54126455      -0.58371951      -0.76748102      -0.61713033      -3.00310265       2.28604991
C       -1.83981462      -1.18067408      -0.21462771       0.36016691      -0.00335420      -0.28283784
H        0.30579161      -1.13483592      -0.32090342       0.00367541      -0.00020973      -0.00095910
H       -0.46915553      -0.79196450      -1.82406351      -0.00043807      -0.00290960       0.00481304
C       -2.21975527      -0.95295120       1.11012042      -0.00000736       0.00182513       0.00074615
C       -2.65030731      -1.97487055      -1.02170953       0.00793252      -0.05603650      -0.04383590
C       -3.38308743      -1.52088139       1.61568269      -0.00152348       0.00217658       0.00116621
H       -1.59967737      -0.31976350       1.73903895       0.00147702       0.00116429      -0.00167794
C       -4.18377545      -2.32425303       0.80398470      -0.00185844       0.00247538       0.00299371
H       -3.66810438      -1.33930000       2.64911190       0.00049967       0.00450210       0.00259754
C       -3.81582740      -2.54998761      -0.51731457      -0.00090776       0.00035233      -0.00001196
H       -5.09187909      -2.76966929       1.20242842      -0.00322480       0.00329018       0.00074765
H       -4.43596178      -3.16995372      -1.16014712      -0.00092274       0.00193530       0.00113089
H       -2.36733369      -2.15505466      -2.05829281      -0.00012704      -0.00051927       0.00175032
27
Lattice="50.0 0.0 0.0 0.0 50.0 0.0 0.0 0.0 50.0" Properties=species:S:1:pos:R:3:forces:R:3 energy=-17660.608950820606 dihedrals="_JSON [55.0, 180.0, 143.0]" pbc="F F F"
C        1.44916076       2.16636230       0.13222535       0.00158008      -0.00050962      -0.00045799
C        0.62705138       1.46815226      -0.71181508      -1.65993385      -1.30007903      -0.50625979
C        2.49638351       2.88999999      -0.45577928       0.00117771      -0.00090372      -0.00023289
H        1.27805844       2.15155135       1.20456357       0.00038068      -0.00306729       0.00014951
C        0.82606637       1.49552969      -2.11235458       0.58413849       0.52129612       0.60324059
O       -0.51163241       0.72066386      -0.30881962       1.43877299       2.44474391      -0.22884434
N       -0.02094033       0.77366955      -2.91506003       0.00940247       0.62168077      -1.38695866
N        1.82250411       2.17827218      -2.66312361      -0.00212526      -0.00065808      -0.00215330
H       -0.92562308       0.56466420      -2.52216176      -0.09173901       0.76075614      -0.47957337
H       -0.03479673       1.10888589      -3.87017861       0.00196646      -0.00251124       0.00015064
C        2.63429033       2.85314235      -1.83432292      -0.00318481      -0.00195485       0.00002072
H        3.43929926       3.40459359      -2.31723162      -0.00620178      -0.00137374      -0.00129752
H        3.18652393       3.46681009       0.15128768       0.00294867      -0.00244361       0.00171302
C       -0.54126455      -0.58371951      -0.76748102      -0.63008672      -2.96770615       2.29569886
C       -1.83981462      -1.18067408      -0.21462771       0.34112707      -0.02092883      -0.22975442
H        0.30498149      -1.13527674      -0.31977150       0.00351606      -0.00026368      -0.00094734
H       -0.46770068      -0.79208191      -1.82401066      -0.00037145      -0.00300334       0.00460537
C       -2.27962815      -0.86228810       1.07247181      -0.00011199       0.00173403       0.00064082
C       -2.58632562      -2.07407844      -0.97855014       0.01574089      -0.05857595      -0.07730129
C       -3.43876717      -1.43597422       1.58219110      -0.00152554       0.00192801       0.00087768
H       -1.71061634      -0.15392086       1.66777683       0.00117510       0.00093057      -0.00136993
C       -4.17491680      -2.33715738       0.81412338      -0.00193705       0.00232908       0.00269621
H       -3.77051473      -1.18101844       2.58578297       0.00037252       0.00423104       0.00220769
C       -3.74617471      -2.65546887      -0.46947862      -0.00080599       0.00012137      -0.00005537
H       -5.07985175      -2.78606537       1.21583520      -0.00309905       0.00280968       0.00049959
H       -4.31517139      -3.35231268      -1.08005506      -0.00097062       0.00172896       0.00104726
H       -2.25740992      -2.32632634      -1.98621927      -0.00020602      -0.00031053       0.00165827
27
Lattice="50.0 0.0 0.0 0.0 50.0 0.0 0.0 0.0 50.0" Properties=species:S:1:pos:R:3:forces:R:3 energy=-17660.61174364668 dihedrals="_JSON [55.0, 180.0, 149.0]" pbc="F F F"
C        1.44903131       2.16628174       0.13239913       0.00156712      -0.00054270      -0.00048457
C        0.62705138       1.46815226      -0.71181508      -1.65996245      -1.29927333      -0.50757010
C        2.49620527       2.89003719      -0.45552457       0.00111634      -0.00103789       0.00003395
H        1.27803362       2.15116225       1.20474364       0.00048307      -0.00292803       0.00040504
C        0.82606637       1.49552969      -2.11235458       0.58147698       0.52143349       0.60098968
O       -0.51163241       0.72066386      -0.30881962       1.46525294       2.42939200      -0.26049272
N       -0.02094033       0.77366955      -2.91506003       0.01080184       0.62020575      -1.37917145
N        1.82252120       2.17836034      -2.66297126      -0.00209025      -0.00065229      -0.00222702
H       -0.92562308       0.56466420      -2.52216176      -0.09313696       0.75815076      -0.48208714
H       -0.03456728       1.10818557      -3.87040453       0.00179256      -0.00218301      -0.00011727
C        2.63415559       2.85326257      -1.83407433      -0.00293416      -0.00185544      -0.00029537
H        3.43910307       3.40483275      -2.31692697      -0.00585752      -0.00130268      -0.00121641
H        3.18628757       3.46683671       0.15161043       0.00294523      -0.00253458       0.00169495
C       -0.54126455      -0.58371951      -0.76748102      -0.63663685      -2.93537172       2.30757977
C       -1.83981462      -1.18067408      -0.21462771       0.31515584      -0.01967636      -0.17316986
H        0.30408004      -1.13580324      -0.31861027       0.00309955      -0.00010297      -0.00106267
H       -0.46623461      -0.79202385      -1.82397811      -0.00029337      -0.00309818       0.00460045
C       -2.34305600      -0.77451720       1.02356034       0.00000218       0.00161507       0.00048392
C       -2.52071060      -2.16650707      -0.92423428       0.02373532      -0.07291333      -0.11545276
C       -3.50000564      -1.35034222       1.53715508      -0.00135398       0.00171490       0.00086217
H       -1.82578904       0.00328620       1.57708236       0.00104902       0.00075839      -0.00146041
C       -4.17019489      -2.34236202       0.82356982      -0.00194537       0.00222677       0.00266385
H       -3.88126959      -1.02431636       2.50186583       0.00040046       0.00413473       0.00199167
C       -3.67684753      -2.75026831      -0.41086986      -0.00061636      -0.00001155      -0.00008334
H       -5.07356799      -2.79202089       1.22793715      -0.00272511       0.00231853       0.00054687
H       -4.19324459      -3.51904537      -0.98051444      -0.00090983       0.00155913       0.00127006
H       -2.14277692      -2.48911207      -1.89406062      -0.00041625      -0.00002543       0.00176867
27
Lattice="50.0 0.0 0.0 0.0 50.0 0.0 0.0 0.0 50.0" Properties=species:S:1:pos:R:3:forces:R:3 energy=-17660.61266091929 dihedrals="_JSON [55.0, 180.0, 155.0]" pbc="F F F"
C        1.44893873       2.16613109       0.13265611       0.00037015      -0.00152448      -0.00049605
C        0.62705138       1.46815226      -0.71181508      -1.66027070      -1.29848649      -0.51049314
C        2.49618901       2.88985045      -0.45519563       0.00226898      -0.00005649      -0.00097668
H        1.27782860       2.15057226       1.20503154       0.00164544      -0.00221603      -0.00153985
C        0.82606637       1.49552969      -2.11235458       0.58163752       0.52249726       0.59529605
O       -0.51163241       0.72066386      -0.30881962       1.49433480       2.41245703      -0.29346978
N       -0.02094033       0.77366955      -2.91506003       0.01276932       0.61987665      -1.37538867
N        1.82269932       2.17827034      -2.66293309      -0.00247806      -0.00022560       0.00250221
H       -0.92562308       0.56466420      -2.52216176      -0.09448539       0.75630985      -0.48572107
H       -0.03399449       1.10692904      -3.87096175       0.00123152      -0.00305634       0.00598218
C        2.63424958       2.85311128      -1.83383659      -0.00300160      -0.00218981       0.00089292
H        3.43936526       3.40465253      -2.31654440      -0.00725078      -0.00222087      -0.00056906
H        3.18631971       3.46662000       0.15206256       0.00103282      -0.00431480      -0.00025922
C       -0.54126455      -0.58371951      -0.76748102      -0.64367436      -2.90094536       2.32396979
C       -1.83981462      -1.18067408      -0.21462771       0.27315348      -0.00582595      -0.11656994
H        0.30291954      -1.13628796      -0.31762507       0.00885047      -0.00391978       0.00222530
H       -0.46488521      -0.79175063      -1.82387911      -0.00021120      -0.00390675       0.00096424
C       -2.40993514      -0.69163465       0.96299615      -0.00241174      -0.00022520       0.00082490
C       -2.45418112      -2.25114377      -0.85935706       0.04046053      -0.09150657      -0.15191745
C       -3.56686530      -1.26697712       1.47881475      -0.00068189       0.00244886       0.00149450
H       -1.94568453       0.14928913       1.46802941       0.00209683       0.00221185      -0.00037249
C       -4.16999617      -2.34191888       0.82989161      -0.00129555       0.00037376       0.00024180
H       -4.00008759      -0.87378178       2.39538353       0.00041003       0.00378187       0.00190375
C       -3.60864026      -2.83444028      -0.34353486      -0.00149732       0.00139525       0.00334032
H       -5.07331693      -2.79043845       1.23558289      -0.00273397       0.00149649       0.00080136
H       -4.07096574      -3.66951975      -0.86405834      -0.00175597      -0.00031653       0.00043163
H       -2.02443797      -2.64063356      -1.78188921       0.00148661      -0.00191183      -0.00309754
27
Lattice="50.0 0.0 0.0 0.0 50.0 0.0 0.0 0.0 50.0" Properties=species:S:1:pos:R:3:forces:R:3 energy=-17660.611780160685 dihedrals="_JSON [55.0, 180.0, 161.0]" pbc="F F F"
C        1.44887029       2.16588433       0.13289863       0.00029583      -0.00154249      -0.00023237
C        0.62705138       1.46815226      -0.71181508      -1.66258588      -1.29966455      -0.51499349
C        2.49625619       2.88946309      -0.45486786       0.00239343       0.00001074      -0.00103992
H        1.27772220       2.14999560       1.20525250       0.00179330      -0.00209242      -0.00144139
C        0.82606637       1.49552969      -2.11235458       0.58080445       0.52288725       0.59371200
O       -0.51163241       0.72066386      -0.30881962       1.52486112       2.39425861      -0.32457073
N       -0.02094033       0.77366955      -2.91506003       0.01342351       0.61851758      -1.36940964
N        1.82285784       2.17815431      -2.66276218      -0.00230987      -0.00009500       0.00223360
H       -0.92562308       0.56466420      -2.52216176      -0.09547544       0.75510590      -0.48814757
H       -0.03375277       1.10621060      -3.87119891       0.00115629      -0.00293639       0.00587285
C        2.63441066       2.85279846      -1.83351689      -0.00301205      -0.00213559       0.00089814
H        3.43967139       3.40420594      -2.31611312      -0.00704180      -0.00200108      -0.00054578
H        3.18647409       3.46603961       0.15246722       0.00102452      -0.00433707      -0.00020956
C       -0.54126455      -0.58371951      -0.76748102      -0.64155248      -2.87246827       2.34250783
C       -1.83981462      -1.18067408      -0.21462771       0.22295523       0.01759759      -0.06318643
H        0.30187151      -1.13699933      -0.31659214       0.00848338      -0.00376086       0.00218436
H       -0.46357962      -0.79138717      -1.82389869      -0.00012852      -0.00400148       0.00106352
C       -2.47834588      -0.61596319       0.89187378      -0.00241265      -0.00057986       0.00080590
C       -2.38746612      -2.32706125      -0.78462929       0.06129703      -0.12059026      -0.18950173
C       -3.63610717      -1.18988702       1.40900116      -0.00061770       0.00235650       0.00147726
H       -2.06680194       0.28108089       1.34215924       0.00178895       0.00196367      -0.00039388
C       -4.17204574      -2.33914071       0.83416750      -0.00133239      -0.00013738       0.00000805
H       -4.12200716      -0.73560733       2.26921959       0.00025362       0.00341405       0.00166067
C       -3.54139541      -2.90868417      -0.26744781      -0.00157018       0.00162004       0.00300472
H       -5.07577975      -2.78613072       1.24059610      -0.00255563       0.00106319       0.00064994
H       -3.94921563      -3.80365331      -0.73086525      -0.00158114      -0.00051872       0.00036800
H       -1.90429769      -2.77844240      -1.65100264       0.00164507      -0.00193371      -0.00277434
27
Lattice="50.0 0.0 0.0 0.0 50.0 0.0 0.0 0.0 50.0" Properties=species:S:1:pos:R:3:forces:R:3 energy=-17660.609493399726 dihedrals="_JSON [55.0, 180.0, 167.0]" pbc="F F F"
C        1.45148558       2.16207134       0.13347271      -0.00012585      -0.00121697      -0.00003542
C        0.62705138       1.46815226      -0.71181508      -1.66022762      -1.30894433      -0.52057919
C        2.50106323       2.88271198      -0.45398359       0.00188563       0.00080356      -0.00145136
H        1.28128478       2.14452931       1.20593813       0.00150181      -0.00142876      -0.00141700
C        0.82606637       1.49552969      -2.11235458       0.58611817       0.51597258       0.59123365
O       -0.51163241       0.72066386      -0.30881962       1.54830377       2.37782185      -0.34728190
N       -0.02094033       0.77366955      -2.91506003       0.01110286       0.62140590      -1.36161593
N        1.82465595       2.17578548      -2.66243553      -0.00231277       0.00047608       0.00236381
H       -0.92562308       0.56466420      -2.52216176      -0.09695378       0.75538272      -0.49214055
H       -0.03312809       1.10467576      -3.87171193       0.00076668      -0.00224383       0.00586121
C        2.63852582       2.84708544      -1.83275489      -0.00380140      -0.00145503       0.00102522
H        3.44578144       3.39583436      -2.31501460      -0.00740880      -0.00056835      -0.00069951
H        3.19404942       3.45553846       0.15374024       0.00009740      -0.00310501      -0.00027037
C       -0.54126455      -0.58371951      -0.76748102      -0.63100759      -2.85021582       2.36610786
C       -1.83981462      -1.18067408      -0.21462771       0.16038194       0.05675480      -0.03648657
H        0.30110507      -1.13767399      -0.31610332       0.00818343      -0.00365006       0.00216342
H       -0.46277587      -0.79081546      -1.82396891      -0.00002776      -0.00402765       0.00087012
C       -2.55049603      -0.54545553       0.80617315      -0.00224964      -0.00075699       0.00065816
C       -2.32129651      -2.39342773      -0.70086970       0.08952714      -0.15728774      -0.21312271
C       -3.71270334      -1.11472781       1.32006082      -0.00086861       0.00222145       0.00152433
H       -2.19201567       0.40162545       1.19419395       0.00086284       0.00190968       0.00004863
C       -4.18185617      -2.32918619       0.82846083      -0.00104670      -0.00056367       0.00007936
H       -4.25427406      -0.60375085       2.11258638       0.00026657       0.00331125       0.00147287
C       -3.47850426      -2.96997736      -0.18700277      -0.00150333       0.00167926       0.00283464
H       -5.08894797      -2.77207159       1.23187221      -0.00197582       0.00067893       0.00097885
H       -3.83178570      -3.91787033      -0.58540815      -0.00131434      -0.00091096       0.00054368
H       -1.78158709      -2.90239296      -1.49948120       0.00182576      -0.00204290      -0.00266532
27
Lattice="50.0 0.0 0.0 0.0 50.0 0.0 0.0 0.0 50.0" Properties=species:S:1:pos:R:3:forces:R:3 energy=-17660.60644858386 dihedrals="_JSON [55.0, 180.0, 173.0]" pbc="F F F"
C        1.45118547       2.16241525       0.13351353      -0.00001520      -0.00171593       0.00009089
C        0.62705138       1.46815226      -0.71181508      -1.66475189      -1.30622091      -0.52660208
C        2.50157414       2.88184822      -0.45399194       0.00231717       0.00113870      -0.00128712
H        1.28031173       2.14585925       1.20587597       0.00194109      -0.00304159      -0.00148841
C        0.82606637       1.49552969      -2.11235458       0.59054821       0.51004019       0.58946049
O       -0.51163241       0.72066386      -0.30881962       1.57095421       2.36115408      -0.35736686
N       -0.02094033       0.77366955      -2.91506003       0.00937736       0.62157875      -1.35827781
N        1.82550925       2.17454194      -2.66239732      -0.00257292       0.00099391       0.00243732
H       -0.92562308       0.56466420      -2.52216176      -0.09783297       0.75603247      -0.49471739
H       -0.03295385       1.10419108      -3.87187856       0.00083486      -0.00303357       0.00575261
C        2.63985945       2.84515209      -1.83266114      -0.00431784      -0.00093307       0.00109517
H        3.44836931       3.39218611      -2.31476783      -0.00836846       0.00085352      -0.00056230
H        3.19478487       3.45449393       0.15363077       0.00007961      -0.00322245       0.00044796
C       -0.54126455      -0.58371951      -0.76748102      -0.61416586      -2.83640301       2.39318255
C       -1.83981462      -1.18067408      -0.21462771       0.09563462       0.10179430      -0.05035736
H        0.30042115      -1.13847062      -0.31599822       0.00869523      -0.00320819       0.00169796
H       -0.46218325      -0.78993554      -1.82411426      -0.00063906      -0.00438446       0.00096335
C       -2.62428830      -0.48234457       0.70574469      -0.00214233      -0.00138939       0.00090956
C       -2.25639729      -2.44951609      -0.60899597       0.11719848      -0.19317914      -0.21022889
C       -3.79339439      -1.04532088       1.21209146      -0.00087536       0.00182569       0.00197155
H       -2.31734086       0.50787639       1.02329861       0.00090424       0.00158719       0.00030570
C       -4.19674191      -2.31538535       0.81291372      -0.00093633      -0.00139889       0.00010222
H       -4.39188457      -0.48419489       1.92586003       0.00037829       0.00259291       0.00191503
C       -3.41965387      -3.01923549      -0.10256664      -0.00170783       0.00174831       0.00237136
H       -5.10901128      -2.75315406       1.21013934      -0.00190264      -0.00021455       0.00104915
H       -3.71972477      -4.01228466      -0.42787471      -0.00082792      -0.00122248      -0.00009188
H       -1.65886708      -3.00944695      -1.32852563       0.00219323      -0.00177239      -0.00277277
27
Lattice="50.0 0.0 0.0 0.0 50.0 0.0 0.0 0.0 50.0" Properties=species:S:1:pos:R:3:forces:R:3 energy=-17660.60366324707 dihedrals="_JSON [55.0, 180.0, 179.0]" pbc="F F F"
C        1.45137050       2.16191583       0.13372994      -0.00006985      -0.00165955       0.00017846
C        0.62705138       1.46815226      -0.71181508      -1.66888947      -1.30823429      -0.53282640
C        2.50216150       2.88080922      -0.45371959       0.00226178       0.00124506      -0.00137115
H        1.28035669       2.14512205       1.20604797       0.00188858      -0.00300141      -0.00139019
C        0.82606637       1.49552969      -2.11235458       0.59279347       0.51029415       0.58857939
O       -0.51163241       0.72066386      -0.30881962       1.58457084       2.34780794      -0.35601959
N       -0.02094033       0.77366955      -2.91506003       0.00901848       0.62173866      -1.35590012
N        1.82584725       2.17412277      -2.66229208      -0.00257709       0.00109140       0.00235587
H       -0.92562308       0.56466420      -2.52216176      -0.09796347       0.75696060      -0.49752705
H       -0.03271134       1.10352410      -3.87210164       0.00083897      -0.00299606       0.00571867
C        2.64049166       2.84419898      -1.83240095      -0.00444287      -0.00081723       0.00108667
H        3.44938768       3.39076589      -2.31438091      -0.00840665       0.00111203      -0.00061725
H        3.19573664       3.45293425       0.15397555      -0.00000114      -0.00306166       0.00047647
C       -0.54126455      -0.58371951      -0.76748102      -0.59767405      -2.82976025       2.41732943
C       -1.83981462      -1.18067408      -0.21462771       0.04517217       0.13724094      -0.08667839
H        0.30010122      -1.13928840      -0.31665766       0.00858405      -0.00309275       0.00163959
H       -0.46233674      -0.78888123      -1.82434621      -0.00059335      -0.00453521       0.00094837
C       -2.69603054      -0.43118424       0.59468305      -0.00212950      -0.00154464       0.00092924
C       -2.19347948      -2.49471182      -0.51001471       0.14021143      -0.22092887      -0.19246354
C       -3.87251097      -0.98889349       1.09058120      -0.00103304       0.00173617       0.00192192
H       -2.43823917       0.59368957       0.83688481       0.00025497       0.00160114       0.00028717
C       -4.21275699      -2.30354833       0.79042849      -0.00078966      -0.00177747       0.00033735
H       -4.52637669      -0.38758349       1.71782393       0.00029058       0.00252468       0.00173196
C       -3.36392440      -3.05838755      -0.01442759      -0.00177206       0.00185132       0.00216599
H       -5.13074161      -2.73704482       1.17904763      -0.00166185      -0.00057660       0.00151754
H       -3.61291956      -4.08769674      -0.26049523      -0.00036282      -0.00144594       0.00016571
H       -1.53897101      -3.09595858      -1.14126319       0.00248156      -0.00177215      -0.00257611
27
Lattice="50.0 0.0 0.0 0.0 50.0 0.0 0.0 0.0 50.0" Properties=species:S:1:pos:R:3:forces:R:3 energy=-17660.60158325626 dihedrals="_JSON [55.0, 180.0, 185.0]" pbc="F F F"
C        1.45144827       2.16165014       0.13386769      -0.00021698      -0.00171471       0.00025935
C        0.62705138       1.46815226      -0.71181508      -1.67373845      -1.30874924      -0.53903454
C        2.50252518       2.88013008      -0.45357521       0.00240993       0.00143770      -0.00154924
H        1.28022395       2.14479053       1.20613712       0.00185950      -0.00300527      -0.00143150
C        0.82606637       1.49552969      -2.11235458       0.59551894       0.51081896       0.58831034
O       -0.51163241       0.72066386      -0.30881962       1.58430494       2.34045185      -0.34059417
N       -0.02094033       0.77366955      -2.91506003       0.00828182       0.62268940      -1.35554683
N        1.82607896       2.17380731      -2.66225432      -0.00245440       0.00125283       0.00232727
H       -0.92562308       0.56466420      -2.52216176      -0.09758105       0.75787759      -0.50021327
H       -0.03256912       1.10308703      -3.87225052       0.00094023      -0.00316434       0.00567989
C        2.64092697       2.84353754      -1.83226485      -0.00483623      -0.00097380       0.00114472
H        3.45009551       3.38976902      -2.31416493      -0.00846624       0.00127340      -0.00060884
H        3.19632941       3.45195562       0.15414077      -0.00005342      -0.00298860       0.00057150
C       -0.54126455      -0.58371951      -0.76748102      -0.58141759      -2.83264990       2.43695347
C       -1.83981462      -1.18067408      -0.21462771       0.02098113       0.15486268      -0.14895989
H        0.29994903      -1.14012592      -0.31770161       0.00856575      -0.00303666       0.00160392
H       -0.46276535      -0.78772588      -1.82461949      -0.00063486      -0.00470810       0.00085417
C       -2.76352861      -0.39280875       0.47476935      -0.00204522      -0.00157026       0.00073031
C       -2.13323244      -2.52851974      -0.40501035       0.15076807      -0.22970751      -0.15635805
C       -3.94688650      -0.94679819       0.95878932      -0.00136195       0.00204425       0.00179934
H       -2.55115021       0.65828012       0.63587209       0.00063495       0.00153293      -0.00051547
C       -4.22735368      -2.29480133       0.76384594      -0.00057526      -0.00204237       0.00065727
H       -4.65325870      -0.31604469       1.49332811      -0.00008277       0.00249040       0.00139373
C       -3.31102222      -3.08756259       0.07798628      -0.00184920       0.00199911       0.00214483
H       -5.15076678      -2.72530815       1.14279681      -0.00136802      -0.00077549       0.00197067
H       -3.51217627      -4.14377903      -0.08314976      -0.00019489      -0.00163476       0.00068610
H       -1.42442574      -3.15993630      -0.94083598       0.00261126      -0.00201011      -0.00227507
27
Lattice="50.0 0.0 0.0 0.0 50.0 0.0 0.0 0.0 50.0" Properties=species:S:1:pos:R:3:forces:R:3 energy=-17660.600156058248 dihedrals="_JSON [55.0, 180.0, 191.0]" pbc="F F F"
C        1.44771827       2.16615324       0.13371530       0.00002155      -0.00171325       0.00023500
C        0.62705138       1.46815226      -0.71181508      -1.68753336      -1.30257442      -0.54465251
C        2.49533466       2.88947355      -0.45393778       0.00299107       0.00016849      -0.00171104
H        1.27521036       2.14995872       1.20577083       0.00192829      -0.00202851      -0.00125849
C        0.82606637       1.49552969      -2.11235458       0.58699052       0.53068753       0.59021803
O       -0.51163241       0.72066386      -0.30881962       1.57602040       2.33344268      -0.31937880
N       -0.02094033       0.77366955      -2.91506003       0.01463542       0.61664110      -1.35880487
N        1.82311798       2.17804489      -2.66237756      -0.00177423       0.00026956       0.00186124
H       -0.92562308       0.56466420      -2.52216176      -0.09520285       0.75700930      -0.50140307
H       -0.03271555       1.10337669      -3.87214234       0.00100945      -0.00262089       0.00553082
C        2.63421958       2.85265962      -1.83258095      -0.00365477      -0.00270219       0.00099344
H        3.43972320       3.40405552      -2.31472960      -0.00639067      -0.00181310      -0.00087967
H        3.18520147       3.46632506       0.15352309       0.00142469      -0.00447800      -0.00004275
C       -0.54126455      -0.58371951      -0.76748102      -0.57240438      -2.84289483       2.44565139
C       -1.83981462      -1.18067408      -0.21462771       0.02810641       0.15115735      -0.20195538
H        0.29985418      -1.14096109      -0.31888137       0.00772998      -0.00330345       0.00194832
H       -0.46328890      -0.78659814      -1.82490641       0.00007105      -0.00461484       0.00087648
C       -2.82338695      -0.36966739       0.35433818      -0.00186778      -0.00116882       0.00059886
C       -2.07631625      -2.55056945      -0.29513336       0.15136324      -0.22406023      -0.12281159
C       -4.01052988      -0.92304238       0.82980407      -0.00150204       0.00252456       0.00110521
H       -2.65305231       0.69864553       0.43272560       0.00046377       0.00161924      -0.00114047
C       -4.23514940      -2.29279733       0.74401817      -0.00065454      -0.00155853       0.00058855
H       -4.76373165      -0.27505399       1.27178175      -0.00028800       0.00300480       0.00029001
C       -3.25869932      -3.10829762       0.17818452      -0.00211605       0.00241335       0.00186823
H       -5.16152653      -2.72284296       1.11621309      -0.00127148      -0.00009601       0.00228701
H       -3.41540475      -4.18172024       0.10562880      -0.00063354      -0.00107441       0.00136638
H       -1.31861499      -3.19953205      -0.73409172       0.00253786      -0.00223648      -0.00138033
27
Lattice="50.0 0.0 0.0 0.0 50.0 0.0 0.0 0.0 50.0" Properties=species:S:1:pos:R:3:forces:R:3 energy=-17660.598608464872 dihedrals="_JSON [55.0, 180.0, 197.0]" pbc="F F F"
C        1.44696777       2.16755218       0.13336228       0.00027590      -0.00231347       0.00015627
C        0.62705138       1.46815226      -0.71181508      -1.69431471      -1.29432888      -0.55068226
C        2.49492698       2.89019161      -0.45456947       0.00344411       0.00029760      -0.00139441
H        1.27357675       2.15316046       1.20529716       0.00219777      -0.00415626      -0.00146974
C        0.82606637       1.49552969      -2.11235458       0.59370693       0.52577623       0.58941027
O       -0.51163241       0.72066386      -0.30881962       1.55367271       2.34341424      -0.29156790
N       -0.02094033       0.77366955      -2.91506003       0.01158270       0.61890330      -1.36203457
N        1.82355844       2.17717797      -2.66266162      -0.00222056       0.00061790       0.00240777
H       -0.92562308       0.56466420      -2.52216176      -0.09393838       0.75734133      -0.50411273
H       -0.03277372       1.10348866      -3.87212392       0.00129452      -0.00375685       0.00582302
C        2.63475792       2.85190102      -1.83307253      -0.00410929      -0.00241990       0.00116742
H        3.44109668       3.40207147      -2.31526308      -0.00761704      -0.00087393      -0.00059681
H        3.18443538       3.46779419       0.15257912       0.00156423      -0.00489709       0.00078744
C       -0.54126455      -0.58371951      -0.76748102      -0.55959973      -2.86107239       2.45993943
C       -1.83981462      -1.18067408      -0.21462771       0.05773323       0.13515732      -0.28013779
H        0.29986261      -1.14171252      -0.32017364       0.00892241      -0.00308571       0.00151128
H       -0.46394357      -0.78547143      -1.82517360      -0.00070694      -0.00524976       0.00066704
C       -2.87955514      -0.35923038       0.22453078      -0.00188562      -0.00130424       0.00107069
C       -2.02335448      -2.56061936      -0.18158758       0.13155850      -0.20239327      -0.07998758
C       -4.07225855      -0.91243188       0.68535886      -0.00141636       0.00235030       0.00161589
H       -2.74705732       0.71770262       0.21616632       0.00054599       0.00187530      -0.00075128
C       -4.24558804      -2.29235107       0.71215466      -0.00038607      -0.00169126       0.00159554
H       -4.87044015      -0.25735975       1.02638439       0.00011256       0.00315658       0.00129791
C       -3.21236142      -3.11775848       0.27654116      -0.00227865       0.00249465       0.00206797
H       -5.17674037      -2.72246528       1.07212843      -0.00127517      -0.00034798       0.00336066
H       -3.32954623      -4.19848537       0.29561808       0.00002275      -0.00128924       0.00160206
H       -1.21995652      -3.21602137      -0.51689857       0.00311421      -0.00220453      -0.00174557
27
Lattice="50.0 0.0 0.0 0.0 50.0 0.0 0.0 0.0 50.0" Properties=species:S:1:pos:R:3:forces:R:3 energy=-17660.596629875443 dihedrals="_JSON [55.0, 180.0, 203.0]" pbc="F F F"
C        1.44698806       2.16761167       0.13329800       0.00036999      -0.00224012      -0.00000099
C        0.62705138       1.46815226      -0.71181508      -1.69988088      -1.29309784      -0.55609348
C        2.49496761       2.89016848      -0.45472210       0.00338907       0.00026040      -0.00123128
H        1.27342242       2.15336400       1.20519994       0.00220772      -0.00409939      -0.00150498
C        0.82606637       1.49552969      -2.11235458       0.59780515       0.52723691       0.59066071
O       -0.51163241       0.72066386      -0.30881962       1.52246318       2.35866705      -0.26581757
N       -0.02094033       0.77366955      -2.91506003       0.00993943       0.62172325      -1.36603507
N        1.82354797       2.17709835      -2.66278113      -0.00234381       0.00049525       0.00231141
H       -0.92562308       0.56466420      -2.52216176      -0.09168194       0.75654412      -0.50684553
H       -0.03275291       1.10343967      -3.87214707       0.00132501      -0.00382050       0.00579558
C        2.63478934       2.85183417      -1.83322442      -0.00399865      -0.00240386       0.00100725
H        3.44111089       3.40200659      -2.31546047      -0.00771317      -0.00103199      -0.00045354
H        3.18449096       3.46782181       0.15236682       0.00160220      -0.00488290       0.00082964
C       -0.54126455      -0.58371951      -0.76748102      -0.55484476      -2.88184463       2.45367058
C       -1.83981462      -1.18067408      -0.21462771       0.11952608       0.10525154      -0.31244192
H        0.29964056      -1.14230115      -0.32079859       0.00889840      -0.00309601       0.00138190
H       -0.46372783      -0.78452084      -1.82535266      -0.00087068      -0.00526775       0.00057103
C       -2.92476770      -0.36288925       0.10567304      -0.00192330      -0.00110205       0.00080608
C       -1.97492741      -2.55855936      -0.06561702       0.09877030      -0.17321115      -0.05192252
C       -4.11719859      -0.91809153       0.56374069      -0.00168479       0.00251548       0.00057011
H       -2.82625041       0.71408281       0.01137592       0.00105469       0.00192066      -0.00181922
C       -4.24393862      -2.29654630       0.70495199      -0.00060010      -0.00124749       0.00115923
H       -4.95164355      -0.26693414       0.81304834      -0.00047635       0.00338002       0.00002063
C       -3.16491269      -3.11759622       0.38895591      -0.00256986       0.00268567       0.00175050
H       -5.17500963      -2.72842668       1.06303172      -0.00158154       0.00000733       0.00292834
H       -3.24636993      -4.19597488       0.50096779      -0.00031528      -0.00096374       0.00186175
H       -1.13398094      -3.20864967      -0.30449145       0.00313389      -0.00237827      -0.00115863
27
Lattice="50.0 0.0 0.0 0.0 50.0 0.0 0.0 0.0 50.0" Properties=species:S:1:pos:R:3:forces:R:3 energy=-17660.593262552982 dihedrals="_JSON [55.0, 180.0, 209.0]" pbc="F F F"
C        1.44935494       2.16467754       0.13344999       0.00024888      -0.00186457      -0.00023571
C        0.62705138       1.46815226      -0.71181508      -1.70043504      -1.29742810      -0.56086833
C        2.49918253       2.88463662      -0.45447987       0.00286813       0.00093500      -0.00124010
H        1.27653946       2.14966121       1.20546061       0.00172020      -0.00397958      -0.00169140
C        0.82606637       1.49552969      -2.11235458       0.60825294       0.52153231       0.59257033
O       -0.51163241       0.72066386      -0.30881962       1.48490372       2.38059988      -0.24117139
N       -0.02094033       0.77366955      -2.91506003       0.00457479       0.62917060      -1.37033576
N        1.82502773       2.17495146      -2.66278296      -0.00274987       0.00069497       0.00231580
H       -0.92562308       0.56466420      -2.52216176      -0.08903333       0.75624770      -0.51050680
H       -0.03264959       1.10316047      -3.87226030       0.00146877      -0.00413727       0.00600902
C        2.63838744       2.84694256      -1.83306187      -0.00457086      -0.00174934       0.00092400
H        3.44643582       3.39474710      -2.31513663      -0.00884937      -0.00018759      -0.00052826
H        3.19103989       3.45928760       0.15280612       0.00091052      -0.00382446       0.00084502
C       -0.54126455      -0.58371951      -0.76748102      -0.55238176      -2.90310111       2.44819903
C       -1.83981462      -1.18067408      -0.21462771       0.18638120       0.06890272      -0.34092975
H        0.29970396      -1.14267211      -0.32169098       0.00929325      -0.00313234       0.00130846
H       -0.46405958      -0.78366866      -1.82551538      -0.00100540      -0.00554325       0.00044109
C       -2.96535345      -0.37935785      -0.01568063      -0.00189553      -0.00086540       0.00130007
C       -1.93156560      -2.54441203       0.05150771       0.06241453      -0.14010259      -0.03527571
C       -4.15810980      -0.93771695       0.43638413      -0.00148413       0.00266301       0.00087057
H       -2.89784414       0.68937358      -0.19733799       0.00140346       0.00211220      -0.00167210
C       -4.24319007      -2.30332169       0.69231091      -0.00045502      -0.00084532       0.00183446
H       -5.02563943      -0.30058140       0.59085684      -0.00028505       0.00380387       0.00066061
C       -3.12298049      -3.10685451       0.49964570      -0.00285127       0.00290720       0.00179576
H       -5.17506519      -2.73802920       1.04483696      -0.00149962       0.00043440       0.00402793
H       -3.17316115      -4.17351356       0.70414277      -0.00027493      -0.00072748       0.00236483
H       -1.05755766      -3.17867466      -0.09020362       0.00333079      -0.00251547      -0.00101167
27
Lattice="50.0 0.0 0.0 0.0 50.0 0.0 0.0 0.0 50.0" Properties=species:S:1:pos:R:3:forces:R:3 energy=-17660.588362746974 dihedrals="_JSON [55.0, 180.0, 215.0]" pbc="F F F"
C        1.44970258       2.16440483       0.13328265       0.00189549      -0.00056189      -0.00072745
C        0.62705138       1.46815226      -0.71181508      -1.70534157      -1.29865362      -0.56513349
C        2.49966676       2.88410807      -0.45475227       0.00080311      -0.00058627       0.00049742
H        1.27708011       2.14955129       1.20525550       0.00060978      -0.00443517       0.00058704
C        0.82606637       1.49552969      -2.11235458       0.61117339       0.52160508       0.59785041
O       -0.51163241       0.72066386      -0.30881962       1.45413068       2.40016919      -0.22066343
N       -0.02094033       0.77366955      -2.91506003       0.00121175       0.63142932      -1.37198003
N        1.82501705       2.17476373      -2.66283672      -0.00265970       0.00000071      -0.00271060
H       -0.92562308       0.56466420      -2.52216176      -0.08438437       0.75512630      -0.51278661
H       -0.03287935       1.10364192      -3.87196216       0.00179611      -0.00277583      -0.00052473
C        2.63865706       2.84649151      -1.83325689      -0.00358298      -0.00069251      -0.00038861
H        3.44667575       3.39413631      -2.31545952      -0.00731276       0.00076043      -0.00107306
H        3.19176332       3.45841788       0.15243763       0.00274452      -0.00197313       0.00267915
C       -0.54126455      -0.58371951      -0.76748102      -0.54900887      -2.92821404       2.43046240
C       -1.83981462      -1.18067408      -0.21462771       0.25301198       0.03748388      -0.34082490
H        0.29982279      -1.14306532      -0.32210288       0.00353548       0.00064899      -0.00182521
H       -0.46400812      -0.78301134      -1.82572082      -0.00116889      -0.00458370       0.00478992
C       -2.99893991      -0.40714513      -0.13016260      -0.00016130       0.00141179       0.00027058
C       -1.89374414      -2.51833236       0.16850336       0.02845535      -0.11617833      -0.02759262
C       -4.18962395      -0.96834870       0.32232342      -0.00103422       0.00061770       0.00109336
H       -2.95983325       0.64503261      -0.39952948       0.00118214      -0.00020086      -0.00105890
C       -4.23788575      -2.30978012       0.69324905      -0.00254771       0.00238855       0.00176956
H       -5.08442209      -0.35394358       0.38689961      -0.00064908       0.00394321       0.00044186
C       -3.08412062      -3.08421321       0.61693726       0.00019150      -0.00032803       0.00147876
H       -5.16854574      -2.74719364       1.04568860      -0.00120400       0.00081501       0.00386730
H       -3.10708624      -4.13008995       0.91336381      -0.00019008       0.00182954       0.00192069
H       -0.99266516      -3.12791278       0.11854412      -0.00149575       0.00095367      -0.00041882
27
Lattice="50.0 0.0 0.0 0.0 50.0 0.0 0.0 0.0 50.0" Properties=species:S:1:pos:R:3:forces:R:3 energy=-17660.58196531551 dihedrals="_JSON [55.0, 180.0, 221.0]" pbc="F F F"
C        1.45001779       2.16426353       0.13311352       0.00183726      -0.00054389      -0.00073077
C        0.62705138       1.46815226      -0.71181508      -1.70817700      -1.29967141      -0.56759248
C        2.50007385       2.88374706      -0.45505198       0.00090320      -0.00041722       0.00050180
H        1.27746380       2.14954657       1.20510193       0.00051152      -0.00443756       0.00044318
C        0.82606637       1.49552969      -2.11235458       0.61581281       0.52266920       0.60037891
O       -0.51163241       0.72066386      -0.30881962       1.42272235       2.41827240      -0.20238632
N       -0.02094033       0.77366955      -2.91506003      -0.00173985       0.63511359      -1.37921043
N        1.82504758       2.17454834      -2.66303421      -0.00265357       0.00000804      -0.00275494
H       -0.92562308       0.56466420      -2.52216176      -0.07844895       0.75434050      -0.51563519
H       -0.03291956       1.10394087      -3.87187466       0.00187796      -0.00293457      -0.00057375
C        2.63894165       2.84612624      -1.83355815      -0.00376517      -0.00076912      -0.00037899
H        3.44703285       3.39359974      -2.31585014      -0.00747572       0.00072735      -0.00102058
H        3.19238332       3.45789327       0.15205687       0.00271788      -0.00184249       0.00277027
C       -0.54126455      -0.58371951      -0.76748102      -0.55287075      -2.94998440       2.40319149
C       -1.83981462      -1.18067408      -0.21462771       0.32066160       0.01455466      -0.32077613
H        0.29967662      -1.14326162      -0.32234192       0.00360130       0.00074394      -0.00191676
H       -0.46375334      -0.78231591      -1.82576660      -0.00127139      -0.00452972       0.00485519
C       -3.02581842      -0.44440500      -0.23775438      -0.00010416       0.00149428       0.00006137
C       -1.86187741      -2.48060610       0.28408812      -0.00759786      -0.09382520      -0.02674940
C       -4.21321579      -1.00668980       0.22057004      -0.00117680       0.00081781       0.00081196
H       -3.01192924       0.58260923      -0.59475184       0.00155984      -0.00017050      -0.00122674
C       -4.23014888      -2.31248032       0.70565564      -0.00270224       0.00247882       0.00136668
H       -5.12988693      -0.42224521       0.20066611      -0.00083421       0.00404765      -0.00014480
C       -3.04968820      -3.04829333       0.73850349       0.00010211      -0.00011768       0.00154183
H       -5.15854272      -2.75127108       1.06234578      -0.00138340       0.00121529       0.00381515
H       -3.04973019      -4.06444966       1.12538100      -0.00041553       0.00200328       0.00185261
H       -0.93940247      -3.05788412       0.31987197      -0.00169122       0.00075696      -0.00049320
27
Lattice="50.0 0.0 0.0 0.0 50.0 0.0 0.0 0.0 50.0" Properties=species:S:1:pos:R:3:forces:R:3 energy=-17660.57435098302 dihedrals="_JSON [55.0, 180.0, 227.0]" pbc="F F F"
C        1.44975347       2.16485957       0.13289633       0.00185533      -0.00058105      -0.00072344
C        0.62705138       1.46815226      -0.71181508      -1.71146398      -1.30020797      -0.56852516
C        2.49945571       2.88475263      -0.45541616       0.00109350      -0.00042861       0.00045065
H        1.27705562       2.15051744       1.20486919       0.00048033      -0.00453997       0.00034836
C        0.82606637       1.49552969      -2.11235458       0.61879563       0.52558407       0.60351504
O       -0.51163241       0.72066386      -0.30881962       1.39254550       2.43251130      -0.18663386
N       -0.02094033       0.77366955      -2.91506003      -0.00371947       0.63779656      -1.38773490
N        1.82471628       2.17485768      -2.66323714      -0.00259982      -0.00008010      -0.00279811
H       -0.92562308       0.56466420      -2.52216176      -0.07119784       0.75426876      -0.51769825
H       -0.03301541       1.10445745      -3.87171511       0.00201008      -0.00316094      -0.00063087
C        2.63835884       2.84695294      -1.83389993      -0.00377095      -0.00098130      -0.00039944
H        3.44612121       3.39482502      -2.31630017      -0.00743899       0.00045997      -0.00111171
H        3.19139989       3.45947667       0.15157128       0.00288684      -0.00194178       0.00277260
C       -0.54126455      -0.58371951      -0.76748102      -0.55746368      -2.97296531       2.36961095
C       -1.83981462      -1.18067408      -0.21462771       0.38169752       0.00347725      -0.28879235
H        0.29959418      -1.14334782      -0.32253929       0.00371168       0.00084333      -0.00201312
H       -0.46363928      -0.78168128      -1.82577828      -0.00136444      -0.00446918       0.00491816
C       -3.04693768      -0.49041077      -0.34006658       0.00006241       0.00175267       0.00004633
C       -1.83631454      -2.43164657       0.39699560      -0.03890523      -0.08018383      -0.03053440
C       -4.23103498      -1.05160840       0.12685541      -0.00127136       0.00119170       0.00073707
H       -3.05424227       0.50257546      -0.78441522       0.00220736       0.00005637      -0.00097640
C       -4.22245085      -2.31062568       0.72406381      -0.00285542       0.00266691       0.00083019
H       -5.16502947      -0.50416828       0.02612148      -0.00087362       0.00445934      -0.00027438
C       -3.02122116      -2.99904345       0.86049636      -0.00009241       0.00011191       0.00136914
H       -5.14845084      -2.74922803       1.08716499      -0.00164457       0.00163582       0.00341395
H       -3.00295836      -3.97711981       1.33514340      -0.00081943       0.00217777       0.00140857
H       -0.89735417      -2.97003885       0.51322936      -0.00186499       0.00054631      -0.00057461
27
Lattice="50.0 0.0 0.0 0.0 50.0 0.0 0.0 0.0 50.0" Properties=species:S:1:pos:R:3:forces:R:3 energy=-17660.565645585277 dihedrals="_JSON [55.0, 180.0, 233.0]" pbc="F F F"
C        1.44919942       2.16584380       0.13264138       0.00198556      -0.00062303      -0.00076430
C        0.62705138       1.46815226      -0.71181508      -1.71439237      -1.30077524      -0.56787004
C        2.49835158       2.88642292      -0.45583322       0.00126702      -0.00056863       0.00041078
H        1.27625487       2.15203403       1.20458427       0.00049093      -0.00473328       0.00028322
C        0.82606637       1.49552969      -2.11235458       0.62061764       0.52896625       0.60649792
O       -0.51163241       0.72066386      -0.30881962       1.36883878       2.44299752      -0.17187753
N       -0.02094033       0.77366955      -2.91506003      -0.00483458       0.63946097      -1.39672126
N        1.82423678       2.17538065      -2.66344501      -0.00258894      -0.00021816      -0.00284262
H       -0.92562308       0.56466420      -2.52216176      -0.06300861       0.75564763      -0.51885900
H       -0.03308359       1.10501683      -3.87154133       0.00210482      -0.00330473      -0.00063642
C        2.63740026       2.84830601      -1.83427663      -0.00370859      -0.00121573      -0.00039570
H        3.44468362       3.39678647      -2.31680024      -0.00741166       0.00009361      -0.00121108
H        3.18964495       3.46209066       0.15100752       0.00319660      -0.00212171       0.00279117
C       -0.54126455      -0.58371951      -0.76748102      -0.56351365      -2.99659060       2.33212752
C       -1.83981462      -1.18067408      -0.21462771       0.42173995       0.00354466      -0.25724870
H        0.29958312      -1.14336104      -0.32274237       0.00382306       0.00095779      -0.00206445
H       -0.46381515      -0.78115836      -1.82576265      -0.00146534      -0.00434253       0.00497680
C       -3.06305439      -0.54558217      -0.43798440       0.00007561       0.00192688      -0.00018851
C       -1.81733561      -2.37199019       0.50598878      -0.05509905      -0.07250531      -0.02973655
C       -4.24420499      -1.10349033       0.03948447      -0.00134130       0.00125361       0.00042790
H       -3.08845919       0.40367516      -0.96972065       0.00236952       0.00017978      -0.00106966
C       -4.21580346      -2.30444051       0.74626838      -0.00303985       0.00268220       0.00024163
H       -5.19117927      -0.59989665      -0.13866278      -0.00096943       0.00444852      -0.00098383
C       -2.99927161      -2.93683057       0.98091418      -0.00023604       0.00021526       0.00125096
H       -5.13952177      -2.74115872       1.11737611      -0.00191843       0.00188298       0.00302406
H       -2.96689925      -3.86848511       1.54056375      -0.00102434       0.00234895       0.00111116
H       -0.86628312      -2.86509581       0.69839176      -0.00195728       0.00039231      -0.00067348
27
Lattice="50.0 0.0 0.0 0.0 50.0 0.0 0.0 0.0 50.0" Properties=species:S:1:pos:R:3:forces:R:3 energy=-17660.557354022698 dihedrals="_JSON [55.0, 180.0, 239.0]" pbc="F F F"
C        1.44879125       2.16663820       0.13240242       0.00198756      -0.00070345      -0.00081046
C        0.62705138       1.46815226      -0.71181508      -1.71574657      -1.30224555      -0.56579655
C        2.49748497       2.88778200      -0.45622030       0.00149027      -0.00058176       0.00051704
H        1.27567987       2.15326763       1.20432642       0.00050988      -0.00485345       0.00027004
C        0.82606637       1.49552969      -2.11235458       0.62155359       0.53162058       0.60936397
O       -0.51163241       0.72066386      -0.30881962       1.35070574       2.45110349      -0.15789002
N       -0.02094033       0.77366955      -2.91506003      -0.00558248       0.64066665      -1.40598896
N        1.82381785       2.17582088      -2.66363790      -0.00253247      -0.00029918      -0.00282971
H       -0.92562308       0.56466420      -2.52216176      -0.05429708       0.75896192      -0.51855290
H       -0.03317322       1.10566971      -3.87133555       0.00224141      -0.00354532      -0.00070798
C        2.63661853       2.84941726      -1.83462675      -0.00363681      -0.00140208      -0.00051539
H        3.44350227       3.39838657      -2.31727220      -0.00737219      -0.00016569      -0.00129069
H        3.18827049       3.46420697       0.15049041       0.00336605      -0.00228269       0.00276900
C       -0.54126455      -0.58371951      -0.76748102      -0.56930287      -3.02073674       2.29470684
C       -1.83981462      -1.18067408      -0.21462771       0.44932518       0.01258338      -0.23302569
H        0.29971636      -1.14325863      -0.32301953       0.00390687       0.00106863      -0.00211644
H       -0.46444782      -0.78081059      -1.82572813      -0.00156605      -0.00417104       0.00502674
C       -3.07383242      -0.60967180      -0.53210818       0.00013121       0.00198082      -0.00039725
C       -1.80514856      -2.30229057       0.60987349      -0.06672876      -0.07112852      -0.02450036
C       -4.25305863      -1.16230528      -0.04442008      -0.00142443       0.00140449       0.00025902
H       -3.11258587       0.28589321      -1.14998451       0.00281911       0.00036268      -0.00093275
C       -4.21139135      -2.29444754       0.76771794      -0.00309734       0.00268788      -0.00014710
H       -5.20857401      -0.70949181      -0.29737019      -0.00106645       0.00453047      -0.00130052
C       -2.98491353      -2.86253839       1.09598912      -0.00036254       0.00038783       0.00111894
H       -5.13345982      -2.72807093       1.14648572      -0.00209259       0.00210921       0.00279461
H       -2.94362297      -3.74019705       1.73647743      -0.00116695       0.00243606       0.00075405
H       -0.84642146      -2.74428107       0.87427214      -0.00206126       0.00021138      -0.00077748
27
Lattice="50.0 0.0 0.0 0.0 50.0 0.0 0.0 0.0 50.0" Properties=species:S:1:pos:R:3:forces:R:3 energy=-17660.549805643263 dihedrals="_JSON [55.0, 180.0, 245.0]" pbc="F F F"
C        1.44866885       2.16702816       0.13221512       0.00198063      -0.00074181      -0.00084477
C        0.62705138       1.46815226      -0.71181508      -1.71541322      -1.30462817      -0.56255048
C        2.49714434       2.88843465      -0.45650755       0.00154817      -0.00058905       0.00054665
H        1.27549918       2.15391590       1.20413726       0.00058436      -0.00482816       0.00023569
C        0.82606637       1.49552969      -2.11235458       0.62184474       0.53263144       0.61117171
O       -0.51163241       0.72066386      -0.30881962       1.33562102       2.45725674      -0.14525157
N       -0.02094033       0.77366955      -2.91506003      -0.00539187       0.64124374      -1.41384652
N        1.82359435       2.17601116      -2.66378534      -0.00247710      -0.00029064      -0.00275507
H       -0.92562308       0.56466420      -2.52216176      -0.04673580       0.76443087      -0.51646604
H       -0.03311012       1.10606562      -3.87121321       0.00215510      -0.00339412      -0.00068934
C        2.63627964       2.84992132      -1.83489019      -0.00357720      -0.00143004      -0.00053744
H        3.44297219       3.39908321      -2.31763861      -0.00729405      -0.00021194      -0.00132475
H        3.18771617       3.46521453       0.15012016       0.00339336      -0.00231812       0.00270035
C       -0.54126455      -0.58371951      -0.76748102      -0.57446957      -3.04472772       2.26095256
C       -1.83981462      -1.18067408      -0.21462771       0.46211592       0.02139934      -0.22117956
H        0.30002480      -1.14300721      -0.32337408       0.00387915       0.00115687      -0.00208679
H       -0.46558278      -0.78071809      -1.82567208      -0.00162670      -0.00386989       0.00494220
C       -3.07905951      -0.68350348      -0.62275334       0.00008189       0.00188680      -0.00061754
C       -1.79988691      -2.22331134       0.70751155      -0.06720174      -0.06598266      -0.01170012
C       -4.25742109      -1.22987772      -0.12612397      -0.00148746       0.00134708       0.00002442
H       -3.12557499       0.14838724      -1.32405497       0.00282393       0.00040241      -0.00085163
C       -4.20916292      -2.28263213       0.78623517      -0.00311632       0.00243980      -0.00060707
H       -5.21697291      -0.83540026      -0.45111314      -0.00118313       0.00420582      -0.00191456
C       -2.97815703      -2.77755515       1.20395551      -0.00043258       0.00030650       0.00090988
H       -5.13023027      -2.71229553       1.17189586      -0.00223118       0.00200747       0.00220193
H       -2.93260654      -3.59378086       1.92081577      -0.00130852       0.00228652       0.00040233
H       -0.83772621      -2.60764344       1.04042735      -0.00208186       0.00001092      -0.00086448
27
Lattice="50.0 0.0 0.0 0.0 50.0 0.0 0.0 0.0 50.0" Properties=species:S:1:pos:R:3:forces:R:3 energy=-17660.544138209527 dihedrals="_JSON [55.0, 180.0, 251.0]" pbc="F F F"
C        1.44808395       2.16795952       0.13202251       0.00202001      -0.00081606      -0.00087044
C        0.62705138       1.46815226      -0.71181508      -1.71507075      -1.30584533      -0.55828995
C        2.49604834       2.89005693      -0.45678971       0.00173264      -0.00067701       0.00040395
H        1.27465729       2.15529675       1.20391495       0.00075131      -0.00490555       0.00014740
C        0.82606637       1.49552969      -2.11235458       0.62062916       0.53423684       0.61284402
O       -0.51163241       0.72066386      -0.30881962       1.32458435       2.46027712      -0.13342844
N       -0.02094033       0.77366955      -2.91506003      -0.00391394       0.64066117      -1.42168267
N        1.82315455       2.17655214      -2.66390432      -0.00242931      -0.00034439      -0.00259491
H       -0.92562308       0.56466420      -2.52216176      -0.04166554       0.77134481      -0.51166405
H       -0.03314033       1.10663967      -3.87103317       0.00214892      -0.00343019      -0.00048488
C        2.63535037       2.85124070      -1.83513171      -0.00349580      -0.00162314      -0.00042562
H        3.44161800       3.40095087      -2.31797256      -0.00725277      -0.00043071      -0.00141423
H        3.18596345       3.46774349       0.14973455       0.00357393      -0.00259098       0.00258685
C       -0.54126455      -0.58371951      -0.76748102      -0.57791898      -3.07014457       2.23038600
C       -1.83981462      -1.18067408      -0.21462771       0.46285307       0.03444821      -0.22240272
H        0.30045919      -1.14258750      -0.32371676       0.00415312       0.00105763      -0.00188569
H       -0.46699788      -0.78086881      -1.82559895      -0.00167300      -0.00362817       0.00480633
C       -3.07821431      -0.76520471      -0.70743198      -0.00009354       0.00166970      -0.00081931
C       -1.80160830      -2.13591783       0.79783323      -0.05978736      -0.06132239       0.00692432
C       -4.25693297      -1.30356637      -0.20261759      -0.00154326       0.00125281      -0.00017869
H       -3.12616248      -0.00632247      -1.48744265       0.00282015       0.00052429      -0.00076649
C       -4.20914421      -2.26739881       0.80306593      -0.00307153       0.00214307      -0.00090222
H       -5.21566713      -0.97326876      -0.59458806      -0.00125309       0.00394698      -0.00231571
C       -2.97934383      -2.68226295       1.30371298      -0.00059481       0.00029591       0.00076513
H       -5.12992544      -2.69177406       1.19522058      -0.00232605       0.00199818       0.00190974
H       -2.93480303      -3.43044738       2.09135934      -0.00131377       0.00213774       0.00020066
H       -0.84046500      -2.45763323       1.19400766      -0.00186318      -0.00023598      -0.00084839
27
Lattice="50.0 0.0 0.0 0.0 50.0 0.0 0.0 0.0 50.0" Properties=species:S:1:pos:R:3:forces:R:3 energy=-17660.54108185405 dihedrals="_JSON [55.0, 180.0, 257.0]" pbc="F F F"
C        1.44780930       2.16848462       0.13185939       0.00204838      -0.00087463      -0.00085362
C        0.62705138       1.46815226      -0.71181508      -1.71279813      -1.30706889      -0.55355392
C        2.49546221       2.89100613      -0.45701742       0.00175952      -0.00077579       0.00055525
H        1.27430008       2.15609267       1.20374290       0.00080255      -0.00489565       0.00027438
C        0.82606637       1.49552969      -2.11235458       0.61845304       0.53405173       0.61366173
O       -0.51163241       0.72066386      -0.30881962       1.31722605       2.46292925      -0.12333978
N       -0.02094033       0.77366955      -2.91506003      -0.00231010       0.63947698      -1.42727352
N        1.82284959       2.17690586      -2.66399706      -0.00233549      -0.00033948      -0.00264162
H       -0.92562308       0.56466420      -2.52216176      -0.03913543       0.77902589      -0.50541119
H       -0.03318205       1.10717666      -3.87085094       0.00208011      -0.00325894      -0.00066565
C        2.63478469       2.85205005      -1.83532879      -0.00334189      -0.00160938      -0.00056902
H        3.44074660       3.40211099      -2.31827255      -0.00697418      -0.00046020      -0.00144036
H        3.18503218       3.46918851       0.14943053       0.00364187      -0.00262438       0.00259329
C       -0.54126455      -0.58371951      -0.76748102      -0.57986272      -3.09160896       2.21060242
C       -1.83981462      -1.18067408      -0.21462771       0.45809708       0.03951366      -0.24424193
H        0.30111542      -1.14194275      -0.32406248       0.00382430       0.00127937      -0.00196289
H       -0.46877622      -0.78140278      -1.82550690      -0.00165665      -0.00335596       0.00483217
C       -3.07063525      -0.85773120      -0.78843788      -0.00000816       0.00138204      -0.00112658
C       -1.81029389      -2.04106753       0.87984894      -0.05015004      -0.05140015       0.03454387
C       -4.25068469      -1.39008224      -0.27971354      -0.00151357       0.00100596      -0.00037432
H       -3.11260787      -0.18009851      -1.64055663       0.00283548       0.00036161      -0.00069944
C       -4.21073205      -2.25636939       0.81110961      -0.00310930       0.00195550      -0.00125834
H       -5.20330425      -1.13261158      -0.73586693      -0.00129894       0.00330409      -0.00285731
C       -2.98834246      -2.58091459       1.39110228      -0.00048599       0.00025594       0.00070033
H       -5.13174658      -2.67708440       1.20665640      -0.00239661       0.00190958       0.00159171
H       -2.95057590      -3.25488726       2.24343078      -0.00135075       0.00217420      -0.00011251
H       -0.85495542      -2.29252854       1.33636227      -0.00204044      -0.00035337      -0.00097317
27
Lattice="50.0 0.0 0.0 0.0 50.0 0.0 0.0 0.0 50.0" Properties=species:S:1:pos:R:3:forces:R:3 energy=-17660.540683397507 dihedrals="_JSON [55.0, 180.0, 263.0]" pbc="F F F"
C        1.44796264       2.16837738       0.13180037       0.00198398      -0.00084394      -0.00081688
C        0.62705138       1.46815226      -0.71181508      -1.70879110      -1.30888788      -0.54847537
C        2.49566820       2.89086473      -0.45704988       0.00166077      -0.00074392       0.00033248
H        1.27451017       2.15598273       1.20370008       0.00092518      -0.00473535       0.00023155
C        0.82606637       1.49552969      -2.11235458       0.61682138       0.53200636       0.61381740
O       -0.51163241       0.72066386      -0.30881962       1.31291804       2.46521977      -0.11468125
N       -0.02094033       0.77366955      -2.91506003      -0.00086902       0.63867259      -1.43072044
N        1.82285276       2.17689481      -2.66400833      -0.00227860      -0.00026562      -0.00245950
H       -0.92562308       0.56466420      -2.52216176      -0.04024082       0.78591358      -0.49859671
H       -0.03320483       1.10757119      -3.87071996       0.00191572      -0.00302677      -0.00046033
C        2.63489314       2.85195143      -1.83536275      -0.00335310      -0.00155340      -0.00037213
H        3.44088748       3.40193384      -2.31833743      -0.00693023      -0.00031161      -0.00149615
H        3.18532906       3.46893830       0.14940742       0.00349358      -0.00257072       0.00245678
C       -0.54126455      -0.58371951      -0.76748102      -0.58135949      -3.10873790       2.19851854
C       -1.83981462      -1.18067408      -0.21462771       0.44902408       0.03778834      -0.27558789
H        0.30189297      -1.14107565      -0.32433240       0.00392149       0.00113422      -0.00170625
H       -0.47051510      -0.78227475      -1.82538167      -0.00154262      -0.00317076       0.00463022
C       -3.05603592      -0.95867284      -0.86202091      -0.00023200       0.00112035      -0.00116593
C       -1.82584849      -1.93979964       0.95266010      -0.03761413      -0.03665755       0.06099040
C       -4.23782337      -1.48667330      -0.35171716      -0.00147177       0.00099268      -0.00030869
H       -3.08532581      -0.36812344      -1.77729341       0.00250378       0.00062929      -0.00042901
C       -4.21296698      -2.24846595       0.81439839      -0.00307264       0.00177789      -0.00134231
H       -5.17885800      -1.30852622      -0.86603903      -0.00133888       0.00304328      -0.00297854
C       -3.00448630      -2.47449801       1.46672202      -0.00055017       0.00020397       0.00066878
H       -5.13440783      -2.66657540       1.21172107      -0.00243243       0.00177431       0.00128927
H       -2.97849663      -3.06911183       2.37658957      -0.00134532       0.00181553      -0.00035643
H       -0.88133617      -2.11483738       1.46417812      -0.00174567      -0.00058677      -0.00098160
27
Lattice="50.0 0.0 0.0 0.0 50.0 0.0 0.0 0.0 50.0" Properties=species:S:1:pos:R:3:forces:R:3 energy=-17660.543320104458 dihedrals="_JSON [55.0, 180.0, 269.0]" pbc="F F F"
C        1.44801068       2.16837664       0.13175168       0.00200663      -0.00084897      -0.00079910
C        0.62705138       1.46815226      -0.71181508      -1.70444723      -1.30977826      -0.54306497
C        2.49569189       2.89094156      -0.45705750       0.00163057      -0.00074126       0.00028921
H        1.27460156       2.15600204       1.20366378       0.00100749      -0.00463668       0.00026315
C        0.82606637       1.49552969      -2.11235458       0.61464700       0.52982671       0.61387032
O       -0.51163241       0.72066386      -0.30881962       1.31239579       2.46675439      -0.10782740
N       -0.02094033       0.77366955      -2.91506003       0.00032977       0.63736771      -1.43256432
N        1.82280018       2.17699038      -2.66399246      -0.00229042      -0.00016267      -0.00227031
H       -0.92562308       0.56466420      -2.52216176      -0.04435290       0.79047715      -0.49166267
H       -0.03338522       1.10813796      -3.87052163       0.00182568      -0.00289020      -0.00038407
C        2.63484079       2.85207036      -1.83536721      -0.00333206      -0.00150436      -0.00040867
H        3.44078870       3.40209372      -2.31836830      -0.00689541      -0.00024195      -0.00154492
H        3.18534747       3.46901240       0.14941217       0.00340145      -0.00254785       0.00234978
C       -0.54126455      -0.58371951      -0.76748102      -0.58189615      -3.12010476       2.19460622
C       -1.83981462      -1.18067408      -0.21462771       0.44052256       0.02814838      -0.31818848
H        0.30277015      -1.14004046      -0.32447719       0.00386543       0.00105331      -0.00150748
H       -0.47201615      -0.78344346      -1.82523299      -0.00138222      -0.00307291       0.00453530
C       -3.03397934      -1.06748509      -0.92721815      -0.00033932       0.00081357      -0.00119978
C       -1.84810171      -1.83322368       1.01546897      -0.02713448      -0.01665430       0.09061803
C       -4.21746720      -1.59376161      -0.41772216      -0.00148968       0.00085787      -0.00031233
H       -3.04384935      -0.56783140      -1.89558452       0.00226248       0.00062146      -0.00029567
C       -4.21500167      -2.24519150       0.81314796      -0.00300214       0.00162406      -0.00151011
H       -5.14115959      -1.50082956      -0.98336087      -0.00130224       0.00260127      -0.00321933
C       -3.02739304      -2.36472861       1.52993872      -0.00064063       0.00023878       0.00062627
H       -5.13679258      -2.66224871       1.21077209      -0.00250643       0.00185569       0.00112293
H       -3.01874291      -2.87527852       2.48980837      -0.00133193       0.00168275      -0.00047988
H       -0.91983469      -1.92571850       1.57607423      -0.00155159      -0.00073892      -0.00104172
27
Lattice="50.0 0.0 0.0 0.0 50.0 0.0 0.0 0.0 50.0" Properties=species:S:1:pos:R:3:forces:R:3 energy=-17660.548575238838 dihedrals="_JSON [55.0, 180.0, 275.0]" pbc="F F F"
C        1.44868130       2.16725682       0.13203479       0.00086503      -0.00116012      -0.00098325
C        0.62705138       1.46815226      -0.71181508      -1.69773307      -1.31371471      -0.53700063
C        2.49634736       2.89003346      -0.45653324       0.00223210       0.00016445      -0.00149357
H        1.27566996       2.15365349       1.20406148       0.00166238      -0.00281946      -0.00174532
C        0.82606637       1.49552969      -2.11235458       0.61304784       0.53220057       0.61183238
O       -0.51163241       0.72066386      -0.30881962       1.31426617       2.46795100      -0.10370011
N       -0.02094033       0.77366955      -2.91506003       0.00307011       0.63734706      -1.43532996
N        1.82272103       2.17737719      -2.66388738      -0.00269111      -0.00023493       0.00196007
H       -0.92562308       0.56466420      -2.52216176      -0.05031363       0.79210430      -0.48660448
H       -0.03331396       1.10805635      -3.87067023       0.00146878      -0.00335899       0.00561720
C        2.63485880       2.85218630      -1.83502472      -0.00354449      -0.00229040       0.00091597
H        3.44052672       3.40283338      -2.31789495      -0.00799585      -0.00195630      -0.00128867
H        3.18642682       3.46742241       0.15023805       0.00175294      -0.00346756       0.00006360
C       -0.54126455      -0.58371951      -0.76748102      -0.58840260      -3.12093292       2.19713208
C       -1.83981462      -1.18067408      -0.21462771       0.43248122       0.01693070      -0.36446468
H        0.30359932      -1.13876009      -0.32475062       0.00892971      -0.00300318       0.00251411
H       -0.47330154      -0.78482822      -1.82496471      -0.00079731      -0.00310489       0.00041631
C       -3.00456596      -1.18188896      -0.98193657      -0.00162486      -0.00030525       0.00018228
C       -1.87680972      -1.72250731       1.06758741      -0.01939279       0.00368849       0.11701453
C       -4.18918567      -1.70926036      -0.47471855      -0.00222756       0.00129078      -0.00216179
H       -2.98950346      -0.77384789      -1.99220775       0.00205531       0.00092049      -0.00231319
C       -4.21578426      -2.24707626       0.80903128      -0.00129150       0.00064445       0.00081219
H       -5.08989996      -1.70575920      -1.08340215      -0.00088778       0.00171231      -0.00333551
C       -3.05621733      -2.25345080       1.58066513      -0.00362494       0.00045422      -0.00245432
H       -5.13753917      -2.66482157       1.20599763      -0.00294016       0.00141033       0.00090955
H       -3.06999142      -2.67679702       2.58192816      -0.00164919       0.00086460       0.00147835
H       -0.97060412      -1.72663414       1.67009771       0.00328523      -0.00133505       0.00202686
27
Lattice="50.0 0.0 0.0 0.0 50.0 0.0 0.0 0.0 50.0" Properties=species:S:1:pos:R:3:forces:R:3 energy=-17660.55585282773 dihedrals="_JSON [55.0, 180.0, 281.0]" pbc="F F F"
C        1.44885632       2.16706726       0.13200711       0.00070611      -0.00123024      -0.00070077
C        0.62705138       1.46815226      -0.71181508      -1.69209633      -1.31356026      -0.53187897
C        2.49655051       2.88984112      -0.45648921       0.00243437       0.00033189      -0.00156793
H        1.27600165       2.15334840       1.20406168       0.00169132      -0.00266124      -0.00158192
C        0.82606637       1.49552969      -2.11235458       0.60968401       0.52925613       0.61093847
O       -0.51163241       0.72066386      -0.30881962       1.31840033       2.46865985      -0.10259713
N       -0.02094033       0.77366955      -2.91506003       0.00401973       0.63519019      -1.43213811
N        1.82273224       2.17739922      -2.66383388      -0.00252855      -0.00011226       0.00168579
H       -0.92562308       0.56466420      -2.52216176      -0.05812686       0.79087581      -0.48219987
H       -0.03348514       1.10836704      -3.87054083       0.00119702      -0.00282513       0.00535946
C        2.63493420       2.85211685      -1.83498850      -0.00366042      -0.00227019       0.00088294
H        3.44057411       3.40274524      -2.31790051      -0.00761239      -0.00168058      -0.00124983
H        3.18674537       3.46706151       0.15030457       0.00165219      -0.00336274       0.00013324
C       -0.54126455      -0.58371951      -0.76748102      -0.58624368      -3.12295234       2.20450204
C       -1.83981462      -1.18067408      -0.21462771       0.42513878       0.00695755      -0.40695936
H        0.30442378      -1.13761975      -0.32446967       0.00830586      -0.00283538       0.00242000
H       -0.47367378      -0.78630300      -1.82477800      -0.00062983      -0.00299401       0.00087570
C       -2.96879889      -1.29834797      -1.02453502      -0.00131670      -0.00055402       0.00033432
C       -1.91165800      -1.60886357       1.10844439      -0.01370757       0.02253811       0.13855604
C       -4.15423230      -1.82743450      -0.51956599      -0.00229897       0.00066564      -0.00234698
H       -2.92388642      -0.98183015      -2.06622937       0.00157721       0.00070244      -0.00209984
C       -4.21632739      -2.24929242       0.80507832      -0.00109213       0.00040375       0.00123515
H       -5.02712954      -1.91473181      -1.16162873      -0.00074914       0.00096808      -0.00304589
C       -3.09124562      -2.13964989       1.61978987      -0.00328623       0.00004545      -0.00262014
H       -5.13817036      -2.66730952       1.20155867      -0.00279756       0.00081360       0.00083954
H       -3.13269158      -2.47300547       2.65376037      -0.00147650       0.00054018       0.00132189
H       -1.03260229      -1.52180819       1.74402701       0.00281592      -0.00091028       0.00190218
27
Lattice="50.0 0.0 0.0 0.0 50.0 0.0 0.0 0.0 50.0" Properties=species:S:1:pos:R:3:forces:R:3 energy=-17660.564546551162 dihedrals="_JSON [55.0, 180.0, 287.0]" pbc="F F F"
C        1.44591674       2.17092455       0.13164793       0.00089332      -0.00168281      -0.00055849
C        0.62705138       1.46815226      -0.71181508      -1.69258566      -1.30455004      -0.52667075
C        2.49123395       2.89695476      -0.45702718       0.00315348      -0.00045703      -0.00158723
H        1.27204860       2.15854349       1.20356179       0.00201619      -0.00320362      -0.00148940
C        0.82606637       1.49552969      -2.11235458       0.59986853       0.53632226       0.61104975
O       -0.51163241       0.72066386      -0.30881962       1.32806849       2.46349343      -0.10561774
N       -0.02094033       0.77366955      -2.91506003       0.00830680       0.62823173      -1.43119495
N        1.82080718       2.18010210      -2.66396645      -0.00217011      -0.00047690       0.00182177
H       -0.92562308       0.56466420      -2.52216176      -0.06558168       0.78646505      -0.47739351
H       -0.03412413       1.10957517      -3.87011193       0.00140987      -0.00319986       0.00533020
C        2.63036192       2.85835613      -1.83542241      -0.00303383      -0.00322552       0.00099801
H        3.43378662       3.41199731      -2.31856774      -0.00661656      -0.00302222      -0.00134129
H        3.17842997       3.47806369       0.14945817       0.00259815      -0.00468824       0.00011761
C       -0.54126455      -0.58371951      -0.76748102      -0.58279557      -3.12477687       2.21363681
C       -1.83981462      -1.18067408      -0.21462771       0.41400454       0.00651591      -0.44013075
H        0.30519609      -1.13654077      -0.32419044       0.00840016      -0.00295452       0.00261940
H       -0.47358709      -0.78765951      -1.82459347      -0.00045590      -0.00314914       0.00091576
C       -2.92832655      -1.41299347      -1.05415303      -0.00116016      -0.00110724       0.00047904
C       -1.95226473      -1.49353756       1.13759228      -0.00962509       0.03857965       0.15508850
C       -4.11499827      -1.94192228      -0.55061593      -0.00192402      -0.00061535      -0.00275629
H       -2.85030003      -1.18595552      -2.11697784       0.00179309       0.00001669      -0.00204330
C       -4.21829713      -2.24705298       0.80268631      -0.00088470      -0.00052167       0.00128484
H       -4.95659526      -2.11809077      -1.21583063      -0.00013600      -0.00074898      -0.00334041
C       -3.13274153      -2.02230741       1.64764972      -0.00286249      -0.00060857      -0.00279490
H       -5.14113373      -2.66277924       1.19928372      -0.00223015      -0.00054385       0.00045314
H       -3.20644617      -2.26407888       2.70503702      -0.00119649       0.00015291       0.00118880
H       -1.10502982      -1.31468001       1.79665881       0.00274578      -0.00024519       0.00193536
27
Lattice="50.0 0.0 0.0 0.0 50.0 0.0 0.0 0.0 50.0" Properties=species:S:1:pos:R:3:forces:R:3 energy=-17660.57348060956 dihedrals="_JSON [55.0, 180.0, 293.0]" pbc="F F F"
C        1.44700788       2.16964563       0.13167631       0.00063986      -0.00165861      -0.00047461
C        0.62705138       1.46815226      -0.71181508      -1.68314111      -1.30353498      -0.52002518
C        2.49299392       2.89477363      -0.45688239       0.00305280      -0.00011846      -0.00169988
H        1.27378342       2.15680007       1.20370234       0.00169536      -0.00314905      -0.00151421
C        0.82606637       1.49552969      -2.11235458       0.59806410       0.53140942       0.60972683
O       -0.51163241       0.72066386      -0.30881962       1.34541969       2.46859732      -0.11511564
N       -0.02094033       0.77366955      -2.91506003       0.00723961       0.62708350      -1.42576779
N        1.82135367       2.17939047      -2.66388942      -0.00214866      -0.00026802       0.00194064
H       -0.92562308       0.56466420      -2.52216176      -0.07358894       0.78143048      -0.47528332
H       -0.03443713       1.10983650      -3.87001112       0.00155367      -0.00339046       0.00541284
C        2.63173961       2.85657574      -1.83533226      -0.00349568      -0.00312534       0.00120481
H        3.43575956       3.40937411      -2.31845033      -0.00694434      -0.00261621      -0.00132585
H        3.18116017       3.47460868       0.14971452       0.00221522      -0.00434718       0.00017399
C       -0.54126455      -0.58371951      -0.76748102      -0.60381434      -3.08096459       2.23034142
C       -1.83981462      -1.18067408      -0.21462771       0.43233739      -0.06770542      -0.47976178
H        0.30532022      -1.13598041      -0.32339051       0.00856659      -0.00311354       0.00275385
H       -0.47294662      -0.78910438      -1.82439575      -0.00039193      -0.00329433       0.00091634
C       -2.87223836      -1.55214801      -1.07424824      -0.00129856      -0.00038189       0.00064698
C       -1.99818503      -1.37779282       1.15471173      -0.01707257       0.06223310       0.17247855
C       -4.04945193      -2.10649826      -0.57474454      -0.00268283       0.00067847      -0.00274639
H       -2.75593361      -1.41689216      -2.14906606       0.00135383       0.00111030      -0.00183798
C       -4.19923080      -2.29556660       0.79491913      -0.00179805       0.00137048       0.00175873
H       -4.84648534      -2.39323374      -1.25619644      -0.00092986       0.00153951      -0.00289317
C       -3.16966362      -1.92902455       1.66066949      -0.00302022      -0.00015956      -0.00278641
H       -5.11389207      -2.73131233       1.18896770      -0.00322201       0.00173109       0.00074599
H       -3.27953218      -2.07962833       2.73175995      -0.00142050       0.00096260       0.00122643
H       -1.19446602      -1.08970434       1.82917424       0.00283150      -0.00031862       0.00190481
27
Lattice="50.0 0.0 0.0 0.0 50.0 0.0 0.0 0.0 50.0" Properties=species:S:1:pos:R:3:forces:R:3 energy=-17660.5828507533 dihedrals="_JSON [55.0, 180.0, 299.0]" pbc="F F F"
C        1.45020280       2.16537071       0.13208369       0.00024479      -0.00121222      -0.00029285
C        0.62705138       1.46815226      -0.71181508      -1.67111604      -1.31092448      -0.51600422
C        2.49843632       2.88752226      -0.45611296       0.00227182       0.00061226      -0.00182671
H        1.27841887       2.15068183       1.20432902       0.00147965      -0.00213224      -0.00143848
C        0.82606637       1.49552969      -2.11235458       0.59935421       0.52082079       0.60643540
O       -0.51163241       0.72066386      -0.30881962       1.35042525       2.46993125      -0.12782263
N       -0.02094033       0.77366955      -2.91506003       0.00582240       0.62962922      -1.41502826
N        1.82316681       2.17698771      -2.66358785      -0.00215958       0.00024752       0.00169053
H       -0.92562308       0.56466420      -2.52216176      -0.08029583       0.77713301      -0.47696030
H       -0.03402177       1.10872336      -3.87036628       0.00080281      -0.00208499       0.00516539
C        2.63612159       2.85061655      -1.83471449      -0.00395696      -0.00210990       0.00120262
H        3.44207235       3.40072685      -2.31764598      -0.00708060      -0.00108609      -0.00115611
H        3.18971204       3.46320975       0.15088788       0.00104016      -0.00297914       0.00011344
C       -0.54126455      -0.58371951      -0.76748102      -0.59997811      -3.07507154       2.23870191
C       -1.83981462      -1.18067408      -0.21462771       0.42350655      -0.06175617      -0.48761027
H        0.30592607      -1.13517095      -0.32301326       0.00778414      -0.00295725       0.00248035
H       -0.47218501      -0.79015824      -1.82424387      -0.00037918      -0.00307530       0.00099162
C       -2.82186805      -1.66375671      -1.07757083      -0.00102998      -0.00082703       0.00072438
C       -2.04891579      -1.26289746       1.15961518      -0.01994158       0.06896280       0.17495465
C       -3.99930051      -2.21732941      -0.57703410      -0.00204955      -0.00086010      -0.00263706
H       -2.66635040      -1.61437432      -2.15474192       0.00106437       0.00005234      -0.00165739
C       -4.20032422      -2.29157260       0.79686525      -0.00127649       0.00022549       0.00170463
H       -4.75753819      -2.59005351      -1.26117253      -0.00027289      -0.00037774      -0.00263248
C       -3.22096018      -1.81201522       1.66596174      -0.00243099      -0.00090346      -0.00259820
H       -5.11618659      -2.72362602       1.19220054      -0.00241295       0.00007840       0.00053334
H       -3.37130153      -1.87103822       2.74111020      -0.00137084       0.00033339       0.00109098
H       -1.28615983      -0.88353851       1.83615325       0.00195542       0.00033117       0.00187571
27
Lattice="50.0 0.0 0.0 0.0 50.0 0.0 0.0 0.0 50.0" Properties=species:S:1:pos:R:3:forces:R:3 energy=-17660.789390822283 dihedrals="_JSON [59.0, 180.0, 5.0]" pbc="F F F"
C        1.49412723       2.10050936       0.13908862       0.00166885      -0.00075757      -0.00093291
C        0.62705138       1.46815226      -0.71181508      -1.68854918      -1.23241916      -0.51862187
C        2.53638087       2.83396567      -0.44584235       0.00119446      -0.00043343       0.00007343
H        1.36088228       2.02752921       1.21440024       0.00077699      -0.00396369      -0.00021405
C        0.77582851       1.57057263      -2.11511221       0.56663817       0.45354578       0.53498436
O       -0.51163241       0.72066386      -0.30881962       1.65294636       2.30899779      -0.16354515
N       -0.11448902       0.91105401      -2.92456160      -0.01983811       0.48840804      -1.08275432
N        1.76711940       2.26316071      -2.66336539      -0.00254532       0.00026838      -0.00226357
H       -1.00853050       0.69727797      -2.51044470      -0.12053377       0.60150983      -0.32136966
H       -0.15202482       1.28356378      -3.86439325       0.00148532      -0.00225334      -0.00017909
C        2.62360823       2.87204270      -1.82848295      -0.00400907      -0.00093202      -0.00029888
H        3.42419497       3.43167687      -2.30940455      -0.00743451       0.00086538      -0.00058751
H        3.26140582       3.36042984       0.16623989       0.00257042      -0.00236420       0.00226850
C       -0.54126455      -0.58371951      -0.76748102      -0.49877160      -2.50538340       1.84639132
C       -1.83981462      -1.18067408      -0.21462771       0.32323915       0.08155195      -0.37353406
H        0.30592575      -1.14317403      -0.33457151       0.00385943       0.00048067      -0.00195666
H       -0.47291025      -0.74612942      -1.83757662      -0.00141488      -0.00326504       0.00354458
C       -2.13702920      -2.52783123      -0.42834711       0.00091424      -0.00105758      -0.00058544
C       -2.74126097      -0.38211770       0.48446432      -0.21230216      -0.16930040       0.08093987
C       -3.31894334      -3.07493110       0.05785995      -0.00040848      -0.00188996      -0.00014218
H       -1.43519073      -3.15481713      -0.97712636       0.00169131       0.00153382      -0.00088049
C       -4.22024194      -2.27570866       0.75931914      -0.00054221      -0.00357549      -0.00024826
H       -3.53889449      -4.12623303      -0.11103138       0.00199085      -0.00319339      -0.00173512
C       -3.92757499      -0.93242284       0.96925893      -0.00041176      -0.00052569       0.00057258
H       -5.14578747      -2.70061696       1.13957417      -0.00117295      -0.00192872       0.00105356
H       -4.62677059      -0.30354290       1.51563644       0.00057200      -0.00155962      -0.00006533
H       -2.51413013       0.66388532       0.65356360      -0.00161358      -0.00235896       0.00008636
27
Lattice="50.0 0.0 0.0 0.0 50.0 0.0 0.0 0.0 50.0" Properties=species:S:1:pos:R:3:forces:R:3 energy=-17660.78859148869 dihedrals="_JSON [59.0, 180.0, 11.0]" pbc="F F F"
C        1.49471054       2.09963871       0.13913921       0.00160161      -0.00064818      -0.00092804
C        0.62705138       1.46815226      -0.71181508      -1.69251991      -1.23389342      -0.52429530
C        2.53753732       2.83224951      -0.44584079       0.00100784      -0.00026980       0.00019246
H        1.36148056       2.02643091       1.21442238       0.00060012      -0.00389414      -0.00014448
C        0.77582851       1.57057263      -2.11511221       0.57097426       0.45281874       0.53488711
O       -0.51163241       0.72066386      -0.30881962       1.63505233       2.30830158      -0.13907815
N       -0.11448902       0.91105401      -2.92456160      -0.02154256       0.49037106      -1.08276074
N        1.76757733       2.26247196      -2.66340451      -0.00267111       0.00033425      -0.00234970
H       -1.00853050       0.69727797      -2.51044470      -0.11995241       0.60175545      -0.32419985
H       -0.15187497       1.28309072      -3.86458186       0.00148758      -0.00223170      -0.00020689
C        2.62464855       2.87050421      -1.82848905      -0.00409820      -0.00067670      -0.00038747
H        3.42575715       3.42941235      -2.30938911      -0.00763855       0.00114294      -0.00059633
H        3.26321807       3.35782707       0.16622917       0.00235939      -0.00206347       0.00228948
C       -0.54126455      -0.58371951      -0.76748102      -0.49100244      -2.51375768       1.86068981
C       -1.83981462      -1.18067408      -0.21462771       0.31416568       0.06370175      -0.40115196
H        0.30564750      -1.14399109      -0.33537366       0.00374678       0.00056237      -0.00213010
H       -0.47315881      -0.74520495      -1.83778652      -0.00154492      -0.00333629       0.00362671
C       -2.08470690      -2.55026581      -0.32814406       0.00099650      -0.00105959      -0.00054024
C       -2.79817717      -0.36006799       0.37458734      -0.19187241      -0.14361239       0.07780521
C       -3.27116701      -3.09644974       0.14810391      -0.00034534      -0.00187506      -0.00009556
H       -1.33774923      -3.19558119      -0.78895311       0.00164102       0.00156622      -0.00094867
C       -4.22900423      -2.27467052       0.73992866      -0.00041960      -0.00364490      -0.00004595
H       -3.44954739      -4.16525862       0.05885373       0.00218364      -0.00327487      -0.00147031
C       -3.98827946      -0.90940193       0.85074716      -0.00038151      -0.00041606       0.00060091
H       -5.15740881      -2.69928652       1.11346475      -0.00118397      -0.00186361       0.00100876
H       -4.73096336      -0.26272827       1.31237534       0.00060839      -0.00158133       0.00004077
H       -2.60969726       0.70326705       0.46891952      -0.00125220      -0.00245517       0.00018853
27
Lattice="50.0 0.0 0.0 0.0 50.0 0.0 0.0 0.0 50.0" Properties=species:S:1:pos:R:3:forces:R:3 energy=-17660.787951803453 dihedrals="_JSON [59.0, 180.0, 17.0]" pbc="F F F"
C        1.49557619       2.09846251       0.13913222       0.00150984      -0.00048851      -0.00093189
C        0.62705138       1.46815226      -0.71181508      -1.69620340      -1.23521094      -0.52994184
C        2.53912935       2.82998746      -0.44592092       0.00077198      -0.00002773       0.00019684
H        1.36249320       2.02497111       1.21440034       0.00032847      -0.00383292      -0.00004560
C        0.77582851       1.57057263      -2.11511221       0.57652462       0.45136900       0.53535101
O       -0.51163241       0.72066386      -0.30881962       1.60562534       2.31362478      -0.10995258
N       -0.11448902       0.91105401      -2.92456160      -0.02414166       0.49328374      -1.08382229
N        1.76814821       2.26158457      -2.66349178      -0.00278501       0.00042858      -0.00239851
H       -1.00853050       0.69727797      -2.51044470      -0.11898806       0.60177313      -0.32722511
H       -0.15177711       1.28272872      -3.86472906       0.00154874      -0.00232826      -0.00022401
C        2.62601976       2.86850801      -1.82857979      -0.00429738      -0.00043466      -0.00038461
H        3.42778209       3.42648285      -2.30947913      -0.00793821       0.00149865      -0.00065478
H        3.26569888       3.35437671       0.16611638       0.00209337      -0.00165018       0.00234649
C       -0.54126455      -0.58371951      -0.76748102      -0.48643966      -2.52762138       1.87284076
C       -1.83981462      -1.18067408      -0.21462771       0.31515634       0.03141667      -0.43269432
H        0.30545558      -1.14476621      -0.33629483       0.00379692       0.00057413      -0.00227619
H       -0.47355696      -0.74433665      -1.83798813      -0.00170447      -0.00345141       0.00367262
C       -2.03606439      -2.56257791      -0.22492253       0.00109837      -0.00108220      -0.00045083
C       -2.85113893      -0.35001808       0.26104155      -0.16803417      -0.10415028       0.07603552
C       -3.22664701      -3.10966841       0.24048005      -0.00025700      -0.00186965       0.00001539
H       -1.24750801      -3.21658102      -0.59503021       0.00170792       0.00168700      -0.00109656
C       -4.23682919      -2.27708950       0.71893003      -0.00022279      -0.00375313       0.00019521
H       -3.36649935      -4.18786943       0.23293620       0.00250532      -0.00335255      -0.00108371
C       -4.04450496      -0.89955055       0.72783408      -0.00037668      -0.00040737       0.00063911
H       -5.16787243      -2.70248955       1.08490658      -0.00108355      -0.00188969       0.00120503
H       -4.82765414      -0.24403376       1.10172095       0.00076570      -0.00164679       0.00028637
H       -2.69903718       0.72365515       0.27843276      -0.00096090      -0.00245804       0.00039849
27
Lattice="50.0 0.0 0.0 0.0 50.0 0.0 0.0 0.0 50.0" Properties=species:S:1:pos:R:3:forces:R:3 energy=-17660.78661904601 dihedrals="_JSON [59.0, 180.0, 23.0]" pbc="F F F"
C        1.49422386       2.10039018       0.13906790       0.00172545      -0.00063454      -0.00086599
C        0.62705138       1.46815226      -0.71181508      -1.70488494      -1.22934391      -0.53474782
C        2.53683058       2.83321195      -0.44606722       0.00102542      -0.00045846      -0.00003452
H        1.36040758       2.02778325       1.21429846       0.00053173      -0.00409540      -0.00010560
C        0.77582851       1.57057263      -2.11511221       0.57778141       0.45610221       0.53627412
O       -0.51163241       0.72066386      -0.30881962       1.57535954       2.32206044      -0.08162133
N       -0.11448902       0.91105401      -2.92456160      -0.02385973       0.49233413      -1.08632182
N        1.76737418       2.26259143      -2.66360553      -0.00267190       0.00023423      -0.00236457
H       -1.00853050       0.69727797      -2.51044470      -0.11692815       0.60091405      -0.33020364
H       -0.15172927       1.28264210      -3.86476684       0.00145025      -0.00217279      -0.00002863
C        2.62415615       2.87112256      -1.82871848      -0.00402407      -0.00085415      -0.00012988
H        3.42504231       3.43033134      -2.30964328      -0.00749655       0.00090976      -0.00070734
H        3.26208805       3.35948264       0.16591223       0.00264981      -0.00222744       0.00237701
C       -0.54126455      -0.58371951      -0.76748102      -0.48535786      -2.54550042       1.88650792
C       -1.83981462      -1.18067408      -0.21462771       0.32279519      -0.01549408      -0.46700527
H        0.30546248      -1.14543087      -0.33745294       0.00379307       0.00043373      -0.00231798
H       -0.47438842      -0.74358235      -1.83817589      -0.00175610      -0.00346488       0.00361480
C       -1.99229232      -2.56477541      -0.12128251       0.00105415      -0.00115901      -0.00019289
C       -2.89956601      -0.35207808       0.14507099      -0.14381906      -0.05508486       0.07323375
C       -3.18709880      -3.11480782       0.33069758      -0.00015810      -0.00164490       0.00050163
H       -1.16634023      -3.21809845      -0.39919649       0.00170876       0.00160052      -0.00088639
C       -4.24500669      -2.28325968       0.69268895       0.00003212      -0.00360256       0.00091923
H       -3.29223893      -4.19444431       0.40443343       0.00275683      -0.00326264      -0.00001382
C       -4.09632261      -0.90318469       0.59976561      -0.00035825      -0.00031484       0.00089177
H       -5.17907582      -2.71071833       1.04838360      -0.00093772      -0.00167110       0.00191258
H       -4.91640937      -0.24764803       0.88341811       0.00088363      -0.00137964       0.00067874
H       -2.78086810       0.72490085       0.08538332      -0.00129496      -0.00222343       0.00063596
27
Lattice="50.0 0.0 0.0 0.0 50.0 0.0 0.0 0.0 50.0" Properties=species:S:1:pos:R:3:forces:R:3 energy=-17660.78429819849 dihedrals="_JSON [59.0, 180.0, 29.0]" pbc="F F F"
C        1.49322431       2.10192714       0.13894477       0.00184074      -0.00080556      -0.00095211
C        0.62705138       1.46815226      -0.71181508      -1.71239416      -1.22388194      -0.53933402
C        2.53510842       2.83570545      -0.44629410       0.00122528      -0.00080291       0.00023704
H        1.35885610       2.03013335       1.21414853       0.00053690      -0.00446053       0.00012065
C        0.77582851       1.57057263      -2.11511221       0.58043017       0.45993733       0.53834040
O       -0.51163241       0.72066386      -0.30881962       1.53767764       2.33432662      -0.05520072
N       -0.11448902       0.91105401      -2.92456160      -0.02491349       0.49241407      -1.09014548
N        1.76676947       2.26332733      -2.66375132      -0.00262860       0.00007469      -0.00246459
H       -1.00853050       0.69727797      -2.51044470      -0.11407827       0.59985022      -0.33304721
H       -0.15182869       1.28285894      -3.86468120       0.00155986      -0.00233628      -0.00022658
C        2.62275482       2.87309941      -1.82892560      -0.00375792      -0.00111866      -0.00045335
H        3.42297660       3.43322411      -2.30989697      -0.00727253       0.00041751      -0.00080751
H        3.25937081       3.36343647       0.16561460       0.00299790      -0.00271422       0.00235261
C       -0.54126455      -0.58371951      -0.76748102      -0.48777364      -2.56377160       1.89830757
C       -1.83981462      -1.18067408      -0.21462771       0.34056892      -0.07555131      -0.49890614
H        0.30549821      -1.14597761      -0.33847887       0.00372885       0.00049038      -0.00249090
H       -0.47525670      -0.74296131      -1.83832744      -0.00188555      -0.00351244       0.00373043
C       -1.95251167      -2.55725877      -0.01622603       0.00107628      -0.00102999       0.00014249
C       -2.94292782      -0.36622541       0.02794626      -0.12134288       0.00337045       0.07127548
C       -3.15016086      -3.11267575       0.42273643      -0.00004243      -0.00151987       0.00121728
H       -1.09358231      -3.20047732      -0.20197032       0.00164347       0.00174584      -0.00065896
C       -4.25056651      -2.29409503       0.66710370       0.00025974      -0.00340071       0.00193605
H       -3.22380616      -4.18618186       0.57847643       0.00304955      -0.00299973       0.00116785
C       -4.14187113      -0.92082193       0.47069201      -0.00026599      -0.00004746       0.00123368
H       -5.18677475      -2.72542643       1.01231809      -0.00068950      -0.00128920       0.00298550
H       -4.99508562      -0.27450760       0.66292155       0.00115071      -0.00112473       0.00119358
H       -2.85517972       0.70721269      -0.11029144      -0.00070105      -0.00225998       0.00044696
27
Lattice="50.0 0.0 0.0 0.0 50.0 0.0 0.0 0.0 50.0" Properties=species:S:1:pos:R:3:forces:R:3 energy=-17660.779959904656 dihedrals="_JSON [59.0, 180.0, 35.0]" pbc="F F F"
C        1.49275651       2.10277975       0.13879335       0.00198497      -0.00083043      -0.00104758
C        0.62705138       1.46815226      -0.71181508      -1.71865214      -1.22036984      -0.54339075
C        2.53426380       2.83700460      -0.44656974       0.00138560      -0.00092948       0.00033352
H        1.35809797       2.03159622       1.21399411       0.00035230      -0.00486614       0.00018934
C        0.77582851       1.57057263      -2.11511221       0.58465863       0.46266985       0.54122482
O       -0.51163241       0.72066386      -0.30881962       1.50274409       2.35110646      -0.03256294
N       -0.11448902       0.91105401      -2.92456160      -0.02738671       0.49389988      -1.09548573
N        1.76643150       2.26366587      -2.66392399      -0.00269398      -0.00011339      -0.00263127
H       -1.00853050       0.69727797      -2.51044470      -0.10996845       0.59879164      -0.33595904
H       -0.15200352       1.28325972      -3.86453052       0.00182192      -0.00278388      -0.00034624
C        2.62206288       2.87409105      -1.82918633      -0.00371861      -0.00134387      -0.00060379
H        3.42194954       3.43466850      -2.31020588      -0.00738625       0.00004627      -0.00092427
H        3.25802156       3.36552440       0.16525549       0.00330869      -0.00288646       0.00247467
C       -0.54126455      -0.58371951      -0.76748102      -0.49380143      -2.58086590       1.90243480
C       -1.83981462      -1.18067408      -0.21462771       0.37006781      -0.13403936      -0.51444153
H        0.30542485      -1.14641169      -0.33914777       0.00384701       0.00053646      -0.00268947
H       -0.47585287      -0.74242862      -1.83842597      -0.00202670      -0.00362781       0.00397139
C       -1.91580257      -2.53928631       0.09290552       0.00116973      -0.00096229       0.00050108
C       -2.98074928      -0.39230507      -0.08904939      -0.11163376       0.05561951       0.06546046
C       -3.11388491      -3.10187549       0.52298358       0.00011885      -0.00126330       0.00184352
H       -1.02815961      -3.16297806      -0.00072669       0.00184019       0.00203985      -0.00046278
C       -4.25127942      -2.30834646       0.64954251       0.00047807      -0.00320286       0.00272556
H       -3.15849819      -4.16116724       0.76375220       0.00347290      -0.00271844       0.00233423
C       -4.17974786      -0.95198910       0.34527084      -0.00027477       0.00013606       0.00139280
H       -5.18781437      -2.74490802       0.98718438      -0.00057737      -0.00090816       0.00376100
H       -5.06210307      -0.32432499       0.44550517       0.00130118      -0.00084079       0.00152719
H       -2.92273001       0.67009012      -0.30956111      -0.00043177      -0.00229361       0.00037102
27
Lattice="50.0 0.0 0.0 0.0 50.0 0.0 0.0 0.0 50.0" Properties=species:S:1:pos:R:3:forces:R:3 energy=-17660.773865738698 dihedrals="_JSON [59.0, 180.0, 41.0]" pbc="F F F"
C        1.49251898       2.10337501       0.13860216       0.00213951      -0.00077667      -0.00106009
C        0.62705138       1.46815226      -0.71181508      -1.72333827      -1.21857350      -0.54662642
C        2.53377946       2.83786398      -0.44689619       0.00133404      -0.00109219       0.00014361
H        1.35767081       2.03268259       1.21380784       0.00029616      -0.00511969       0.00025541
C        0.77582851       1.57057263      -2.11511221       0.58908778       0.46477841       0.54380867
O       -0.51163241       0.72066386      -0.30881962       1.47049175       2.36907728      -0.01333149
N       -0.11448902       0.91105401      -2.92456160      -0.03023061       0.49561103      -1.10135136
N        1.76619219       2.26383117      -2.66413236      -0.00275268      -0.00024650      -0.00258305
H       -1.00853050       0.69727797      -2.51044470      -0.10431128       0.59809113      -0.33920123
H       -0.15206366       1.28355187      -3.86443019       0.00192075      -0.00302803      -0.00018695
C        2.62164898       2.87468861      -1.82950671      -0.00362392      -0.00145566      -0.00041303
H        3.42132516       3.43550791      -2.31060424      -0.00743884      -0.00011036      -0.00103877
H        3.25723107       3.36692046       0.16483281       0.00349268      -0.00301657       0.00253216
C       -0.54126455      -0.58371951      -0.76748102      -0.50206771      -2.59820212       1.89644184
C       -1.83981462      -1.18067408      -0.21462771       0.40551113      -0.19162706      -0.50941971
H        0.30523279      -1.14674772      -0.33946355       0.00415604       0.00045866      -0.00272311
H       -0.47615205      -0.74197213      -1.83845812      -0.00213031      -0.00364540       0.00393328
C       -1.88320394      -2.50972034       0.20627527       0.00105499      -0.00102186       0.00070029
C       -3.01261601      -0.43003134      -0.20463415      -0.10956444       0.10634958       0.05442569
C       -3.07951389      -3.07948870       0.63339467      -0.00005677      -0.00083480       0.00207990
H       -0.97163406      -3.10501421       0.20339574       0.00178461       0.00217260      -0.00048645
C       -4.24781280      -2.32247019       0.64364388       0.00063872      -0.00286851       0.00328604
H       -3.09809614      -4.11552572       0.96249075       0.00354536      -0.00231994       0.00298661
C       -4.20968716      -0.99463898       0.22664799      -0.00043262       0.00031534       0.00153157
H       -5.18298219      -2.76427631       0.97820768      -0.00068568      -0.00041716       0.00420350
H       -5.11650798      -0.39459948       0.23554877       0.00137738      -0.00042389       0.00175463
H       -2.98286360       0.61252971      -0.51189803      -0.00019777      -0.00207412       0.00033844
27
Lattice="50.0 0.0 0.0 0.0 50.0 0.0 0.0 0.0 50.0" Properties=species:S:1:pos:R:3:forces:R:3 energy=-17660.766387845084 dihedrals="_JSON [59.0, 180.0, 47.0]" pbc="F F F"
C        1.49248856       2.10371049       0.13839094       0.00225399      -0.00076303      -0.00115228
C        0.62705138       1.46815226      -0.71181508      -1.72655801      -1.21891973      -0.54860847
C        2.53357920       2.83836167      -0.44724389       0.00116494      -0.00131969       0.00046844
H        1.35756090       2.03330349       1.21359948       0.00037198      -0.00506228       0.00050895
C        0.77582851       1.57057263      -2.11511221       0.59276474       0.46633923       0.54615765
O       -0.51163241       0.72066386      -0.30881962       1.43541211       2.38534414       0.00337255
N       -0.11448902       0.91105401      -2.92456160      -0.03290896       0.49723649      -1.10734683
N        1.76600710       2.26389587      -2.66434595      -0.00282326      -0.00029734      -0.00266509
H       -1.00853050       0.69727797      -2.51044470      -0.09701981       0.59822787      -0.34233614
H       -0.15197181       1.28368414      -3.86438597       0.00174335      -0.00268115      -0.00032113
C        2.62141156       2.87501690      -1.82984109      -0.00325155      -0.00123796      -0.00063951
H        3.42091007       3.43598394      -2.31105990      -0.00721581      -0.00012413      -0.00103297
H        3.25690003       3.36771792       0.16439171       0.00353028      -0.00304964       0.00247157
C       -0.54126455      -0.58371951      -0.76748102      -0.51087053      -2.61886498       1.87464770
C       -1.83981462      -1.18067408      -0.21462771       0.44828391      -0.22984318      -0.47495707
H        0.30494811      -1.14698193      -0.33940630       0.00388550       0.00066453      -0.00288677
H       -0.47603754      -0.74153281      -1.83843640      -0.00222858      -0.00335504       0.00400940
C       -1.85467188      -2.46597548       0.32602720       0.00096528      -0.00089797       0.00077988
C       -3.03817888      -0.47899087      -0.31754163      -0.11270419       0.14358447       0.03460837
C       -3.04711924      -3.04024597       0.75916587      -0.00030346      -0.00054926       0.00196234
H       -0.92367387      -3.02350304       0.41240374       0.00138716       0.00216662      -0.00056248
C       -4.24025690      -2.33126090       0.65539990       0.00069334      -0.00265227       0.00334458
H       -3.04287685      -4.04191694       1.18180493       0.00335558      -0.00205679       0.00310200
C       -4.23156529      -1.04616749       0.11874991      -0.00058026       0.00059602       0.00121626
H       -5.17245032      -2.77630804       0.99392801      -0.00085918      -0.00012469       0.00383991
H       -5.15825105      -0.48310077       0.03770666       0.00131798      -0.00029909       0.00163130
H       -3.03399222       0.53267325      -0.71778507       0.00019345      -0.00206115       0.00038785
27
Lattice="50.0 0.0 0.0 0.0 50.0 0.0 0.0 0.0 50.0" Properties=species:S:1:pos:R:3:forces:R:3 energy=-17660.75733300759 dihedrals="_JSON [59.0, 180.0, 53.0]" pbc="F F F"
C        1.49284750       2.10351483       0.13818611       0.00216286      -0.00074800      -0.00118808
C        0.62705138       1.46815226      -0.71181508      -1.72762925      -1.22199099      -0.54894186
C        2.53399781       2.83800807      -0.44757918       0.00107930      -0.00127425       0.00059042
H        1.35802174       2.03311704       1.21341140       0.00052610      -0.00474979       0.00049290
C        0.77582851       1.57057263      -2.11511221       0.59595280       0.46690406       0.54792282
O       -0.51163241       0.72066386      -0.30881962       1.40296913       2.39903662       0.01897651
N       -0.11448902       0.91105401      -2.92456160      -0.03516341       0.49917453      -1.11390726
N        1.76600229       2.26370514      -2.66455914      -0.00279009      -0.00023227      -0.00248208
H       -1.00853050       0.69727797      -2.51044470      -0.08799033       0.60032188      -0.34504341
H       -0.15171002       1.28360822      -3.86443034       0.00132143      -0.00191814      -0.00021306
C        2.62165211       2.87467633      -1.83017333      -0.00309132      -0.00105694      -0.00071692
H        3.42117382       3.43548998      -2.31152905      -0.00702179       0.00002517      -0.00092335
H        3.25754284       3.36717647       0.16397111       0.00337207      -0.00295502       0.00232858
C       -0.54126455      -0.58371951      -0.76748102      -0.51877609      -2.64586031       1.83619266
C       -1.83981462      -1.18067408      -0.21462771       0.48553766      -0.24248477      -0.41396290
H        0.30468110      -1.14706265      -0.33917698       0.00369467       0.00072472      -0.00287044
H       -0.47575682      -0.74106006      -1.83836826      -0.00225093      -0.00295839       0.00385728
C       -1.83187710      -2.40586282       0.45066799       0.00080785      -0.00097818       0.00057503
C       -3.05715780      -0.53864725      -0.42653480      -0.11617590       0.16647608       0.00813231
C       -3.01971800      -2.97906125       0.89876342      -0.00043875      -0.00069210       0.00128474
H       -0.88642306      -2.91675948       0.62351163       0.00108231       0.00148507      -0.00101253
C       -4.23112849      -2.32881608       0.68494589       0.00044926      -0.00245020       0.00293663
H       -2.99717148      -3.93340126       1.41902759       0.00290976      -0.00210198       0.00219821
C       -4.24629302      -1.10326504       0.02310211      -0.00069061       0.00056757       0.00084166
H       -5.15971985      -2.77273460       1.03466867      -0.00109784      -0.00010544       0.00298365
H       -5.18772122      -0.58586838      -0.14497975       0.00103045      -0.00025436       0.00156382
H       -3.07458820       0.42880756      -0.92516779       0.00022065      -0.00190456       0.00038468
27
Lattice="50.0 0.0 0.0 0.0 50.0 0.0 0.0 0.0 50.0" Properties=species:S:1:pos:R:3:forces:R:3 energy=-17660.748394095797 dihedrals="_JSON [59.0, 180.0, 59.0]" pbc="F F F"
C        1.49346921       2.10304158       0.13799674       0.00040428      -0.00188489      -0.00037128
C        0.62705138       1.46815226      -0.71181508      -1.72542651      -1.22540127      -0.54696431
C        2.53489370       2.83704163      -0.44788939       0.00325507       0.00076715      -0.00165964
H        1.35878956       2.03257091       1.21330058       0.00110120      -0.00424489      -0.00162276
C        0.77582851       1.57057263      -2.11511221       0.60100255       0.46743661       0.54740312
O       -0.51163241       0.72066386      -0.30881962       1.37972438       2.41109706       0.03443548
N       -0.11448902       0.91105401      -2.92456160      -0.03712133       0.50311205      -1.12708660
N        1.76624099       2.26324104      -2.66487715      -0.00275514       0.00017078       0.00220605
H       -1.00853050       0.69727797      -2.51044470      -0.07894458       0.60512927      -0.34541532
H       -0.15142372       1.28359059      -3.86461627       0.00115785      -0.00360105       0.00656297
C        2.62239579       2.87376645      -1.83056644      -0.00438705      -0.00211778       0.00076604
H        3.42230849       3.43407563      -2.31197343      -0.00873887      -0.00066698      -0.00051635
H        3.25894853       3.36575848       0.16359978       0.00131190      -0.00417506       0.00074517
C       -0.54126455      -0.58371951      -0.76748102      -0.53066565      -2.66986001       1.79732608
C       -1.83981462      -1.18067408      -0.21462771       0.51596230      -0.23167834      -0.35416146
H        0.30441318      -1.14688184      -0.33912561       0.00931946      -0.00258053      -0.00016824
H       -0.47596590      -0.74065155      -1.83815485      -0.00232964      -0.00343165      -0.00104542
C       -1.81670654      -2.33213476       0.57081680      -0.00207013      -0.00071934       0.00073614
C       -3.06934486      -0.60834687      -0.53041952      -0.12526246       0.16496265      -0.02130437
C       -3.00103778      -2.90119969       1.03382391       0.00156018      -0.00233977       0.00243178
H       -0.86207408      -2.78839928       0.82560901       0.00312184       0.00031349      -0.00054324
C       -4.22419344      -2.32025132       0.71473076      -0.00194385       0.00081492       0.00130319
H       -2.96663597      -3.79810476       1.64727688       0.00292623      -0.00134407       0.00204248
C       -4.25544430      -1.16796632      -0.06762939       0.00085926      -0.00314097       0.00311711
H       -5.15011953      -2.76133835       1.07492089      -0.00140518      -0.00001225       0.00311754
H       -5.20644609      -0.70536718      -0.31982499      -0.00107263       0.00104944       0.00101587
H       -3.10311249       0.30169998      -1.12727109       0.00041652       0.00234543      -0.00235001
27
Lattice="50.0 0.0 0.0 0.0 50.0 0.0 0.0 0.0 50.0" Properties=species:S:1:pos:R:3:forces:R:3 energy=-17660.740514546014 dihedrals="_JSON [59.0, 180.0, 65.0]" pbc="F F F"
C        1.49415093       2.10240443       0.13780550       0.00038635      -0.00176787      -0.00042031
C        0.62705138       1.46815226      -0.71181508      -1.72263211      -1.23039830      -0.54364034
C        2.53593930       2.83583047      -0.44818690       0.00309850       0.00096869      -0.00154322
H        1.35976073       2.03186892       1.21314505       0.00097676      -0.00421334      -0.00164237
C        0.77582851       1.57057263      -2.11511221       0.60309282       0.46589925       0.54950988
O       -0.51163241       0.72066386      -0.30881962       1.36059157       2.41988517       0.04817893
N       -0.11448902       0.91105401      -2.92456160      -0.03870635       0.50495287      -1.13610920
N        1.76647790       2.26275752      -2.66504245      -0.00289711       0.00020428       0.00225594
H       -1.00853050       0.69727797      -2.51044470      -0.07209746       0.61224941      -0.34128363
H       -0.15139438       1.28403791      -3.86446097       0.00113528      -0.00357828       0.00663577
C        2.62320863       2.87266340      -1.83085396      -0.00440354      -0.00182642       0.00070801
H        3.42348838       3.43237426      -2.31235834      -0.00904701      -0.00038692      -0.00054289
H        3.26056117       3.36386166       0.16323170       0.00109843      -0.00383149       0.00074833
C       -0.54126455      -0.58371951      -0.76748102      -0.53491689      -2.69853573       1.75743145
C       -1.83981462      -1.18067408      -0.21462771       0.53386134      -0.20005778      -0.30006624
H        0.30457411      -1.14656861      -0.33912278       0.00951684      -0.00247114      -0.00023025
H       -0.47667869      -0.74053532      -1.83805849      -0.00245262      -0.00316983      -0.00092505
C       -1.80954194      -2.24570690       0.68423564      -0.00218853      -0.00068139       0.00085070
C       -3.07460651      -0.68732610      -0.62805758      -0.12874321       0.14719817      -0.05050994
C       -2.99151822      -2.80779670       1.16153615       0.00149216      -0.00184104       0.00288488
H       -0.85082748      -2.63972021       1.01577932       0.00306457       0.00045694      -0.00040263
C       -4.21978360      -2.30602641       0.74314970      -0.00192070       0.00101359       0.00125831
H       -2.95164026      -3.63790514       1.86241862       0.00292122      -0.00107991       0.00245767
C       -4.25898637      -1.23976900      -0.15263253       0.00078584      -0.00274245       0.00335092
H       -5.14395541      -2.74265814       1.11314459      -0.00149062       0.00043864       0.00321068
H       -5.21423125      -0.84033278      -0.48412397      -0.00120413       0.00124115       0.00084502
H       -3.11712020       0.15317246      -1.31949085       0.00067861       0.00207373      -0.00301043
27
Lattice="50.0 0.0 0.0 0.0 50.0 0.0 0.0 0.0 50.0" Properties=species:S:1:pos:R:3:forces:R:3 energy=-17660.73516301516 dihedrals="_JSON [59.0, 180.0, 71.0]" pbc="F F F"
C        1.49250755       2.10480993       0.13762648       0.00232745      -0.00073961      -0.00111904
C        0.62705138       1.46815226      -0.71181508      -1.72444130      -1.23073412      -0.53878249
C        2.53294788       2.84016570      -0.44841084       0.00114086      -0.00137842       0.00029745
H        1.35759279       2.03531733       1.21291127       0.00055887      -0.00497064       0.00041321
C        0.77582851       1.57057263      -2.11511221       0.59711771       0.46945340       0.55509528
O       -0.51163241       0.72066386      -0.30881962       1.34708499       2.42034287       0.06180630
N       -0.11448902       0.91105401      -2.92456160      -0.03692193       0.50106281      -1.14248761
N        1.76526053       2.26435741      -2.66500769      -0.00274943      -0.00031273      -0.00235456
H       -1.00853050       0.69727797      -2.51044470      -0.06664955       0.62082132      -0.33291039
H       -0.15180742       1.28541214      -3.86377866       0.00128119      -0.00190531       0.00019015
C        2.62058557       2.87634511      -1.83096239      -0.00299953      -0.00117561      -0.00043300
H        3.41954054       3.43775018      -2.31258296      -0.00702179      -0.00012119      -0.00120924
H        3.25584066       3.37049315       0.16293241       0.00354954      -0.00299280       0.00227212
C       -0.54126455      -0.58371951      -0.76748102      -0.52941395      -2.73975564       1.70949910
C       -1.83981462      -1.18067408      -0.21462771       0.53817616      -0.13667273      -0.24729586
H        0.30514404      -1.14609562      -0.33908673       0.00413555       0.00094496      -0.00300312
H       -0.47754371      -0.74065154      -1.83807728      -0.00251888      -0.00223912       0.00381957
C       -1.81058888      -2.14288170       0.79370143       0.00073904      -0.00078207       0.00105763
C       -3.07288511      -0.77471961      -0.71837926      -0.12605706       0.11263595      -0.07630325
C       -2.99172778      -2.69075923       1.28861644      -0.00077708      -0.00018956       0.00134420
H       -0.85289493      -2.46714089       1.19627185       0.00091561       0.00113475      -0.00134709
C       -4.21841200      -2.27691284       0.77857816       0.00038705      -0.00131427       0.00357552
H       -2.95296890      -3.44122865       2.07419540       0.00279464      -0.00135965       0.00280358
C       -4.25719853      -1.31354502      -0.22677630      -0.00096443       0.00062361       0.00038431
H       -5.14195285      -2.70338732       1.16179666      -0.00153963       0.00089180       0.00284411
H       -5.21129732      -0.98449461      -0.63105502       0.00087898       0.00057664       0.00153400
H       -3.11640313      -0.01860301      -1.50167255       0.00096692      -0.00184463       0.00030911
27
Lattice="50.0 0.0 0.0 0.0 50.0 0.0 0.0 0.0 50.0" Properties=species:S:1:pos:R:3:forces:R:3 energy=-17660.733458208033 dihedrals="_JSON [59.0, 180.0, 77.0]" pbc="F F F"
C        1.49397310       2.10268238       0.13773667       0.00055923      -0.00125761      -0.00055316
C        0.62705138       1.46815226      -0.71181508      -1.71694906      -1.24105447      -0.53403774
C        2.53482928       2.83758149      -0.44811501       0.00250887       0.00048344      -0.00141354
H        1.35980477       2.03153250       1.21306523       0.00098778      -0.00272789      -0.00134567
C        0.77582851       1.57057263      -2.11511221       0.59718527       0.47075344       0.55359509
O       -0.51163241       0.72066386      -0.30881962       1.32978283       2.42053401       0.07636595
N       -0.11448902       0.91105401      -2.92456160      -0.03482605       0.50422328      -1.15218160
N        1.76551699       2.26418231      -2.66497153      -0.00295457      -0.00039076       0.00186675
H       -1.00853050       0.69727797      -2.51044470      -0.06618128       0.63005123      -0.32560498
H       -0.15141423       1.28509961      -3.86405487       0.00082643      -0.00226180       0.00654249
C        2.62156727       2.87510078      -1.83075961      -0.00347554      -0.00188857       0.00031895
H        3.42063733       3.43651858      -2.31228833      -0.00819023      -0.00151576      -0.00077549
H        3.25884666       3.36631379       0.16343457       0.00130652      -0.00362256      -0.00008307
C       -0.54126455      -0.58371951      -0.76748102      -0.52643571      -2.78525273       1.66020394
C       -1.83981462      -1.18067408      -0.21462771       0.52971926      -0.03110073      -0.19270707
H        0.30582273      -1.14500203      -0.33941634       0.00850777      -0.00271124       0.00034350
H       -0.47862302      -0.74102168      -1.83783861      -0.00207798      -0.00186908      -0.00078829
C       -1.82109970      -2.02128124       0.89753084      -0.00233339      -0.00141869       0.00056747
C       -3.06419953      -0.86956991      -0.80039497      -0.10994706       0.05526449      -0.09492106
C       -3.00418646      -2.54546635       1.41198322       0.00102837      -0.00169115       0.00188323
H       -0.87002859      -2.26680118       1.36594873       0.00265774      -0.00102165      -0.00077967
C       -4.22233768      -2.22888110       0.81781918      -0.00185976       0.00019841       0.00024509
H       -2.97460610      -3.20118464       2.27860128       0.00218474      -0.00209912       0.00128135
C       -4.25106694      -1.38668609      -0.29109240       0.00042109      -0.00198611       0.00320801
H       -5.14735456      -2.63755703       1.21656693      -0.00189272      -0.00006484       0.00166372
H       -5.19834964      -1.13525463      -0.76148096      -0.00138961       0.00133843       0.00060337
H       -3.09886618      -0.21230005      -1.66870425       0.00083706       0.00108805      -0.00349758
27
Lattice="50.0 0.0 0.0 0.0 50.0 0.0 0.0 0.0 50.0" Properties=species:S:1:pos:R:3:forces:R:3 energy=-17660.734626025423 dihedrals="_JSON [59.0, 180.0, 83.0]" pbc="F F F"
C        1.49416811       2.10248763       0.13768572       0.00085400      -0.00097301      -0.00087081
C        0.62705138       1.46815226      -0.71181508      -1.71219707      -1.24415576      -0.52877084
C        2.53503048       2.83742023      -0.44814749       0.00222485       0.00042398      -0.00123321
H        1.36015989       2.03125729       1.21303597       0.00091899      -0.00261884      -0.00144579
C        0.77582851       1.57057263      -2.11511221       0.59525140       0.46892883       0.55468882
O       -0.51163241       0.72066386      -0.30881962       1.32147503       2.42063614       0.08605751
N       -0.11448902       0.91105401      -2.92456160      -0.03436787       0.50421625      -1.15744065
N        1.76546085       2.26428390      -2.66496042      -0.00315810      -0.00057985       0.00168666
H       -1.00853050       0.69727797      -2.51044470      -0.06995045       0.63615874      -0.31667439
H       -0.15170146       1.28599165      -3.86370697       0.00095557      -0.00252795       0.00663910
C        2.62159964       2.87512092      -1.83078250      -0.00326145      -0.00169836       0.00026805
H        3.42063724       3.43658415      -2.31233949      -0.00848736      -0.00170649      -0.00064051
H        3.25915848       3.36599489       0.16340385       0.00129606      -0.00340346      -0.00002918
C       -0.54126455      -0.58371951      -0.76748102      -0.51805578      -2.81809009       1.63909753
C       -1.83981462      -1.18067408      -0.21462771       0.50983552       0.04376412      -0.18906904
H        0.30676349      -1.14381408      -0.33952037       0.00863259      -0.00272676       0.00045133
H       -0.47985960      -0.74194789      -1.83770102      -0.00197967      -0.00172673      -0.00060022
C       -1.83965169      -1.90269211       0.97832845      -0.00219840      -0.00155126       0.00106616
C       -3.04864492      -0.97083780      -0.87320613      -0.08989039       0.01203135      -0.09838560
C       -3.02566562      -2.41206821       1.49960851       0.00099441      -0.00130631       0.00186117
H       -0.90063560      -2.06614324       1.50347052       0.00288613      -0.00100378      -0.00070115
C       -4.22847998      -2.19881177       0.83149614      -0.00142038      -0.00013692       0.00033940
H       -3.01128644      -2.97614142       2.42883982       0.00236936      -0.00208234       0.00172912
C       -4.23906837      -1.47474563      -0.35773056       0.00007113      -0.00189228       0.00332352
H       -5.15563514      -2.59716381       1.23570406      -0.00199959      -0.00007759       0.00165977
H       -5.17405941      -1.30545967      -0.88587732      -0.00141472       0.00129342       0.00053168
H       -3.06707108      -0.41038067      -1.80749218       0.00061619       0.00080495      -0.00353841
27
Lattice="50.0 0.0 0.0 0.0 50.0 0.0 0.0 0.0 50.0" Properties=species:S:1:pos:R:3:forces:R:3 energy=-17660.738881193804 dihedrals="_JSON [59.0, 180.0, 89.0]" pbc="F F F"
C        1.49211814       2.10540024       0.13760853       0.00116181      -0.00130671      -0.00123171
C        0.62705138       1.46815226      -0.71181508      -1.71168694      -1.23834216      -0.52292070
C        2.53146057       2.84252052      -0.44820211       0.00237164      -0.00034005      -0.00153451
H        1.35729338       2.03536848       1.21294733       0.00134576      -0.00311155      -0.00166073
C        0.77582851       1.57057263      -2.11511221       0.58939290       0.47218816       0.55541141
O       -0.51163241       0.72066386      -0.30881962       1.32304153       2.41898253       0.09101437
N       -0.11448902       0.91105401      -2.92456160      -0.03172618       0.49981603      -1.16154426
N        1.76422742       2.26606297      -2.66496672      -0.00311306      -0.00082617       0.00242077
H       -1.00853050       0.69727797      -2.51044470      -0.07583527       0.63813483      -0.30840831
H       -0.15220458       1.28726308      -3.86320321       0.00118968      -0.00311808       0.00708098
C        2.61863641       2.87938092      -1.83082412      -0.00296742      -0.00233883       0.00078642
H        3.41633158       3.44274497      -2.31239402      -0.00814943      -0.00252295      -0.00073613
H        3.25354137       3.37391786       0.16333533       0.00183960      -0.00442882      -0.00022495
C       -0.54126455      -0.58371951      -0.76748102      -0.51341125      -2.83358943       1.63894908
C       -1.83981462      -1.18067408      -0.21462771       0.48842838       0.08796947      -0.21636992
H        0.30773270      -1.14253916      -0.33957571       0.00938407      -0.00316542       0.00097191
H       -0.48106977      -0.74322305      -1.83752445      -0.00177387      -0.00176591      -0.00148228
C       -1.86427263      -1.78832460       1.04052806      -0.00209395      -0.00126863       0.00155432
C       -3.02639171      -1.07741376      -0.93601500      -0.06851404      -0.02159829      -0.08979553
C       -3.05259306      -2.29226980       1.56047708       0.00055188      -0.00044122       0.00232905
H       -0.94247552      -1.86676654       1.61357657       0.00310779      -0.00049380      -0.00035332
C       -4.23332707      -2.18789490       0.82885648      -0.00130547       0.00039696       0.00092785
H       -3.05820296      -2.76837952       2.53779674       0.00233397      -0.00085138       0.00262054
C       -4.21966664      -1.57748905      -0.42201048      -0.00023740      -0.00145716       0.00379385
H       -5.16188551      -2.58377205       1.23229580      -0.00227224       0.00106142       0.00219007
H       -5.13700684      -1.49405220      -0.99935588      -0.00164495       0.00164393       0.00054925
H       -3.02294471      -0.60957309      -1.92011752       0.00058244       0.00077322      -0.00433751
27
Lattice="50.0 0.0 0.0 0.0 50.0 0.0 0.0 0.0 50.0" Properties=species:S:1:pos:R:3:forces:R:3 energy=-17660.74522014735 dihedrals="_JSON [59.0, 180.0, 95.0]" pbc="F F F"
C        1.49407141       2.10276464       0.13758751       0.00109697      -0.00084898      -0.00125038
C        0.62705138       1.46815226      -0.71181508      -1.70271478      -1.24440095      -0.51837182
C        2.53469745       2.83811169      -0.44816229       0.00193219       0.00022006      -0.00103028
H        1.36016962       2.03167844       1.21297467       0.00092898      -0.00266186      -0.00148201
C        0.77582851       1.57057263      -2.11511221       0.59006995       0.46521874       0.55520794
O       -0.51163241       0.72066386      -0.30881962       1.32177729       2.42267053       0.09375560
N       -0.11448902       0.91105401      -2.92456160      -0.03354760       0.50138781      -1.16017049
N        1.76521358       2.26472129      -2.66491012      -0.00338669      -0.00078489       0.00193292
H       -1.00853050       0.69727797      -2.51044470      -0.08357383       0.63842037      -0.30323044
H       -0.15245397       1.28769498      -3.86301641       0.00124380      -0.00313476       0.00685485
C        2.62114928       2.87588321      -1.83078781      -0.00299738      -0.00158361       0.00027779
H        3.41993447       3.43769936      -2.31237657      -0.00876071      -0.00193723      -0.00057302
H        3.25861052       3.36696001       0.16340784       0.00125829      -0.00343814      -0.00009615
C       -0.54126455      -0.58371951      -0.76748102      -0.50552504      -2.84344313       1.64416080
C       -1.83981462      -1.18067408      -0.21462771       0.46271445       0.12766309      -0.25483096
H        0.30878557      -1.14116978      -0.33947472       0.00901418      -0.00297173       0.00091583
H       -0.48181864      -0.74468206      -1.83737712      -0.00150457      -0.00172230      -0.00067843
C       -1.89529930      -1.67122309       1.09010308      -0.00218579      -0.00102950       0.00181207
C       -2.99768370      -1.18813013      -0.98813344      -0.04723894      -0.04970612      -0.07252469
C       -3.08586755      -2.17110287       1.60745128       0.00074244       0.00015913       0.00226573
H       -0.99607444      -1.66024121       1.70285244       0.00323894      -0.00009614      -0.00016741
C       -4.23795193      -2.18001646       0.82350959      -0.00110178       0.00038642       0.00107977
H       -3.11645086      -2.55657730       2.62349021       0.00237045      -0.00012080       0.00311411
C       -4.19356412      -1.68608173      -0.47658155      -0.00041525      -0.00112413       0.00389235
H       -5.16800076      -2.57364036       1.22574278      -0.00233378       0.00115199       0.00222885
H       -5.08821161      -1.69122087      -1.09415784      -0.00158944       0.00142902       0.00062386
H       -2.96760484      -0.81259667      -2.01055330       0.00048766       0.00029709      -0.00371641
27
Lattice="50.0 0.0 0.0 0.0 50.0 0.0 0.0 0.0 50.0" Properties=species:S:1:pos:R:3:forces:R:3 energy=-17660.75262683122 dihedrals="_JSON [59.0, 180.0, 101.0]" pbc="F F F"
C        1.49310608       2.10416825       0.13748310       0.00170334      -0.00062237      -0.00084974
C        0.62705138       1.46815226      -0.71181508      -1.70021603      -1.24078913      -0.51309740
C        2.53297120       2.84058176      -0.44821019       0.00148144      -0.00078831      -0.00041827
H        1.35900969       2.03378697       1.21285816       0.00033244      -0.00357061      -0.00006374
C        0.77582851       1.57057263      -2.11511221       0.58388469       0.46466940       0.55887823
O       -0.51163241       0.72066386      -0.30881962       1.33073237       2.42328503       0.09155040
N       -0.11448902       0.91105401      -2.92456160      -0.03327915       0.49645783      -1.15615648
N        1.76454853       2.26564626      -2.66477439      -0.00233757      -0.00046015      -0.00198440
H       -1.00853050       0.69727797      -2.51044470      -0.09096067       0.63515586      -0.29745183
H       -0.15327411       1.28917456      -3.86226132       0.00177590      -0.00226973       0.00055906
C        2.61967388       2.87798472      -1.83075992      -0.00348329      -0.00195398      -0.00023388
H        3.41770966       3.44070519      -2.31238935      -0.00683116      -0.00106291      -0.00149228
H        3.25587437       3.37070840       0.16332209       0.00316826      -0.00267277       0.00142976
C       -0.54126455      -0.58371951      -0.76748102      -0.50062143      -2.83748358       1.65923425
C       -1.83981462      -1.18067408      -0.21462771       0.44453143       0.13035180      -0.30433478
H        0.30979114      -1.14010323      -0.33917868       0.00381493       0.00031489      -0.00179614
H       -0.48219121      -0.74618823      -1.83732566      -0.00127381      -0.00136703       0.00358835
C       -1.92984277      -1.56183039       1.12465900       0.00073780       0.00051100       0.00143600
C       -2.96283542      -1.30177387      -1.02899042      -0.03245876      -0.06444600      -0.05246177
C       -3.11986102      -2.06782975       1.63585383      -0.00080440       0.00080291       0.00215335
H       -1.05793274      -1.46010772       1.76779083       0.00161592       0.00042964      -0.00144246
C       -4.23702458      -2.19285241       0.81129767      -0.00067008       0.00067178       0.00374564
H       -3.17799907      -2.36865864       2.67893495       0.00207172       0.00139749       0.00353477
C       -4.15848541      -1.80751422      -0.52297420      -0.00093831       0.00043805       0.00047704
H       -5.16622382      -2.59243822       1.20966024      -0.00221903       0.00248108       0.00227369
H       -5.02573954      -1.90295829      -1.17161528      -0.00017014       0.00183094       0.00186002
H       -2.90369990      -1.01172028      -2.07770189       0.00041359      -0.00131112       0.00106259
27
Lattice="50.0 0.0 0.0 0.0 50.0 0.0 0.0 0.0 50.0" Properties=species:S:1:pos:R:3:forces:R:3 energy=-17660.761009692327 dihedrals="_JSON [59.0, 180.0, 107.0]" pbc="F F F"
C        1.49481744       2.10182332       0.13748730       0.00150467      -0.00035757      -0.00079228
C        0.62705138       1.46815226      -0.71181508      -1.69113549      -1.24448058      -0.50849927
C        2.53575520       2.83677437      -0.44811732       0.00108267      -0.00036112      -0.00052271
H        1.36157054       2.03036227       1.21291124       0.00019694      -0.00291988      -0.00015195
C        0.77582851       1.57057263      -2.11511221       0.58296249       0.45887460       0.55672839
O       -0.51163241       0.72066386      -0.30881962       1.33640062       2.42639849       0.08624090
N       -0.11448902       0.91105401      -2.92456160      -0.03358560       0.49657653      -1.15045418
N        1.76539240       2.26452187      -2.66470670      -0.00242384      -0.00020915      -0.00171915
H       -1.00853050       0.69727797      -2.51044470      -0.09922028       0.63077629      -0.29585477
H       -0.15330898       1.28903749      -3.86230134       0.00149143      -0.00185659       0.00077993
C        2.62178886       2.87502794      -1.83069454      -0.00369137      -0.00151636      -0.00011312
H        3.42068254       3.43650503      -2.31234453      -0.00700406      -0.00049413      -0.00133578
H        3.26024334       3.36468110       0.16345759       0.00249410      -0.00199197       0.00137271
C       -0.54126455      -0.58371951      -0.76748102      -0.49751186      -2.82947078       1.67340822
C       -1.83981462      -1.18067408      -0.21462771       0.42474226       0.14029863      -0.34365088
H        0.31070808      -1.13892515      -0.33904403       0.00380194       0.00018176      -0.00161383
H       -0.48220040      -0.74756653      -1.83716821      -0.00106526      -0.00139757       0.00337605
C       -1.97105781      -1.44726047       1.14901566       0.00070007       0.00057859       0.00144410
C       -2.92222868      -1.41709988      -1.05813831      -0.01904057      -0.07406506      -0.03194708
C       -3.16148857      -1.95528801       1.65604178      -0.00070228       0.00056732       0.00203658
H       -1.13184979      -1.25205245       1.81351361       0.00175469       0.00026298      -0.00130591
C       -4.23783696      -2.19778812       0.80304147      -0.00057196       0.00048913       0.00364773
H       -3.25259169      -2.16591465       2.71870998       0.00207476       0.00138321       0.00338511
C       -4.11818835      -1.92690516      -0.55567343      -0.00089382       0.00023050       0.00059079
H       -5.16735860      -2.59857311       1.19946761      -0.00202418       0.00196056       0.00199852
H       -4.95360783      -2.11299361      -1.22608513      -0.00034600       0.00154363       0.00187675
H       -2.82981685      -1.21444129      -2.12473175       0.00000992      -0.00100147       0.00107513
27
Lattice="50.0 0.0 0.0 0.0 50.0 0.0 0.0 0.0 50.0" Properties=species:S:1:pos:R:3:forces:R:3 energy=-17660.769010604727 dihedrals="_JSON [59.0, 180.0, 113.0]" pbc="F F F"
C        1.49392077       2.10309954       0.13745281       0.00159115      -0.00049906      -0.00078219
C        0.62705138       1.46815226      -0.71181508      -1.68726280      -1.23916586      -0.50311716
C        2.53410459       2.83914184      -0.44808014       0.00128930      -0.00064933      -0.00049837
H        1.36049682       2.03208412       1.21289563       0.00016248      -0.00324118      -0.00015171
C        0.77582851       1.57057263      -2.11511221       0.57764765       0.46027465       0.55629604
O       -0.51163241       0.72066386      -0.30881962       1.35124375       2.42604821       0.07638802
N       -0.11448902       0.91105401      -2.92456160      -0.03150454       0.49302242      -1.14674218
N        1.76480701       2.26543497      -2.66463279      -0.00235215      -0.00044130      -0.00193355
H       -1.00853050       0.69727797      -2.51044470      -0.10496047       0.62551870      -0.29425345
H       -0.15371168       1.28962819      -3.86204404       0.00177915      -0.00228957       0.00056807
C        2.62036693       2.87711198      -1.83065115      -0.00356690      -0.00186047      -0.00004659
H        3.41856998       3.43957889      -2.31229655      -0.00685426      -0.00099338      -0.00135271
H        3.25764339       3.36831129       0.16351492       0.00290322      -0.00240843       0.00146439
C       -0.54126455      -0.58371951      -0.76748102      -0.50519694      -2.80487840       1.68986912
C       -1.83981462      -1.18067408      -0.21462771       0.41132043       0.11713694      -0.37847137
H        0.31124393      -1.13817770      -0.33878611       0.00385329       0.00014661      -0.00163934
H       -0.48197555      -0.74873322      -1.83705565      -0.00092874      -0.00147121       0.00361542
C       -2.01440147      -1.34131306       1.16100218       0.00073208       0.00096296       0.00139201
C       -2.87630838      -1.53284462      -1.07525776      -0.00853017      -0.07298539      -0.01414715
C       -3.20186796      -1.85984974       1.66352540      -0.00075609       0.00092785       0.00209759
H       -1.21224771      -1.05344525       1.83719334       0.00191197       0.00039749      -0.00136553
C       -4.23180368      -2.21979950       0.79438133      -0.00079097       0.00086773       0.00369483
H       -3.32727105      -1.98715339       2.73592091       0.00196888       0.00206296       0.00346072
C       -4.06902595      -2.05466815      -0.57650228      -0.00091247       0.00030845       0.00051975
H       -5.15887082      -2.62866424       1.18831413      -0.00226792       0.00233435       0.00194366
H       -4.86835047      -2.33128633      -1.25958308      -0.00047268       0.00178513       0.00183741
H       -2.74965609      -1.41114292      -2.15051383      -0.00004624      -0.00091087       0.00135426
27
Lattice="50.0 0.0 0.0 0.0 50.0 0.0 0.0 0.0 50.0" Properties=species:S:1:pos:R:3:forces:R:3 energy=-17660.77671621863 dihedrals="_JSON [59.0, 180.0, 119.0]" pbc="F F F"
C        1.49468596       2.10207387       0.13745058       0.00152952      -0.00037833      -0.00077875
C        0.62705138       1.46815226      -0.71181508      -1.68009765      -1.23832376      -0.49824534
C        2.53533510       2.83747992      -0.44800683       0.00118985      -0.00042640      -0.00049447
H        1.36178608       2.03059736       1.21294070      -0.00013041      -0.00320992      -0.00017226
C        0.77582851       1.57057263      -2.11511221       0.57567886       0.45733134       0.55491736
O       -0.51163241       0.72066386      -0.30881962       1.36703038       2.42695804       0.06293445
N       -0.11448902       0.91105401      -2.92456160      -0.03117404       0.49262384      -1.14108841
N        1.76521127       2.26495274      -2.66455199      -0.00246943      -0.00043273      -0.00198543
H       -1.00853050       0.69727797      -2.51044470      -0.10974160       0.62069719      -0.29446076
H       -0.15390655       1.28969922      -3.86200397       0.00198455      -0.00263079       0.00054895
C        2.62132470       2.87582394      -1.83059065      -0.00379458      -0.00176524      -0.00003384
H        3.41993645       3.43772746      -2.31222443      -0.00720864      -0.00084717      -0.00130934
H        3.25955507       3.36565900       0.16362524       0.00272523      -0.00211582       0.00156392
C       -0.54126455      -0.58371951      -0.76748102      -0.51922035      -2.77087265       1.70311003
C       -1.83981462      -1.18067408      -0.21462771       0.40756943       0.08056342      -0.39876255
H        0.31144982      -1.13777945      -0.33836703       0.00402077       0.00007962      -0.00171616
H       -0.48143388      -0.74966044      -1.83696863      -0.00085263      -0.00160779       0.00375455
C       -2.06024620      -1.24007799       1.16270919       0.00058920       0.00136607       0.00134573
C       -2.82557763      -1.64773998      -1.08016121      -0.00503546      -0.06799151      -0.00235106
C       -3.24248968      -1.77228995       1.66272542      -0.00095608       0.00145814       0.00207348
H       -1.29895498      -0.86103705       1.84080899       0.00199266       0.00075265      -0.00151017
C       -4.22116484      -2.24834691       0.78990788      -0.00106430       0.00143953       0.00370807
H       -3.40396730      -1.81975819       2.73682183       0.00170055       0.00298267       0.00346471
C       -4.01264292      -2.18440802      -0.58301826      -0.00099304       0.00041054       0.00047739
H       -5.14400861      -2.66763873       1.18280536      -0.00254870       0.00287619       0.00177793
H       -4.77217965      -2.55049835      -1.26942419      -0.00064208       0.00191639       0.00172142
H       -2.66322578      -1.60360812      -2.15651575      -0.00008204      -0.00085352       0.00151055
27
Lattice="50.0 0.0 0.0 0.0 50.0 0.0 0.0 0.0 50.0" Properties=species:S:1:pos:R:3:forces:R:3 energy=-17660.783873104694 dihedrals="_JSON [59.0, 180.0, 125.0]" pbc="F F F"
C        1.49550057       2.10094610       0.13746980       0.00148176      -0.00024237      -0.00072332
C        0.62705138       1.46815226      -0.71181508      -1.67346781      -1.23755496      -0.49394158
C        2.53669857       2.83559693      -0.44790610       0.00103789      -0.00021662      -0.00055154
H        1.36315382       2.02897484       1.21300591      -0.00047044      -0.00324183      -0.00013545
C        0.77582851       1.57057263      -2.11511221       0.57413562       0.45424337       0.55329071
O       -0.51163241       0.72066386      -0.30881962       1.38573359       2.42615525       0.04562815
N       -0.11448902       0.91105401      -2.92456160      -0.03084104       0.49281228      -1.13474614
N        1.76570332       2.26435596      -2.66445695      -0.00261263      -0.00040835      -0.00206877
H       -1.00853050       0.69727797      -2.51044470      -0.11314725       0.61636811      -0.29562189
H       -0.15401996       1.28958416      -3.86204183       0.00221036      -0.00298008       0.00053954
C        2.62243881       2.87430443      -1.83050384      -0.00405191      -0.00163523       0.00002664
H        3.42156116       3.43551196      -2.31210769      -0.00760706      -0.00062032      -0.00132470
H        3.26166952       3.36267327       0.16377259       0.00255786      -0.00179116       0.00167023
C       -0.54126455      -0.58371951      -0.76748102      -0.53904146      -2.73090976       1.71270675
C       -1.83981462      -1.18067408      -0.21462771       0.40706666       0.03680344      -0.39579323
H        0.31131194      -1.13773670      -0.33778771       0.00420622       0.00001021      -0.00182839
H       -0.48065694      -0.75033768      -1.83691483      -0.00080314      -0.00179281       0.00391681
C       -2.10879681      -1.14291689       1.15503806       0.00032074       0.00179151       0.00122825
C       -2.77059224      -1.76052712      -1.07279492      -0.00220059      -0.06134209      -0.00418456
C       -3.28403023      -1.69025813       1.65513478      -0.00134182       0.00206050       0.00184388
H       -1.39185511      -0.67517480       1.82561599       0.00180277       0.00119111      -0.00164576
C       -4.20693770      -2.27989565       0.79085683      -0.00147628       0.00205787       0.00358224
H       -3.48340009      -1.66093634       2.72352131       0.00118872       0.00409805       0.00322883
C       -3.94993816      -2.31332833      -0.57481324      -0.00107885       0.00049958       0.00033923
H       -5.12410073      -2.71071422       1.18458801      -0.00295399       0.00337425       0.00145581
H       -4.66600748      -2.76724569      -1.25548693      -0.00067794       0.00208162       0.00141750
H       -2.57092165      -1.79131398      -2.14326219       0.00003001      -0.00081159       0.00169075
27
Lattice="50.0 0.0 0.0 0.0 50.0 0.0 0.0 0.0 50.0" Properties=species:S:1:pos:R:3:forces:R:3 energy=-17660.79055898556 dihedrals="_JSON [59.0, 180.0, 131.0]" pbc="F F F"
C        1.49636208       2.09964063       0.13754647       0.00126291      -0.00022059      -0.00078903
C        0.62705138       1.46815226      -0.71181508      -1.66775786      -1.23764730      -0.49150899
C        2.53814161       2.83352172      -0.44774273       0.00073104      -0.00013577      -0.00008370
H        1.36453100       2.02689572       1.21310375      -0.00020141      -0.00267339       0.00001057
C        0.77582851       1.57057263      -2.11511221       0.57092628       0.45037268       0.54893143
O       -0.51163241       0.72066386      -0.30881962       1.40428921       2.42126883       0.02266360
N       -0.11448902       0.91105401      -2.92456160      -0.02860792       0.49214221      -1.12368885
N        1.76621814       2.26370124      -2.66435145      -0.00251294      -0.00016087      -0.00186401
H       -1.00853050       0.69727797      -2.51044470      -0.11590082       0.61254226      -0.29916398
H       -0.15356448       1.28846298      -3.86247455       0.00155472      -0.00190224       0.00046983
C        2.62356644       2.87265603      -1.83035623      -0.00378927      -0.00113781      -0.00028761
H        3.42313483       3.43317808      -2.31198807      -0.00718869      -0.00009154      -0.00098016
H        3.26396118       3.35937444       0.16398371       0.00203699      -0.00155599       0.00156257
C       -0.54126455      -0.58371951      -0.76748102      -0.54550756      -2.70533907       1.72313849
C       -1.83981462      -1.18067408      -0.21462771       0.38778486       0.02497792      -0.37713737
H        0.31148146      -1.13755270      -0.33754448       0.00367825       0.00007479      -0.00189400
H       -0.48002321      -0.75080959      -1.83687633      -0.00078591      -0.00180288       0.00366031
C       -2.16639602      -1.03782906       1.13559700       0.00053967       0.00136069       0.00105962
C       -2.71195465      -1.86997034      -1.05323961       0.00194993      -0.05843290      -0.01653809
C       -3.34056792      -1.58760398       1.63586688      -0.00076605       0.00110907       0.00193852
H       -1.49737243      -0.48314771       1.78859846       0.00176757       0.00055197      -0.00126267
C       -4.20440973      -2.28617768       0.79224598      -0.00113117       0.00112643       0.00346229
H       -3.58579680      -1.47303118       2.68889080       0.00161283       0.00277806       0.00306293
C       -3.88901503      -2.42642705      -0.55430923      -0.00073991       0.00002079       0.00036348
H       -5.12159818      -2.71671110       1.18624051      -0.00208289       0.00182931       0.00149154
H       -4.55915711      -2.96435803      -1.22039147      -0.00067367       0.00136092       0.00171696
H       -2.46870201      -1.98134117      -2.10922410      -0.00048817      -0.00041558       0.00166634
27
Lattice="50.0 0.0 0.0 0.0 50.0 0.0 0.0 0.0 50.0" Properties=species:S:1:pos:R:3:forces:R:3 energy=-17660.795726689103 dihedrals="_JSON [59.0, 180.0, 137.0]" pbc="F F F"
C        1.49731649       2.09823220       0.13763196       0.00121992      -0.00002265      -0.00075934
C        0.62705138       1.46815226      -0.71181508      -1.66281529      -1.23794631      -0.48892160
C        2.53982568       2.83108809      -0.44757426       0.00064664       0.00020939      -0.00013989
H        1.36609842       2.02488023       1.21322581      -0.00071556      -0.00279667       0.00010334
C        0.77582851       1.57057263      -2.11511221       0.57095467       0.44738713       0.54801760
O       -0.51163241       0.72066386      -0.30881962       1.43010962       2.41796024      -0.00469184
N       -0.11448902       0.91105401      -2.92456160      -0.02916708       0.49374883      -1.11817345
N        1.76688282       2.26288340      -2.66422338      -0.00274566      -0.00015047      -0.00205969
H       -1.00853050       0.69727797      -2.51044470      -0.11727854       0.60966077      -0.30089700
H       -0.15367785       1.28830344      -3.86253849       0.00203140      -0.00266029       0.00042499
C        2.62502189       2.87063387      -1.83019987      -0.00421134      -0.00101550      -0.00037207
H        3.42531693       3.43019807      -2.31175104      -0.00785612       0.00018750      -0.00109040
H        3.26657262       3.35556146       0.16421687       0.00190629      -0.00113645       0.00170778
C       -0.54126455      -0.58371951      -0.76748102      -0.57529528      -2.65387963       1.72577760
C       -1.83981462      -1.18067408      -0.21462771       0.39515877      -0.03063671      -0.33153070
H        0.31043942      -1.13824867      -0.33630967       0.00393424       0.00006632      -0.00210954
H       -0.47864058      -0.75105114      -1.83686355      -0.00076114      -0.00208248       0.00398107
C       -2.21730840      -0.95342058       1.11063361       0.00012392       0.00183087       0.00083757
C       -2.65030731      -1.97487055      -1.02170953       0.00138769      -0.05391638      -0.03890297
C       -3.38027648      -1.52163747       1.61701997      -0.00157994       0.00208780       0.00140845
H       -1.59676060      -0.31996426       1.73875915       0.00149517       0.00104677      -0.00176260
C       -4.18167602      -2.32465109       0.80580086      -0.00202337       0.00240548       0.00302049
H       -3.66443276      -1.34024521       2.65071585       0.00065567       0.00438164       0.00252964
C       -3.81522503      -2.55000240      -0.51611458      -0.00104569       0.00040232      -0.00004555
H       -5.08940035      -2.77013239       1.20505006      -0.00315610       0.00327452       0.00065584
H       -4.43617971      -3.16983299      -1.15829366      -0.00084438       0.00202858       0.00103219
H       -2.36778284      -2.15384220      -2.05847297      -0.00012851      -0.00043463       0.00196008
27
Lattice="50.0 0.0 0.0 0.0 50.0 0.0 0.0 0.0 50.0" Properties=species:S:1:pos:R:3:forces:R:3 energy=-17660.799471126575 dihedrals="_JSON [59.0, 180.0, 143.0]" pbc="F F F"
C        1.49728052       2.09805365       0.13778425       0.00118334      -0.00002628      -0.00073666
C        0.62705138       1.46815226      -0.71181508      -1.66141913      -1.23663124      -0.48856943
C        2.53976312       2.83100948      -0.44732292       0.00046382       0.00001806      -0.00011630
H        1.36621358       2.02430453       1.21337189      -0.00050111      -0.00246786       0.00020034
C        0.77582851       1.57057263      -2.11511221       0.56735097       0.44716446       0.54486869
O       -0.51163241       0.72066386      -0.30881962       1.45644246       2.40701229      -0.03632143
N       -0.11448902       0.91105401      -2.92456160      -0.02658902       0.49229501      -1.10921542
N        1.76691700       2.26294939      -2.66407361      -0.00262398      -0.00008918      -0.00199617
H       -1.00853050       0.69727797      -2.51044470      -0.11841691       0.60691991      -0.30423075
H       -0.15330714       1.28734958      -3.86290980       0.00165780      -0.00198487       0.00043684
C        2.62494401       2.87069244      -1.82996243      -0.00397026      -0.00092838      -0.00029191
H        3.42516055       3.43038584      -2.31146802      -0.00739538       0.00023681      -0.00097773
H        3.26650743       3.35539634       0.16454090       0.00183133      -0.00122697       0.00160590
C       -0.54126455      -0.58371951      -0.76748102      -0.58828290      -2.61872815       1.73392433
C       -1.83981462      -1.18067408      -0.21462771       0.37509969      -0.04684394      -0.27610520
H        0.30976746      -1.13870550      -0.33545923       0.00371401      -0.00000987      -0.00207126
H       -0.47751825      -0.75113590      -1.83685133      -0.00071619      -0.00213523       0.00380856
C       -2.27757767      -0.86210412       1.07283976       0.00003168       0.00172515       0.00072077
C       -2.58632562      -2.07407844      -0.97855014       0.00901727      -0.05739461      -0.07284552
C       -3.43674510      -1.43549405       1.58317125      -0.00154897       0.00177772       0.00111482
H       -1.70805729      -0.15345522       1.66725937       0.00116496       0.00074554      -0.00135484
C       -4.17366492      -2.33623370       0.81548050      -0.00201849       0.00219106       0.00273071
H       -3.76793847      -1.18024682       2.58686839       0.00057223       0.00398786       0.00219547
C       -3.74601893      -2.65480425      -0.46857527      -0.00090789       0.00013473      -0.00008676
H       -5.07860374      -2.78464366       1.21775406      -0.00296842       0.00268269       0.00046873
H       -4.31589291      -3.35143041      -1.07858752      -0.00091227       0.00177996       0.00098786
H       -2.25770036      -2.32553260      -1.98636209      -0.00025864      -0.00020465       0.00185637
27
Lattice="50.0 0.0 0.0 0.0 50.0 0.0 0.0 0.0 50.0" Properties=species:S:1:pos:R:3:forces:R:3 energy=-17660.80184150282 dihedrals="_JSON [59.0, 180.0, 149.0]" pbc="F F F"
C        1.49717605       2.09790213       0.13798305       0.00117525      -0.00000029      -0.00071215
C        0.62705138       1.46815226      -0.71181508      -1.66147844      -1.23609256      -0.48997927
C        2.53963082       2.83096417      -0.44702455       0.00030477      -0.00016013      -0.00017151
H        1.36619242       2.02376263       1.21355061      -0.00031956      -0.00219687       0.00033355
C        0.77582851       1.57057263      -2.11511221       0.56440568       0.44757297       0.54232478
O       -0.51163241       0.72066386      -0.30881962       1.48300555       2.39127333      -0.06797732
N       -0.11448902       0.91105401      -2.92456160      -0.02439690       0.49101741      -1.10138773
N        1.76694335       2.26303776      -2.66390817      -0.00254368      -0.00006836      -0.00192277
H       -1.00853050       0.69727797      -2.51044470      -0.11929612       0.60473824      -0.30733968
H       -0.15298895       1.28649570      -3.86324472       0.00140947      -0.00161306       0.00049028
C        2.62483080       2.87078259      -1.82967712      -0.00373772      -0.00087020      -0.00022217
H        3.42497997       3.43061832      -2.31110525      -0.00699703       0.00026011      -0.00092064
H        3.26634800       3.35529455       0.16491612       0.00175334      -0.00132821       0.00152295
C       -0.54126455      -0.58371951      -0.76748102      -0.59510067      -2.58657934       1.74465889
C       -1.83981462      -1.18067408      -0.21462771       0.34799160      -0.04424417      -0.21804496
H        0.30898486      -1.13924979      -0.33457292       0.00359219      -0.00004884      -0.00202560
H       -0.47636422      -0.75104886      -1.83684898      -0.00069048      -0.00223865       0.00362830
C       -2.34149949      -0.77367340       1.02360956       0.00005492       0.00155778       0.00070205
C       -2.52071060      -2.16650707      -0.92423428       0.01712910      -0.07234835      -0.11082909
C       -3.49893116      -1.34863058       1.53745111      -0.00136464       0.00141347       0.00104310
H       -1.82365958       0.00435699       1.57620680       0.00106269       0.00057900      -0.00132268
C       -4.16994433      -2.34014756       0.82412431      -0.00189880       0.00205623       0.00268906
H       -3.87998925      -1.02186137       2.50198675       0.00061578       0.00378240       0.00207773
C       -3.67720905      -2.74895315      -0.41043164      -0.00080326      -0.00004269      -0.00001975
H       -5.07374998      -2.78877958       1.22867721      -0.00256835       0.00205510       0.00056378
H       -4.19453274      -3.51745976      -0.97959961      -0.00087635       0.00150841       0.00118615
H       -2.14282069      -2.48877340      -1.89403227      -0.00042834       0.00001726       0.00165470
27
Lattice="50.0 0.0 0.0 0.0 50.0 0.0 0.0 0.0 50.0" Properties=species:S:1:pos:R:3:forces:R:3 energy=-17660.802362463688 dihedrals="_JSON [59.0, 180.0, 155.0]" pbc="F F F"
C        1.49693627       2.09789537       0.13821051       0.00113372      -0.00007172      -0.00068430
C        0.62705138       1.46815226      -0.71181508      -1.66322687      -1.23602336      -0.49331655
C        2.53937155       2.83105411      -0.44671125       0.00030195      -0.00025979      -0.00016179
H        1.36586020       2.02346181       1.21374054       0.00004813      -0.00192902       0.00040706
C        0.77582851       1.57057263      -2.11511221       0.56246102       0.44822699       0.53969653
O       -0.51163241       0.72066386      -0.30881962       1.51278787       2.37366118      -0.10111977
N       -0.11448902       0.91105401      -2.92456160      -0.02242849       0.48940169      -1.09424696
N        1.76698904       2.26308741      -2.66374995      -0.00243482       0.00008164      -0.00159055
H       -1.00853050       0.69727797      -2.51044470      -0.12001960       0.60315662      -0.31039346
H       -0.15263154       1.28558209      -3.86360480       0.00111963      -0.00123012       0.00068225
C        2.62469633       2.87087734      -1.82937557      -0.00354725      -0.00080410      -0.00024344
H        3.42482997       3.43078673      -2.31072098      -0.00667034       0.00037143      -0.00081125
H        3.26598713       3.35544321       0.16530314       0.00162594      -0.00155515       0.00136059
C       -0.54126455      -0.58371951      -0.76748102      -0.59853787      -2.55513392       1.75911890
C       -1.83981462      -1.18067408      -0.21462771       0.30670245      -0.03280748      -0.15764552
H        0.30805809      -1.13992131      -0.33366772       0.00359997      -0.00019718      -0.00183389
H       -0.47521863      -0.75082943      -1.83685708      -0.00066204      -0.00231996       0.00327750
C       -2.40809150      -0.69122047       0.96347076      -0.00018596       0.00130824       0.00061054
C       -2.45418112      -2.25114377      -0.85935706       0.03386870      -0.09278030      -0.14999142
C       -3.56505883      -1.26618672       1.47988426      -0.00137832       0.00103246       0.00089406
H       -1.94298455       0.14969962       1.46779017       0.00098727       0.00036823      -0.00124636
C       -4.16905252      -2.34064372       0.83106025      -0.00175884       0.00181397       0.00242366
H       -3.99761190      -0.87277932       2.39667298       0.00038708       0.00332814       0.00183456
C       -3.60874850      -2.83353410      -0.34282674      -0.00067866      -0.00026169       0.00007925
H       -5.07246009      -2.78859930       1.23723086      -0.00218743       0.00139452       0.00045589
H       -4.07205812      -3.66839667      -0.86293618      -0.00082474       0.00115038       0.00116643
H       -2.02476175      -2.64015631      -1.78225943      -0.00048250       0.00007832       0.00127803
27
Lattice="50.0 0.0 0.0 0.0 50.0 0.0 0.0 0.0 50.0" Properties=species:S:1:pos:R:3:forces:R:3 energy=-17660.801155579094 dihedrals="_JSON [59.0, 180.0, 161.0]" pbc="F F F"
C        1.49655808       2.09811561       0.13847432      -0.00005347      -0.00105474      -0.00043037
C        0.62705138       1.46815226      -0.71181508      -1.66527486      -1.23500055      -0.49721291
C        2.53895799       2.83137531      -0.44638506       0.00184252       0.00093157      -0.00139894
H        1.36516084       2.02351823       1.21399781       0.00088785      -0.00146622      -0.00138466
C        0.77582851       1.57057263      -2.11511221       0.56321751       0.45044931       0.53534673
O       -0.51163241       0.72066386      -0.30881962       1.54399956       2.35618679      -0.13155216
N       -0.11448902       0.91105401      -2.92456160      -0.02070727       0.48969902      -1.09334197
N        1.76708491       2.26311837      -2.66371165      -0.00270975       0.00007402       0.00267269
H       -1.00853050       0.69727797      -2.51044470      -0.12069727       0.60217411      -0.31347472
H       -0.15223917       1.28463826      -3.86412872       0.00110492      -0.00306608       0.00704104
C        2.62455820       2.87106458      -1.82913292      -0.00377121      -0.00130730       0.00088826
H        3.42481979       3.43102985      -2.31031543      -0.00825544      -0.00065144      -0.00022614
H        3.26538807       3.35606120       0.16573797      -0.00021109      -0.00322481      -0.00041881
C       -0.54126455      -0.58371951      -0.76748102      -0.60437367      -2.52225554       1.77577549
C       -1.83981462      -1.18067408      -0.21462771       0.25986729      -0.01214552      -0.10102820
H        0.30678264      -1.14063174      -0.33279473       0.00908886      -0.00367547       0.00101194
H       -0.47401366      -0.75036931      -1.83678096      -0.00060825      -0.00307824      -0.00093872
C       -2.47578223      -0.61626183       0.89320565      -0.00269676      -0.00072932       0.00093055
C       -2.38746612      -2.32706125      -0.78462929       0.05398439      -0.11973677      -0.18556082
C       -3.63275554      -1.19071253       1.41182295      -0.00069731       0.00234026       0.00145978
H       -2.06320041       0.28045897       1.34312071       0.00178611       0.00200762      -0.00045492
C       -4.16954427      -2.33947437       0.83699261      -0.00142636      -0.00025534      -0.00029873
H       -4.11722951      -0.73708113       2.27318210       0.00020836       0.00332378       0.00150675
C       -3.54078352      -2.90854851      -0.26611747      -0.00188397       0.00179307       0.00311224
H       -5.07259133      -2.78671193       1.24469034      -0.00260007       0.00099154       0.00039684
H       -3.94954985      -3.80327782      -0.72914958      -0.00153790      -0.00060183       0.00006910
H       -1.90517099      -2.77747632      -1.65184720       0.00151728      -0.00172195      -0.00248933
27
Lattice="50.0 0.0 0.0 0.0 50.0 0.0 0.0 0.0 50.0" Properties=species:S:1:pos:R:3:forces:R:3 energy=-17660.798589861508 dihedrals="_JSON [59.0, 180.0, 167.0]" pbc="F F F"
C        1.49636301       2.09803694       0.13871319       0.00001576      -0.00102756      -0.00030257
C        0.62705138       1.46815226      -0.71181508      -1.66906249      -1.23616459      -0.50234173
C        2.53890624       2.83113052      -0.44609306       0.00180476       0.00089531      -0.00158206
H        1.36476639       2.02332441       1.21419030       0.00087679      -0.00161360      -0.00137163
C        0.77582851       1.57057263      -2.11511221       0.56359131       0.45128989       0.53393330
O       -0.51163241       0.72066386      -0.30881962       1.57134636       2.33690663      -0.15374369
N       -0.11448902       0.91105401      -2.92456160      -0.01992578       0.48879061      -1.08895851
N        1.76726436       2.26296830      -2.66357333      -0.00282674       0.00006877       0.00261677
H       -1.00853050       0.69727797      -2.51044470      -0.12116484       0.60174107      -0.31592754
H       -0.15199613       1.28393058      -3.86440809       0.00107035      -0.00302466       0.00710970
C        2.62470647       2.87076007      -1.82884746      -0.00369391      -0.00118952       0.00105720
H        3.42517475       3.43053476      -2.30989925      -0.00831449      -0.00051522      -0.00032330
H        3.26533225       3.35573879       0.16609249      -0.00011064      -0.00322182      -0.00037203
C       -0.54126455      -0.58371951      -0.76748102      -0.59951983      -2.49851144       1.79327141
C       -1.83981462      -1.18067408      -0.21462771       0.20614306       0.01964579      -0.06536865
H        0.30575744      -1.14150476      -0.33210931       0.00906855      -0.00357712       0.00098577
H       -0.47295812      -0.74971965      -1.83684638      -0.00051286      -0.00329267      -0.00120472
C       -2.54546504      -0.54773684       0.81077176      -0.00296132      -0.00086750       0.00072553
C       -2.32129651      -2.39342773      -0.70086970       0.08005326      -0.15445898      -0.20972656
C       -3.70425575      -1.11970954       1.32959503      -0.00112725       0.00257347       0.00098587
H       -2.18531308       0.39862098       1.19897138       0.00069067       0.00213585      -0.00021603
C       -4.17417739      -2.33381523       0.83801389      -0.00149712      -0.00042526      -0.00059399
H       -4.24206981      -0.61139503       2.12636892      -0.00016073       0.00376164       0.00084407
C       -3.47549718      -2.97189686      -0.18251500      -0.00199092       0.00190622       0.00277433
H       -5.07820562      -2.77896045       1.24580133      -0.00252839       0.00091090       0.00023233
H       -3.82972398      -3.91964584      -0.58040185      -0.00126986      -0.00088475      -0.00011310
H       -1.78424559      -2.90013118      -1.50254271       0.00200630      -0.00185150      -0.00239018
27
Lattice="50.0 0.0 0.0 0.0 50.0 0.0 0.0 0.0 50.0" Properties=species:S:1:pos:R:3:forces:R:3 energy=-17660.795519360632 dihedrals="_JSON [59.0, 180.0, 173.0]" pbc="F F F"
C        1.49682736       2.09714055       0.13884864       0.00162128      -0.00023220      -0.00098585
C        0.62705138       1.46815226      -0.71181508      -1.67399271      -1.23757768      -0.50877182
C        2.54078343       2.82817891      -0.44603634       0.00006803      -0.00016313       0.00026727
H        1.36489820       2.02298971       1.21424742       0.00059948      -0.00346146       0.00060833
C        0.77582851       1.57057263      -2.11511221       0.56812872       0.44254917       0.53492958
O       -0.51163241       0.72066386      -0.30881962       1.59412663       2.31968777      -0.16277848
N       -0.11448902       0.91105401      -2.92456160      -0.02232971       0.48902725      -1.08014558
N        1.76851709       2.26111500      -2.66343845      -0.00295962       0.00049441      -0.00193001
H       -1.00853050       0.69727797      -2.51044470      -0.12187383       0.60277535      -0.31836040
H       -0.15189565       1.28347639      -3.86443534       0.00106325      -0.00175873       0.00034530
C        2.62709145       2.86714652      -1.82869672      -0.00372254       0.00031524      -0.00041995
H        3.42920463       3.42446807      -2.30973344      -0.00774189       0.00223305      -0.00071983
H        3.26821505       3.35132074       0.16604279       0.00157270      -0.00128417       0.00206150
C       -0.54126455      -0.58371951      -0.76748102      -0.57181641      -2.49333208       1.82601980
C       -1.83981462      -1.18067408      -0.21462771       0.12623231       0.07527573      -0.09372827
H        0.30575158      -1.14230625      -0.33272783       0.00388690       0.00046705      -0.00222959
H       -0.47319588      -0.74877442      -1.83715440      -0.00099269      -0.00285775       0.00356665
C       -2.62426053      -0.48063063       0.70425225      -0.00034951       0.00074761       0.00096751
C       -2.25639729      -2.44951609      -0.60899597       0.11226041      -0.19551498      -0.20645296
C       -3.79473787      -1.04219586       1.20915075      -0.00099951      -0.00051649       0.00113423
H       -2.31632836       0.50942317       1.02152795       0.00038198      -0.00060256      -0.00031797
C       -4.19903807      -2.31180986       0.80949180      -0.00167275       0.00118859       0.00242241
H       -4.39369389      -0.48012738       1.92176026       0.00044459       0.00250115       0.00235450
C       -3.42140345      -3.01725402      -0.10434747      -0.00022423      -0.00114469      -0.00018519
H       -5.11272271      -2.74804755       1.20518550      -0.00123493      -0.00062368       0.00121418
H       -3.72251510      -4.01006074      -0.42961992       0.00009949       0.00059624       0.00044997
H       -1.65819073      -3.01014915      -1.32746877      -0.00057545       0.00121099       0.00068469
27
Lattice="50.0 0.0 0.0 0.0 50.0 0.0 0.0 0.0 50.0" Properties=species:S:1:pos:R:3:forces:R:3 energy=-17660.792755848048 dihedrals="_JSON [59.0, 180.0, 179.0]" pbc="F F F"
C        1.49677138       2.09696605       0.13902134       0.00163394      -0.00019527      -0.00099719
C        0.62705138       1.46815226      -0.71181508      -1.67886733      -1.23873714      -0.51495277
C        2.54094418       2.82770553      -0.44586251      -0.00000133      -0.00014479       0.00032877
H        1.36459530       2.02274626       1.21436665       0.00055716      -0.00350381       0.00068954
C        0.77582851       1.57057263      -2.11511221       0.57017618       0.44356564       0.53418388
O       -0.51163241       0.72066386      -0.30881962       1.60866779       2.30685222      -0.16025912
N       -0.11448902       0.91105401      -2.92456160      -0.02248389       0.48914102      -1.07830509
N        1.76870959       2.26087932      -2.66337680      -0.00301935       0.00051877      -0.00200049
H       -1.00853050       0.69727797      -2.51044470      -0.12186567       0.60331754      -0.32092150
H       -0.15170662       1.28290149      -3.86466116       0.00109237      -0.00175676       0.00028088
C        2.62737540       2.86665301      -1.82852629      -0.00372411       0.00042212      -0.00047375
H        3.42971815       3.42371429      -2.30947954      -0.00780942       0.00234689      -0.00073969
H        3.26849000       3.35065464       0.16624417       0.00157410      -0.00123403       0.00208701
C       -0.54126455      -0.58371951      -0.76748102      -0.55719662      -2.48774587       1.84895091
C       -1.83981462      -1.18067408      -0.21462771       0.07675453       0.10920423      -0.13047964
H        0.30536618      -1.14320403      -0.33340622       0.00386011       0.00057060      -0.00227580
H       -0.47331686      -0.74766903      -1.83736681      -0.00101488      -0.00301117       0.00361062
C       -2.69604258      -0.42966010       0.59308433      -0.00048910       0.00070438       0.00094018
C       -2.19347948      -2.49471182      -0.51001471       0.13586613      -0.22228773      -0.18802323
C       -3.87371298      -0.98623785       1.08749476      -0.00099044      -0.00073232       0.00117463
H       -2.43723583       0.59503270       0.83519513      -0.00009122      -0.00062097      -0.00020697
C       -4.21484431      -2.30057057       0.78677121      -0.00172909       0.00112614       0.00241774
H       -4.52795007      -0.38422664       1.71364250       0.00028014       0.00258719       0.00216143
C       -3.36557208      -3.05674754      -0.01636718      -0.00006947      -0.00129436      -0.00003322
H       -5.13412192      -2.73280389       1.17377556      -0.00102574      -0.00094203       0.00176483
H       -3.61558509      -4.08585481      -0.26248766       0.00048715       0.00044075       0.00061342
H       -1.53836487      -3.09655632      -1.14013226      -0.00057194       0.00140876       0.00046460
27
Lattice="50.0 0.0 0.0 0.0 50.0 0.0 0.0 0.0 50.0" Properties=species:S:1:pos:R:3:forces:R:3 energy=-17660.790783248416 dihedrals="_JSON [59.0, 180.0, 185.0]" pbc="F F F"
C        1.49688303       2.09665543       0.13912885       0.00170641      -0.00010465      -0.00105354
C        0.62705138       1.46815226      -0.71181508      -1.68392237      -1.23923010      -0.52126170
C        2.54136799       2.82693638      -0.44579144      -0.00013076      -0.00012018       0.00038006
H        1.36449702       2.02239664       1.21442952       0.00052897      -0.00351696       0.00072940
C        0.77582851       1.57057263      -2.11511221       0.57338046       0.44400078       0.53404055
O       -0.51163241       0.72066386      -0.30881962       1.60910831       2.30073993      -0.14395451
N       -0.11448902       0.91105401      -2.92456160      -0.02354214       0.49053453      -1.07838742
N        1.76896464       2.26050701      -2.66337665      -0.00315321       0.00053358      -0.00207739
H       -1.00853050       0.69727797      -2.51044470      -0.12148854       0.60376995      -0.32345336
H       -0.15161332       1.28253300      -3.86481080       0.00122115      -0.00202286       0.00029349
C        2.62786364       2.86587996      -1.82846161      -0.00373837       0.00057977      -0.00047011
H        3.43051741       3.42253718      -2.30937193      -0.00801317       0.00247754      -0.00066192
H        3.26916538       3.34954177       0.16630958       0.00152345      -0.00113600       0.00216624
C       -0.54126455      -0.58371951      -0.76748102      -0.54281091      -2.49171231       1.86726405
C       -1.83981462      -1.18067408      -0.21462771       0.05358799       0.12532201      -0.19176152
H        0.30509473      -1.14411147      -0.33435429       0.00393786       0.00059041      -0.00232032
H       -0.47358353      -0.74648844      -1.83760384      -0.00115449      -0.00316397       0.00358308
C       -2.76338414      -0.39164052       0.47352802      -0.00064318       0.00078083       0.00072357
C       -2.13323244      -2.52851974      -0.40501035       0.14682251      -0.22982808      -0.15200284
C       -3.94757016      -0.94485658       0.95637280      -0.00103021      -0.00079409       0.00106252
H       -2.55010714       0.65927483       0.63489386       0.00049099      -0.00073187      -0.00089377
C       -4.22883336      -2.29267036       0.76077429      -0.00171115       0.00131625       0.00244152
H       -4.65407083      -0.31367916       1.49019144      -0.00027502       0.00265320       0.00180301
C       -3.31234938      -3.08638629       0.07629780       0.00009843      -0.00145562       0.00027079
H       -5.15325953      -2.72225088       1.13834050      -0.00074646      -0.00115689       0.00222240
H       -3.51448024      -4.14244638      -0.08501271       0.00064789       0.00036956       0.00102974
H       -1.42404168      -3.16033671      -0.93994426      -0.00069443       0.00130527       0.00028799
27
Lattice="50.0 0.0 0.0 0.0 50.0 0.0 0.0 0.0 50.0" Properties=species:S:1:pos:R:3:forces:R:3 energy=-17660.78952077624 dihedrals="_JSON [59.0, 180.0, 191.0]" pbc="F F F"
C        1.49449051       2.09997253       0.13916139      -0.00001173      -0.00185286      -0.00003145
C        0.62705138       1.46815226      -0.71181508      -1.69339749      -1.23087925      -0.52670678
C        2.53724797       2.83265969      -0.44581151       0.00277547       0.00108273      -0.00200696
H        1.36085954       2.02689526       1.21444232       0.00158659      -0.00334421      -0.00147788
C        0.77582851       1.57057263      -2.11511221       0.57291748       0.45346934       0.53117303
O       -0.51163241       0.72066386      -0.30881962       1.59893245       2.29915292      -0.12106993
N       -0.11448902       0.91105401      -2.92456160      -0.02076950       0.48914303      -1.08489838
N        1.76761764       2.26241950      -2.66356117      -0.00252358       0.00075975       0.00288884
H       -1.00853050       0.69727797      -2.51044470      -0.12012723       0.60305367      -0.32648218
H       -0.15138064       1.28215496      -3.86511294       0.00106304      -0.00361777       0.00696682
C        2.62452671       2.87067514      -1.82855988      -0.00467132      -0.00149838       0.00124259
H        3.42567790       3.42961784      -2.30940823      -0.00849308       0.00058679      -0.00034924
H        3.26277341       3.35861115       0.16628164       0.00024886      -0.00384792       0.00033471
C       -0.54126455      -0.58371951      -0.76748102      -0.53789450      -2.50018458       1.87881344
C       -1.83981462      -1.18067408      -0.21462771       0.06270848       0.12297370      -0.25093435
H        0.30460635      -1.14492436      -0.33533667       0.00931604      -0.00286972       0.00043054
H       -0.47372868      -0.74526921      -1.83770286      -0.00110778      -0.00401032      -0.00142216
C       -2.82344248      -0.36834518       0.35218243      -0.00226273      -0.00162655       0.00091470
C       -2.07631625      -2.55056945      -0.29513336       0.14384032      -0.21935352      -0.11384433
C       -4.01165568      -0.92085754       0.82583097      -0.00155359       0.00228923       0.00149500
H       -2.65221375       0.69979996       0.43059613       0.00060397       0.00172830      -0.00088840
C       -4.23698646      -2.29050177       0.73970828      -0.00047931      -0.00213899       0.00086818
H       -4.76528881      -0.27233108       1.26625765      -0.00006177       0.00280094       0.00089708
C       -3.26017598      -3.10711733       0.17608348      -0.00233182       0.00242134       0.00216401
H       -5.16452743      -2.71962976       1.11005726      -0.00111798      -0.00070538       0.00261976
H       -3.41800149      -4.18036041       0.10360012       0.00009391      -0.00167654       0.00112062
H       -1.31822703      -3.19990015      -0.73260104       0.00271678      -0.00185577      -0.00181727
27
Lattice="50.0 0.0 0.0 0.0 50.0 0.0 0.0 0.0 50.0" Properties=species:S:1:pos:R:3:forces:R:3 energy=-17660.78823672544 dihedrals="_JSON [59.0, 180.0, 197.0]" pbc="F F F"
C        1.49407537       2.10034194       0.13927088       0.00006946      -0.00137398      -0.00031330
C        0.62705138       1.46815226      -0.71181508      -1.70013027      -1.23137977      -0.53232296
C        2.53595106       2.83434091      -0.44563381       0.00243834       0.00060591      -0.00199682
H        1.36044521       2.02670435       1.21449926       0.00108836      -0.00213346      -0.00133667
C        0.77582851       1.57057263      -2.11511221       0.57328040       0.46242742       0.53322379
O       -0.51163241       0.72066386      -0.30881962       1.57658065       2.30622967      -0.09427657
N       -0.11448902       0.91105401      -2.92456160      -0.01997314       0.48950684      -1.08772860
N        1.76678354       2.26367872      -2.66349916      -0.00252869       0.00015424       0.00259713
H       -1.00853050       0.69727797      -2.51044470      -0.11814760       0.60208736      -0.32922423
H       -0.15134764       1.28195716      -3.86518946       0.00108743      -0.00307961       0.00703982
C        2.62289287       2.87299387      -1.82839167      -0.00414677      -0.00205450       0.00105478
H        3.42286575       3.43371116      -2.30915751      -0.00791752      -0.00098292      -0.00052545
H        3.26078356       3.36112656       0.16656983       0.00070892      -0.00396640      -0.00018979
C       -0.54126455      -0.58371951      -0.76748102      -0.53139370      -2.51771068       1.88240203
C       -1.83981462      -1.18067408      -0.21462771       0.09476635       0.10306054      -0.30333892
H        0.30450349      -1.14565107      -0.33639115       0.00878318      -0.00330289       0.00075558
H       -0.47403683      -0.74421521      -1.83791176      -0.00069913      -0.00397091      -0.00175378
C       -2.87717196      -0.35892024       0.22948151      -0.00205704      -0.00113595       0.00096401
C       -2.02335448      -2.56061936      -0.18158758       0.13089453      -0.19924767      -0.08252316
C       -4.06803811      -0.91226040       0.69485742      -0.00141710       0.00266638       0.00112810
H       -2.74382502       0.71789910       0.22280755       0.00051118       0.00202676      -0.00117264
C       -4.24184660      -2.29219561       0.72086694      -0.00054166      -0.00141753       0.00121067
H       -4.86433036      -0.25734746       1.04055322       0.00011232       0.00338236       0.00039359
C       -3.21088620      -3.11777393       0.28035781      -0.00266768       0.00278281       0.00198345
H       -5.17169498      -2.72220568       1.08435962      -0.00105683       0.00013619       0.00332041
H       -3.32845790      -4.19845788       0.29890556      -0.00038642      -0.00113668       0.00183624
H       -1.22130496      -3.21579189      -0.52035839       0.00274244      -0.00217354      -0.00120671
27
Lattice="50.0 0.0 0.0 0.0 50.0 0.0 0.0 0.0 50.0" Properties=species:S:1:pos:R:3:forces:R:3 energy=-17660.786252156828 dihedrals="_JSON [59.0, 180.0, 203.0]" pbc="F F F"
C        1.49596124       2.09806188       0.13903362       0.00182404      -0.00018620      -0.00106888
C        0.62705138       1.46815226      -0.71181508      -1.70308337      -1.23301533      -0.53834267
C        2.53996657       2.82885298      -0.44614818       0.00020305      -0.00025327       0.00029359
H        1.36267496       2.02480813       1.21426410       0.00025724      -0.00400878       0.00057514
C        0.77582851       1.57057263      -2.11511221       0.58384561       0.45061006       0.53687046
O       -0.51163241       0.72066386      -0.30881962       1.54251831       2.32595381      -0.06610041
N       -0.11448902       0.91105401      -2.92456160      -0.02749635       0.49552196      -1.08673134
N        1.76851994       2.26089300      -2.66368078      -0.00314364       0.00035508      -0.00232433
H       -1.00853050       0.69727797      -2.51044470      -0.11646505       0.60200313      -0.33185316
H       -0.15163220       1.28232441      -3.86490338       0.00151131      -0.00244259       0.00014474
C        2.62684700       2.86723933      -1.82881315      -0.00389568       0.00008033      -0.00043004
H        3.42905715       3.42453652      -2.30975129      -0.00808220       0.00185622      -0.00075548
H        3.26696020       3.35275230       0.16580711       0.00203324      -0.00145363       0.00239767
C       -0.54126455      -0.58371951      -0.76748102      -0.51745472      -2.54406882       1.88267566
C       -1.83981462      -1.18067408      -0.21462771       0.15247734       0.07402574      -0.35672808
H        0.30452028      -1.14638514      -0.33707406       0.00409721       0.00072135      -0.00263537
H       -0.47406120      -0.74332473      -1.83822189      -0.00150494      -0.00364593       0.00374056
C       -2.92477137      -0.36227246       0.10427887      -0.00047186       0.00122143       0.00030131
C       -1.97492741      -2.55855936      -0.06561702       0.09681458      -0.16965179      -0.04914345
C       -4.11788926      -0.91720621       0.56053408      -0.00109756      -0.00004658       0.00100005
H       -2.82571561       0.71477023       0.01055926       0.00109931      -0.00049034      -0.00139364
C       -4.24517992      -2.29583182       0.70098833      -0.00221957       0.00205372       0.00217938
H       -4.95261460      -0.26598190       0.80862278      -0.00058386       0.00353656       0.00059033
C       -3.16600064      -3.11724085       0.38697819       0.00018134      -0.00093229       0.00121503
H       -5.17724237      -2.72741694       1.05688062      -0.00075935      -0.00014407       0.00362418
H       -3.24835856      -4.19566196       0.49842374       0.00045786       0.00117145       0.00201058
H       -1.13379194      -3.20879094      -0.30378548      -0.00106230       0.00122877      -0.00011184
27
Lattice="50.0 0.0 0.0 0.0 50.0 0.0 0.0 0.0 50.0" Properties=species:S:1:pos:R:3:forces:R:3 energy=-17660.782998947543 dihedrals="_JSON [59.0, 180.0, 209.0]" pbc="F F F"
C        1.49599394       2.09819823       0.13890849       0.00179182      -0.00019764      -0.00105370
C        0.62705138       1.46815226      -0.71181508      -1.70855225      -1.23168906      -0.54296842
C        2.53996398       2.82895256      -0.44639288       0.00036626      -0.00015537       0.00022775
H        1.36261858       2.02520943       1.21414338       0.00005990      -0.00417341       0.00044892
C        0.77582851       1.57057263      -2.11511221       0.58872794       0.45223726       0.53909884
O       -0.51163241       0.72066386      -0.30881962       1.50828631       2.34415912      -0.04176636
N       -0.11448902       0.91105401      -2.92456160      -0.03018271       0.49861043      -1.09186433
N        1.76845794       2.26084393      -2.66384921      -0.00312738       0.00032319      -0.00241836
H       -1.00853050       0.69727797      -2.51044470      -0.11298435       0.60074423      -0.33500839
H       -0.15171703       1.28251382      -3.86483740       0.00163786      -0.00263921       0.00009811
C        2.62682978       2.86726593      -1.82905508      -0.00408331      -0.00010739      -0.00042215
H        3.42899882       3.42459504      -2.31003866      -0.00821969       0.00169245      -0.00084047
H        3.26693876       3.35296904       0.16548812       0.00213730      -0.00142732       0.00247931
C       -0.54126455      -0.58371951      -0.76748102      -0.51628744      -2.56715238       1.87077527
C       -1.83981462      -1.18067408      -0.21462771       0.22002020       0.04003232      -0.37291691
H        0.30430655      -1.14682906      -0.33751280       0.00419052       0.00079184      -0.00275024
H       -0.47378332      -0.74248419      -1.83833587      -0.00160775      -0.00379324       0.00384219
C       -2.96411545      -0.37829325      -0.01266462      -0.00030010       0.00140313       0.00042573
C       -1.93156560      -2.54441203       0.05150771       0.06234933      -0.13710499      -0.03534819
C       -4.15607075      -0.93587554       0.44208243      -0.00110104       0.00034504       0.00123416
H       -2.89613843       0.69066163      -0.19322343       0.00144541      -0.00035985      -0.00114027
C       -4.24147667      -2.30166672       0.69765531      -0.00241390       0.00224759       0.00203854
H       -5.02271735      -0.29819482       0.59908551      -0.00048308       0.00387575       0.00069160
C       -3.12252462      -3.10606600       0.50226092       0.00012528      -0.00067165       0.00138434
H       -5.17296329      -2.73567491       1.05211435      -0.00083812       0.00036318       0.00400802
H       -3.17331457      -4.17281736       0.70640315       0.00026906       0.00147982       0.00203845
H       -1.05828376      -3.17928287      -0.09271283      -0.00122609       0.00116615      -0.00029344
27
Lattice="50.0 0.0 0.0 0.0 50.0 0.0 0.0 0.0 50.0" Properties=species:S:1:pos:R:3:forces:R:3 energy=-17660.77815984244 dihedrals="_JSON [59.0, 180.0, 215.0]" pbc="F F F"
C        1.49581240       2.09869010       0.13873943       0.00173466      -0.00028491      -0.00100528
C        0.62705138       1.46815226      -0.71181508      -1.71350112      -1.23031930      -0.54661477
C        2.53954196       2.82969630      -0.44669524       0.00056166      -0.00014495       0.00023826
H        1.36228336       2.02608258       1.21398083       0.00001191      -0.00429093       0.00035206
C        0.77582851       1.57057263      -2.11511221       0.59279794       0.45439254       0.54126291
O       -0.51163241       0.72066386      -0.30881962       1.47757479       2.36322129      -0.02071244
N       -0.11448902       0.91105401      -2.92456160      -0.03264118       0.50102307      -1.09729034
N        1.76822647       2.26100533      -2.66404581      -0.00305420       0.00029060      -0.00245717
H       -1.00853050       0.69727797      -2.51044470      -0.10803166       0.59960196      -0.33846526
H       -0.15172711       1.28267940      -3.86477821       0.00159961      -0.00250876      -0.00002998
C        2.62644198       2.86782146      -1.82935009      -0.00412352      -0.00029047      -0.00046068
H        3.42837922       3.42541768      -2.31041684      -0.00813868       0.00151969      -0.00087175
H        3.26626093       3.35418049       0.16509686       0.00227360      -0.00153840       0.00250893
C       -0.54126455      -0.58371951      -0.76748102      -0.51828720      -2.58993554       1.85085275
C       -1.83981462      -1.18067408      -0.21462771       0.28545497       0.01199954      -0.36737237
H        0.30409272      -1.14715016      -0.33776813       0.00413304       0.00091216      -0.00284141
H       -0.47343270      -0.74174750      -1.83840064      -0.00166834      -0.00378054       0.00393100
C       -2.99738256      -0.40541046      -0.12501820      -0.00021518       0.00150512       0.00025361
C       -1.89374414      -2.51833236       0.16850336       0.02902291      -0.11115270      -0.02982406
C       -4.18682688      -0.96515001       0.33220581      -0.00125452       0.00058689       0.00099794
H       -2.95799984       0.64711572      -0.39294577       0.00131520      -0.00019651      -0.00113392
C       -4.23529839      -2.30671650       0.70289374      -0.00260599       0.00225995       0.00167107
H       -5.08048166      -0.34956442       0.40102933      -0.00054218       0.00394254       0.00018572
C       -3.08306767      -3.08279202       0.62168899       0.00004879      -0.00038488       0.00149398
H       -5.16513677      -2.74286535       1.05905267      -0.00112591       0.00071700       0.00383256
H       -3.10639103      -4.12872500       0.91782743       0.00008221       0.00172875       0.00187786
H       -0.99369405      -3.12900791       0.11447261      -0.00142159       0.00112681      -0.00037924
27
Lattice="50.0 0.0 0.0 0.0 50.0 0.0 0.0 0.0 50.0" Properties=species:S:1:pos:R:3:forces:R:3 energy=-17660.771777906226 dihedrals="_JSON [59.0, 180.0, 221.0]" pbc="F F F"
C        1.49555932       2.09930441       0.13855641       0.00178063      -0.00033057      -0.00102885
C        0.62705138       1.46815226      -0.71181508      -1.71753319      -1.23004677      -0.54876367
C        2.53894696       2.83071124      -0.44701368       0.00076442      -0.00016586       0.00015442
H        1.36188608       2.02708300       1.21381032       0.00002269      -0.00434546       0.00015438
C        0.77582851       1.57057263      -2.11511221       0.59643794       0.45714225       0.54420286
O       -0.51163241       0.72066386      -0.30881962       1.44638717       2.38002522      -0.00219735
N       -0.11448902       0.91105401      -2.92456160      -0.03537826       0.50349122      -1.10461674
N        1.76790018       2.26129869      -2.66424575      -0.00299511       0.00023372      -0.00247504
H       -1.00853050       0.69727797      -2.51044470      -0.10164732       0.59899647      -0.34126762
H       -0.15183052       1.28312804      -3.86461714       0.00170203      -0.00273101       0.00004401
C        2.62588161       2.86864379      -1.82966214      -0.00419432      -0.00053153      -0.00038181
H        3.42749739       3.42663640      -2.31082058      -0.00815192       0.00121861      -0.00085353
H        3.26532124       3.35578931       0.16468628       0.00244157      -0.00166143       0.00254763
C       -0.54126455      -0.58371951      -0.76748102      -0.52149603      -2.61309408       1.82291685
C       -1.83981462      -1.18067408      -0.21462771       0.35005909      -0.00864872      -0.34688005
H        0.30388088      -1.14735841      -0.33787479       0.00425378       0.00094326      -0.00285433
H       -0.47305558      -0.74108748      -1.83841701      -0.00177033      -0.00372849       0.00387475
C       -3.02450292      -0.44216056      -0.23216112      -0.00018003       0.00164095       0.00007548
C       -1.86187741      -2.48060610       0.28408812      -0.00430361      -0.08925921      -0.02971972
C       -4.21073282      -1.00237256       0.23137317      -0.00137206       0.00080425       0.00076825
H       -3.01067419       0.58528420      -0.58788793       0.00175336      -0.00013554      -0.00126797
C       -4.22775577      -2.30825630       0.71640506      -0.00275821       0.00236854       0.00127124
H       -5.12641271      -0.41626823       0.21594144      -0.00070833       0.00409504      -0.00031994
C       -3.04863672      -3.04627143       0.74389688      -0.00008520      -0.00016902       0.00153846
H       -5.15536589      -2.74532213       1.07722854      -0.00130050       0.00113790       0.00375982
H       -3.04886582      -4.06249596       1.13054334      -0.00017312       0.00189270       0.00178963
H       -0.94031078      -3.05953962       0.31533037      -0.00155511       0.00085756      -0.00047117
27
Lattice="50.0 0.0 0.0 0.0 50.0 0.0 0.0 0.0 50.0" Properties=species:S:1:pos:R:3:forces:R:3 energy=-17660.764220960562 dihedrals="_JSON [59.0, 180.0, 227.0]" pbc="F F F"
C        1.49525082       2.10000811       0.13836403       0.00180862      -0.00037675      -0.00100398
C        0.62705138       1.46815226      -0.71181508      -1.72061128      -1.23045119      -0.54952545
C        2.53823379       2.83190853      -0.44733073       0.00095005      -0.00021050       0.00012469
H        1.36144028       2.02819907       1.21363093       0.00000867      -0.00443971       0.00007446
C        0.77582851       1.57057263      -2.11511221       0.59923964       0.46000573       0.54745405
O       -0.51163241       0.72066386      -0.30881962       1.41559086       2.39376286       0.01378563
N       -0.11448902       0.91105401      -2.92456160      -0.03786520       0.50559229      -1.11278882
N        1.76751597       2.26167844      -2.66443656      -0.00293142       0.00014917      -0.00250690
H       -1.00853050       0.69727797      -2.51044470      -0.09415717       0.59945976      -0.34319662
H       -0.15194878       1.28369653      -3.86440721       0.00182376      -0.00293568      -0.00003891
C        2.62520750       2.86963283      -1.82996739      -0.00417190      -0.00074006      -0.00038360
H        3.42645137       3.42809236      -2.31121248      -0.00809601       0.00094604      -0.00093888
H        3.26419555       3.35766510       0.16428425       0.00263520      -0.00179128       0.00254906
C       -0.54126455      -0.58371951      -0.76748102      -0.52500817      -2.63741759       1.78933484
C       -1.83981462      -1.18067408      -0.21462771       0.40796047      -0.01744345      -0.31561186
H        0.30376032      -1.14743798      -0.33795600       0.00431180       0.00103468      -0.00289132
H       -0.47286313      -0.74050810      -1.83840219      -0.00185781      -0.00363170       0.00391894
C       -3.04594310      -0.48770027      -0.33435932      -0.00002766       0.00185830      -0.00001230
C       -1.83631454      -2.43164657       0.39699560      -0.03275129      -0.07587739      -0.03378667
C       -4.22903077      -1.04622744       0.13796633      -0.00148283       0.00114808       0.00064004
H       -3.05365905       0.50568516      -0.77776915       0.00240160       0.00005105      -0.00108136
C       -4.22044942      -2.30527238       0.73525550      -0.00289122       0.00253732       0.00076830
H       -5.16224766      -0.49669512       0.04167290      -0.00076445       0.00442763      -0.00050220
C       -3.02027566      -2.99641742       0.86619172      -0.00027315       0.00007240       0.00139950
H       -5.14578640      -2.74170562       1.10263248      -0.00153905       0.00154851       0.00337205
H       -3.00205181      -3.97456481       1.34064794      -0.00057349       0.00207004       0.00138157
H       -0.89805395      -2.97222009       0.50853141      -0.00172858       0.00065148      -0.00053429
27
Lattice="50.0 0.0 0.0 0.0 50.0 0.0 0.0 0.0 50.0" Properties=species:S:1:pos:R:3:forces:R:3 energy=-17660.75569648131 dihedrals="_JSON [59.0, 180.0, 233.0]" pbc="F F F"
C        1.49323349       2.10279927       0.13831097       0.00168922      -0.00042358      -0.00101006
C        0.62705138       1.46815226      -0.71181508      -1.72605444      -1.23030218      -0.54844510
C        2.53389264       2.83803946      -0.44733078       0.00140616      -0.00088444       0.00009782
H        1.35893980       2.03126674       1.21353666       0.00002663      -0.00334696       0.00013983
C        0.77582851       1.57057263      -2.11511221       0.59429905       0.47398930       0.55203820
O       -0.51163241       0.72066386      -0.30881962       1.39316396       2.39885008       0.02815757
N       -0.11448902       0.91105401      -2.92456160      -0.03556386       0.50315138      -1.12265366
N        1.76547450       2.26457864      -2.66444447      -0.00249681      -0.00052496      -0.00238739
H       -1.00853050       0.69727797      -2.51044470      -0.08496515       0.60082050      -0.34349172
H       -0.15210704       1.28447127      -3.86410863       0.00182532      -0.00240897      -0.00001575
C        2.62091155       2.87578381      -1.82995226      -0.00339014      -0.00190382      -0.00071821
H        3.41966878       3.43779645      -2.31119838      -0.00677625      -0.00121579      -0.00119524
H        3.25745832       3.36702954       0.16436456       0.00342936      -0.00276085       0.00170059
C       -0.54126455      -0.58371951      -0.76748102      -0.53070884      -2.66595338       1.74311240
C       -1.83981462      -1.18067408      -0.21462771       0.44394340      -0.00632350      -0.26806232
H        0.30375260      -1.14740146      -0.33808180       0.00352579       0.00065554      -0.00232750
H       -0.47280379      -0.73999284      -1.83836389      -0.00141880      -0.00295725       0.00374568
C       -3.06179273      -0.53946560      -0.42697523       0.00000961       0.00181607      -0.00059042
C       -1.81733561      -2.37199019       0.50598878      -0.04306007      -0.07206887      -0.03677805
C       -4.24139855      -1.09128803       0.06105523      -0.00161510       0.00115477      -0.00041316
H       -3.08780764       0.41072209      -0.95691774       0.00235628      -0.00021703      -0.00200793
C       -4.21292880      -2.29235807       0.76770609      -0.00307296       0.00231019      -0.00037600
H       -5.18718881      -0.58232542      -0.10780340      -0.00090726       0.00377533      -0.00229345
C       -2.99774229      -2.93110616       0.99130457      -0.00058697       0.00023993       0.00092634
H       -5.13549711      -2.72395702       1.14757234      -0.00185843       0.00178119       0.00212903
H       -2.96494840      -3.86291078       1.55064122      -0.00132984       0.00243785       0.00122611
H       -0.86707187      -2.86968908       0.69033965      -0.00186985       0.00030949      -0.00050762
27
Lattice="50.0 0.0 0.0 0.0 50.0 0.0 0.0 0.0 50.0" Properties=species:S:1:pos:R:3:forces:R:3 energy=-17660.74764022424 dihedrals="_JSON [59.0, 180.0, 239.0]" pbc="F F F"
C        1.49298408       2.10359616       0.13801815       0.00203111      -0.00059323      -0.00108555
C        0.62705138       1.46815226      -0.71181508      -1.72665693      -1.22992912      -0.54623565
C        2.53374908       2.83854776      -0.44785215       0.00152018      -0.00089291       0.00001134
H        1.35837054       2.03311777       1.21327902       0.00028900      -0.00446459      -0.00001045
C        0.77582851       1.57057263      -2.11511221       0.59728325       0.47125339       0.55381366
O       -0.51163241       0.72066386      -0.30881962       1.37323745       2.40803989       0.04247988
N       -0.11448902       0.91105401      -2.92456160      -0.03802711       0.50469592      -1.13129865
N        1.76556870       2.26418177      -2.66472910      -0.00260457      -0.00031353      -0.00242220
H       -1.00853050       0.69727797      -2.51044470      -0.07688287       0.60549297      -0.34240071
H       -0.15214997       1.28508488      -3.86388766       0.00183415      -0.00289270      -0.00000993
C        2.62113885       2.87548107      -1.83044950      -0.00354131      -0.00164642      -0.00042947
H        3.42025701       3.43684069      -2.31186099      -0.00715049      -0.00050477      -0.00110659
H        3.25719538       3.36793541       0.16363278       0.00349412      -0.00276075       0.00232732
C       -0.54126455      -0.58371951      -0.76748102      -0.53360454      -2.69232153       1.70864922
C       -1.83981462      -1.18067408      -0.21462771       0.46902783       0.00437272      -0.25142959
H        0.30378055      -1.14729154      -0.33811398       0.00421749       0.00111896      -0.00272700
H       -0.47323206      -0.73968329      -1.83829396      -0.00191437      -0.00315305       0.00377091
C       -3.07317381      -0.60309549      -0.52243186      -0.00004798       0.00183404      -0.00084895
C       -1.80514856      -2.30229057       0.60987349      -0.05374549      -0.06861272      -0.02882536
C       -4.25146992      -1.14859821      -0.02480593      -0.00163966       0.00091234      -0.00046981
H       -3.11271605       0.29271606      -1.13979712       0.00278105       0.00000355      -0.00154344
C       -4.20969383      -2.28039014       0.78786048      -0.00317544       0.00224523      -0.00075443
H       -5.20632859      -0.69003059      -0.26967882      -0.00102110       0.00379611      -0.00238362
C       -2.98397350      -2.85563742       1.10600551      -0.00061816       0.00021981       0.00095023
H       -5.13108674      -2.70796856       1.17504921      -0.00203051       0.00158192       0.00189480
H       -2.94234859      -3.73316669       1.74661335      -0.00119209       0.00223771       0.00057096
H       -0.84681507      -2.74952060       0.86684313      -0.00186301       0.00028076      -0.00048692
27
Lattice="50.0 0.0 0.0 0.0 50.0 0.0 0.0 0.0 50.0" Properties=species:S:1:pos:R:3:forces:R:3 energy=-17660.74055896335 dihedrals="_JSON [59.0, 180.0, 245.0]" pbc="F F F"
C        1.49322092       2.10350323       0.13786391       0.00192499      -0.00060695      -0.00115008
C        0.62705138       1.46815226      -0.71181508      -1.72512579      -1.23349768      -0.54303972
C        2.53400416       2.83839161      -0.44808248       0.00158310      -0.00073789       0.00017567
H        1.35871601       2.03307862       1.21314666       0.00030547      -0.00435566      -0.00006313
C        0.77582851       1.57057263      -2.11511221       0.59805548       0.47116837       0.55586068
O       -0.51163241       0.72066386      -0.30881962       1.35621399       2.41423339       0.05510579
N       -0.11448902       0.91105401      -2.92456160      -0.03871379       0.50550451      -1.13934348
N        1.76552165       2.26413127      -2.66485539      -0.00256619      -0.00027349      -0.00233488
H       -1.00853050       0.69727797      -2.51044470      -0.07093395       0.61189582      -0.33834374
H       -0.15213331       1.28553245      -3.86372641       0.00179195      -0.00280193      -0.00001166
C        2.62126327       2.87534770      -1.83066650      -0.00353674      -0.00158241      -0.00060637
H        3.42039602       3.43661948      -2.31216181      -0.00719883      -0.00045195      -0.00111946
H        3.25758361       3.36767021       0.16335291       0.00336370      -0.00265766       0.00221915
C       -0.54126455      -0.58371951      -0.76748102      -0.53567624      -2.71967726       1.67558827
C       -1.83981462      -1.18067408      -0.21462771       0.48019130       0.01763257      -0.24181946
H        0.30409059      -1.14694985      -0.33832812       0.00419576       0.00118947      -0.00265273
H       -0.47421456      -0.73963979      -1.83821180      -0.00197606      -0.00289407       0.00372016
C       -3.07887846      -0.67538801      -0.61297406      -0.00006199       0.00157138      -0.00112791
C       -1.79988691      -2.22331134       0.70751155      -0.05273062      -0.06277981      -0.01548808
C       -4.25688552      -1.21261013      -0.10583293      -0.00167838       0.00075357      -0.00092209
H       -3.12604132       0.15617196      -1.31452936       0.00290983      -0.00009362      -0.00159845
C       -4.20856024      -2.26468737       0.80733217      -0.00317086       0.00175949      -0.00127407
H       -5.21622001      -0.81092000      -0.42246672      -0.00108449       0.00317919      -0.00318169
C       -2.97777888      -2.76871552       1.21443726      -0.00069895       0.00013700       0.00062452
H       -5.12941904      -2.68655394       1.20199278      -0.00212716       0.00124077       0.00110601
H       -2.93193230      -3.58466122       1.93156441      -0.00136622       0.00201761       0.00019597
H       -0.83773253      -2.61413964       1.03285973      -0.00188929       0.00012724      -0.00051924
27
Lattice="50.0 0.0 0.0 0.0 50.0 0.0 0.0 0.0 50.0" Properties=species:S:1:pos:R:3:forces:R:3 energy=-17660.735586606643 dihedrals="_JSON [59.0, 180.0, 251.0]" pbc="F F F"
C        1.49370946       2.10286651       0.13782751       0.00165965      -0.00040655      -0.00106811
C        0.62705138       1.46815226      -0.71181508      -1.72220887      -1.23918726      -0.53900341
C        2.53438955       2.83795942      -0.44804599       0.00146246      -0.00059586       0.00009473
H        1.35958179       2.03180574       1.21311751       0.00009572      -0.00341293       0.00004488
C        0.77582851       1.57057263      -2.11511221       0.59724401       0.47333460       0.55867952
O       -0.51163241       0.72066386      -0.30881962       1.34408259       2.41924801       0.06533913
N       -0.11448902       0.91105401      -2.92456160      -0.03827885       0.50541174      -1.14703126
N        1.76531598       2.26445032      -2.66483005      -0.00248064      -0.00046481      -0.00230578
H       -1.00853050       0.69727797      -2.51044470      -0.06670487       0.61993892      -0.33172778
H       -0.15222836       1.28608767      -3.86351530       0.00197798      -0.00260153      -0.00008022
C        2.62117200       2.87555630      -1.83062839      -0.00350551      -0.00176719      -0.00077489
H        3.42000178       3.43727398      -2.31211207      -0.00702107      -0.00095377      -0.00138109
H        3.25818346       3.36685983       0.16348085       0.00329124      -0.00239444       0.00163209
C       -0.54126455      -0.58371951      -0.76748102      -0.53916175      -2.74056047       1.65463295
C       -1.83981462      -1.18067408      -0.21462771       0.47907404       0.01825666      -0.25921593
H        0.30474197      -1.14632737      -0.33877352       0.00355534       0.00090340      -0.00207971
H       -0.47600589      -0.74003705      -1.83812198      -0.00158723      -0.00223299       0.00374934
C       -3.07857617      -0.76087959      -0.70266003      -0.00002936       0.00170967      -0.00100902
C       -1.80160830      -2.13591783       0.79783323      -0.04215130      -0.05511706       0.00662924
C       -4.25738270      -1.29344955      -0.19208109      -0.00169461       0.00132892      -0.00061403
H       -3.12722121      -0.00390755      -1.48438823       0.00312686       0.00001745      -0.00132468
C       -4.20947492      -2.25630596       0.81455052      -0.00315151       0.00197870      -0.00124653
H       -5.21634636      -0.95934571      -0.58021055      -0.00108009       0.00346558      -0.00292112
C       -2.97933655      -2.67654770       1.30968522      -0.00073986       0.00021938       0.00051447
H       -5.13039134      -2.67594420       1.21146418      -0.00215322       0.00192378       0.00123242
H       -2.93433800      -3.42454541       2.09745999      -0.00169762       0.00238956       0.00025060
H       -0.84011673      -2.46181507       1.18982551      -0.00192352      -0.00043152      -0.00101579
27
Lattice="50.0 0.0 0.0 0.0 50.0 0.0 0.0 0.0 50.0" Properties=species:S:1:pos:R:3:forces:R:3 energy=-17660.733381907932 dihedrals="_JSON [59.0, 180.0, 257.0]" pbc="F F F"
C        1.49381673       2.10285313       0.13773300       0.00162178      -0.00037418      -0.00116704
C        0.62705138       1.46815226      -0.71181508      -1.71897041      -1.24175645      -0.53426808
C        2.53443176       2.83805605      -0.44814697       0.00140521      -0.00056444       0.00022153
H        1.35976779       2.03179036       1.21303645       0.00016303      -0.00322016       0.00009299
C        0.77582851       1.57057263      -2.11511221       0.59565876       0.47225276       0.55952381
O       -0.51163241       0.72066386      -0.30881962       1.33536287       2.42280290       0.07440505
N       -0.11448902       0.91105401      -2.92456160      -0.03745285       0.50451694      -1.15260101
N        1.76519589       2.26458197      -2.66487119      -0.00244810      -0.00047876      -0.00222691
H       -1.00853050       0.69727797      -2.51044470      -0.06583681       0.62798546      -0.32400686
H       -0.15225711       1.28657234      -3.86332967       0.00186485      -0.00237776      -0.00004077
C        2.62107504       2.87573711      -1.83071657      -0.00335044      -0.00167611      -0.00091687
H        3.41979195       3.43756638      -2.31225592      -0.00688819      -0.00095937      -0.00139569
H        3.25824507       3.36695863       0.16336532       0.00316040      -0.00231888       0.00150810
C       -0.54126455      -0.58371951      -0.76748102      -0.53884959      -2.76204099       1.63920138
C       -1.83981462      -1.18067408      -0.21462771       0.47482089       0.02059897      -0.28782515
H        0.30542361      -1.14553028      -0.33897739       0.00347954       0.00093245      -0.00195504
H       -0.47762300      -0.74067331      -1.83800293      -0.00156393      -0.00198513       0.00366617
C       -3.07112753      -0.85397398      -0.78504296      -0.00007373       0.00147603      -0.00121201
C       -1.81029389      -2.04106753       0.87984894      -0.03271576      -0.04192554       0.03593598
C       -4.25169834      -1.38041752      -0.27148640      -0.00166295       0.00116582      -0.00081280
H       -3.11314158      -0.17937230      -1.63945502       0.00308677       0.00014457      -0.00108659
C       -4.21180923      -2.24504997       0.82065720      -0.00315613       0.00166781      -0.00158015
H       -5.20472384      -1.11967114      -0.72489469      -0.00109531       0.00301139      -0.00325454
C       -2.98879120      -2.57481931       1.39625603      -0.00074289       0.00011113       0.00035050
H       -5.13330691      -2.66072959       1.22038886      -0.00218745       0.00160113       0.00073931
H       -2.95071202      -3.24819166       2.24902260      -0.00177744       0.00212075      -0.00023920
H       -0.85443119      -2.29654823       1.33309279      -0.00185210      -0.00071032      -0.00105611
27
Lattice="50.0 0.0 0.0 0.0 50.0 0.0 0.0 0.0 50.0" Properties=species:S:1:pos:R:3:forces:R:3 energy=-17660.733892697186 dihedrals="_JSON [59.0, 180.0, 263.0]" pbc="F F F"
C        1.49418284       2.10245689       0.13770948       0.00114570      -0.00067380      -0.00130880
C        0.62705138       1.46815226      -0.71181508      -1.71373452      -1.24350549      -0.52914604
C        2.53504445       2.83736403      -0.44814985       0.00210041       0.00039387      -0.00152543
H        1.36019525       2.03125244       1.21306717       0.00076498      -0.00275753      -0.00165393
C        0.77582851       1.57057263      -2.11511221       0.59685099       0.47061154       0.55710533
O       -0.51163241       0.72066386      -0.30881962       1.32936007       2.42579781       0.08252116
N       -0.11448902       0.91105401      -2.92456160      -0.03646992       0.50582420      -1.16076052
N        1.76542088       2.26434626      -2.66497134      -0.00329525      -0.00076734       0.00173531
H       -1.00853050       0.69727797      -2.51044470      -0.06878743       0.63438606      -0.31677255
H       -0.15216412       1.28675461      -3.86341444       0.00175558      -0.00405215       0.00654837
C        2.62158623       2.87516203      -1.83079445      -0.00351421      -0.00198123       0.00057803
H        3.42062783       3.43668246      -2.31230390      -0.00896003      -0.00199848      -0.00074066
H        3.25918530       3.36590865       0.16339233       0.00163100      -0.00320259       0.00023150
C       -0.54126455      -0.58371951      -0.76748102      -0.54149297      -2.77877522       1.63088314
C       -1.83981462      -1.18067408      -0.21462771       0.46643210       0.02616755      -0.31932988
H        0.30603054      -1.14444196      -0.33917747       0.00928639      -0.00263905       0.00115230
H       -0.47908801      -0.74153641      -1.83774474      -0.00147247      -0.00242182      -0.00105956
C       -3.05688873      -0.95274417      -0.85804370      -0.00238302      -0.00020427       0.00036414
C       -1.82584849      -1.93979964       0.95266010      -0.02272896      -0.02688672       0.05879063
C       -4.23994196      -1.47273205      -0.34242982      -0.00143304       0.00186137      -0.00221199
H       -3.08562151      -0.36505755      -1.77499362       0.00290078       0.00147350      -0.00270013
C       -4.21536390      -2.23276826       0.82478165      -0.00114204       0.00025345       0.00008532
H       -5.18185602      -1.28943489      -0.85330443      -0.00101145       0.00253288      -0.00362396
C       -3.00562709      -2.46632463       1.47217187      -0.00419823       0.00098374      -0.00236946
H       -5.13791794      -2.64387975       1.22676166      -0.00263265       0.00086903       0.00055196
H       -2.97956816      -3.06017099       2.38244106      -0.00156612       0.00044233       0.00140045
H       -0.88054851      -2.12017229       1.46063541       0.00259433      -0.00173164       0.00125528
27
Lattice="50.0 0.0 0.0 0.0 50.0 0.0 0.0 0.0 50.0" Properties=species:S:1:pos:R:3:forces:R:3 energy=-17660.737260673563 dihedrals="_JSON [59.0, 180.0, 269.0]" pbc="F F F"
C        1.49473601       2.10176441       0.13766177       0.00102350      -0.00066167      -0.00120599
C        0.62705138       1.46815226      -0.71181508      -1.70852471      -1.24590316      -0.52429592
C        2.53599105       2.83615400      -0.44814848       0.00200255       0.00058717      -0.00152205
H        1.36096509       2.03035562       1.21303872       0.00083207      -0.00262338      -0.00162414
C        0.77582851       1.57057263      -2.11511221       0.59581992       0.46634486       0.55706206
O       -0.51163241       0.72066386      -0.30881962       1.32685184       2.42791766       0.08864290
N       -0.11448902       0.91105401      -2.92456160      -0.03638801       0.50538987      -1.16194835
N        1.76572108       2.26394484      -2.66494756      -0.00328976      -0.00062227       0.00171203
H       -1.00853050       0.69727797      -2.51044470      -0.07448069       0.63801949      -0.30976867
H       -0.15230497       1.28722129      -3.86321961       0.00164808      -0.00382658       0.00643226
C        2.62233757       2.87414017      -1.83079018      -0.00358764      -0.00172677       0.00054949
H        3.42173222       3.43512944      -2.31232395      -0.00901230      -0.00157605      -0.00078079
H        3.26064553       3.36398495       0.16340677       0.00134201      -0.00294443       0.00014575
C       -0.54126455      -0.58371951      -0.76748102      -0.53773170      -2.79306614       1.62969451
C       -1.83981462      -1.18067408      -0.21462771       0.45771551       0.02527790      -0.36081621
H        0.30698173      -1.14327213      -0.33926312       0.00906951      -0.00263111       0.00130883
H       -0.48043438      -0.74272725      -1.83760562      -0.00124953      -0.00234831      -0.00087785
C       -3.03551816      -1.05897105      -0.92294387      -0.00226955      -0.00057629       0.00028672
C       -1.84810171      -1.83322368       1.01546897      -0.01339765      -0.00909801       0.08541063
C       -4.22119314      -1.57516205      -0.40819639      -0.00145577       0.00126049      -0.00245169
H       -3.04432133      -0.56123648      -1.89213670       0.00261368       0.00101152      -0.00267063
C       -4.21915916      -2.22514628       0.82339052      -0.00111416       0.00002494       0.00018857
H       -5.14645333      -1.47494419      -0.97000686      -0.00089097       0.00161363      -0.00397838
C       -3.02950946      -2.35456214       1.53515164      -0.00389853       0.00051933      -0.00254927
H       -5.14288524      -2.63334221       1.22566059      -0.00259519       0.00061317       0.00037807
H       -3.02104972      -2.86432223       2.49535319      -0.00155421       0.00042386       0.00132455
H       -0.91857638      -1.93241300       1.57262608       0.00252169      -0.00139973       0.00135357
27
Lattice="50.0 0.0 0.0 0.0 50.0 0.0 0.0 0.0 50.0" Properties=species:S:1:pos:R:3:forces:R:3 energy=-17660.742882959148 dihedrals="_JSON [59.0, 180.0, 275.0]" pbc="F F F"
C        1.49468623       2.10189079       0.13761529       0.00075566      -0.00087960      -0.00104678
C        0.62705138       1.46815226      -0.71181508      -1.70396005      -1.24567701      -0.51926002
C        2.53582956       2.83647938      -0.44812866       0.00215865       0.00065285      -0.00157171
H        1.36093157       2.03050107       1.21300186       0.00100522      -0.00249334      -0.00155507
C        0.77582851       1.57057263      -2.11511221       0.59264029       0.46399510       0.55631801
O       -0.51163241       0.72066386      -0.30881962       1.32884655       2.42879608       0.09199661
N       -0.11448902       0.91105401      -2.92456160      -0.03521603       0.50304228      -1.16065172
N        1.76561886       2.26412805      -2.66491049      -0.00310122      -0.00047902       0.00186487
H       -1.00853050       0.69727797      -2.51044470      -0.08139989       0.63864304      -0.30435175
H       -0.15244625       1.28761301      -3.86304223       0.00137863      -0.00328926       0.00623558
C        2.62212128       2.87448471      -1.83076663      -0.00366288      -0.00179409       0.00048573
H        3.42136452       3.43564046      -2.31233216      -0.00859226      -0.00139127      -0.00082875
H        3.26038611       3.36443630       0.16344024       0.00120387      -0.00301368       0.00002342
C       -0.54126455      -0.58371951      -0.76748102      -0.53416544      -2.79990699       1.63680204
C       -1.83981462      -1.18067408      -0.21462771       0.44737635       0.02085399      -0.40868695
H        0.30794652      -1.14202911      -0.33920782       0.00873127      -0.00264867       0.00146979
H       -0.48141685      -0.74413304      -1.83744694      -0.00099242      -0.00228827      -0.00082611
C       -3.00694339      -1.17139377      -0.97811204      -0.00175109      -0.00088024       0.00029807
C       -1.87680972      -1.72250731       1.06758741      -0.00504550       0.00768575       0.11183446
C       -4.19470389      -1.68719374      -0.46639198      -0.00169330       0.00059143      -0.00265943
H       -2.99046734      -0.76438047      -1.98867347       0.00226487       0.00068826      -0.00256871
C       -4.22187262      -2.22377957       0.81787313      -0.00103255      -0.00023192       0.00043317
H       -5.09769921      -1.67487027      -1.07155870      -0.00056370       0.00068479      -0.00392754
C       -3.05946756      -2.24178843       1.58503078      -0.00362737       0.00011394      -0.00278363
H       -5.14645247      -2.63126311       1.21891363      -0.00250039       0.00008041       0.00023380
H       -3.07378522      -2.66421925       2.58665822      -0.00145894       0.00024284       0.00119433
H       -0.96869027      -1.73457951       1.66718584       0.00240166      -0.00109742       0.00152830
27
Lattice="50.0 0.0 0.0 0.0 50.0 0.0 0.0 0.0 50.0" Properties=species:S:1:pos:R:3:forces:R:3 energy=-17660.75018710782 dihedrals="_JSON [59.0, 180.0, 281.0]" pbc="F F F"
C        1.49406077       2.10282050       0.13756204       0.00068063      -0.00104886      -0.00103159
C        0.62705138       1.46815226      -0.71181508      -1.69956439      -1.24286159      -0.51386555
C        2.53456125       2.83836318      -0.44812388       0.00221932       0.00038688      -0.00196379
H        1.36017924       2.03165573       1.21295994       0.00120715      -0.00236885      -0.00164682
C        0.77582851       1.57057263      -2.11511221       0.58723420       0.46418331       0.55536178
O       -0.51163241       0.72066386      -0.30881962       1.33533265       2.42859490       0.09185586
N       -0.11448902       0.91105401      -2.92456160      -0.03334165       0.49926868      -1.15868209
N        1.76506621       2.26494462      -2.66488457      -0.00264503      -0.00032446       0.00230641
H       -1.00853050       0.69727797      -2.51044470      -0.08926252       0.63607134      -0.30003428
H       -0.15271241       1.28816331      -3.86280809       0.00121808      -0.00313511       0.00650187
C        2.62089599       2.87626617      -1.83077070      -0.00375133      -0.00225664       0.00100924
H        3.41945287       3.43834381      -2.31237302      -0.00793236      -0.00162777      -0.00088044
H        3.25840967       3.36729398       0.16344959       0.00122112      -0.00343592      -0.00012268
C       -0.54126455      -0.58371951      -0.76748102      -0.53327852      -2.79736803       1.64992696
C       -1.83981462      -1.18067408      -0.21462771       0.43804848       0.00730372      -0.45481879
H        0.30880505      -1.14082027      -0.33899292       0.00887052      -0.00294887       0.00181352
H       -0.48189443      -0.74563485      -1.83726194      -0.00080251      -0.00229135      -0.00137085
C       -2.97127801      -1.28928327      -1.02224116      -0.00152158      -0.00089279       0.00013943
C       -1.91165800      -1.60886357       1.10844439       0.00230543       0.02508820       0.13262708
C       -4.15971567      -1.80898751      -0.51458820      -0.00208191       0.00011023      -0.00265892
H       -2.92506687      -0.97303500      -2.06385748       0.00187221       0.00054092      -0.00234454
C       -4.22223591      -2.23020759       0.81025187      -0.00100231      -0.00021998       0.00088084
H       -5.03492429      -1.88883522      -1.15446634      -0.00030802       0.00023230      -0.00352816
C       -3.09433941      -2.13017313       1.62228747      -0.00355032      -0.00028673      -0.00290701
H       -5.14674663      -2.63997467       1.20913139      -0.00240962      -0.00003532       0.00031848
H       -3.13618614      -2.46285522       2.65644430      -0.00145295       0.00012580       0.00119044
H       -1.03077296      -1.52835603       1.74238501       0.00269524      -0.00080401       0.00192360
27
Lattice="50.0 0.0 0.0 0.0 50.0 0.0 0.0 0.0 50.0" Properties=species:S:1:pos:R:3:forces:R:3 energy=-17660.75863274268 dihedrals="_JSON [59.0, 180.0, 287.0]" pbc="F F F"
C        1.49369462       2.10341800       0.13748461       0.00054387      -0.00123320      -0.00068425
C        0.62705138       1.46815226      -0.71181508      -1.69438525      -1.23958581      -0.50827005
C        2.53380180       2.83952800      -0.44813703       0.00258242       0.00040751      -0.00168408
H        1.35982313       2.03246165       1.21290004       0.00113850      -0.00254179      -0.00133519
C        0.77582851       1.57057263      -2.11511221       0.58243741       0.46320645       0.55438776
O       -0.51163241       0.72066386      -0.30881962       1.34679237       2.42945184       0.08735616
N       -0.11448902       0.91105401      -2.92456160      -0.03183283       0.49572044      -1.15459109
N        1.76475823       2.26542780      -2.66483119      -0.00254452      -0.00036452       0.00190889
H       -1.00853050       0.69727797      -2.51044470      -0.09735975       0.63125193      -0.29706059
H       -0.15301740       1.28863223      -3.86258738       0.00118427      -0.00291389       0.00602803
C        2.62018044       2.87733095      -1.83076909      -0.00358082      -0.00231445       0.00063132
H        3.41834560       3.43991784      -2.31241201      -0.00760173      -0.00171100      -0.00084991
H        3.25720845       3.36905047       0.16343565       0.00139117      -0.00363096       0.00002380
C       -0.54126455      -0.58371951      -0.76748102      -0.53923975      -2.77851192       1.66577780
C       -1.83981462      -1.18067408      -0.21462771       0.43586234      -0.02765132      -0.49871741
H        0.30950134      -1.13983456      -0.33866578       0.00832652      -0.00271192       0.00163858
H       -0.48196945      -0.74711236      -1.83712476      -0.00063947      -0.00229929      -0.00055840
C       -2.92698126      -1.41556265      -1.05511961      -0.00136980      -0.00088713       0.00065646
C       -1.95226473      -1.49353756       1.13759228       0.00496965       0.04535590       0.15198364
C       -4.11271183      -1.94734679      -0.55230772      -0.00205461       0.00015584      -0.00285144
H       -2.84709912      -1.18966260      -2.11793825       0.00169804       0.00050380      -0.00206865
C       -4.21632582      -2.25236019       0.80099265      -0.00119449       0.00016126       0.00142653
H       -4.95311092      -2.12651964      -1.21823666      -0.00033629       0.00024946      -0.00325829
C       -3.13207455      -2.02449907       1.64679706      -0.00308596      -0.00033238      -0.00293376
H       -5.13821573      -2.67077869       1.19696635      -0.00247048       0.00041789       0.00041526
H       -3.20594695      -2.26611846       2.70419639      -0.00142375       0.00040756       0.00117114
H       -1.10587047      -1.31302859       1.79733867       0.00219295      -0.00060028       0.00145774
27
Lattice="50.0 0.0 0.0 0.0 50.0 0.0 0.0 0.0 50.0" Properties=species:S:1:pos:R:3:forces:R:3 energy=-17660.766954115275 dihedrals="_JSON [59.0, 180.0, 293.0]" pbc="F F F"
C        1.49502254       2.10173305       0.13742332       0.00025793      -0.00123145      -0.00056179
C        0.62705138       1.46815226      -0.71181508      -1.68470177      -1.23930614      -0.50193030
C        2.53610346       2.83646258      -0.44814040       0.00253093       0.00091929      -0.00194021
H        1.36183930       2.03026594       1.21290710       0.00072292      -0.00270177      -0.00147762
C        0.77582851       1.57057263      -2.11511221       0.58229195       0.45719589       0.55320830
O       -0.51163241       0.72066386      -0.30881962       1.36291958       2.43375929       0.07793818
N       -0.11448902       0.91105401      -2.92456160      -0.03309093       0.49606054      -1.14983610
N        1.76560082       2.26430390      -2.66479249      -0.00269360      -0.00015202       0.00207951
H       -1.00853050       0.69727797      -2.51044470      -0.10441059       0.62618717      -0.29577345
H       -0.15338173       1.28897542      -3.86243980       0.00159753      -0.00359678       0.00615204
C        2.62213880       2.87466689      -1.83079415      -0.00423820      -0.00213916       0.00098798
H        3.42127320       3.43589261      -2.31243068      -0.00842853      -0.00112224      -0.00093237
H        3.26074842       3.36425312       0.16345608       0.00098903      -0.00318695       0.00008936
C       -0.54126455      -0.58371951      -0.76748102      -0.55919821      -2.73590767       1.68164101
C       -1.83981462      -1.18067408      -0.21462771       0.45135648      -0.09463661      -0.53451089
H        0.30972578      -1.13926903      -0.33807872       0.00881137      -0.00295024       0.00181202
H       -0.48154305      -0.74844162      -1.83698636      -0.00056289      -0.00252840      -0.00065176
C       -2.87171575      -1.55238965      -1.07476322      -0.00154084      -0.00033608       0.00090910
C       -1.99818503      -1.37779282       1.15471173      -0.00272873       0.06633541       0.16806014
C       -4.04863939      -2.10759594      -0.57553106      -0.00276894       0.00110845      -0.00289075
H       -2.75401850      -1.41713765      -2.14930882       0.00141739       0.00147692      -0.00194960
C       -4.19865068      -2.29686319       0.79408770      -0.00195584       0.00179540       0.00197101
H       -4.84518359      -2.39517802      -1.25720330      -0.00104344       0.00211612      -0.00291718
C       -3.16966598      -1.92948172       1.66014531      -0.00328387      -0.00000746      -0.00303090
H       -5.11300185      -2.73346191       1.18791250      -0.00337681       0.00227211       0.00079526
H       -3.27982744      -2.07990079       2.73121807      -0.00136227       0.00117793       0.00135283
H       -1.19498532      -1.08920053       1.82960490       0.00249033      -0.00060156       0.00140615
27
Lattice="50.0 0.0 0.0 0.0 50.0 0.0 0.0 0.0 50.0" Properties=species:S:1:pos:R:3:forces:R:3 energy=-17660.775736498606 dihedrals="_JSON [59.0, 180.0, 299.0]" pbc="F F F"
C        1.49578795       2.10061927       0.13744899       0.00007636      -0.00119318      -0.00039591
C        0.62705138       1.46815226      -0.71181508      -1.67779781      -1.23983451      -0.49828750
C        2.53731136       2.83478013      -0.44801694       0.00232885       0.00101422      -0.00185089
H        1.36307643       2.02849967       1.21295806       0.00086381      -0.00222374      -0.00132073
C        0.77582851       1.57057263      -2.11511221       0.57840277       0.45344853       0.54969437
O       -0.51163241       0.72066386      -0.30881962       1.37024686       2.43028206       0.06512832
N       -0.11448902       0.91105401      -2.92456160      -0.03086375       0.49470771      -1.14035733
N        1.76598088       2.26383441      -2.66469140      -0.00238284       0.00016643       0.00189465
H       -1.00853050       0.69727797      -2.51044470      -0.10967686       0.62136241      -0.29744816
H       -0.15312129       1.28826620      -3.86269536       0.00099885      -0.00245203       0.00582892
C        2.62302745       2.87340093      -1.83068449      -0.00433539      -0.00192165       0.00098497
H        3.42246311       3.43412935      -2.31236153      -0.00788595      -0.00060871      -0.00071338
H        3.26265994       3.36154890       0.16361680       0.00065667      -0.00288708       0.00014518
C       -0.54126455      -0.58371951      -0.76748102      -0.55283668      -2.73433679       1.68895204
C       -1.83981462      -1.18067408      -0.21462771       0.43618120      -0.07823351      -0.53930517
H        0.31049586      -1.13840938      -0.33798931       0.00809705      -0.00283579       0.00157937
H       -0.48109209      -0.74939320      -1.83690171      -0.00057142      -0.00236025      -0.00021823
C       -2.82308908      -1.66044377      -1.07806930      -0.00103717      -0.00087803       0.00092542
C       -2.04891579      -1.26289746       1.15961518      -0.00359610       0.07002133       0.16999468
C       -4.00175662      -2.21149528      -0.57773057      -0.00212403      -0.00095097      -0.00293586
H       -2.66682822      -1.60997479      -2.15495745       0.00128479       0.00011967      -0.00174840
C       -4.20286650      -2.28619396       0.79615745      -0.00122663       0.00025534       0.00201420
H       -4.76105768      -2.58177948      -1.26202315      -0.00006787      -0.00037975      -0.00268730
C       -3.22237892      -1.80947345       1.66547571      -0.00263851      -0.00094850      -0.00290823
H       -5.11980686      -2.71611419       1.19132112      -0.00235461       0.00010806       0.00053244
H       -3.37300692      -1.86827758       2.74058251      -0.00125800       0.00045768       0.00119856
H       -1.28568653      -0.88514085       1.83654104       0.00151642       0.00010103       0.00130398
27
Lattice="50.0 0.0 0.0 0.0 50.0 0.0 0.0 0.0 50.0" Properties=species:S:1:pos:R:3:forces:R:3 energy=-17660.933361844294 dihedrals="_JSON [63.0, 180.0, 5.0]" pbc="F F F"
C        1.54047206       2.03139569       0.13914990       0.00143765      -0.00027652      -0.00130040
C        0.62705138       1.46815226      -0.71181508      -1.68837028      -1.16502127      -0.49647864
C        2.57799360       2.77449913      -0.44222986       0.00089177       0.00036470       0.00016235
H        1.44560144       1.89917340       1.21293152      -0.00002196      -0.00370150      -0.00029353
C        0.72709692       1.64658119      -2.11182272       0.54682360       0.38514889       0.47954570
O       -0.51163241       0.72066386      -0.30881962       1.67225735       2.27059936       0.00066729
N       -0.20543974       1.05048647      -2.92292377      -0.02887705       0.37556451      -0.85710128
N        1.71317843       2.34913151      -2.65738562      -0.00319639       0.00068149      -0.00214764
H       -1.08818140       0.83055427      -2.48829730      -0.12697788       0.47182026      -0.18960466
H       -0.26610996       1.46421469      -3.84355281       0.00162824      -0.00259567       0.00028495
C        2.61414672       2.89034333      -1.82272233      -0.00474896      -0.00019452      -0.00055754
H        3.40981503       3.45874500      -2.30165425      -0.00880471       0.00203972      -0.00022205
H        3.33799444       3.24834385       0.17040639       0.00176933      -0.00145548       0.00228719
C       -0.54126455      -0.58371951      -0.76748102      -0.50839442      -2.20328811       1.37777541
C       -1.83981462      -1.18067408      -0.21462771       0.34525574       0.04893167      -0.38883431
H        0.31040736      -1.14636098      -0.34979009       0.00428138       0.00074587      -0.00290233
H       -0.48475278      -0.71268098      -1.84724838      -0.00144999      -0.00257111       0.00273650
C       -2.13647346      -2.52812210      -0.42734705       0.00092114      -0.00117055      -0.00067245
C       -2.74126097      -0.38211770       0.48446432      -0.20452316      -0.16168613       0.07823272
C       -3.31836888      -3.07525216       0.05885625      -0.00051473      -0.00209181      -0.00022450
H       -1.43447986      -3.15516241      -0.97574741       0.00190037       0.00182051      -0.00089180
C       -4.21971469      -2.27594852       0.76012680      -0.00074803      -0.00369876      -0.00026511
H       -3.53813481      -4.12665724      -0.10956365       0.00213562      -0.00327539      -0.00185090
C       -3.92727077      -0.93258959       0.96977347      -0.00049624      -0.00062959       0.00050917
H       -5.14509269      -2.70092993       1.14070804      -0.00123159      -0.00187839       0.00109164
H       -4.62631215      -0.30378952       1.51641787       0.00074620      -0.00135760      -0.00015754
H       -2.51394373       0.66384912       0.65375842      -0.00169299      -0.00282458       0.00021177
27
Lattice="50.0 0.0 0.0 0.0 50.0 0.0 0.0 0.0 50.0" Properties=species:S:1:pos:R:3:forces:R:3 energy=-17660.932501739077 dihedrals="_JSON [63.0, 180.0, 11.0]" pbc="F F F"
C        1.54024666       2.03174180       0.13911208       0.00071511      -0.00171990       0.00263361
C        0.62705138       1.46815226      -0.71181508      -1.69559947      -1.16359243      -0.50283393
C        2.57836668       2.77381613      -0.44234161       0.00144388       0.00067804       0.00072822
H        1.44471709       1.90067250       1.21295782       0.00004285      -0.00581638      -0.00019035
C        0.72709692       1.64658119      -2.11182272       0.55188077       0.38157273       0.48593276
O       -0.51163241       0.72066386      -0.30881962       1.65566504       2.27006479       0.02574291
N       -0.20543974       1.05048647      -2.92292377      -0.03416637       0.37738881      -0.85840826
N        1.71354800       2.34845685      -2.65740263      -0.00242302       0.00123764      -0.00559324
H       -1.08818140       0.83055427      -2.48829730      -0.12594139       0.47154551      -0.18904426
H       -0.26704147       1.46568736      -3.84271775       0.00300316      -0.00290057      -0.00697163
C        2.61492601       2.88903429      -1.82281109      -0.00465462       0.00090418      -0.00133073
H        3.41129683       3.45633713      -2.30174008      -0.00784600       0.00385016      -0.00166385
H        3.33860627       3.24720861       0.17028953       0.00242450      -0.00020135       0.00274529
C       -0.54126455      -0.58371951      -0.76748102      -0.49361241      -2.21719480       1.39502959
C       -1.83981462      -1.18067408      -0.21462771       0.32906315       0.02865468      -0.42691957
H        0.31039173      -1.14720561      -0.35059812      -0.00113995       0.00386255      -0.00604981
H       -0.48511374      -0.71182827      -1.84756511      -0.00198380      -0.00203228       0.00728391
C       -2.08621787      -2.54989512      -0.33050225       0.00021549       0.00110803       0.00032277
C       -2.79817717      -0.36006799       0.37458734      -0.18469684      -0.13183805       0.07924109
C       -3.27445016      -3.09526364       0.14248736       0.00158561      -0.00150886      -0.00036920
H       -1.33980294      -3.19540712      -0.79181562       0.00200950       0.00240829      -0.00020319
C       -4.23212115      -2.27331248       0.73427949       0.00067152      -0.00240439       0.00007601
H       -3.45449523      -4.16353229       0.05042314       0.00300757      -0.00397179      -0.00087699
C       -3.98959481      -0.90862554       0.84833861       0.00162581      -0.00143621      -0.00059112
H       -5.16189365      -2.69722731       1.10518276      -0.00097559      -0.00245763       0.00140093
H       -4.73193513      -0.26173029       1.31020625       0.00108678      -0.00186364      -0.00016068
H       -2.60844453       0.70290254       0.47135104      -0.00140129      -0.00433714       0.00006972
27
Lattice="50.0 0.0 0.0 0.0 50.0 0.0 0.0 0.0 50.0" Properties=species:S:1:pos:R:3:forces:R:3 energy=-17660.931876283277 dihedrals="_JSON [63.0, 180.0, 17.0]" pbc="F F F"
C        1.54028171       2.03157795       0.13921368       0.00158809      -0.00016824      -0.00122643
C        0.62705138       1.46815226      -0.71181508      -1.70022462      -1.16297370      -0.50706400
C        2.57791609       2.77445657      -0.44227071       0.00074588       0.00029972      -0.00027431
H        1.44490736       1.89972511       1.21297045      -0.00020341      -0.00395954      -0.00023934
C        0.72709692       1.64658119      -2.11182272       0.55462275       0.38783366       0.48119519
O       -0.51163241       0.72066386      -0.30881962       1.62940046       2.27334942       0.05503984
N       -0.20543974       1.05048647      -2.92292377      -0.03163447       0.37786722      -0.85963742
N        1.71326101       2.34892113      -2.65749658      -0.00334645       0.00059809      -0.00230333
H       -1.08818140       0.83055427      -2.48829730      -0.12512552       0.47120785      -0.19531651
H       -0.26604832       1.46377204      -3.84376043       0.00179885      -0.00288377       0.00042113
C        2.61424968       2.89010185      -1.82278662      -0.00487284      -0.00031220      -0.00029109
H        3.41005112       3.45836051      -2.30167273      -0.00898324       0.00199956      -0.00047653
H        3.33785626       3.24843069       0.17034120       0.00194092      -0.00142477       0.00233593
C       -0.54126455      -0.58371951      -0.76748102      -0.49555760      -2.22752419       1.41124518
C       -1.83981462      -1.18067408      -0.21462771       0.33496195       0.00161227      -0.46462882
H        0.31004090      -1.14795551      -0.35175977       0.00444758       0.00069695      -0.00314555
H       -0.48575874      -0.71086914      -1.84762656      -0.00170770      -0.00279691       0.00272172
C       -2.03775236      -2.56226974      -0.22922753       0.00118831      -0.00136517      -0.00013536
C       -2.85113893      -0.35001808       0.26104155      -0.16309497      -0.09790048       0.07656500
C       -3.23063992      -3.10913708       0.23060289      -0.00012649      -0.00198472       0.00079202
H       -1.24947197      -3.21616500      -0.59996515       0.00211404       0.00197896      -0.00075776
C       -4.24099091      -2.27652932       0.70847459      -0.00000202      -0.00394111       0.00093492
H       -3.37243608      -4.18702866       0.21847264       0.00309825      -0.00354078      -0.00013469
C       -4.04645958      -0.89931858       0.72293544      -0.00041311      -0.00058811       0.00097891
H       -5.17413742      -2.70160806       1.06942558      -0.00074589      -0.00185469       0.00243523
H       -4.82973506      -0.24390036       1.09669499       0.00115825      -0.00135305       0.00062640
H       -2.69756954       0.72340107       0.28232668      -0.00102699      -0.00287226       0.00033967
27
Lattice="50.0 0.0 0.0 0.0 50.0 0.0 0.0 0.0 50.0" Properties=species:S:1:pos:R:3:forces:R:3 energy=-17660.93053292882 dihedrals="_JSON [63.0, 180.0, 23.0]" pbc="F F F"
C        1.54044299       2.03149089       0.13910253       0.00147022      -0.00020502      -0.00132840
C        0.62705138       1.46815226      -0.71181508      -1.70542505      -1.16128730      -0.51236371
C        2.57815126       2.77416517      -0.44253252       0.00085328       0.00039062       0.00017297
H        1.44501927       1.89977209       1.21286133      -0.00035640      -0.00396372      -0.00017883
C        0.72709692       1.64658119      -2.11182272       0.55873528       0.38858862       0.48166031
O       -0.51163241       0.72066386      -0.30881962       1.59694797       2.28474194       0.08428463
N       -0.20543974       1.05048647      -2.92292377      -0.03385133       0.37920568      -0.86111221
N        1.71328157       2.34873265      -2.65767851      -0.00327376       0.00063923      -0.00221434
H       -1.08818140       0.83055427      -2.48829730      -0.12334365       0.47049712      -0.19913273
H       -0.26595406       1.46349159      -3.84388789       0.00168875      -0.00263877       0.00038069
C        2.61441683       2.88980485      -1.82304149      -0.00481583      -0.00023858      -0.00057971
H        3.41024428       3.45797123      -2.30200054      -0.00894688       0.00192406      -0.00038725
H        3.33822793       3.24803801       0.16999544       0.00188122      -0.00136710       0.00236281
C       -0.54126455      -0.58371951      -0.76748102      -0.49543472      -2.24624507       1.41975902
C       -1.83981462      -1.18067408      -0.21462771       0.34708418      -0.04499724      -0.49093428
H        0.30978377      -1.14870025      -0.35249916       0.00430720       0.00070523      -0.00330325
H       -0.48602481      -0.71010876      -1.84777446      -0.00184764      -0.00279014       0.00273563
C       -1.99255340      -2.56475978      -0.12227755       0.00111620      -0.00119235      -0.00005891
C       -2.89956601      -0.35207808       0.14507099      -0.14061132      -0.04903520       0.07326446
C       -3.18808648      -3.11498123       0.32772335      -0.00008029      -0.00199262       0.00086956
H       -1.16671316      -3.21804499      -0.40042851       0.00204421       0.00195978      -0.00075682
C       -4.24605756      -2.28345060       0.68924398      -0.00007797      -0.00364611       0.00135496
H       -3.29383555      -4.19465204       0.39989646       0.00317489      -0.00328522       0.00046563
C       -4.09679339      -0.90326188       0.59819008      -0.00033869      -0.00048163       0.00103135
H       -5.18081751      -2.71094684       1.04307127      -0.00078498      -0.00156354       0.00252255
H       -4.91693857      -0.24782503       0.88185561       0.00119049      -0.00107694       0.00078069
H       -2.78043345       0.72498066       0.08716199      -0.00130540      -0.00264572       0.00070518
27
Lattice="50.0 0.0 0.0 0.0 50.0 0.0 0.0 0.0 50.0" Properties=species:S:1:pos:R:3:forces:R:3 energy=-17660.928108025586 dihedrals="_JSON [63.0, 180.0, 29.0]" pbc="F F F"
C        1.53984096       2.03253126       0.13905527       0.00168160      -0.00019718      -0.00122695
C        0.62705138       1.46815226      -0.71181508      -1.71235379      -1.15708587      -0.51696795
C        2.57708717       2.77582742      -0.44263167       0.00077939       0.00005465      -0.00018173
H        1.44405264       1.90143291       1.21284743      -0.00041704      -0.00426314      -0.00004522
C        0.72709692       1.64658119      -2.11182272       0.56247900       0.39159387       0.48389013
O       -0.51163241       0.72066386      -0.30881962       1.55908212       2.29783401       0.11097796
N       -0.20543974       1.05048647      -2.92292377      -0.03580020       0.37984102      -0.86492924
N        1.71287929       2.34919259      -2.65779699      -0.00333454       0.00045378      -0.00231239
H       -1.08818140       0.83055427      -2.48829730      -0.12043631       0.46953524      -0.20263464
H       -0.26603980       1.46366412      -3.84381659       0.00177464      -0.00287158       0.00049073
C        2.61353665       2.89110200      -1.82316336      -0.00465935      -0.00048975      -0.00030764
H        3.40893972       3.45987046      -2.30211422      -0.00880953       0.00162695      -0.00058085
H        3.33653836       3.25070152       0.16989740       0.00219127      -0.00166232       0.00242828
C       -0.54126455      -0.58371951      -0.76748102      -0.49775394      -2.26486977       1.43195216
C       -1.83981462      -1.18067408      -0.21462771       0.36559304      -0.10348179      -0.52488262
H        0.30971581      -1.14925956      -0.35335465       0.00441523       0.00065775      -0.00340980
H       -0.48671429      -0.70951725      -1.84789079      -0.00196018      -0.00286325       0.00275577
C       -1.95272923      -2.55733060      -0.01742863       0.00114086      -0.00127589       0.00039311
C       -2.94292782      -0.36622541       0.02794626      -0.11926256       0.00827067       0.07231817
C       -3.15099924      -3.11315588       0.41955695      -0.00005141      -0.00152620       0.00170918
H       -1.09394733      -3.20053865      -0.20365027       0.00199079       0.00213901      -0.00050828
C       -4.25143877      -2.29464433       0.66346692       0.00038428      -0.00352482       0.00234996
H       -3.22522232      -4.18685926       0.57354117       0.00350922      -0.00308151       0.00174711
C       -4.14226222      -0.92105839       0.46901572      -0.00037284      -0.00023050       0.00142627
H       -5.18828570      -2.72621239       1.00663648      -0.00058907      -0.00114727       0.00371460
H       -4.99557782      -0.27488485       0.66119405       0.00143855      -0.00080850       0.00132315
H       -2.85492430       0.70745970      -0.10842065      -0.00065921      -0.00262762       0.00051074
27
Lattice="50.0 0.0 0.0 0.0 50.0 0.0 0.0 0.0 50.0" Properties=species:S:1:pos:R:3:forces:R:3 energy=-17660.92361968515 dihedrals="_JSON [63.0, 180.0, 35.0]" pbc="F F F"
C        1.53949832       2.03325930       0.13895126       0.00164041      -0.00033075      -0.00151050
C        0.62705138       1.46815226      -0.71181508      -1.71835183      -1.15397605      -0.52069826
C        2.57642514       2.77692608      -0.44283988       0.00116759       0.00006815       0.00041304
H        1.44350719       1.90271872       1.21278333      -0.00065877      -0.00466922       0.00010076
C        0.72709692       1.64658119      -2.11182272       0.56721081       0.39409262       0.48716057
O       -0.51163241       0.72066386      -0.30881962       1.52398792       2.31487003       0.13374721
N       -0.20543974       1.05048647      -2.92292377      -0.03902522       0.38128728      -0.87014445
N        1.71257971       2.34947793      -2.65795094      -0.00335510       0.00034325      -0.00244971
H       -1.08818140       0.83055427      -2.48829730      -0.11601682       0.46870750      -0.20595595
H       -0.26625353       1.46414640      -3.84359871       0.00205056      -0.00330910       0.00015778
C        2.61297573       2.89194477      -1.82336533      -0.00466388      -0.00063689      -0.00101647
H        3.40809827       3.46110590      -2.30233818      -0.00900378       0.00124731      -0.00067357
H        3.33548985       3.25246620       0.16965957       0.00235830      -0.00184083       0.00243860
C       -0.54126455      -0.58371951      -0.76748102      -0.50329292      -2.28246243       1.43614203
C       -1.83981462      -1.18067408      -0.21462771       0.39575601      -0.16039218      -0.54201846
H        0.30955151      -1.14971267      -0.35384192       0.00443010       0.00080546      -0.00364901
H       -0.48712767      -0.70902646      -1.84796257      -0.00207704      -0.00295076       0.00304063
C       -1.91587897      -2.53944815       0.09170978       0.00124412      -0.00097531       0.00076667
C       -2.98074928      -0.39230507      -0.08904939      -0.11059638       0.05879743       0.06770240
C       -3.11439594      -3.10260840       0.52009810       0.00023366      -0.00150627       0.00242013
H       -1.02838323      -3.16318081      -0.00264565       0.00216946       0.00246318      -0.00028723
C       -4.25178982      -2.30920328       0.64625821       0.00035459      -0.00315577       0.00322571
H       -3.15946375      -4.16225905       0.75913753       0.00391250      -0.00260905       0.00295517
C       -4.17998100      -0.95237194       0.34376879      -0.00026708      -0.00003366       0.00155675
H       -5.18882597      -2.74619563       0.98194156      -0.00043333      -0.00066754       0.00450274
H       -5.06247981      -0.32492030       0.44391607       0.00158076      -0.00048690       0.00164134
H       -2.92271768       0.67047634      -0.30781650      -0.00035465      -0.00267951       0.00043206
27
Lattice="50.0 0.0 0.0 0.0 50.0 0.0 0.0 0.0 50.0" Properties=species:S:1:pos:R:3:forces:R:3 energy=-17660.91741889712 dihedrals="_JSON [63.0, 180.0, 41.0]" pbc="F F F"
C        1.53934484       2.03376102       0.13878861       0.00182975      -0.00026768      -0.00154023
C        0.62705138       1.46815226      -0.71181508      -1.72291360      -1.15269811      -0.52380332
C        2.57605862       2.77765770      -0.44311965       0.00102195      -0.00014761       0.00034156
H        1.44321868       1.90364307       1.21265503      -0.00067374      -0.00485661       0.00021978
C        0.72709692       1.64658119      -2.11182272       0.57171399       0.39595772       0.48981847
O       -0.51163241       0.72066386      -0.30881962       1.49090549       2.33284284       0.15311955
N       -0.20543974       1.05048647      -2.92292377      -0.04235337       0.38265311      -0.87547742
N        1.71235223       2.34962099      -2.65814767      -0.00340886       0.00024098      -0.00248332
H       -1.08818140       0.83055427      -2.48829730      -0.10994290       0.46847054      -0.20959362
H       -0.26629022       1.46439984      -3.84349477       0.00207855      -0.00335042       0.00018256
C        2.61262731       2.89246001      -1.82364999      -0.00447881      -0.00064794      -0.00094948
H        3.40755096       3.46184240      -2.30269299      -0.00893750       0.00114857      -0.00078064
H        3.33489875       3.25364150       0.16931692       0.00252889      -0.00188445       0.00248456
C       -0.54126455      -0.58371951      -0.76748102      -0.51077363      -2.30114185       1.42776803
C       -1.83981462      -1.18067408      -0.21462771       0.43241114      -0.21455449      -0.53469181
H        0.30926330      -1.15006352      -0.35393746       0.00445609       0.00086463      -0.00372560
H       -0.48716152      -0.70860393      -1.84797195      -0.00215906      -0.00286972       0.00307555
C       -1.88282526      -2.50952863       0.20651017       0.00113829      -0.00098043       0.00083699
C       -3.01261601      -0.43003134      -0.20463415      -0.10929610       0.10730834       0.05727285
C       -3.07909898      -3.07953635       0.63370270      -0.00000112      -0.00101753       0.00252041
H       -0.97132025      -3.10487004       0.20287946       0.00197928       0.00259070      -0.00033073
C       -4.24736757      -2.32266986       0.64367395       0.00050947      -0.00288371       0.00370578
H       -3.09773664      -4.11568698       0.96239167       0.00387420      -0.00218883       0.00346132
C       -4.20947942      -0.99470850       0.22673630      -0.00042190       0.00029233       0.00165045
H       -5.18262208      -2.76467576       0.97772987      -0.00061134      -0.00018132       0.00470060
H       -5.11645843      -0.39493110       0.23559080       0.00164649      -0.00016137       0.00176567
H       -2.98332001       0.61273367      -0.51132142      -0.00012165      -0.00253770       0.00045203
27
Lattice="50.0 0.0 0.0 0.0 50.0 0.0 0.0 0.0 50.0" Properties=species:S:1:pos:R:3:forces:R:3 energy=-17660.909931584716 dihedrals="_JSON [63.0, 180.0, 47.0]" pbc="F F F"
C        1.53941123       2.03398140       0.13857691       0.00185246      -0.00025157      -0.00151591
C        0.62705138       1.46815226      -0.71181508      -1.72570151      -1.15362766      -0.52574092
C        2.57598432       2.77801098      -0.44345784       0.00079559      -0.00035735       0.00036000
H        1.44325265       1.90404502       1.21246057      -0.00044345      -0.00462292       0.00038771
C        0.72709692       1.64658119      -2.11182272       0.57520153       0.39725523       0.49174664
O       -0.51163241       0.72066386      -0.30881962       1.45451327       2.34888632       0.17020556
N       -0.20543974       1.05048647      -2.92292377      -0.04524751       0.38372784      -0.88083938
N        1.71217675       2.34965653      -2.65837141      -0.00336190       0.00026534      -0.00234527
H       -1.08818140       0.83055427      -2.48829730      -0.10208889       0.46954227      -0.21315879
H       -0.26611043       1.46436895      -3.84352405       0.00173768      -0.00274989       0.00031717
C        2.61245678       2.89269664      -1.82398882      -0.00415107      -0.00049627      -0.00084655
H        3.40721305       3.46219634      -2.30315893      -0.00858160       0.00122768      -0.00075289
H        3.33476893       3.25421103       0.16889671       0.00245975      -0.00195081       0.00232971
C       -0.54126455      -0.58371951      -0.76748102      -0.51872076      -2.32395612       1.40160956
C       -1.83981462      -1.18067408      -0.21462771       0.47628472      -0.24643366      -0.49507022
H        0.30888410      -1.15029151      -0.35366966       0.00430918       0.00088395      -0.00370349
H       -0.48676079      -0.70817185      -1.84792613      -0.00226345      -0.00254840       0.00294817
C       -1.85377879      -2.46466090       0.32878489       0.00100184      -0.00094075       0.00088679
C       -3.03817888      -0.47899087      -0.31754163      -0.11303046       0.14112397       0.03742311
C       -3.04570655      -3.03804252       0.76480434      -0.00036999      -0.00075363       0.00221248
H       -0.92271630      -3.02212320       0.41461022       0.00149228       0.00236911      -0.00052791
C       -4.23880847      -2.32922864       0.66088141       0.00057893      -0.00264829       0.00345352
H       -3.04108103      -4.03890234       1.18932146       0.00356028      -0.00197850       0.00322871
C       -4.23089465      -1.04518223       0.12143631      -0.00064706       0.00040209       0.00128159
H       -5.17065767      -2.77357191       1.00126817      -0.00085117       0.00001384       0.00402541
H       -5.15774868      -0.48242717       0.04036557       0.00142419      -0.00013299       0.00158408
H       -3.03501756       0.53206044      -0.71932727       0.00024713      -0.00224883       0.00050112
27
Lattice="50.0 0.0 0.0 0.0 50.0 0.0 0.0 0.0 50.0" Properties=species:S:1:pos:R:3:forces:R:3 energy=-17660.90087944839 dihedrals="_JSON [63.0, 180.0, 53.0]" pbc="F F F"
C        1.53967217       2.03393404       0.13834243       0.00200119      -0.00009572      -0.00143272
C        0.62705138       1.46815226      -0.71181508      -1.72656672      -1.15638697      -0.52590181
C        2.57622872       2.77791254      -0.44383338       0.00050068      -0.00046358       0.00009914
H        1.44360909       1.90408451       1.21225130      -0.00033380      -0.00441465       0.00028107
C        0.72709692       1.64658119      -2.11182272       0.57820387       0.39797046       0.49373270
O       -0.51163241       0.72066386      -0.30881962       1.42184968       2.36226827       0.18565808
N       -0.20543974       1.05048647      -2.92292377      -0.04791797       0.38503810      -0.88792975
N        1.71209408       2.34956824      -2.65860040      -0.00343529       0.00021315      -0.00217998
H       -1.08818140       0.83055427      -2.48829730      -0.09263069       0.47301891      -0.21508845
H       -0.26593891       1.46444916      -3.84351426       0.00144577      -0.00228279       0.00074072
C        2.61254558       2.89257509      -1.82436230      -0.00393103      -0.00035629      -0.00047684
H        3.40726871       3.46200850      -2.30366734      -0.00848358       0.00130107      -0.00069924
H        3.33513701       3.25406023       0.16841663       0.00245717      -0.00183091       0.00231685
C       -0.54126455      -0.58371951      -0.76748102      -0.52564327      -2.35077776       1.36435377
C       -1.83981462      -1.18067408      -0.21462771       0.51275204      -0.25697805      -0.43897297
H        0.30860065      -1.15034016      -0.35333684       0.00433963       0.00084455      -0.00361456
H       -0.48645481      -0.70775520      -1.84784425      -0.00231475      -0.00226917       0.00277063
C       -1.83107632      -2.40458075       0.45268751       0.00087265      -0.00118343       0.00094827
C       -3.05715780      -0.53864725      -0.42653480      -0.11701466       0.16116454       0.01260538
C       -3.01854554      -2.97688650       0.90314615      -0.00068757      -0.00042936       0.00158121
H       -0.88553273      -2.91557632       0.62466069       0.00124839       0.00181336      -0.00093002
C       -4.22994307      -2.32681998       0.68928970       0.00070214      -0.00253904       0.00321769
H       -2.99575466      -3.93054552       1.42460569       0.00322498      -0.00206554       0.00262046
C       -4.24576469      -1.10232018       0.02530294      -0.00091499       0.00038170       0.00097493
H       -5.15831104      -2.77018794       1.04028164      -0.00117941       0.00012833       0.00340980
H       -5.18741320      -0.58538589      -0.14287577       0.00117898      -0.00005006       0.00154899
H       -3.07574276       0.42781815      -0.92695079       0.00027655      -0.00201910       0.00036664
27
Lattice="50.0 0.0 0.0 0.0 50.0 0.0 0.0 0.0 50.0" Properties=species:S:1:pos:R:3:forces:R:3 energy=-17660.892311383 dihedrals="_JSON [63.0, 180.0, 59.0]" pbc="F F F"
C        1.54015484       2.03358237       0.13808424       0.00185438      -0.00010175      -0.00146778
C        0.62705138       1.46815226      -0.71181508      -1.72514989      -1.16069300      -0.52400924
C        2.57687106       2.77723882      -0.44424036       0.00055156      -0.00026010       0.00035557
H        1.44431717       1.90375561       1.21201449      -0.00044619      -0.00441144       0.00044405
C        0.72709692       1.64658119      -2.11182272       0.58071211       0.39752904       0.49640365
O       -0.51163241       0.72066386      -0.30881962       1.39813476       2.37321995       0.20071147
N       -0.20543974       1.05048647      -2.92292377      -0.05051958       0.38644928      -0.89667161
N        1.71214802       2.34929938      -2.65881227      -0.00342354       0.00029014      -0.00219252
H       -1.08818140       0.83055427      -2.48829730      -0.08484555       0.47897233      -0.21234410
H       -0.26593429       1.46490867      -3.84332140       0.00140380      -0.00210336       0.00052156
C        2.61298228       2.89196404      -1.82474263      -0.00397115      -0.00018302      -0.00076218
H        3.40786305       3.46106067      -2.30418548      -0.00853947       0.00153605      -0.00078076
H        3.33613353       3.25298970       0.16789117       0.00229723      -0.00159754       0.00228947
C       -0.54126455      -0.58371951      -0.76748102      -0.53074222      -2.37928620       1.32400645
C       -1.83981462      -1.18067408      -0.21462771       0.54182272      -0.24457650      -0.38135303
H        0.30852681      -1.15019507      -0.35309059       0.00427941       0.00105120      -0.00371088
H       -0.48658932      -0.70748342      -1.84774812      -0.00240174      -0.00203094       0.00294506
C       -1.81591711      -2.33062704       0.57279951       0.00081129      -0.00087345       0.00103565
C       -3.06934486      -0.60834687      -0.53041952      -0.12544401       0.15993905      -0.01884666
C       -2.99991140      -2.89845666       1.03829294      -0.00072754      -0.00034890       0.00177975
H       -0.86105812      -2.78715906       0.82653951       0.00107800       0.00177751      -0.00091712
C       -4.22313158      -2.31757737       0.71933176       0.00045726      -0.00202569       0.00350887
H       -2.96528813      -3.79458643       1.65280508       0.00308329      -0.00149511       0.00290386
C       -4.25499670      -1.16674528      -0.06519700      -0.00088649       0.00050884       0.00082415
H       -5.14885059      -2.75798420       1.08088835      -0.00131881       0.00057760       0.00340337
H       -5.20630090      -0.70471352      -0.31753234       0.00118490       0.00020249       0.00151781
H       -3.10418650       0.29984302      -1.13019991       0.00074546      -0.00206650       0.00040515
27
Lattice="50.0 0.0 0.0 0.0 50.0 0.0 0.0 0.0 50.0" Properties=species:S:1:pos:R:3:forces:R:3 energy=-17660.88526376847 dihedrals="_JSON [63.0, 180.0, 65.0]" pbc="F F F"
C        1.53852351       2.03637488       0.13796617       0.00107458      -0.00210030       0.00250445
C        0.62705138       1.46815226      -0.71181508      -1.72792746      -1.15804699      -0.52047571
C        2.57455706       2.78086941      -0.44436693       0.00195342      -0.00021849       0.00109564
H        1.44167747       1.90863489       1.21207079       0.00008990      -0.00654057      -0.00001417
C        0.72709692       1.64658119      -2.11182272       0.57994486       0.39566925       0.50392042
O       -0.51163241       0.72066386      -0.30881962       1.37874642       2.37869929       0.21441230
N       -0.20543974       1.05048647      -2.92292377      -0.05346677       0.38460073      -0.90698565
N        1.71154063       2.34993790      -2.65886656      -0.00241507       0.00103653      -0.00518205
H       -1.08818140       0.83055427      -2.48829730      -0.07739267       0.48721893      -0.20314081
H       -0.26686781       1.46722574      -3.84212024       0.00243470      -0.00187079      -0.00637507
C        2.61153986       2.89407128      -1.82488509      -0.00392830       0.00050396      -0.00168406
H        3.40610431       3.46343168      -2.30440703      -0.00730128       0.00303726      -0.00184712
H        3.33245115       3.25862862       0.16786392       0.00334039      -0.00150041       0.00248392
C       -0.54126455      -0.58371951      -0.76748102      -0.52670664      -2.41801967       1.27781454
C       -1.83981462      -1.18067408      -0.21462771       0.55482785      -0.20680946      -0.31826778
H        0.30882233      -1.14980155      -0.35271514      -0.00063850       0.00354432      -0.00632492
H       -0.48686254      -0.70749255      -1.84772582      -0.00298066      -0.00084460       0.00656451
C       -1.80912030      -2.24107089       0.68965412      -0.00012029       0.00099934       0.00002944
C       -3.07460651      -0.68732610      -0.62805758      -0.12851185       0.14519996      -0.05227671
C       -2.99109700      -2.79784435       1.17336640       0.00139884      -0.00015249       0.00165459
H       -0.85028010      -2.63574605       1.02030736       0.00084987       0.00248061      -0.00085587
C       -4.21937876      -2.29520384       0.75600074       0.00047726      -0.00082903       0.00229096
H       -2.95125835      -3.62456471       1.87819761       0.00340783      -0.00097646       0.00337244
C       -4.25886934      -1.23425140      -0.14605592       0.00139966      -0.00016910       0.00073108
H       -5.14350423      -2.72734352       1.13135906      -0.00095269      -0.00017895       0.00272220
H       -5.21421918      -0.83469872      -0.47731124       0.00123881      -0.00047436       0.00130006
H       -3.11788635       0.14784168      -1.32612049       0.00115778      -0.00425850       0.00253337
27
Lattice="50.0 0.0 0.0 0.0 50.0 0.0 0.0 0.0 50.0" Properties=species:S:1:pos:R:3:forces:R:3 energy=-17660.88109468301 dihedrals="_JSON [63.0, 180.0, 71.0]" pbc="F F F"
C        1.53758397       2.03794476       0.13799556       0.00238061      -0.00101192      -0.00167543
C        0.62705138       1.46815226      -0.71181508      -1.72556720      -1.15813693      -0.51432545
C        2.57282801       2.78366302      -0.44434173       0.00143551      -0.00069262       0.00063400
H        1.44040834       1.91091240       1.21213471       0.00012974      -0.00687178       0.00059884
C        0.72709692       1.64658119      -2.11182272       0.58048936       0.39984127       0.50340659
O       -0.51163241       0.72066386      -0.30881962       1.36278508       2.38095317       0.22823585
N       -0.20543974       1.05048647      -2.92292377      -0.05172805       0.38516375      -0.92135441
N        1.71094752       2.35088651      -2.65894611      -0.00369061      -0.00002340      -0.00215386
H       -1.08818140       0.83055427      -2.48829730      -0.07397224       0.49691573      -0.19452396
H       -0.26681137       1.46773481      -3.84206814       0.00260013      -0.00393397       0.00026377
C        2.61015495       2.89641388      -1.82492107      -0.00453106      -0.00091883      -0.00098536
H        3.40418334       3.46676016      -2.30436370      -0.00982896       0.00098079      -0.00110367
H        3.32968752       3.26301432       0.16796509       0.00319734      -0.00235311       0.00222030
C       -0.54126455      -0.58371951      -0.76748102      -0.52899497      -2.45541735       1.23221473
C       -1.83981462      -1.18067408      -0.21462771       0.55862490      -0.13491121      -0.26669814
H        0.30900676      -1.14907581      -0.35263570       0.00479665       0.00070521      -0.00404957
H       -0.48756869      -0.70756183      -1.84750307      -0.00299160      -0.00121749       0.00302235
C       -1.81038569      -2.13615976       0.79991937       0.00097283      -0.00052539       0.00124965
C       -3.07288511      -0.77471961      -0.71837926      -0.12157057       0.10496341      -0.07735025
C       -2.99197094      -2.67678456       1.30182688      -0.00060695      -0.00061288       0.00200914
H       -0.85262454      -2.46082469       1.20201019       0.00141768       0.00223197      -0.00133593
C       -4.21873149      -2.26217288       0.79265336       0.00040204      -0.00211937       0.00374856
H       -2.95367352      -3.42221450       2.09218478       0.00387232      -0.00122347       0.00333649
C       -4.25747100      -1.30618844      -0.21974206      -0.00085854       0.00004447       0.00030671
H       -5.14254439      -2.68265891       1.18178081      -0.00131809       0.00016119       0.00248620
H       -5.21168282      -0.97727456      -0.62385020       0.00127208      -0.00001291       0.00117451
H       -3.11623394      -0.02642263      -1.50903059       0.00128256      -0.00197834       0.00064835
27
Lattice="50.0 0.0 0.0 0.0 50.0 0.0 0.0 0.0 50.0" Properties=species:S:1:pos:R:3:forces:R:3 energy=-17660.880649726696 dihedrals="_JSON [63.0, 180.0, 77.0]" pbc="F F F"
C        1.53935321       2.03522697       0.13791739       0.00041067      -0.00091102      -0.00106042
C        0.62705138       1.46815226      -0.71181508      -1.71626296      -1.17030885      -0.51059446
C        2.57444776       2.78136074      -0.44419920       0.00206895       0.00078278      -0.00200508
H        1.44346578       1.90532420       1.21190975       0.00033453      -0.00246351      -0.00154487
C        0.72709692       1.64658119      -2.11182272       0.57484408       0.40472982       0.49857521
O       -0.51163241       0.72066386      -0.30881962       1.34811570       2.38207486       0.24019573
N       -0.20543974       1.05048647      -2.92292377      -0.04720363       0.38525358      -0.92628243
N        1.71065518       2.35146124      -2.65890891      -0.00331383      -0.00038507       0.00297767
H       -1.08818140       0.83055427      -2.48829730      -0.07599962       0.50534205      -0.18827364
H       -0.26575018       1.46618421      -3.84296594       0.00104645      -0.00291522       0.00831070
C        2.61021626       2.89635751      -1.82474390      -0.00391907      -0.00172810       0.00097500
H        3.40340815       3.46799625      -2.30409054      -0.00922156      -0.00096197      -0.00050648
H        3.33235007       3.25922473       0.16816421       0.00048640      -0.00331620      -0.00046173
C       -0.54126455      -0.58371951      -0.76748102      -0.52756943      -2.49177967       1.19622108
C       -1.83981462      -1.18067408      -0.21462771       0.55550316      -0.04229749      -0.23002648
H        0.30973060      -1.14788245      -0.35294644       0.00950950      -0.00303554      -0.00031252
H       -0.48875444      -0.70808879      -1.84717756      -0.00228499      -0.00116838      -0.00384647
C       -1.82008856      -2.01946893       0.89868970      -0.00246155      -0.00145838       0.00121334
C       -3.06419953      -0.86956991      -0.80039497      -0.10559097       0.04603359      -0.08999594
C       -3.00313209      -2.54194141       1.41502294       0.00070248      -0.00114726       0.00226230
H       -0.86863226      -2.26550490       1.36605334       0.00283327      -0.00052318      -0.00047308
C       -4.22150929      -2.22535901       0.82132823      -0.00185493       0.00060148       0.00066887
H       -2.97333317      -3.19691394       2.28218309       0.00223811      -0.00136855       0.00182205
C       -4.25085029      -1.38503219      -0.28905964       0.00014923      -0.00215653       0.00365964
H       -5.14637587      -2.63325467       1.22121507      -0.00200823       0.00056022       0.00197819
H       -5.19841708      -1.13455651      -0.75935256      -0.00148003       0.00154952       0.00046111
H       -3.09833287      -0.21677100      -1.67193995       0.00092827       0.00099701      -0.00393733
27
Lattice="50.0 0.0 0.0 0.0 50.0 0.0 0.0 0.0 50.0" Properties=species:S:1:pos:R:3:forces:R:3 energy=-17660.88292977077 dihedrals="_JSON [63.0, 180.0, 83.0]" pbc="F F F"
C        1.53968590       2.03481573       0.13782671       0.00076677      -0.00059564      -0.00112210
C        0.62705138       1.46815226      -0.71181508      -1.71151509      -1.17410868      -0.50578178
C        2.57492034       2.78077068      -0.44427517       0.00197825       0.00087603      -0.00161633
H        1.44402113       1.90479215       1.21182509       0.00015636      -0.00248285      -0.00142223
C        0.72709692       1.64658119      -2.11182272       0.57343698       0.40195181       0.50004257
O       -0.51163241       0.72066386      -0.30881962       1.33891262       2.38239842       0.24906011
N       -0.20543974       1.05048647      -2.92292377      -0.04767382       0.38553283      -0.93109006
N        1.71072295       2.35140009      -2.65887600      -0.00365998      -0.00058867       0.00213549
H       -1.08818140       0.83055427      -2.48829730      -0.08164747       0.51002362      -0.17844256
H       -0.26611175       1.46720386      -3.84249008       0.00125066      -0.00310517       0.00782537
C        2.61051356       2.89599423      -1.82477872      -0.00378302      -0.00140296       0.00047144
H        3.40381577       3.46747036      -2.30416951      -0.00964990      -0.00106035      -0.00028391
H        3.33308265       3.25823599       0.16805321       0.00071606      -0.00287415      -0.00007794
C       -0.54126455      -0.58371951      -0.76748102      -0.51664218      -2.52548356       1.17614840
C       -1.83981462      -1.18067408      -0.21462771       0.53484175       0.03322601      -0.22642714
H        0.31071687      -1.14658685      -0.35292758       0.00906925      -0.00275608      -0.00043414
H       -0.48981941      -0.70909186      -1.84706513      -0.00209028      -0.00100801      -0.00245480
C       -1.83872062      -1.90026442       0.97963240      -0.00248646      -0.00142801       0.00138835
C       -3.04864492      -0.97083780      -0.87320613      -0.08414917       0.00556989      -0.09481441
C       -3.02490578      -2.40724528       1.50288647       0.00097716      -0.00091637       0.00220263
H       -0.89932344      -2.06404079       1.50399170       0.00308094      -0.00063358      -0.00060976
C       -4.22799472      -2.19404110       0.83523137      -0.00152716       0.00026750       0.00038375
H       -3.01043540      -2.96987490       2.43297973       0.00243482      -0.00155996       0.00205142
C       -4.23904130      -1.47253975      -0.35560932       0.00003168      -0.00206828       0.00380164
H       -5.15512211      -2.59102052       1.24084514      -0.00210653       0.00041442       0.00186226
H       -5.17431080      -1.30418302      -0.88353587      -0.00147741       0.00151131       0.00039494
H       -3.06583108      -0.41497810      -1.81016020       0.00075518       0.00030048      -0.00319121
27
Lattice="50.0 0.0 0.0 0.0 50.0 0.0 0.0 0.0 50.0" Properties=species:S:1:pos:R:3:forces:R:3 energy=-17660.887947564668 dihedrals="_JSON [63.0, 180.0, 89.0]" pbc="F F F"
C        1.53967402       2.03491729       0.13777975       0.00086986      -0.00053536      -0.00130600
C        0.62705138       1.46815226      -0.71181508      -1.70696146      -1.17496808      -0.50076216
C        2.57481269       2.78105044      -0.44427204       0.00184274       0.00078486      -0.00148424
H        1.44406802       1.90494681       1.21179691       0.00020047      -0.00248498      -0.00144767
C        0.72709692       1.64658119      -2.11182272       0.57100300       0.39992494       0.50044514
O       -0.51163241       0.72066386      -0.30881962       1.33649074       2.38312520       0.25377895
N       -0.20543974       1.05048647      -2.92292377      -0.04764554       0.38445166      -0.93345791
N        1.71061762       2.35159651      -2.65884356      -0.00376661      -0.00068227       0.00226618
H       -1.08818140       0.83055427      -2.48829730      -0.08943943       0.51072968      -0.17083378
H       -0.26648819       1.46814373      -3.84205255       0.00140056      -0.00344080       0.00788517
C        2.61033390       2.89632256      -1.82476652      -0.00363797      -0.00132214       0.00045344
H        3.40353064       3.46794876      -2.30416532      -0.00978143      -0.00114250      -0.00023425
H        3.33290420       3.25861510       0.16806880       0.00067141      -0.00288661      -0.00011423
C       -0.54126455      -0.58371951      -0.76748102      -0.50765055      -2.54400658       1.17600633
C       -1.83981462      -1.18067408      -0.21462771       0.51198198       0.08312278      -0.25208275
H        0.31175580      -1.14518319      -0.35286432       0.00924608      -0.00287828      -0.00016102
H       -0.49080633      -0.71042836      -1.84690392      -0.00182072      -0.00100920      -0.00247523
C       -1.86377841      -1.78370089       1.04262182      -0.00252898      -0.00130987       0.00173325
C       -3.02639171      -1.07741376      -0.93601500      -0.06224158      -0.02542527      -0.08686624
C       -3.05287371      -2.28291299       1.56537372       0.00087616      -0.00031413       0.00231682
H       -0.94165031      -1.86195786       1.61516312       0.00324579      -0.00037325      -0.00040477
C       -4.23396364      -2.17852967       0.83427966      -0.00135334       0.00038075       0.00069890
H       -3.05887761      -2.75537131       2.54445034       0.00244711      -0.00086463       0.00268487
C       -4.22020124      -1.57311033      -0.41905661      -0.00022280      -0.00167136       0.00406425
H       -5.16302178      -2.57080042       1.24008021      -0.00227473       0.00101097       0.00210676
H       -5.13788636      -1.49032871      -0.99593887      -0.00157462       0.00161154       0.00043921
H       -3.02103222      -0.61487908      -1.92255836       0.00062384       0.00017292      -0.00324902
27
Lattice="50.0 0.0 0.0 0.0 50.0 0.0 0.0 0.0 50.0" Properties=species:S:1:pos:R:3:forces:R:3 energy=-17660.894455780162 dihedrals="_JSON [63.0, 180.0, 95.0]" pbc="F F F"
C        1.53980977       2.03477612       0.13768299       0.00140450      -0.00014636      -0.00103383
C        0.62705138       1.46815226      -0.71181508      -1.70276867      -1.17591701      -0.49613521
C        2.57496451       2.78090006      -0.44431104       0.00083946      -0.00014934      -0.00052029
H        1.44441212       1.90481839       1.21168587      -0.00024129      -0.00290859       0.00000267
C        0.72709692       1.64658119      -2.11182272       0.56642714       0.39600595       0.50335991
O       -0.51163241       0.72066386      -0.30881962       1.33926295       2.38433867       0.25478601
N       -0.20543974       1.05048647      -2.92292377      -0.04806874       0.38099877      -0.92876914
N        1.71055503       2.35165256      -2.65870481      -0.00279892       0.00008873      -0.00172461
H       -1.08818140       0.83055427      -2.48829730      -0.09648167       0.50921752      -0.16513940
H       -0.26704443       1.46925120      -3.84136219       0.00137862      -0.00153207       0.00119011
C        2.61034146       2.89628582      -1.82472698      -0.00404517      -0.00114075      -0.00013600
H        3.40341980       3.46788836      -2.30418490      -0.00773019       0.00031270      -0.00109475
H        3.33311553       3.25826364       0.16799199       0.00225129      -0.00172146       0.00131415
C       -0.54126455      -0.58371951      -0.76748102      -0.49680135      -2.55100728       1.18516904
C       -1.83981462      -1.18067408      -0.21462771       0.48798119       0.11048597      -0.29504700
H        0.31295927      -1.14390201      -0.35269508       0.00390225       0.00034508      -0.00257277
H       -0.49155069      -0.71192951      -1.84688819      -0.00150178      -0.00066411       0.00256268
C       -1.89407511      -1.67023576       1.09043167       0.00072087       0.00004349       0.00145436
C       -2.99768370      -1.18813013      -0.98813344      -0.04341426      -0.04880758      -0.07020397
C       -3.08471113      -2.16887943       1.60874634      -0.00084066       0.00010728       0.00199074
H       -0.99434640      -1.65950792       1.70255796       0.00133230       0.00006642      -0.00139725
C       -4.23721427      -2.17780336       0.82530403      -0.00051036      -0.00006894       0.00352286
H       -3.11502204      -2.55370597       2.62503313       0.00223750       0.00025828       0.00312876
C       -4.19345266      -1.68511855      -0.47527075      -0.00099568       0.00019789       0.00048277
H       -5.16715807      -2.57083733       1.22839332      -0.00197427       0.00166364       0.00206872
H       -5.08849471      -1.69082990      -1.09236661       0.00004397       0.00146438       0.00175097
H       -2.96623676      -0.81460736      -2.01129866       0.00039098      -0.00153129       0.00099047
27
Lattice="50.0 0.0 0.0 0.0 50.0 0.0 0.0 0.0 50.0" Properties=species:S:1:pos:R:3:forces:R:3 energy=-17660.90178425699 dihedrals="_JSON [63.0, 180.0, 101.0]" pbc="F F F"
C        1.54030795       2.03412724       0.13759080       0.00135954      -0.00007391      -0.00103152
C        0.62705138       1.46815226      -0.71181508      -1.69645067      -1.17620694      -0.49115499
C        2.57572700       2.77988391      -0.44437253       0.00085571       0.00006441      -0.00050405
H        1.44525356       1.90391108       1.21160399      -0.00046916      -0.00291493      -0.00006497
C        0.72709692       1.64658119      -2.11182272       0.56451416       0.39331111       0.50304497
O       -0.51163241       0.72066386      -0.30881962       1.34540243       2.38676674       0.25247476
N       -0.20543974       1.05048647      -2.92292377      -0.04817910       0.38005740      -0.92711475
N        1.71076248       2.35142046      -2.65867459      -0.00288936       0.00007672      -0.00175458
H       -1.08818140       0.83055427      -2.48829730      -0.10434283       0.50511172      -0.16152422
H       -0.26744717       1.46994851      -3.84102221       0.00164415      -0.00200804       0.00111772
C        2.61088664       2.89556111      -1.82476906      -0.00425069      -0.00111565      -0.00012957
H        3.40418123       3.46685384      -2.30425194      -0.00806228       0.00036462      -0.00106013
H        3.33429435       3.25661610       0.16789890       0.00215095      -0.00150995       0.00141646
C       -0.54126455      -0.58371951      -0.76748102      -0.49432072      -2.54357070       1.20127333
C       -1.83981462      -1.18067408      -0.21462771       0.46941235       0.11831414      -0.34349075
H        0.31388145      -1.14265553      -0.35254089       0.00401649       0.00031340      -0.00247580
H       -0.49191327      -0.71338404      -1.84674552      -0.00124649      -0.00073376       0.00268862
C       -1.92907895      -1.55900979       1.12535949       0.00073606       0.00047479       0.00156458
C       -2.96283542      -1.30177387      -1.02899042      -0.02904530      -0.06237118      -0.04712144
C       -3.11985269      -2.06183324       1.63795458      -0.00086702       0.00065000       0.00223913
H       -1.05683220      -1.45703994       1.76798299       0.00160076       0.00038368      -0.00140601
C       -4.23749163      -2.18674089       0.81399031      -0.00068937       0.00047080       0.00372863
H       -3.17828190      -2.36013094       2.68173984       0.00213296       0.00127948       0.00346417
C       -4.15895994      -1.80465461      -0.52126205      -0.00101639       0.00027627       0.00058875
H       -5.16721261      -2.58375791       1.21370183      -0.00216457       0.00226554       0.00215263
H       -5.02668316      -1.90035650      -1.16923766      -0.00014561       0.00168878       0.00182953
H       -2.90207399      -1.01409661      -2.07816925       0.00031399      -0.00136452       0.00124952
27
Lattice="50.0 0.0 0.0 0.0 50.0 0.0 0.0 0.0 50.0" Properties=species:S:1:pos:R:3:forces:R:3 energy=-17660.909633486022 dihedrals="_JSON [63.0, 180.0, 107.0]" pbc="F F F"
C        1.54078696       2.03347569       0.13751240       0.00133580       0.00000256      -0.00092669
C        0.62705138       1.46815226      -0.71181508      -1.68997398      -1.17585436      -0.48632488
C        2.57645674       2.77889940      -0.44440173       0.00074675       0.00017172      -0.00070507
H        1.44607307       1.90293243       1.21153038      -0.00055509      -0.00279113      -0.00014149
C        0.72709692       1.64658119      -2.11182272       0.56166108       0.39075573       0.50156371
O       -0.51163241       0.72066386      -0.30881962       1.35404685       2.38830051       0.24643351
N       -0.20543974       1.05048647      -2.92292377      -0.04710593       0.37871652      -0.92292642
N        1.71097159       2.35119018      -2.65863163      -0.00290552       0.00012159      -0.00172932
H       -1.08818140       0.83055427      -2.48829730      -0.11125784       0.49992715      -0.15995077
H       -0.26765749       1.47020657      -3.84088472       0.00166635      -0.00210171       0.00115671
C        2.61139997       2.89486242      -1.82478750      -0.00437823      -0.00108507       0.00011620
H        3.40487324       3.46587821      -2.30430328      -0.00812021       0.00049559      -0.00098216
H        3.33542607       3.25501489       0.16784214       0.00202591      -0.00133329       0.00151416
C       -0.54126455      -0.58371951      -0.76748102      -0.49382801      -2.53047428       1.21732101
C       -1.83981462      -1.18067408      -0.21462771       0.45216388       0.11901591      -0.38364338
H        0.31476568      -1.14154299      -0.35247310       0.00406121       0.00023989      -0.00236011
H       -0.49203630      -0.71469762      -1.84662627      -0.00104674      -0.00080373       0.00269091
C       -1.96941833      -1.44732055       1.14900702       0.00073569       0.00068061       0.00159213
C       -2.92222868      -1.41709988      -1.05813831      -0.01828047      -0.06973513      -0.02648647
C       -3.15975450      -1.95506292       1.65661542      -0.00083802       0.00063182       0.00217559
H       -1.12982445      -1.25215900       1.81301340       0.00180407       0.00032941      -0.00142819
C       -4.23656316      -2.19748465       0.80417083      -0.00067708       0.00048306       0.00375537
H       -3.25039203      -2.16559413       2.71933485       0.00213042       0.00153020       0.00348590
C       -4.11782812      -1.92678009      -0.55471000      -0.00101466       0.00018536       0.00061566
H       -5.16583662      -2.59820558       1.20124202      -0.00216281       0.00208955       0.00196359
H       -4.95372190      -2.11311126      -1.22446736      -0.00026177       0.00162728       0.00181594
H       -2.82909483      -1.21427164      -2.12453353       0.00002834      -0.00112576       0.00140458
27
Lattice="50.0 0.0 0.0 0.0 50.0 0.0 0.0 0.0 50.0" Properties=species:S:1:pos:R:3:forces:R:3 energy=-17660.917084979534 dihedrals="_JSON [63.0, 180.0, 113.0]" pbc="F F F"
C        1.54132681       2.03271800       0.13744104       0.00124568       0.00006392      -0.00090956
C        0.62705138       1.46815226      -0.71181508      -1.68314958      -1.17498850      -0.48147921
C        2.57729331       2.77773857      -0.44442326       0.00067692       0.00031293      -0.00064926
H        1.44700951       1.90177688       1.21145923      -0.00068904      -0.00266160      -0.00014940
C        0.72709692       1.64658119      -2.11182272       0.55872313       0.38837730       0.49968021
O       -0.51163241       0.72066386      -0.30881962       1.36624745       2.38918461       0.23652401
N       -0.20543974       1.05048647      -2.92292377      -0.04561760       0.37770406      -0.91744309
N        1.71122969       2.35090030      -2.65857905      -0.00294042       0.00014825      -0.00167200
H       -1.08818140       0.83055427      -2.48829730      -0.11653882       0.49481307      -0.15998877
H       -0.26779680       1.47025534      -3.84084555       0.00170526      -0.00219953       0.00119244
C        2.61200821       2.89401981      -1.82479375      -0.00445504      -0.00099324       0.00012870
H        3.40570410       3.46470485      -2.30433680      -0.00823930       0.00059229      -0.00089971
H        3.33672475       3.25313724       0.16779849       0.00183726      -0.00117485       0.00154034
C       -0.54126455      -0.58371951      -0.76748102      -0.49952142      -2.50720955       1.23332305
C       -1.83981462      -1.18067408      -0.21462771       0.43741176       0.10037423      -0.41626079
H        0.31542533      -1.14073199      -0.35238038       0.00414467       0.00016080      -0.00233414
H       -0.49195963      -0.71581074      -1.84653702      -0.00090012      -0.00088834       0.00268810
C       -2.01335311      -1.33971427       1.16115707       0.00072834       0.00086793       0.00156873
C       -2.87630838      -1.53284462      -1.07525776      -0.00941937      -0.06878835      -0.00858252
C       -3.20144828      -1.85620729       1.66440313      -0.00080179       0.00066554       0.00216012
H       -1.21093617      -1.05143261       1.83682927       0.00195103       0.00029388      -0.00137027
C       -4.23192598      -2.21595001       0.79583231      -0.00077253       0.00060002       0.00374535
H       -3.32700319      -1.98174596       2.73698294       0.00210997       0.00181315       0.00342503
C       -4.06934483      -2.05282344      -0.57537766      -0.00101887       0.00014789       0.00063401
H       -5.15946793      -2.62298069       1.19054789      -0.00219273       0.00203245       0.00183885
H       -4.86927136      -2.32940706      -1.25777165      -0.00039725       0.00165590       0.00177416
H       -2.74880503      -1.41164759      -2.15035409      -0.00012760      -0.00090424       0.00151561
27
Lattice="50.0 0.0 0.0 0.0 50.0 0.0 0.0 0.0 50.0" Properties=species:S:1:pos:R:3:forces:R:3 energy=-17660.92407853307 dihedrals="_JSON [63.0, 180.0, 119.0]" pbc="F F F"
C        1.54174611       2.03213536       0.13739238       0.00121661       0.00011863      -0.00088664
C        0.62705138       1.46815226      -0.71181508      -1.67670265      -1.17308251      -0.47651535
C        2.57796600       2.77680125      -0.44442119       0.00069718       0.00046677      -0.00064910
H        1.44780405       1.90091362       1.21142271      -0.00096464      -0.00275145      -0.00016832
C        0.72709692       1.64658119      -2.11182272       0.55617273       0.38646372       0.49824478
O       -0.51163241       0.72066386      -0.30881962       1.38306095       2.38924837       0.22284419
N       -0.20543974       1.05048647      -2.92292377      -0.04431254       0.37731632      -0.91216145
N        1.71147488       2.35064358      -2.65851277      -0.00305655       0.00011921      -0.00173991
H       -1.08818140       0.83055427      -2.48829730      -0.12029827       0.48991812      -0.16071354
H       -0.26799356       1.47036734      -3.84077989       0.00198025      -0.00267016       0.00113399
C        2.61254123       2.89330666      -1.82478242      -0.00466512      -0.00100334       0.00012431
H        3.40646755       3.46367592      -2.30433086      -0.00857604       0.00061212      -0.00087403
H        3.33775546       3.25162114       0.16779246       0.00179601      -0.00103834       0.00165302
C       -0.54126455      -0.58371951      -0.76748102      -0.51537856      -2.47041188       1.24622826
C       -1.83981462      -1.18067408      -0.21462771       0.43541285       0.05957163      -0.43490661
H        0.31564768      -1.14039020      -0.35209706       0.00434517       0.00010288      -0.00244712
H       -0.49159945      -0.71667138      -1.84648465      -0.00081437      -0.00100961       0.00281875
C       -2.05865191      -1.23980282       1.16280081       0.00055030       0.00131631       0.00152013
C       -2.82557763      -1.64773998      -1.08016121      -0.00781228      -0.06346251       0.00308031
C       -3.24102307      -1.77132141       1.66340066      -0.00104408       0.00128416       0.00215230
H       -1.29705126      -0.86045720       1.84034798       0.00203323       0.00070856      -0.00154444
C       -4.22025092      -2.24714787       0.79112342      -0.00108806       0.00128588       0.00374049
H       -3.40219388      -1.81817264       2.73756438       0.00179998       0.00285670       0.00345539
C       -4.01248202      -2.18377910      -0.58202218      -0.00111832       0.00032162       0.00062240
H       -5.14313942      -2.66575120       1.18465154      -0.00255200       0.00271613       0.00168020
H       -4.77266139      -2.54979709      -1.26775884      -0.00057077       0.00186495       0.00160727
H       -2.66299619      -1.60298013      -2.15633049      -0.00011100      -0.00086226       0.00170068
27
Lattice="50.0 0.0 0.0 0.0 50.0 0.0 0.0 0.0 50.0" Properties=species:S:1:pos:R:3:forces:R:3 energy=-17660.930541912523 dihedrals="_JSON [63.0, 180.0, 125.0]" pbc="F F F"
C        1.54225614       2.03137479       0.13735897       0.00121761       0.00021106      -0.00083481
C        0.62705138       1.46815226      -0.71181508      -1.67071056      -1.17148236      -0.47217495
C        2.57884835       2.77551413      -0.44440878       0.00061922       0.00061058      -0.00071658
H        1.44872901       1.89980223       1.21139331      -0.00127785      -0.00287296      -0.00012150
C        0.72709692       1.64658119      -2.11182272       0.55407687       0.38420044       0.49646136
O       -0.51163241       0.72066386      -0.30881962       1.40234625       2.38750216       0.20545329
N       -0.20543974       1.05048647      -2.92292377      -0.04296155       0.37762856      -0.90602603
N        1.71183453       2.35023005      -2.65844099      -0.00320117       0.00011530      -0.00183097
H       -1.08818140       0.83055427      -2.48829730      -0.12273969       0.48573196      -0.16238506
H       -0.26808627       1.47024974      -3.84082515       0.00224477      -0.00309757       0.00110947
C        2.61329267       2.89225584      -1.82476225      -0.00489532      -0.00095477       0.00018236
H        3.40757924       3.46212910      -2.30431123      -0.00894761       0.00074288      -0.00089522
H        3.33911081       3.24956989       0.16779465       0.00174728      -0.00084084       0.00177059
C       -0.54126455      -0.58371951      -0.76748102      -0.53628981      -2.42920163       1.25484162
C       -1.83981462      -1.18067408      -0.21462771       0.43555863       0.01453816      -0.42967413
H        0.31556165      -1.14038673      -0.35169184       0.00455515       0.00004254      -0.00259594
H       -0.49104539      -0.71728860      -1.84646484      -0.00075813      -0.00117454       0.00295463
C       -2.10700769      -1.14299360       1.15520210       0.00027215       0.00174643       0.00141189
C       -2.77059224      -1.76052712      -1.07279492      -0.00628714      -0.05731666       0.00098709
C       -3.28222010      -1.69002053       1.65588455      -0.00143806       0.00188056       0.00192061
H       -1.38974135      -0.67493336       1.82517169       0.00184514       0.00114746      -0.00168919
C       -4.20570167      -2.27938480       0.79210799      -0.00150818       0.00192971       0.00361915
H       -3.48113678      -1.66039152       2.72434127       0.00129908       0.00397614       0.00323392
C       -3.94964261      -2.31298351      -0.57382909      -0.00122916       0.00044348       0.00047415
H       -5.12279779      -2.70980191       1.18643650      -0.00296743       0.00322256       0.00135620
H       -4.66640290      -2.76677187      -1.25386434      -0.00059635       0.00206715       0.00126435
H       -2.57102888      -1.79034338      -2.14317986       0.00002585      -0.00079581       0.00190370
27
Lattice="50.0 0.0 0.0 0.0 50.0 0.0 0.0 0.0 50.0" Properties=species:S:1:pos:R:3:forces:R:3 energy=-17660.93657481235 dihedrals="_JSON [63.0, 180.0, 131.0]" pbc="F F F"
C        1.54092400       2.03319651       0.13756915       0.00126716      -0.00009106      -0.00095238
C        0.62705138       1.46815226      -0.71181508      -1.66960294      -1.16469706      -0.46876329
C        2.57653083       2.77885116      -0.44400219       0.00075702      -0.00002338      -0.00021977
H        1.44700737       1.90206143       1.21163160      -0.00067359      -0.00282691       0.00001265
C        0.72709692       1.64658119      -2.11182272       0.54631045       0.38657706       0.49273234
O       -0.51163241       0.72066386      -0.30881962       1.42469159       2.37904927       0.18201462
N       -0.20543974       1.05048647      -2.92292377      -0.03735688       0.37341203      -0.89670378
N        1.71111330       2.35137798      -2.65824469      -0.00290829       0.00007720      -0.00166543
H       -1.08818140       0.83055427      -2.48829730      -0.12417754       0.48166900      -0.16579433
H       -0.26773139       1.46944597      -3.84117694       0.00162565      -0.00206341       0.00098576
C        2.61136753       2.89506848      -1.82439346      -0.00419981      -0.00104648      -0.00019121
H        3.40470922       3.46629370      -2.30386675      -0.00793837       0.00035298      -0.00061541
H        3.33550366       3.25474258       0.16837688       0.00198824      -0.00163710       0.00163595
C       -0.54126455      -0.58371951      -0.76748102      -0.54574705      -2.40130561       1.26338867
C       -1.83981462      -1.18067408      -0.21462771       0.41907471      -0.00164071      -0.40834158
H        0.31570621      -1.14030243      -0.35158254       0.00405250       0.00013024      -0.00265249
H       -0.49060085      -0.71769302      -1.84646221      -0.00079705      -0.00121816       0.00285977
C       -2.16373837      -1.03929281       1.13618454       0.00044434       0.00137459       0.00122358
C       -2.71195465      -1.86997034      -1.05323961      -0.00355180      -0.05472549      -0.01114183
C       -3.33702177      -1.59027371       1.63742852      -0.00097837       0.00105653       0.00196424
H       -1.49421307      -0.48452151       1.78855994       0.00173097       0.00056460      -0.00133358
C       -4.20142459      -2.28860460       0.79427803      -0.00131563       0.00118381       0.00346900
H       -3.58100338      -1.47674173       2.69084878       0.00157055       0.00283293       0.00302647
C       -3.88791933      -2.42744046      -0.55297498      -0.00095888       0.00006708       0.00037728
H       -5.11775747      -2.72012376       1.18918643      -0.00227273       0.00190327       0.00129418
H       -4.55877600      -2.96529125      -1.21840502      -0.00061466       0.00146153       0.00149817
H       -2.46954589      -1.97940136      -2.10948680      -0.00041961      -0.00043673       0.00189240
27
Lattice="50.0 0.0 0.0 0.0 50.0 0.0 0.0 0.0 50.0" Properties=species:S:1:pos:R:3:forces:R:3 energy=-17660.941434430428 dihedrals="_JSON [63.0, 180.0, 137.0]" pbc="F F F"
C        1.54154994       2.03212660       0.13760373       0.00120654       0.00002412      -0.00088662
C        0.62705138       1.46815226      -0.71181508      -1.66555207      -1.16449579      -0.46702283
C        2.57766177       2.77708086      -0.44392773       0.00052685       0.00008280      -0.00028807
H        1.44804915       1.90037291       1.21163244      -0.00071172      -0.00259653       0.00009929
C        0.72709692       1.64658119      -2.11182272       0.54427995       0.38408415       0.48988901
O       -0.51163241       0.72066386      -0.30881962       1.44953951       2.37339661       0.15333425
N       -0.20543974       1.05048647      -2.92292377      -0.03550162       0.37391867      -0.88851055
N        1.71158604       2.35080113      -2.65815481      -0.00294053       0.00018185      -0.00166102
H       -1.08818140       0.83055427      -2.48829730      -0.12521449       0.47902972      -0.16906234
H       -0.26748624       1.46866989      -3.84153039       0.00153203      -0.00189290       0.00103273
C        2.61233128       2.89362863      -1.82431183      -0.00426561      -0.00084033      -0.00007357
H        3.40612075       3.46421840      -2.30378797      -0.00795803       0.00067459      -0.00054160
H        3.33727870       3.25194903       0.16843751       0.00177162      -0.00139566       0.00166326
C       -0.54126455      -0.58371951      -0.76748102      -0.56470307      -2.36095139       1.26965071
C       -1.83981462      -1.18067408      -0.21462771       0.41136226      -0.03393420      -0.36513640
H        0.31522085      -1.14070740      -0.35099747       0.00402659       0.00006801      -0.00271647
H       -0.48980678      -0.71790806      -1.84647313      -0.00079077      -0.00134065       0.00283004
C       -2.21973533      -0.94684241       1.10855434       0.00028554       0.00137086       0.00112465
C       -2.65030731      -1.97487055      -1.02170953      -0.00280229      -0.05416609      -0.03467331
C       -3.38720786      -1.50776989       1.61302176      -0.00111165       0.00100651       0.00175381
H       -1.59942373      -0.31210060       1.73553083       0.00152006       0.00043359      -0.00125951
C       -4.18946931      -2.31006205       0.80210986      -0.00146622       0.00137251       0.00325217
H       -3.67478899      -1.31987014       2.64460245       0.00138625       0.00291191       0.00287425
C       -3.81925955      -2.54285611      -0.51761315      -0.00095991      -0.00000653       0.00020952
H       -5.10134943      -2.74862106       1.19955435      -0.00230817       0.00183577       0.00100213
H       -4.44117648      -3.16202781      -1.15949533      -0.00068282       0.00146860       0.00124484
H       -2.36529990      -2.15731904      -2.05705614      -0.00046822      -0.00024020       0.00187165
27
Lattice="50.0 0.0 0.0 0.0 50.0 0.0 0.0 0.0 50.0" Properties=species:S:1:pos:R:3:forces:R:3 energy=-17660.944520246994 dihedrals="_JSON [63.0, 180.0, 143.0]" pbc="F F F"
C        1.53840997       2.03663382       0.13795391       0.00141368      -0.00228377       0.00260689
C        0.62705138       1.46815226      -0.71181508      -1.67385192      -1.14952555      -0.46495913
C        2.57420211       2.78193175      -0.44348178       0.00205013      -0.00027727       0.00058869
H        1.44273495       1.90866281       1.21224620       0.00047803      -0.00742587      -0.00019337
C        0.72709692       1.64658119      -2.11182272       0.54545712       0.37671208       0.49487537
O       -0.51163241       0.72066386      -0.30881962       1.47883192       2.36122389       0.12190863
N       -0.20543974       1.05048647      -2.92292377      -0.03684804       0.37254995      -0.88512957
N        1.71163792       2.35074669      -2.65796294      -0.00264922       0.00092947      -0.00555340
H       -1.08818140       0.83055427      -2.48829730      -0.12505292       0.47639318      -0.16743801
H       -0.26862905       1.47059957      -3.84046731       0.00331645      -0.00339032      -0.00655290
C        2.61117280       2.89524718      -1.82400049      -0.00433019       0.00039061      -0.00142586
H        3.40563881       3.46484786      -2.30341372      -0.00805493       0.00327912      -0.00169927
H        3.33170534       3.25974078       0.16911916       0.00361496      -0.00154363       0.00269698
C       -0.54126455      -0.58371951      -0.76748102      -0.57567470      -2.32526982       1.27564680
C       -1.83981462      -1.18067408      -0.21462771       0.39328337      -0.05143333      -0.30915434
H        0.31453124      -1.14146316      -0.34998548      -0.00079817       0.00363620      -0.00601941
H       -0.48868431      -0.71796908      -1.84659472      -0.00103353      -0.00128786       0.00647079
C       -2.27912502      -0.85689314       1.07082564      -0.00032030      -0.00055512      -0.00119209
C       -2.58632562      -2.07407844      -0.97855014       0.00297404      -0.06401839      -0.06514097
C       -3.44157155      -1.42529876       1.57960546       0.00022792       0.00149699       0.00102375
H       -1.70980203      -0.14687968       1.66374427       0.00133713      -0.00049222      -0.00132045
C       -4.17886824      -2.32614679       0.81260932      -0.00117437       0.00121557       0.00113242
H       -3.77535434      -1.16512269       2.58116272       0.00104959       0.00264288       0.00295152
C       -3.74870866      -2.65016724      -0.46943466       0.00062364       0.00175742       0.00058596
H       -5.08657249      -2.77007703       1.21357681      -0.00309703       0.00133270       0.00054450
H       -4.31927721      -3.34702622      -1.07852892      -0.00064154       0.00227709       0.00006238
H       -2.25595500      -2.32815060      -1.98509811      -0.00113112       0.00166601       0.00468409
27
Lattice="50.0 0.0 0.0 0.0 50.0 0.0 0.0 0.0 50.0" Properties=species:S:1:pos:R:3:forces:R:3 energy=-17660.946424223646 dihedrals="_JSON [63.0, 180.0, 149.0]" pbc="F F F"
C        1.53905304       2.03540168       0.13807331       0.00132618      -0.00215683       0.00249159
C        0.62705138       1.46815226      -0.71181508      -1.67226430      -1.15132796      -0.46663429
C        2.57529136       2.78010761      -0.44332350       0.00178889      -0.00021170       0.00072372
H        1.44377967       1.90652983       1.21229101       0.00055661      -0.00678983      -0.00003809
C        0.72709692       1.64658119      -2.11182272       0.54353860       0.37583317       0.49134478
O       -0.51163241       0.72066386      -0.30881962       1.50509922       2.34656956       0.09070861
N       -0.20543974       1.05048647      -2.92292377      -0.03477564       0.37243420      -0.87683380
N        1.71202433       2.35029867      -2.65784810      -0.00266795       0.00105366      -0.00503359
H       -1.08818140       0.83055427      -2.48829730      -0.12575613       0.47477429      -0.17124365
H       -0.26816578       1.46943455      -3.84101084       0.00291702      -0.00284190      -0.00608217
C        2.61199161       2.89395830      -1.82382549      -0.00427436       0.00058690      -0.00152103
H        3.40676285       3.46315011      -2.30320421      -0.00788125       0.00339553      -0.00152271
H        3.33347160       3.25685275       0.16927346       0.00317775      -0.00137099       0.00257293
C       -0.54126455      -0.58371951      -0.76748102      -0.58568431      -2.29023021       1.28470442
C       -1.83981462      -1.18067408      -0.21462771       0.36791639      -0.05338771      -0.24940731
H        0.31373039      -1.14210355      -0.34922807      -0.00056210       0.00341991      -0.00578488
H       -0.48770287      -0.71786686      -1.84660920      -0.00103325      -0.00140745       0.00610178
C       -2.34237409      -0.76986574       1.02180515      -0.00011342      -0.00071177      -0.00091905
C       -2.52071060      -2.16650707      -0.92423428       0.01176045      -0.07908278      -0.10273483
C       -3.50214752      -1.34151663       1.53439756       0.00022702       0.00138271       0.00108007
H       -1.82459448       0.00920924       1.57293474       0.00137299      -0.00064369      -0.00114794
C       -4.17335493      -2.33329769       0.82184535      -0.00121571       0.00117212       0.00113399
H       -3.88504504      -1.01128298       2.49701189       0.00108890       0.00261696       0.00276321
C       -3.67901088      -2.74586681      -0.41101714       0.00040726       0.00173455       0.00048371
H       -5.07898218      -2.77907562       1.22544354      -0.00282103       0.00113330       0.00049148
H       -4.19686535      -3.51475731      -0.97917644      -0.00078864       0.00214125       0.00009614
H       -2.14165442      -2.49045235      -1.89298651      -0.00133918       0.00191471       0.00420691
27
Lattice="50.0 0.0 0.0 0.0 50.0 0.0 0.0 0.0 50.0" Properties=species:S:1:pos:R:3:forces:R:3 energy=-17660.946549688517 dihedrals="_JSON [63.0, 180.0, 155.0]" pbc="F F F"
C        1.53918986       2.03485965       0.13827141       0.00124687      -0.00203517       0.00221998
C        0.62705138       1.46815226      -0.71181508      -1.67300527      -1.15241289      -0.47005572
C        2.57561591       2.77935513      -0.44307580       0.00157272      -0.00023585       0.00078780
H        1.44399301       1.90543385       1.21242225       0.00080282      -0.00630420       0.00004674
C        0.72709692       1.64658119      -2.11182272       0.54167392       0.37617730       0.48836444
O       -0.51163241       0.72066386      -0.30881962       1.53517292       2.33006011       0.05785906
N       -0.20543974       1.05048647      -2.92292377      -0.03258535       0.37153617      -0.86965367
N        1.71221478       2.35012954      -2.65772313      -0.00257279       0.00107936      -0.00466936
H       -1.08818140       0.83055427      -2.48829730      -0.12627654       0.47353190      -0.17469138
H       -0.26771896       1.46833743      -3.84152546       0.00255344      -0.00244655      -0.00556845
C        2.61227134       2.89344839      -1.82358252      -0.00405751       0.00066266      -0.00137938
H        3.40716875       3.46251206      -2.30289417      -0.00766489       0.00341105      -0.00133153
H        3.33403890       3.25567925       0.16955527       0.00286042      -0.00141583       0.00243824
C       -0.54126455      -0.58371951      -0.76748102      -0.59300681      -2.25624661       1.29658492
C       -1.83981462      -1.18067408      -0.21462771       0.33009479      -0.04783867      -0.18603842
H        0.31271063      -1.14289952      -0.34834614      -0.00020411       0.00315922      -0.00551812
H       -0.48661173      -0.71763709      -1.84662740      -0.00111263      -0.00148011       0.00567505
C       -2.40780324      -0.68913804       0.96255443      -0.00013392      -0.00074386      -0.00076810
C       -2.45418112      -2.25114377      -0.85935706       0.02878710      -0.09871386      -0.14136583
C       -3.56568637      -1.26273103       1.47875291      -0.00009074       0.00126582       0.00095048
H       -1.94251444       0.15241977       1.46560397       0.00127394      -0.00077987      -0.00096479
C       -4.16970441      -2.33757241       0.83081539      -0.00137796       0.00102068       0.00087623
H       -3.99889974      -0.86760050       2.39448061       0.00076444       0.00244661       0.00238438
C       -3.60922291      -2.83224230      -0.34243402       0.00021067       0.00149337       0.00020694
H       -5.07356544      -2.78450593       1.23707480      -0.00270479       0.00084815       0.00011803
H       -4.07292309      -3.66761248      -0.86137004      -0.00083416       0.00190816      -0.00018285
H       -2.02448647      -2.64073208      -1.78186052      -0.00138657       0.00205293       0.00367533
27
Lattice="50.0 0.0 0.0 0.0 50.0 0.0 0.0 0.0 50.0" Properties=species:S:1:pos:R:3:forces:R:3 energy=-17660.945066881857 dihedrals="_JSON [63.0, 180.0, 161.0]" pbc="F F F"
C        1.53892773       2.03487006       0.13852491       0.00121894      -0.00204098       0.00207306
C        0.62705138       1.46815226      -0.71181508      -1.67596497      -1.15292467      -0.47422323
C        2.57534279       2.77943906      -0.44275878       0.00152971      -0.00034944       0.00104597
H        1.44355581       1.90521441       1.21261952       0.00101137      -0.00609671       0.00015792
C        0.72709692       1.64658119      -2.11182272       0.54027689       0.37739340       0.48640208
O       -0.51163241       0.72066386      -0.30881962       1.56679690       2.31224039       0.02755496
N       -0.20543974       1.05048647      -2.92292377      -0.03077257       0.37022746      -0.86410475
N        1.71225927       2.35017041      -2.65757442      -0.00253096       0.00110232      -0.00457015
H       -1.08818140       0.83055427      -2.48829730      -0.12660529       0.47261897      -0.17747448
H       -0.26740810       1.46750765      -3.84190569       0.00237159      -0.00218699      -0.00547796
C        2.61214418       2.89352979      -1.82327531      -0.00383906       0.00076630      -0.00155118
H        3.40703991       3.46266518      -2.30249240      -0.00743780       0.00342594      -0.00119650
H        3.33365428       3.25584961       0.16994494       0.00279647      -0.00158424       0.00235717
C       -0.54126455      -0.58371951      -0.76748102      -0.59517251      -2.22644323       1.31085592
C       -1.83981462      -1.18067408      -0.21462771       0.28401753      -0.02914732      -0.12851477
H        0.31164573      -1.14377924      -0.34752310      -0.00022345       0.00314303      -0.00547435
H       -0.48552029      -0.71720558      -1.84667339      -0.00117590      -0.00152726       0.00555047
C       -2.47536706      -0.61447491       0.89240451      -0.00003917      -0.00091335      -0.00061258
C       -2.38746612      -2.32706125      -0.78462929       0.04912380      -0.12696706      -0.17733570
C       -3.63287911      -1.18793353       1.41108964      -0.00027636       0.00109395       0.00078075
H       -2.06240806       0.28272724       1.34112908       0.00113614      -0.00094473      -0.00088184
C       -4.16962056      -2.33715452       0.83724842      -0.00165732       0.00088345       0.00048889
H       -4.11769092      -0.73297608       2.27155111       0.00039786       0.00222256       0.00203279
C       -3.54102523      -2.90757448      -0.26538782       0.00004709       0.00141849      -0.00026151
H       -5.07277474      -2.78376862       1.24540144      -0.00276972       0.00059862      -0.00040604
H       -3.95017636      -3.80285935      -0.72712794      -0.00079578       0.00173930      -0.00058475
H       -1.90507235      -2.77800555      -1.65165420      -0.00146343       0.00225184       0.00336979
27
Lattice="50.0 0.0 0.0 0.0 50.0 0.0 0.0 0.0 50.0" Properties=species:S:1:pos:R:3:forces:R:3 energy=-17660.942347343964 dihedrals="_JSON [63.0, 180.0, 167.0]" pbc="F F F"
C        1.53896225       2.03445959       0.13874640       0.00114851      -0.00201439       0.00206102
C        0.62705138       1.46815226      -0.71181508      -1.67921150      -1.15474951      -0.47941713
C        2.57561538       2.77871820      -0.44251346       0.00146966      -0.00028798       0.00108640
H        1.44350471       1.90451028       1.21278369       0.00089972      -0.00605565       0.00015225
C        0.72709692       1.64658119      -2.11182272       0.54067574       0.37821338       0.48468434
O       -0.51163241       0.72066386      -0.30881962       1.59428235       2.29328053       0.00626669
N       -0.20543974       1.05048647      -2.92292377      -0.02974427       0.36968338      -0.85944816
N        1.71249802       2.34992383      -2.65745893      -0.00254678       0.00114519      -0.00452697
H       -1.08818140       0.83055427      -2.48829730      -0.12694079       0.47226894      -0.18023051
H       -0.26709703       1.46664756      -3.84230065       0.00224570      -0.00192328      -0.00535629
C        2.61249439       2.89291938      -1.82303356      -0.00385950       0.00084094      -0.00154652
H        3.40763343       3.46179546      -2.30214947      -0.00748498       0.00349305      -0.00124178
H        3.33411670       3.25476822       0.17023432       0.00271127      -0.00151557       0.00231016
C       -0.54126455      -0.58371951      -0.76748102      -0.59025647      -2.20370873       1.32811989
C       -1.83981462      -1.18067408      -0.21462771       0.22925726       0.00327088      -0.09635817
H        0.31071396      -1.14468169      -0.34706730      -0.00013319       0.00316901      -0.00544628
H       -0.48467432      -0.71648776      -1.84675990      -0.00114247      -0.00164663       0.00551621
C       -2.54586590      -0.54528852       0.80884393      -0.00020140      -0.00092654      -0.00054764
C       -2.32129651      -2.39342773      -0.70086970       0.07554411      -0.16165217      -0.19957791
C       -3.70591313      -1.11562817       1.32677941      -0.00059251       0.00106605       0.00046260
H       -2.18521345       0.40150375       1.19567278       0.00016146      -0.00089574      -0.00024078
C       -4.17581354      -2.33011583       0.83621856      -0.00180309       0.00071974       0.00023630
H       -4.24468176      -0.60554725       2.12176962       0.00018244       0.00263701       0.00156393
C       -3.47653124      -2.97022089      -0.18275510       0.00001442       0.00121762      -0.00041876
H       -5.08060011      -2.77405216       1.24364171      -0.00272080       0.00036471      -0.00040267
H       -3.83121907      -3.91841337      -0.57931974      -0.00051149       0.00141276      -0.00079559
H       -1.78362465      -2.90121392      -1.50160124      -0.00144340       0.00259302       0.00309537
27
Lattice="50.0 0.0 0.0 0.0 50.0 0.0 0.0 0.0 50.0" Properties=species:S:1:pos:R:3:forces:R:3 energy=-17660.939163293755 dihedrals="_JSON [63.0, 180.0, 173.0]" pbc="F F F"
C        1.53901182       2.03405089       0.13894472       0.00110758      -0.00198162       0.00204148
C        0.62705138       1.46815226      -0.71181508      -1.68332253      -1.15649842      -0.48537001
C        2.57594426       2.77792685      -0.44232239       0.00139182      -0.00022140       0.00111508
H        1.44336685       1.90386886       1.21292130       0.00098413      -0.00593283       0.00017387
C        0.72709692       1.64658119      -2.11182272       0.54182700       0.37887307       0.48346182
O       -0.51163241       0.72066386      -0.30881962       1.61773208       2.27724386      -0.00298999
N       -0.20543974       1.05048647      -2.92292377      -0.02941477       0.36969106      -0.85629737
N        1.71274601       2.34962149      -2.65738404      -0.00254806       0.00121479      -0.00447770
H       -1.08818140       0.83055427      -2.48829730      -0.12713088       0.47224176      -0.18280794
H       -0.26685214       1.46594003      -3.84262502       0.00217117      -0.00181841      -0.00533138
C        2.61289898       2.89220865      -1.82284935      -0.00386411       0.00096135      -0.00150757
H        3.40830894       3.46075446      -2.30189985      -0.00746240       0.00365957      -0.00117606
H        3.33467223       3.25359537       0.17044040       0.00260220      -0.00142205       0.00232203
C       -0.54126455      -0.58371951      -0.76748102      -0.58117095      -2.18885763       1.34597133
C       -1.83981462      -1.18067408      -0.21462771       0.17387994       0.03772137      -0.09236840
H        0.30991938      -1.14562139      -0.34698963      -0.00010910       0.00316583      -0.00545175
H       -0.48404004      -0.71553591      -1.84689095      -0.00125002      -0.00171019       0.00550793
C       -2.61703496      -0.48439463       0.71306621      -0.00024237      -0.00098768      -0.00049959
C       -2.25639729      -2.44951609      -0.60899597       0.10224079      -0.19315743      -0.20367360
C       -3.78122768      -1.05039862       1.22757452      -0.00078199       0.00090407       0.00012376
H       -2.30717097       0.50481195       1.03112134      -0.00001155      -0.00089037      -0.00036394
C       -4.18564975      -2.32016699       0.82863601      -0.00186349       0.00049845      -0.00005974
H       -4.37418200      -0.49229553       1.94827970      -0.00035770       0.00258253       0.00096358
C       -3.41547841      -3.02116653      -0.09505773       0.00002532       0.00100447      -0.00064567
H       -5.09341243      -2.76050955       1.23330389      -0.00260223      -0.00010592      -0.00062049
H       -3.71705901      -4.01417358      -0.41925646      -0.00023954       0.00106537      -0.00085006
H       -1.66270660      -3.00700708      -1.33360708      -0.00159034       0.00275637       0.00281036
27
Lattice="50.0 0.0 0.0 0.0 50.0 0.0 0.0 0.0 50.0" Properties=species:S:1:pos:R:3:forces:R:3 energy=-17660.93646415414 dihedrals="_JSON [63.0, 180.0, 179.0]" pbc="F F F"
C        1.54037756       2.03163260       0.13908660       0.00166879      -0.00016323      -0.00128002
C        0.62705138       1.46815226      -0.71181508      -1.68421763      -1.16345314      -0.49199477
C        2.57780418       2.77491280      -0.44221675       0.00026322      -0.00015917       0.00011188
H        1.44547801       1.89954074       1.21287016       0.00032807      -0.00374424       0.00057354
C        0.72709692       1.64658119      -2.11182272       0.54411505       0.38291485       0.47878998
O       -0.51163241       0.72066386      -0.30881962       1.63296755       2.26361305       0.00211020
N       -0.20543974       1.05048647      -2.92292377      -0.02749379       0.37165204      -0.85448161
N        1.71314239       2.34918684      -2.65737763      -0.00327972       0.00064626      -0.00171623
H       -1.08818140       0.83055427      -2.48829730      -0.12767385       0.47318812      -0.18828344
H       -0.26590687       1.46394147      -3.84368685       0.00123671      -0.00209625       0.00097212
C        2.61397301       2.89058485      -1.82272505      -0.00399307       0.00024813      -0.00044213
H        3.40955282       3.45905748      -2.30168038      -0.00828657       0.00237533      -0.00043369
H        3.33765455       3.24896395       0.17045309       0.00163772      -0.00159264       0.00198965
C       -0.54126455      -0.58371951      -0.76748102      -0.56311259      -2.18736555       1.38236235
C       -1.83981462      -1.18067408      -0.21462771       0.10538307       0.08393620      -0.15420551
H        0.31000980      -1.14631475      -0.34881676       0.00434677       0.00068076      -0.00303139
H       -0.48535905      -0.71421617      -1.84705644      -0.00090311      -0.00234269       0.00263692
C       -2.69569517      -0.42864023       0.59229675      -0.00061032       0.00076955       0.00107799
C       -2.19347948      -2.49471182      -0.51001471       0.13109752      -0.22074480      -0.18392435
C       -3.87414197      -0.98447165       1.08581505      -0.00109728      -0.00085763       0.00128713
H       -2.43588331       0.59572298       0.83470424      -0.00009080      -0.00066671      -0.00018531
C       -4.21604431      -2.29845457       0.78452863      -0.00173655       0.00107060       0.00255347
H       -4.52841051      -0.38211144       1.71157963       0.00040711       0.00269961       0.00221357
C       -3.36667339      -3.05557215      -0.01770464      -0.00022540      -0.00131666       0.00009744
H       -5.13614485      -2.72982339       1.17054576      -0.00087846      -0.00115981       0.00203901
H       -3.61750689      -4.08444720      -0.26392443       0.00068565       0.00031410       0.00064171
H       -1.53811309      -3.09684861      -1.13945329      -0.00053809       0.00155389       0.00052149
27
Lattice="50.0 0.0 0.0 0.0 50.0 0.0 0.0 0.0 50.0" Properties=species:S:1:pos:R:3:forces:R:3 energy=-17660.93455438473 dihedrals="_JSON [63.0, 180.0, 185.0]" pbc="F F F"
C        1.53859802       2.03416678       0.13926685       0.00100124      -0.00178774       0.00207212
C        0.62705138       1.46815226      -0.71181508      -1.69504696      -1.15687386      -0.49844864
C        2.57569077       2.77783118      -0.44203374       0.00112590      -0.00020269       0.00125207
H        1.44224506       1.90405891       1.21315733       0.00122358      -0.00569220       0.00014592
C        0.72709692       1.64658119      -2.11182272       0.54573145       0.38185886       0.48286645
O       -0.51163241       0.72066386      -0.30881962       1.63610523       2.25716891       0.01828717
N       -0.20543974       1.05048647      -2.92292377      -0.02939048       0.37015389      -0.85356548
N        1.71288585       2.34943979      -2.65732769      -0.00209999       0.00115238      -0.00477897
H       -1.08818140       0.83055427      -2.48829730      -0.12680524       0.47272335      -0.18864044
H       -0.26644718       1.46476655      -3.84316294       0.00198724      -0.00155259      -0.00551808
C        2.61294274       2.89194539      -1.82258917      -0.00362784       0.00092021      -0.00151467
H        3.40851682       3.46034330      -2.30153175      -0.00711496       0.00365750      -0.00112993
H        3.33433015       3.25359866       0.17076923       0.00250737      -0.00144426       0.00227235
C       -0.54126455      -0.58371951      -0.76748102      -0.54591331      -2.19486074       1.39747747
C       -1.83981462      -1.18067408      -0.21462771       0.08383190       0.10032371      -0.21333368
H        0.30973300      -1.14732313      -0.34946326      -0.00038293       0.00320924      -0.00541496
H       -0.48527725      -0.71309185      -1.84734164      -0.00145695      -0.00173254       0.00563630
C       -2.76243008      -0.39089411       0.47388641       0.00017740      -0.00124487      -0.00002546
C       -2.13323244      -2.52851974      -0.40501035       0.14084417      -0.22898395      -0.14545114
C       -3.94639809      -0.94385168       0.95758108      -0.00025670       0.00033694       0.00090665
H       -2.54827848       0.65980462       0.63544488       0.00044484      -0.00110891      -0.00030317
C       -4.22806365      -2.29159444       0.76210462      -0.00089383      -0.00029035       0.00130111
H       -4.65225646      -0.31251298       1.49207065      -0.00022456       0.00188956       0.00168594
C       -3.31243122      -3.08582841       0.07696175       0.00077546       0.00044759       0.00010295
H       -5.15228798      -2.72085225       1.14052856      -0.00093752      -0.00147811       0.00188256
H       -3.51523178      -4.14181003      -0.08394913       0.00072812       0.00031948       0.00056428
H       -1.42438289      -3.16042322      -0.94028006      -0.00233263       0.00309117       0.00167127
27
Lattice="50.0 0.0 0.0 0.0 50.0 0.0 0.0 0.0 50.0" Properties=species:S:1:pos:R:3:forces:R:3 energy=-17660.933391913994 dihedrals="_JSON [63.0, 180.0, 191.0]" pbc="F F F"
C        1.53970292       2.03240950       0.13927017       0.00180793      -0.00011539      -0.00130033
C        0.62705138       1.46815226      -0.71181508      -1.69696185      -1.16137669      -0.50434638
C        2.57685858       2.77604910      -0.44210671       0.00015013      -0.00046097       0.00015586
H        1.44412335       1.90072433       1.21301364       0.00034170      -0.00378237       0.00065774
C        0.72709692       1.64658119      -2.11182272       0.54897792       0.38774779       0.47896908
O       -0.51163241       0.72066386      -0.30881962       1.62192568       2.25909433       0.04248250
N       -0.20543974       1.05048647      -2.92292377      -0.02869845       0.37280981      -0.85568458
N        1.71289756       2.34946896      -2.65742496      -0.00334547       0.00051316      -0.00180528
H       -1.08818140       0.83055427      -2.48829730      -0.12615632       0.47255316      -0.19391057
H       -0.26571834       1.46326480      -3.84399402       0.00121418      -0.00199464       0.00093164
C        2.61330355       2.89143760      -1.82264249      -0.00373268       0.00016466      -0.00044444
H        3.40861717       3.46034668      -2.30152667      -0.00809622       0.00205342      -0.00037440
H        3.33620389       3.25087973       0.17058873       0.00185915      -0.00182676       0.00203072
C       -0.54126455      -0.58371951      -0.76748102      -0.54223072      -2.20415572       1.40580350
C       -1.83981462      -1.18067408      -0.21462771       0.09429257       0.09464016      -0.26723259
H        0.30918333      -1.14825334      -0.35036828       0.00427277       0.00074660      -0.00318905
H       -0.48534529      -0.71184816      -1.84746691      -0.00119471      -0.00252473       0.00254174
C       -2.82211167      -0.36796674       0.35391454      -0.00084078       0.00101970       0.00056543
C       -2.07631625      -2.55056945      -0.29513336       0.14118198      -0.21815580      -0.11288759
C       -4.00972038      -0.92035951       0.82908199      -0.00133773      -0.00075115       0.00074127
H       -2.64994517       0.70000748       0.43336356       0.00026906      -0.00067336      -0.00104158
C       -4.23559321      -2.28997640       0.74241518      -0.00206253       0.00168945       0.00203568
H       -4.76234207      -0.27194059       1.27132536      -0.00056017       0.00313349       0.00087543
C       -3.25999327      -3.10678375       0.17716632      -0.00010356      -0.00138086       0.00048063
H       -5.16278127      -2.71885483       1.11395815      -0.00086429      -0.00093279       0.00237411
H       -3.41849614      -4.17997374       0.10450712       0.00065218       0.00056535       0.00122237
H       -1.31879789      -3.19992577      -0.73373702      -0.00075976       0.00140016       0.00034907
27
Lattice="50.0 0.0 0.0 0.0 50.0 0.0 0.0 0.0 50.0" Properties=species:S:1:pos:R:3:forces:R:3 energy=-17660.93216823399 dihedrals="_JSON [63.0, 180.0, 197.0]" pbc="F F F"
C        1.53985849       2.03223142       0.13922084       0.00180243      -0.00006613      -0.00132122
C        0.62705138       1.46815226      -0.71181508      -1.70256001      -1.16061300      -0.51012664
C        2.57715763       2.77559243      -0.44226934       0.00018142      -0.00034709       0.00008537
H        1.44419679       1.90064520       1.21296095       0.00009389      -0.00388561       0.00054885
C        0.72709692       1.64658119      -2.11182272       0.55373655       0.38889886       0.47997741
O       -0.51163241       0.72066386      -0.30881962       1.59873691       2.26890075       0.07032859
N       -0.20543974       1.05048647      -2.92292377      -0.03092043       0.37520770      -0.85806254
N        1.71298841       2.34924050      -2.65755017      -0.00338373       0.00050124      -0.00188981
H       -1.08818140       0.83055427      -2.48829730      -0.12463340       0.47180069      -0.19718348
H       -0.26571724       1.46312499      -3.84406039       0.00129554      -0.00209175       0.00091740
C        2.61357737       2.89100071      -1.82280513      -0.00392725       0.00007793      -0.00038257
H        3.40901746       3.45972744      -2.30170811      -0.00829065       0.00197879      -0.00043211
H        3.33666868       3.25023768       0.17036408       0.00190996      -0.00170171       0.00213151
C       -0.54126455      -0.58371951      -0.76748102      -0.53526825      -2.22303235       1.40733440
C       -1.83981462      -1.18067408      -0.21462771       0.12894991       0.07649882      -0.31821200
H        0.30881576      -1.14909148      -0.35104715       0.00435249       0.00081742      -0.00331759
H       -0.48517427      -0.71076096      -1.84764717      -0.00131147      -0.00269273       0.00257301
C       -2.87533778      -0.35824025       0.23247687      -0.00076915       0.00121168       0.00041392
C       -2.02335448      -2.56061936      -0.18158758       0.12534417      -0.19641707      -0.08043648
C       -4.06513103      -0.91113843       0.70080225      -0.00135200      -0.00048342       0.00069019
H       -2.74094913       0.71851087       0.22691379       0.00027738      -0.00048535      -0.00109964
C       -4.23944790      -2.29111538       0.72654426      -0.00229262       0.00190649       0.00185119
H       -4.86000053      -0.25606113       1.04935928      -0.00055098       0.00348378       0.00035270
C       -3.21028442      -3.11717024       0.28300705      -0.00014103      -0.00118862       0.00075161
H       -5.16850897      -2.72065366       1.09260483      -0.00098452      -0.00054474       0.00273069
H       -3.32872950      -4.19781160       0.30157406       0.00057129       0.00083548       0.00149429
H       -1.22229000      -3.21604614      -0.52243463      -0.00086644       0.00142994       0.00028295
27
Lattice="50.0 0.0 0.0 0.0 50.0 0.0 0.0 0.0 50.0" Properties=species:S:1:pos:R:3:forces:R:3 energy=-17660.930290542587 dihedrals="_JSON [63.0, 180.0, 203.0]" pbc="F F F"
[truncated: 6,666,480 more chars]
