# Supplementary material for: Linear Atomic Cluster Expansion Force Fields for Organic Molecules: Beyond RMSE
Source: J Chem Theory Comput. 2021 Nov 4;17(12):7696–711. doi: 10.1021/acs.jctc.1c00647 (PMC8675139; doi:10.1021/acs.jctc.1c00647)
Supplement: Supplementary file 2 — ct1c00647_si_002.zip [file ct1c00647_si_002.zip › dataset_3BPA/train_300K.xyz]

27
Lattice="50.0 0.0 0.0 0.0 50.0 0.0 0.0 0.0 50.0" Properties=species:S:1:pos:R:3:forces:R:3 energy=-17660.461737861464 dihedrals="_JSON [209.44, 80.54, 59.96]" pbc="F F F"
C        0.32656990      -1.01286015       0.72107275       0.17092934       0.13274200       0.79555789
C       -0.19461567       0.25830309       0.83413890      -0.89494012      -0.44869520      -1.90941638
C        0.79249430      -1.60244652       1.90438013       0.31093463       0.07569877       1.62612650
H        0.43514812      -1.59784402      -0.17897327      -0.35544490       0.18552167      -0.41974517
C       -0.06984110       0.97877174       2.04804512      -0.05235652       2.21829311      -1.28638375
O       -0.82551374       0.94764149      -0.23208227      -0.14820121      -0.95795449       0.54860658
N       -0.29006580       2.37382353       1.86234713       0.22761994      -2.07274812      -0.79749618
N        0.38837699       0.47664821       3.17063941       0.06225767      -2.21169434      -0.29126114
H       -0.98416331       2.63164516       1.17783211       0.06710167      -0.34712817      -0.20693719
H       -0.35613357       2.91935548       2.65951281      -0.04380163       0.97330086       2.12021547
C        0.72925588      -0.88036074       3.09652633      -0.65010940       1.94108900      -1.04492723
H        0.89111308      -1.33212550       4.04892841       0.52957358      -0.34157459       0.59931109
H        1.21249480      -2.61699312       1.95761271      -0.34153821       0.35326440      -0.29167077
C       -1.55059042       0.13992010      -1.19894310       1.63542375      -1.30446160      -0.11956351
C       -2.93143480      -0.31868852      -0.84882155      -1.56355034       1.02303755       1.35806105
H       -0.88027102      -0.72270141      -1.50495635      -0.87120194       0.87320885       0.12832492
H       -1.71075243       0.76854244      -2.05655313       0.59027928       0.62890953      -0.49729049
C       -3.36709795      -1.63868610      -0.72393961      -0.17116127       0.59221994       0.38531024
C       -3.88193920       0.73797993      -0.59066374       2.66604387      -0.91544647      -0.39223867
C       -4.66143774      -1.92714685      -0.27081530      -0.36290600       0.62976630      -0.37223380
H       -2.71536973      -2.46157596      -0.92494411       0.66932121      -0.44952998      -0.08858644
C       -5.57704224      -0.87827710      -0.11327951       0.24566567      -1.35352235       0.21531994
H       -4.95294558      -2.96156288      -0.08227495      -0.00623666       0.16409878      -0.10518709
C       -5.17381471       0.43421272      -0.29908870      -1.01999441       0.12195074       0.20544602
H       -6.59525001      -1.10219470       0.20624618       0.07307462       0.08238363      -0.11658411
H       -5.92759350       1.19353463      -0.20195647      -0.16482285       0.55407132       0.20728491
H       -3.44855719       1.74786696      -0.56747187      -0.60195978      -0.14680115      -0.25004269
27
Lattice="50.0 0.0 0.0 0.0 50.0 0.0 0.0 0.0 50.0" Properties=species:S:1:pos:R:3:forces:R:3 energy=-17660.123896459965 dihedrals="_JSON [164.88, 79.08, 49.86]" pbc="F F F"
C       -1.11105167      -0.02386704       2.10038651       1.54864445       2.05170639      -0.19579895
C       -0.48548724       0.41965407       0.93357198       0.64882447       0.62131565       0.72326535
C       -0.79605807       0.61314763       3.30752041       1.17495985       0.89300735       0.30893009
H       -1.83730771      -0.75538203       2.14002163      -1.58307750      -1.71487747      -0.35685214
C        0.43664292       1.49628876       1.05048710      -0.31295210       0.29628246      -0.61000390
O       -0.59938335       0.00031335      -0.34125529      -0.78364356      -1.70625233      -1.49147657
N        1.13833881       1.99655810      -0.04363276       1.25906567       1.75070109       0.45404782
N        0.64686291       2.07938187       2.20550735       2.31945109       1.35452657      -0.74703277
H        0.84948538       1.81092763      -0.99545149      -0.12811126      -0.05635626       0.38184160
H        1.73987770       2.88650276       0.11465336      -1.81783091      -2.41416355      -0.20051792
C        0.17821309       1.63332902       3.33106632      -1.74415189      -1.01580553       1.28384133
H        0.54689938       2.12945974       4.27103534      -0.63767461      -0.50239202      -0.88377283
H       -1.29846585       0.38226853       4.22297036      -0.29747519      -0.55555147       0.46565168
C       -1.22560207      -1.27661861      -0.58344386      -0.60667831      -0.17016525       0.84076125
C       -2.76965415      -1.26489142      -0.52561270       1.99237545      -2.79099816       1.62230368
H       -0.89065443      -2.01259860       0.19965834      -0.04322270       0.68233080      -0.59907095
H       -0.93091418      -1.70735870      -1.55845130       0.36435765       0.78171079       0.21142363
C       -3.30159780      -2.35182102       0.22147191      -0.66559919       0.91509481      -0.31145550
C       -3.61141334      -0.40811213      -1.16277242       1.23456155       1.29374312      -0.95929468
C       -4.65027218      -2.47850895       0.37729315      -2.02385236      -0.50333599      -0.00817911
H       -2.84031648      -3.11546413       0.78844644       1.91467227      -0.41181203       0.26357072
C       -5.51532170      -1.58849156      -0.23202823      -0.72306665       0.62910489       0.88512376
H       -5.16821858      -3.25594980       0.97443658       0.95722379       0.19377866      -0.17386152
C       -4.95959719      -0.54810073      -0.98214345      -3.41270423       1.13729196      -0.44723838
H       -6.58258581      -1.67403446       0.12955474       1.01711385       0.48978896      -1.19992036
H       -5.68595141       0.22044410      -1.39250812       1.07479029      -0.90609419       0.27015248
H       -3.13343295       0.38301322      -1.78194426      -0.72599992      -0.34257924       0.47356217
27
Lattice="50.0 0.0 0.0 0.0 50.0 0.0 0.0 0.0 50.0" Properties=species:S:1:pos:R:3:forces:R:3 energy=-17660.606700039356 dihedrals="_JSON [174.32, 81.1, 33.03]" pbc="F F F"
C       -0.76324447       0.00215196       2.19419391      -0.00799849      -0.24368307      -2.90395510
C       -0.55161351       0.57403436       0.92297007       0.59800393      -0.10570489       1.40726999
C       -0.50587714       0.77380608       3.28344366       0.97806882       1.68047608       1.06805544
H       -1.08298331      -1.02474343       2.30144319      -0.19380464      -0.16377566      -0.01189559
C        0.02086636       1.86568388       0.89106407      -0.02166951       0.12582221       0.41147968
O       -0.59483720      -0.03039196      -0.30487013      -0.47119925       0.07549338       1.35241773
N        0.26150925       2.42805319      -0.30696161      -0.26903956      -0.02151634      -1.56324517
N        0.34203487       2.61234729       1.93515500      -0.85535449      -0.51687974       1.97764188
H        0.35724777       1.75951883      -1.03726158       0.07840880      -0.28707520      -0.78937183
H        0.90701892       3.18356513      -0.34133350       0.42617605       0.55181704       0.24142629
C        0.02280444       2.07818278       3.13805928      -0.62533705      -1.63778957      -1.22457960
H        0.12580681       2.66444660       4.01413074       0.55341759       0.80196463       0.74142888
H       -0.57055886       0.29220153       4.24179300      -0.27708750       0.24509148       0.62181864
C       -1.04038305      -1.37423581      -0.33400589      -0.85001536       0.23557667      -0.61572924
C       -2.56564887      -1.55180016      -0.30118423       0.79105402       0.59839432       0.28507363
H       -0.53668317      -2.07818097       0.35981701      -0.02316036       0.61716535      -0.05605844
H       -0.70197401      -1.54207689      -1.32393010       0.25252703      -1.37990793      -1.22092995
C       -3.08129266      -2.66098580       0.36625403      -0.93909199       0.20890875      -0.86313415
C       -3.44800219      -0.62484197      -0.90323917       0.22599583      -0.68755371       0.69770370
C       -4.46116748      -2.87272290       0.37040220      -0.66991622      -0.11569140      -0.14926838
H       -2.46927811      -3.46360957       0.75282740       0.44233875       0.19553248       0.44056448
C       -5.37167312      -2.06747661      -0.33053407       1.21946748       0.68839421       0.90075372
H       -4.84391535      -3.66858332       0.98652239      -0.15397808      -0.59005490      -0.03753923
C       -4.81496484      -0.90202552      -0.87033763      -0.49885278       1.12175667      -1.36801336
H       -6.44815600      -2.24964654      -0.30697209       0.27769627       0.02659458      -0.06128180
H       -5.41038082      -0.11168987      -1.37899447      -0.10873846      -0.84265861       0.44390003
H       -3.11631151       0.32002480      -1.36279472       0.12208919      -0.58069682       0.27546773
27
Lattice="50.0 0.0 0.0 0.0 50.0 0.0 0.0 0.0 50.0" Properties=species:S:1:pos:R:3:forces:R:3 energy=-17660.45904584786 dihedrals="_JSON [173.49, 163.74, 329.06]" pbc="F F F"
C       -1.97600094       2.13971888       1.93760938       0.72739485       0.80971629       1.20145073
C       -1.92593505       1.50055972       0.74037092      -0.00419660       1.32622027      -1.07974320
C       -2.00603415       3.55551336       2.02071822      -0.11340846      -1.05788678       0.40402000
H       -1.86634388       1.65796259       2.88614330       0.15920160      -0.73497272       0.36075865
C       -2.15380416       2.31210431      -0.42331822      -0.81457219       0.33455090       1.13826684
O       -1.65129912       0.21348089       0.47090332      -0.08585529      -0.86338480      -0.58372570
N       -2.34687624       1.68497857      -1.60995515       0.23877662      -0.58796031      -0.02279021
N       -2.33759606       3.61869134      -0.30577373       0.39728433      -0.47041390      -1.49040071
H       -2.37112075       0.67167964      -1.62959920       0.15511714       0.43816314      -0.14634208
H       -2.43829569       2.22163208      -2.44777531      -0.11751476       0.16797981      -0.23997893
C       -2.16621265       4.22540144       0.87281949      -0.51937571       1.11454166      -1.46678589
H       -2.25208128       5.31156637       0.80194653       0.14863198      -0.04563141       0.31002660
H       -1.88823473       4.09508644       2.93603094      -0.06279818      -0.00888812       0.71848406
C       -1.28942853      -0.56319107       1.55771777      -1.39649431      -0.06561647       2.45049722
C       -1.35251615      -2.03312010       1.34330155      -0.56483906       1.44458489      -1.55232850
H       -2.03200154      -0.40424777       2.37582572       0.10200116       0.19004609      -0.29850339
H       -0.36880156      -0.24482111       2.02694803       0.84974425       0.22132638      -0.24385665
C       -0.49568359      -2.83936092       2.01593034       1.10697795      -2.10393752       0.90765870
C       -2.29385439      -2.52791360       0.46824059      -0.26496800      -2.35800271      -1.86407183
C       -0.47425533      -4.22959387       1.80136795      -0.21694729       1.63506378      -0.38531547
H        0.15872565      -2.41432366       2.75491437       0.49918610       0.27107366       0.21842452
C       -1.39372696      -4.70710345       0.88175774      -0.20415179      -0.50492899       0.31180443
H        0.26974736      -4.85401361       2.28186980      -0.14427131      -0.15304995       0.11031455
C       -2.32414175      -3.93509486       0.20907536       1.60736860       2.64652352       2.53372052
H       -1.49123872      -5.74940877       0.75531990       0.18061254      -1.42754692      -0.24855537
H       -3.10500572      -4.43875314      -0.24946010      -1.43701890      -0.58483866      -1.57792592
H       -2.88237769      -1.90294296      -0.19823063      -0.22588526       0.36726888       0.53489702
27
Lattice="50.0 0.0 0.0 0.0 50.0 0.0 0.0 0.0 50.0" Properties=species:S:1:pos:R:3:forces:R:3 energy=-17660.228358618544 dihedrals="_JSON [178.01, 66.38, 61.6]" pbc="F F F"
C       -0.63948045      -1.04134738       0.84538056       0.63135393      -0.27964613       1.29622627
C       -0.33632581       0.28357061       0.86903020      -0.42741022       3.01770181      -0.15793542
C       -0.18393014      -1.81463746       1.95468658       1.56764148       1.16348041       0.02138921
H       -1.25378843      -1.40369839       0.04698792      -0.27111069      -0.54308641      -0.02689195
C        0.51080456       0.88330944       1.89175892      -1.47502879      -1.60283240      -0.66070874
O       -0.96344241       1.27658742       0.03281158       1.94075019      -0.61834234       3.89506444
N        0.78393424       2.19227830       1.90960551      -0.89118555       0.60075960      -1.77975236
N        0.95632513       0.16823365       2.90755984       0.23439458      -1.38623953      -0.01572213
H        0.28984479       2.82465901       1.29152167       0.31768997      -0.12883590       0.25087012
H        1.37953211       2.49025473       2.62515220       0.77447523       0.77865925       1.10937150
C        0.65376551      -1.15051082       2.90565114      -2.06830689      -1.10413951      -0.58010923
H        0.86044704      -1.73005854       3.81326938       0.55106967       0.34754738      -0.20377847
H       -0.37725635      -2.89030807       2.00829794       0.03681057       0.36959009       0.14983364
C       -1.74010785       0.83643070      -0.97741701      -0.88585638       0.95742578      -3.31229764
C       -3.04427234       0.09615729      -0.78707580      -0.78254524      -0.15219225       0.39457717
H       -1.09560103       0.20905999      -1.56505455       0.26251796      -0.55890368      -1.16821053
H       -1.93157262       1.80973621      -1.54632377       0.00309950      -1.36695033       0.29167309
C       -3.25337807      -1.22136623      -1.27698090      -0.83079928       1.48337966       0.84815800
C       -4.10731495       0.73285154      -0.12101864      -0.45338992      -1.87286800       0.69994859
C       -4.42069355      -1.90759789      -0.91921383       0.93532291      -0.81894887      -0.57449057
H       -2.55753346      -1.68396066      -1.94804882       0.65653425      -0.29713611      -0.11673229
C       -5.41245271      -1.33207713      -0.16609655      -1.47631858       0.34706224       1.14092582
H       -4.49043793      -2.96131509      -1.19625346      -0.14994150       0.16143538      -0.14863996
C       -5.26378316       0.01858827       0.22200320      -1.01545781      -0.11969313      -0.57548587
H       -6.31636040      -1.95159258       0.15753898       1.27905233       1.05079833      -0.53691674
H       -6.12782910       0.55503190       0.69206433       0.97295353      -0.56888576      -0.13151111
H       -4.04812418       1.68152099       0.35336783       0.56368476       1.14086042      -0.10885483
27
Lattice="50.0 0.0 0.0 0.0 50.0 0.0 0.0 0.0 50.0" Properties=species:S:1:pos:R:3:forces:R:3 energy=-17660.29032147782 dihedrals="_JSON [211.41, 272.83, 359.42]" pbc="F F F"
C       -2.27229133       0.71236983      -2.03114356       0.12667401       3.01989801      -2.49349951
C       -1.53605017       1.51768696      -1.20503108       0.40842728      -0.35292447       1.36523239
C       -2.53926804       1.26760212      -3.37133542       1.29177980      -0.55458757       2.17389926
H       -2.77232139      -0.14381823      -1.68735862      -0.63032921      -1.15272768       0.36577534
C       -0.84005617       2.67692146      -1.71090968      -1.40895098      -0.58857023      -1.29734927
O       -1.42762304       1.29154135       0.20186585       0.77627765       1.60868388      -2.36217595
N       -0.03723500       3.36837199      -0.86457199       0.28306731       0.54496901       2.59226968
N       -0.97624721       3.12213591      -2.98130842      -1.36732091      -1.55563208       0.56306770
H       -0.23102714       3.31164501       0.17400612       0.18358199      -0.41195147      -1.96552346
H        0.04751555       4.32706463      -1.13214018       0.32493924       0.55809996      -0.39953236
C       -1.89088231       2.41887989      -3.77262385       0.95840034      -0.03057659       2.14688419
H       -2.11506381       2.85569368      -4.71663935       0.04738492       0.37874975      -0.82036250
H       -3.24525997       0.74741881      -3.97659024      -0.38783832      -0.23568682      -0.67954389
C       -1.45732138      -0.02011380       0.63003593       0.97853182      -1.18944395       0.64805853
C       -2.86080554      -0.50197832       0.85604630      -0.48383498       1.58517789      -1.11267474
H       -0.85982725      -0.02221771       1.57589851      -0.39843010      -0.21840162      -0.52352638
H       -0.94999327      -0.70788716      -0.10011917      -0.19061028       0.53710570       0.48231669
C       -3.11840593      -1.82215242       1.07212837      -1.51839711      -1.71797823       1.61829412
C       -3.90825515       0.42911229       0.61825128      -0.16137000       0.18068380       0.42705817
C       -4.49463169      -2.25147460       1.21079758       0.91303707      -1.14845254      -0.44072446
H       -2.27161191      -2.49768061       1.33008265      -0.70247888       0.25707993      -0.52441594
C       -5.48699946      -1.30535272       1.02854648       0.15581517       0.08765231      -0.77656154
H       -4.78503270      -3.35854144       1.33941293       0.68887251       1.87014199      -0.04387103
C       -5.21926019       0.02893269       0.71266706       1.16316032      -1.32173359       0.85509847
H       -6.51983107      -1.52101250       0.89885509      -0.91694270      -0.96637848       0.56578777
H       -6.06147853       0.66520199       0.66230335      -0.64037203       1.04276164      -0.46615849
H       -3.74088344       1.47733952       0.37542327       0.50692608      -0.22595853       0.10217721
27
Lattice="50.0 0.0 0.0 0.0 50.0 0.0 0.0 0.0 50.0" Properties=species:S:1:pos:R:3:forces:R:3 energy=-17660.465341426512 dihedrals="_JSON [173.95, 269.94, 300.14]" pbc="F F F"
C       -1.20999971       0.23056552      -1.98545178       0.05200402      -0.18158514       0.36135596
C       -1.28542775       1.37858194      -1.22960842      -0.74261753       1.65544487      -0.78233587
C       -1.05358566       0.29146315      -3.36077104       1.19009386       2.81019123      -0.99828697
H       -1.20535647      -0.75602516      -1.56409478      -0.28777064      -0.33956822       0.48736325
C       -1.32862846       2.64059501      -1.92302081       0.17909331      -1.48671188      -1.34821822
O       -1.47304286       1.53984310       0.09943012       0.13140797      -1.61066932       2.03741067
N       -1.76656619       3.80305717      -1.32799898       0.40841669       0.58888863       0.00259198
N       -1.04685575       2.69799796      -3.22848217       0.62628939      -0.52854772      -0.45760366
H       -1.67523528       3.87550536      -0.33425663      -0.00223655      -0.42857420       0.55447282
H       -1.36947230       4.63011783      -1.75979601      -0.19797207      -0.13888071      -0.29859549
C       -0.80839408       1.55750404      -3.94557798      -0.81732005       0.08435380       0.04193331
H       -0.49937211       1.69344727      -5.05845679      -0.69561441      -0.24992398       2.11786965
H       -0.96748631      -0.56972853      -3.95697549       0.09479931      -1.25542751      -0.60968658
C       -1.58667817       0.30664722       0.89197382       0.01429147      -0.02530670      -0.37999367
C       -3.05915632      -0.15377279       0.98873531       0.70604776      -0.00642954       0.96148172
H       -1.12078698       0.42135994       1.90082345      -0.53331228       0.75912094      -0.64057990
H       -0.92435376      -0.46288418       0.42740231      -0.71560901       0.28948780       0.14474575
C       -3.39643519      -1.45484892       0.64469422      -0.59353540       0.47803049      -0.65698807
C       -4.07643516       0.64352631       1.55966979       3.15884673       2.68078266      -0.56547454
C       -4.72916671      -1.88744030       0.66656623       0.35247076      -0.90240952       0.01202935
H       -2.64546550      -2.08249102       0.21511131       0.52806026      -0.56847078      -0.17533388
C       -5.69343592      -1.00781197       1.13916739      -0.58960137      -1.42105423      -0.88825239
H       -4.93959319      -2.93050431       0.30506748      -0.09213278       1.16541360       0.48977851
C       -5.35925639       0.25997393       1.52553313      -1.30320737      -0.12929350       0.81952687
H       -6.73764432      -1.27051399       1.15699129      -0.34298556      -0.36036506      -0.05566640
H       -6.12719981       0.91303788       1.88485360      -0.44001251       0.43045633       0.20294533
H       -3.83999243       1.70054365       1.89175131      -0.08789401      -1.30895233      -0.37648950
27
Lattice="50.0 0.0 0.0 0.0 50.0 0.0 0.0 0.0 50.0" Properties=species:S:1:pos:R:3:forces:R:3 energy=-17660.245051013797 dihedrals="_JSON [163.91, 137.25, 269.8]" pbc="F F F"
C        0.46899525       0.76201068       1.81428587      -1.96086488      -0.52141644      -1.34006832
C       -0.84163838       1.10903352       1.36852149       0.42203480       0.18701910      -0.35896491
C        0.90855745       1.50149311       2.90454437       2.74316749      -0.05473905       1.41214960
H        1.08968304      -0.06208922       1.34594108      -0.94055490       1.02343486       0.72140661
C       -1.48940187       2.26976416       1.91014066      -0.14233994       0.17914339       0.84069474
O       -1.67604667       0.52716699       0.42825591       1.76218685      -0.70699854      -0.51463076
N       -2.72918474       2.66552064       1.39232498       1.96351969      -0.85687446      -0.32107544
N       -0.97288971       2.97776475       2.92613314       0.43283375      -0.45246471      -0.31079392
H       -3.27055545       1.99278915       0.89370350      -0.11379244      -0.38529707      -0.19753013
H       -3.21961634       3.35295133       1.88995649      -0.56657725       0.94553358       0.90418832
C        0.23453273       2.58031374       3.42358340      -2.01022216      -0.24851538      -1.20959047
H        0.58818964       3.12228573       4.27895095       0.27110233       0.29378084       0.33156688
H        1.89140885       1.26675695       3.41349688      -1.06039994       0.07047625      -0.86539224
C       -1.15770130      -0.45611141      -0.53772340      -1.34190566      -1.32570421       3.33499252
C       -2.24007479      -1.54409934      -0.56190569       1.12519029      -0.88316870       1.17873775
H       -0.20395816      -0.93057315      -0.23230786      -0.29955600       0.54109129       0.10908471
H       -1.04431510       0.00832444      -1.46483789       0.18489825       0.93977446      -1.73542863
C       -3.23431540      -1.46853396      -1.50934594      -1.50339982      -1.60413724       0.14309091
C       -2.20064391      -2.66528431       0.32409740      -0.38123516      -1.09400549      -1.08031824
C       -4.19727635      -2.47930075      -1.64379812       0.69486042      -1.04823814       0.76501318
H       -3.31620307      -0.64784129      -2.15972522       0.16136511       1.26182191      -0.90330691
C       -4.06980302      -3.66839286      -0.84665730      -0.79687473      -0.54233670      -1.59718264
H       -4.94041451      -2.41778895      -2.45644616       0.23207732      -0.07640140       0.59772393
C       -3.05364966      -3.83172208       0.08901800       1.13385029       3.86618403      -0.34959494
H       -4.71822686      -4.55418630      -1.11722367       0.61555121       1.08785171       0.45610835
H       -2.79157100      -4.74786229       0.56231941      -0.28645426      -0.70856497       0.57502718
H       -1.42606657      -2.73294324       1.11354014      -0.33846065       0.11275108      -0.58590712
27
Lattice="50.0 0.0 0.0 0.0 50.0 0.0 0.0 0.0 50.0" Properties=species:S:1:pos:R:3:forces:R:3 energy=-17660.233270439683 dihedrals="_JSON [130.52, 115.74, 74.49]" pbc="F F F"
C       -0.20565216      -1.13811395       1.23574384       0.29296298       2.94896138       1.20743642
C       -0.50111139       0.25401402       1.32142768       0.44022060      -2.52456132      -0.90842940
C        0.91714082      -1.55869328       1.92879766       0.04629312      -1.62485172       0.71447932
H       -0.84543671      -1.83414440       0.75335487      -0.59357182      -0.42549642      -0.67686604
C        0.35510241       1.10118046       2.06261343      -0.22096911      -0.54808504      -1.20224329
O       -1.54086030       0.81487627       0.65560173      -0.96679033       0.67374965      -1.60211062
N        0.18976534       2.43308085       1.93176508      -0.18851501       1.21856508       0.29808111
N        1.38576430       0.63152499       2.74174593      -0.39478737       1.92699367       0.17656928
H       -0.64113805       2.71636819       1.41843536       0.60604476       0.33572980       0.26089634
H        0.92225968       3.07033956       2.26801723      -0.90969723      -0.53161043      -0.30030045
C        1.63308856      -0.64531650       2.69809733      -0.35293890      -0.91252784      -0.77308704
H        2.48389813      -0.82097226       3.28427216       1.27067763      -1.43665064       0.73788788
H        1.07242765      -2.65459894       1.97873394       0.44023090       0.76841146       0.01514238
C       -1.85445801       0.54374486      -0.78134744       0.75844942      -1.14466323       0.98913086
C       -3.18398111      -0.13733706      -0.88288324      -0.29049088       0.09545727       0.71680996
H       -1.07853459      -0.04724732      -1.32448712      -0.11172485       0.29786013       0.83360008
H       -1.92018003       1.49378713      -1.25229233       0.12912668       1.19872185      -0.30993157
C       -3.30636917      -1.51231579      -0.96636328      -1.24064761      -1.35215723      -0.27507913
C       -4.34892689       0.62414933      -0.68310161       1.32649691      -0.34652578       0.45214791
C       -4.57201852      -2.10745208      -0.81458332       0.27959023      -0.74741712       0.14202012
H       -2.55527907      -2.23951275      -1.27207811       0.70540027       0.55092807       0.36994385
C       -5.70676803      -1.31369200      -0.64190095      -0.96075594      -1.23957071      -0.81507991
H       -4.62799998      -3.23629322      -0.81056614      -0.16511944       1.39323797      -0.26698843
C       -5.60246320       0.05525351      -0.56376340       1.23842602       0.40182289      -0.70165995
H       -6.70290917      -1.76326671      -0.79866505       0.43809156       0.06018320       0.68269025
H       -6.41386767       0.73411655      -0.57660041      -1.21003907       0.31187519       0.33819938
H       -4.16451632       1.67208701      -0.53321541      -0.36596350       0.65161987      -0.10325931
27
Lattice="50.0 0.0 0.0 0.0 50.0 0.0 0.0 0.0 50.0" Properties=species:S:1:pos:R:3:forces:R:3 energy=-17660.57560806127 dihedrals="_JSON [177.07, 282.16, 332.92]" pbc="F F F"
C       -3.00815592       2.27237207      -1.17952487      -2.58996827       1.61879897      -0.99788697
C       -1.90965811       2.15413389      -0.42218430       0.54477129      -1.03970786       0.43132629
C       -3.97427598       3.34951834      -0.86120711       1.21056195      -2.94128495      -1.08754585
H       -3.16649413       1.59535437      -2.02707840      -0.19640832       0.31577909       0.27110649
C       -1.74896235       2.99079818       0.69251651      -0.36985639       1.73515544       0.80903073
O       -0.93156831       1.19650787      -0.53799963       0.66300343       0.85652749       1.49975701
N       -0.60675859       2.86440447       1.41582252      -0.46463741      -0.11266149      -0.33003755
N       -2.63071935       3.95808935       1.04104100       0.92337420      -1.51053701      -0.27332917
H        0.07066181       2.16250562       1.18538688       0.08002285      -0.01431888       0.07573147
H       -0.52728987       3.47412355       2.19163151       0.37678198       0.36443685       0.74762779
C       -3.73761075       4.04329852       0.28064250      -0.68121644       2.02448632       0.06678011
H       -4.45001691       4.87170356       0.53031232       0.64122466      -0.79085293       0.14406779
H       -4.88394681       3.43105784      -1.46439153       0.30885398       0.17810021       0.28002872
C       -1.00675999       0.27022189      -1.55799925       0.11578065      -0.07258732      -0.87630645
C       -1.99164737      -0.81590382      -1.28348420      -2.40438839      -1.25963097       1.28036608
H       -0.01670464      -0.23428590      -1.59762233      -0.23975636       0.75711888      -0.41839694
H       -1.26714637       0.89027821      -2.44322253       0.46697760      -1.07242420      -0.37919212
C       -2.72250796      -1.48006517      -2.28569672       1.33199592       1.61965130      -1.90991252
C       -2.31360319      -1.19083749       0.06198233       0.58480011       0.39122977      -2.14194116
C       -3.59144549      -2.50831683      -2.04039041       0.94888019       0.33379979       1.22081692
H       -2.58908917      -1.17189223      -3.36181051       0.11205448      -0.26464928       1.06729383
C       -3.80995558      -2.85274515      -0.72378447      -2.28468032      -3.10570436      -0.20981795
H       -3.92720058      -3.10315971      -2.83545233      -0.94506022      -0.65980448      -1.08288209
C       -3.24279690      -2.20986981       0.31916201       1.80680797       2.17117643       1.33597802
H       -4.45493101      -3.75404071      -0.51350279       0.51425334       1.05797324      -0.19486672
H       -3.42588816      -2.38296626       1.37296953      -0.34377245      -0.57526132      -0.04072486
H       -1.76619813      -0.64233443       0.80842375      -0.11040002      -0.00480871       0.71292911
27
Lattice="50.0 0.0 0.0 0.0 50.0 0.0 0.0 0.0 50.0" Properties=species:S:1:pos:R:3:forces:R:3 energy=-17660.26584721363 dihedrals="_JSON [142.19, 298.21, 312.02]" pbc="F F F"
C       -3.33989965       1.25959753      -2.32576620       0.72223608       0.29712530       0.92322627
C       -2.03457676       1.12907018      -1.87163407       1.18477136       0.67643790      -0.62117756
C       -3.91160253       2.51750546      -2.30061655       0.29415250       2.16573035      -0.52616251
H       -3.93595683       0.43755759      -2.60183488      -0.59036817      -1.23041939      -0.29550138
C       -1.28528260       2.30810886      -1.60068434       1.25337270       0.70195695       1.51044588
O       -1.29039188      -0.04423255      -1.76350353      -1.92057596      -0.29871173       0.31704642
N        0.02874317       2.14842580      -1.04517808      -1.47408960      -2.20259775      -1.54270828
N       -1.76808727       3.55406496      -1.67553675      -1.02540255      -1.30195022      -0.54319603
H        0.38017997       1.28397730      -1.50026264       0.27610251       0.81874428       0.87531999
H        0.67088010       2.90873016      -1.14821982      -0.06418691       0.69427142      -0.27312244
C       -3.07211281       3.60739322      -2.03330739       0.00707552       1.53546357       0.08508960
H       -3.43817501       4.67219876      -2.12595631       0.06727602      -1.30932092       0.16137980
H       -4.93128851       2.78964941      -2.61564571       0.38779032      -0.69005709       0.15141908
C       -2.12774064      -1.07342791      -1.17509204       0.78527570      -0.29710038       0.53262428
C       -2.60179665      -0.70597358       0.25386603      -1.79749447      -0.65784813      -1.81656309
H       -1.48355530      -1.94038999      -1.01757138       0.42715751      -0.00612281      -0.29527578
H       -2.88923287      -1.44955898      -1.91152977       0.13058826       0.73007420       0.85829299
C       -3.95438532      -0.93284839       0.59718040       0.98867962       0.90263218       1.44732500
C       -1.74634097      -0.24077674       1.21844245       1.12439565       0.67841972       2.13326780
C       -4.35224180      -0.76281686       1.95414501      -0.08114466       0.17322922      -2.08661883
H       -4.68162061      -1.09133711      -0.19130658      -0.13113090      -0.45839399       0.09494575
C       -3.54342343      -0.28284610       2.96020197       1.02415385       0.03302340      -1.80484244
H       -5.37128704      -0.88928827       2.16407343      -1.62246357      -0.47531261       0.32097587
C       -2.23609914       0.03331162       2.52792296      -0.31768361      -1.48271949       0.11260422
H       -3.97977976      -0.18293016       3.95070864       0.57832071       0.20432806       0.11454681
H       -1.54390669       0.19143979       3.31789713       0.96237200       0.83225693       0.42623934
H       -0.64240644      -0.10262680       1.07530274      -1.18917992      -0.03313896      -0.25958077
27
Lattice="50.0 0.0 0.0 0.0 50.0 0.0 0.0 0.0 50.0" Properties=species:S:1:pos:R:3:forces:R:3 energy=-17660.23164022827 dihedrals="_JSON [250.5, 79.66, 275.17]" pbc="F F F"
C        0.86644734       0.89284459       0.97014445      -4.95500643       1.34783924       3.98574546
C       -0.47134920       1.01120268       0.58274774       0.95788060       0.14715498       0.49255982
C        1.15879414       1.12805143       2.34275254      -0.14666200       0.43782452      -1.29475407
H        1.49155677       0.59016394       0.27770718       3.79686313      -1.64632607      -3.27249112
C       -1.32010525       1.65193378       1.51582847      -1.69985817       0.15713288      -0.58337579
O       -0.95629125       0.66955496      -0.67525472       0.29364453       0.64180177       0.66009993
N       -2.61147635       1.89851934       1.11803463      -0.30394289      -0.25556590      -1.20854563
N       -1.00983688       1.99835490       2.76198463      -0.20645287      -0.60184238      -0.09434216
H       -2.85863232       1.75174555       0.13053391       0.35981879       0.17802651       0.89560482
H       -3.19442438       2.52295296       1.64567291       0.11578924       0.04153049       0.26255387
C        0.19369495       1.63458627       3.19679772      -0.03126778       0.36856641       1.20103417
H        0.31286486       1.78158651       4.32475075       0.40374192      -0.11957525      -1.74162411
H        2.17394073       1.14727836       2.61315316       1.33247321      -0.47859627       0.73697050
C       -1.13530910      -0.71965350      -0.91320862       1.32407468      -0.54453196       0.40339645
C       -2.38210588      -1.30682595      -0.33729692       0.68419032      -0.27045085       0.17963979
H       -0.29547863      -1.30535484      -0.48800029       0.03608349       0.44408384       0.05363839
H       -1.00721696      -0.84463487      -1.98664822      -0.57811556       0.02510600      -0.28235328
C       -3.43995599      -1.56625650      -1.15213819      -1.98966864       0.20389823      -1.85963183
C       -2.39766607      -1.73637569       1.00429262      -1.41882964       0.44915920      -0.16020981
C       -4.65110275      -2.16608314      -0.70154928       1.63483950       0.28394201      -1.24006976
H       -3.39098061      -1.29750687      -2.24193156       0.09297866      -0.12721509       1.07879095
C       -4.66104195      -2.59272122       0.58618408       0.66101534      -0.72764295       2.03341392
H       -5.40325812      -2.38347375      -1.45075721      -0.32109921      -0.03926095       0.22263916
C       -3.55887478      -2.34469965       1.45988369      -0.70798279      -0.76582288       0.40668671
H       -5.39823591      -3.26099964       1.03443505      -0.48582847       0.42972249      -0.41701496
H       -3.72268630      -2.75725335       2.49162102       0.71284845       0.65298668      -0.89303065
H       -1.57954969      -1.45898681       1.64156596       0.43847260      -0.23194471       0.43466923
27
Lattice="50.0 0.0 0.0 0.0 50.0 0.0 0.0 0.0 50.0" Properties=species:S:1:pos:R:3:forces:R:3 energy=-17660.64394745231 dihedrals="_JSON [198.04, 60.11, 44.63]" pbc="F F F"
C       -0.63606168      -1.29378714       0.64140024       1.47036950       0.33081275       2.72710026
C       -0.35046735       0.02853222       0.84964563      -1.34712954       1.06851779      -1.40479294
C       -0.25966324      -2.13629654       1.72948961      -0.28156687      -1.06697471      -1.20287831
H       -1.05714198      -1.69493810      -0.23362420      -0.58266611      -0.34831255      -1.07032035
C        0.12727153       0.51650061       2.09075111       0.90886884       0.35724321      -0.46995454
O       -0.59703282       1.04157994      -0.06160661      -0.90560440       0.05556617      -1.29481950
N        0.12217704       1.87872516       2.32561903       0.20564173      -0.07725559       0.67788203
N        0.66905012      -0.28592539       2.96366255      -0.33783603      -1.41036802       0.77950787
H        0.07165983       2.42474859       1.50657312      -0.26363004       0.61549774      -1.12098903
H        0.81838511       2.25772214       2.95921966      -0.12112477      -0.60502987       0.14353482
C        0.45325037      -1.62912773       2.79437800      -0.53226319       1.41374991      -0.59452434
H        0.83036650      -2.21748775       3.59423113       0.30825227      -0.77786131       0.53234913
H       -0.51909472      -3.20506382       1.56885997       0.49494953       0.62095293       0.68003729
C       -1.45750719       0.74634277      -1.21949426       1.20363700      -0.45795150       0.51073253
C       -2.82920994       0.31858637      -0.82096758       0.83981923      -0.55647484      -0.45149490
H       -0.94136360       0.02381104      -1.90312256      -0.39517829       0.25662781       0.63078134
H       -1.61410870       1.63895396      -1.80834959       0.74245448       0.86266677       0.13603371
C       -3.39595384      -0.76155959      -1.45375992      -1.42243971      -1.99267158      -0.62537526
C       -3.51268227       0.99312856       0.16205712      -0.29788956       0.54931368      -0.07876554
C       -4.66395817      -1.28623644      -1.07222648       0.59010146       1.44325583       0.60927644
H       -2.90036619      -1.25265426      -2.30439296       0.20869151       0.13911066       0.47093520
C       -5.36091228      -0.55494691      -0.09479702       1.52739017      -0.36603291      -1.17663564
H       -5.09572442      -2.21225752      -1.46436136       0.24844340       0.37850415      -0.25373542
C       -4.76965562       0.56937528       0.48173625      -1.15756835      -0.59490891       0.49110186
H       -6.34885966      -0.84915116       0.11726703      -1.22414407      -0.30701783       0.71715783
H       -5.30677677       1.08076869       1.25459066      -0.41671709       0.44009208       0.33503830
H       -3.16410927       1.92228298       0.58400584       0.53713891       0.02894813       0.30281714
27
Lattice="50.0 0.0 0.0 0.0 50.0 0.0 0.0 0.0 50.0" Properties=species:S:1:pos:R:3:forces:R:3 energy=-17660.347197886043 dihedrals="_JSON [153.14, 280.1, 1.72]" pbc="F F F"
C       -0.95973414      -0.20971604      -1.79942614      -0.82398236       1.14841268      -1.08888532
C       -1.28451190       1.10607487      -1.48100462       1.00405278      -1.00439941       1.32102908
C       -0.89057917      -0.52504854      -3.15779588      -0.04193449      -1.31526652      -0.73198212
H       -0.87230425      -0.99169767      -1.06115169       0.30606317      -0.04222586      -0.10656686
C       -1.59258106       2.01103233      -2.51073777       0.28047238       0.17280474      -0.94783306
O       -1.16912063       1.57124606      -0.15738695      -0.92949109      -1.03815186      -0.77008069
N       -1.96176655       3.27772040      -2.18614629      -0.49874950       1.55691854       0.69416726
N       -1.54229959       1.69643917      -3.81237057       0.82379936      -1.05831649       0.42920874
H       -1.80098896       3.58958079      -1.24577327       0.03268294      -0.31947412       0.40434348
H       -1.93532500       4.06974637      -2.82187127       0.08955080      -0.89582169      -0.43513079
C       -1.12106592       0.43477903      -4.14015519      -0.96356503       1.71993928       1.94102878
H       -1.05962973       0.34277491      -5.19628138       0.17893735      -0.87255647      -0.85065171
H       -0.75306411      -1.59450091      -3.39497765       0.23326969       0.66009137      -0.26115575
C       -1.46181786       0.56583619       0.82751881      -0.49914843      -0.53388371      -0.50433065
C       -2.96180387       0.30946660       1.08997536       1.02150363      -0.27945085       1.18317198
H       -0.98884469       0.97808370       1.72584929      -0.06323574      -0.39439664       0.05771739
H       -1.04808659      -0.46282136       0.56283616       0.11599317       1.58112856       0.65369528
C       -3.28730750      -0.52701660       2.17498180       0.88420869       1.15478268       0.32944394
C       -3.99262655       0.92907677       0.44596871      -0.89966052       1.48372687      -2.76628842
C       -4.60509494      -0.59266730       2.59125352      -0.45576169      -0.58790340       0.75535373
H       -2.44516349      -0.90836555       2.79604332      -0.80881357      -0.21731428      -0.47199703
C       -5.66746431       0.09865796       1.98313935       0.60531011      -1.20121560      -1.13704128
H       -4.84314173      -1.23540793       3.44139036       0.04586817       0.06783147      -0.03619872
C       -5.33723555       0.84361460       0.82944955      -0.29107172      -0.54925519       1.26319740
H       -6.67769149      -0.27646718       2.25642010       0.48748565       1.12707295      -0.14507937
H       -6.11070706       1.37490794       0.27789104       0.13020156      -0.10890642      -0.12775740
H       -3.80529712       1.46402704      -0.53391338       0.03601471      -0.25417063       1.34862213
27
Lattice="50.0 0.0 0.0 0.0 50.0 0.0 0.0 0.0 50.0" Properties=species:S:1:pos:R:3:forces:R:3 energy=-17660.649268311958 dihedrals="_JSON [160.73, 285.02, 298.76]" pbc="F F F"
C       -2.77557798       1.47650569      -2.40009579      -1.09749042       0.93408948       0.60894197
C       -1.93236310       1.86590789      -1.38427366       0.48545636      -0.49405281       0.24187636
C       -3.78534866       2.38392374      -2.87362243       1.66097447      -1.53038445       0.25599795
H       -2.82703160       0.47752010      -2.75731576       0.31556404      -0.93899174      -0.28947019
C       -2.04816623       3.17730740      -0.86480280       0.71118800       0.89085046       1.11451153
O       -0.93197258       1.14564291      -0.76114582       0.09766339       0.29810623      -0.08201921
N       -1.18200739       3.62129635       0.15468993      -1.08091242      -1.07619908      -1.95255490
N       -2.94046278       4.02221350      -1.32564594      -0.16030873       0.33106016      -0.80556693
H       -0.61321842       2.92994301       0.59289215       0.22846276      -0.13002765       0.39499250
H       -1.37669053       4.50367321       0.57374624      -0.13184373       0.33643111       0.27771513
C       -3.73671784       3.64209026      -2.36030272       0.67454330      -0.31691604       1.29921998
H       -4.35755444       4.40037630      -2.71599011      -1.28094258       1.28940406      -0.54326794
H       -4.48757168       1.98818274      -3.60237190      -0.02912778       0.52208081      -0.11083765
C       -0.90642746      -0.26627801      -0.82643878      -0.28872758       0.00011194      -0.14949149
C       -1.92810210      -0.90312750       0.05512213       0.09535556       0.31557254       1.68848282
H        0.07442730      -0.57643241      -0.44514851       0.06179853       0.26232022      -0.33605244
H       -1.02551711      -0.58279760      -1.84736284       0.12919597      -0.36216124      -0.79106073
C       -2.93607440      -1.75606681      -0.31573664      -0.23009549       0.13782485      -2.65427558
C       -1.79396953      -0.63556115       1.42097663      -1.92093092      -0.84291775      -0.18900750
C       -3.81719968      -2.39675072       0.53081668       0.41735560       0.32359505       0.38117674
H       -3.06949209      -1.86106886      -1.40188886      -0.02326839      -0.36809349       0.23312156
C       -3.68297859      -2.16549979       1.87316694       1.00722987       1.04753087       1.38876871
H       -4.54379885      -3.05443195       0.14094228      -0.85925286      -0.76793306      -0.46628097
C       -2.71681997      -1.23097021       2.29881989       1.28846234      -0.62516834       0.33631991
H       -4.19471995      -2.64548653       2.70452039      -0.51124844      -0.26136885      -0.52566687
H       -2.51652072      -1.21388381       3.37448951      -0.25078058       0.56181984      -0.13893314
H       -1.04991730       0.07277906       1.68957280       0.69167972       0.46341690       0.81336038
27
Lattice="50.0 0.0 0.0 0.0 50.0 0.0 0.0 0.0 50.0" Properties=species:S:1:pos:R:3:forces:R:3 energy=-17660.41660472631 dihedrals="_JSON [171.09, 188.58, 38.74]" pbc="F F F"
C        0.10879523       1.83393638       0.99995981      -1.20870952      -2.88429052      -0.33680137
C       -1.26233550       1.44845413       0.72495412       0.75652936       0.87209471       0.45598619
C        0.48876515       3.14462748       0.82096648      -0.43053743       0.89845607      -0.35990828
H        0.91284569       1.08258007       1.27099450      -1.29128856       0.79339770      -0.14918958
C       -2.15648142       2.47853932       0.31987097      -0.35109902      -0.34199039      -0.10866885
O       -1.90001609       0.23104104       0.88134983       2.01716115      -0.20637342       0.02906121
N       -3.50859639       2.20923980       0.08585751      -0.71588130       0.58718247      -0.66407356
N       -1.78047687       3.74285769       0.22664021       1.08931740       0.63797348      -0.44481303
H       -3.83669571       1.29792878      -0.20942523       0.72533010      -0.19379629       0.39496623
H       -4.03583822       2.92215067      -0.44883618       0.99854130      -0.29019823       0.74436914
C       -0.47546424       4.05559229       0.40948669      -0.61335257       0.88288108       1.21915338
H       -0.22355576       5.14785730       0.47475995      -0.36551372      -0.99973244      -0.58632617
H        1.49141744       3.48516361       1.04302527       0.16702536      -0.07847147      -0.06667303
C       -0.94663970      -0.85256274       1.09092877      -0.11072640       0.93111543      -1.30982985
C       -1.68408673      -2.15295801       1.04126889      -0.83653131       1.20465773      -0.00491612
H       -0.44080299      -0.69382860       2.02279774       0.26829591      -0.01324226       0.94791577
H       -0.14935012      -0.73970793       0.30523279      -0.65185656      -0.39808792       0.34408929
C       -1.52566889      -3.10075100       2.02818759      -0.50980166      -0.56124179      -0.75024235
C       -2.70762483      -2.28629526       0.10074590       0.07665727      -1.25673502      -0.06546272
C       -2.19585554      -4.30730722       1.97660317      -0.69549736      -1.35683467      -0.27063945
H       -0.90354202      -2.93299235       2.85872934       1.05980579       0.37404544       0.98813061
C       -3.08446192      -4.62611356       0.92761127       0.43484455       4.48311725       0.02211526
H       -2.00577362      -5.00592586       2.79091598      -0.06819911      -0.16841072      -0.16494841
C       -3.42257416      -3.51140724       0.07345894       1.92580535      -0.75015606       0.01822689
H       -3.65457113      -5.49733696       0.81505321      -0.46384792      -1.51976020       0.10233915
H       -4.00464247      -3.72625692      -0.79889775      -0.91392440       0.07423624      -0.27792643
H       -2.83966671      -1.45467096      -0.61503393      -0.29254671      -0.71983620       0.29406611
27
Lattice="50.0 0.0 0.0 0.0 50.0 0.0 0.0 0.0 50.0" Properties=species:S:1:pos:R:3:forces:R:3 energy=-17660.60428189355 dihedrals="_JSON [187.06, 184.94, 323.23]" pbc="F F F"
C       -1.83336796       2.09449268       2.34500869      -0.44029084      -0.48186015      -1.99389947
C       -2.03339074       1.54062831       1.04784670       1.07743338      -0.81252760       1.78879718
C       -2.01884013       3.48710771       2.41575410       0.68217476       1.34574018       2.97896263
H       -1.58484335       1.44038289       3.20285965      -0.15709962       0.72634274      -0.48672142
C       -2.31064201       2.38334190      -0.02235361      -0.61798232       0.93110342      -1.28816527
O       -1.83568978       0.21575342       0.67238916      -0.32932801       0.45769106       0.68094412
N       -2.52419856       1.86737785      -1.27800616      -0.37452904       1.06179877      -0.62154959
N       -2.47685416       3.69951873       0.09559674      -0.13718245       0.18395541       0.28390429
H       -2.28344370       0.93281247      -1.49203102       0.28213952      -0.80220322      -0.07752259
H       -2.73019412       2.50737181      -2.06067876       0.33564270      -0.53079066       1.06105455
C       -2.35185121       4.25893391       1.30998869      -0.47648397      -0.93501041      -0.50870296
H       -2.67694384       5.30722862       1.34549885       0.61111701      -0.24479710       0.31498289
H       -1.82669724       4.02339019       3.43274435      -0.56648991      -1.05400684      -1.87440957
C       -1.70206909      -0.72624851       1.71381850       1.06233088      -1.35426791       0.37280046
C       -1.36272941      -2.13227571       1.11196378      -1.59726787       2.41358330      -0.48313284
H       -2.62740232      -0.85016913       2.30181118      -0.06329748       0.39576354      -0.16616305
H       -0.89298991      -0.43366680       2.44871542      -0.57852596      -0.19222134      -0.77581924
C       -0.60351582      -3.02742106       1.82595098      -0.37173208      -0.78546806      -0.81506536
C       -1.97059786      -2.49355714      -0.10860985       1.77391058      -1.69513946       0.83604642
C       -0.40115824      -4.28633754       1.29898527      -0.67439965      -0.41943902      -0.13715242
H       -0.23313490      -2.85531011       2.80502078       0.44182225       0.66486962       0.83195884
C       -0.97383697      -4.70757945       0.08269089       1.58323517       1.20251252       0.91758398
H        0.12451583      -4.94847955       1.95312389       0.55247093      -0.81029326      -0.03140333
C       -1.68738772      -3.77652352      -0.63950466      -1.90084337       0.69069451      -1.00509611
H       -0.60645729      -5.61686144      -0.33393014      -0.35082585      -0.93320621      -0.34338849
H       -2.19270652      -4.05262205      -1.60805998       0.76931482       0.22158604       0.94710142
H       -2.58662592      -1.82207944      -0.64863472      -0.53531358       0.75559011      -0.40594506
27
Lattice="50.0 0.0 0.0 0.0 50.0 0.0 0.0 0.0 50.0" Properties=species:S:1:pos:R:3:forces:R:3 energy=-17660.19012295314 dihedrals="_JSON [230.02, 218.22, 225.72]" pbc="F F F"
C        1.18561791       0.03126416      -1.47837032      -0.05692656       0.65793238       1.18420276
C        0.51000658       1.19848895      -1.10594161       2.18761693      -1.60575036      -0.24501168
C        2.61998325       0.08069807      -1.62420603      -2.44682420      -2.78921209      -0.64680873
H        0.54353134      -0.87408658      -1.39973234       1.02648353       0.24630187      -0.36586716
C        1.27353135       2.39357287      -1.05189647      -0.08000586       0.65421165       0.53157516
O       -0.73826993       1.20884161      -0.64374560      -2.35913070       0.12337338       0.03222368
N        0.68002038       3.57513696      -0.62530221      -1.36364746       0.17751074       0.47348886
N        2.56443968       2.39407843      -1.31943468       0.49228032       1.04325133      -0.44231115
H       -0.33005196       3.55708328      -0.28466208       2.35777425      -0.01403863      -0.72725402
H        1.28101513       4.38572714      -0.39918251      -0.66998764      -1.06565310      -0.27751576
C        3.23050608       1.27075244      -1.64768694      -1.00061148       1.24645749       1.12657352
H        4.28342899       1.31287254      -1.74520949       1.12928786       0.44079515      -0.21897262
H        3.16614281      -0.85978113      -1.70941499      -0.01844809       0.17401397      -0.28575651
C       -1.25474252       0.24248498       0.28132479      -0.93219702       1.04823438       0.21482712
C       -2.70286818      -0.19713112       0.03939491      -0.21961215       0.63426546       1.18720392
H       -1.25939975       0.71851980       1.24777260      -0.07430219       0.69200848       0.65213332
H       -0.59704368      -0.57139665       0.47908656       0.78204259      -1.12321019      -0.67527460
C       -3.20431781      -0.55761310      -1.17110713       1.53931146      -0.61996183      -1.86626653
C       -3.59575817      -0.26650192       1.14340935       1.69780458      -0.70982505      -0.31942165
C       -4.42543442      -1.15775891      -1.35004258      -1.00822984      -0.15990872      -0.73597362
H       -2.55483294      -0.50875530      -2.03432578       0.26079193       0.21463789      -0.26579040
C       -5.25266131      -1.29570076      -0.26912673      -0.23630560       0.75736965       1.37241474
H       -4.76751109      -1.49796972      -2.34184400       0.30280807       0.27521838       0.42695185
C       -4.83974817      -0.85417361       1.01473216      -0.29200645      -0.13531638      -1.22161677
H       -6.27297944      -1.59871423      -0.40252189      -0.41959638      -0.59261373       0.00480478
H       -5.54212009      -0.99149315       1.82232131       0.07332216       0.17419274       0.44665916
H       -3.09259527      -0.03475701       2.07349584      -0.67169202       0.25571514       0.64078232
27
Lattice="50.0 0.0 0.0 0.0 50.0 0.0 0.0 0.0 50.0" Properties=species:S:1:pos:R:3:forces:R:3 energy=-17660.59746623399 dihedrals="_JSON [192.44, 166.77, 27.18]" pbc="F F F"
C       -0.57044832       2.24406772       1.41355308      -0.29950224       0.72839373      -0.23765247
C       -1.48026859       1.50537699       0.70857971      -1.35639489       1.52522869      -0.92057265
C       -0.66929743       3.66252176       1.38734097       0.99309545      -0.16761884       0.24807025
H        0.24669109       1.81024440       1.94965935       0.40941996      -0.43403670       0.35296424
C       -2.54987071       2.25643266       0.05348236      -0.23525506      -0.18475466      -0.82056435
O       -1.55398572       0.18144925       0.51699273       0.42691108      -0.67248800      -0.22746368
N       -3.54996434       1.50757198      -0.65425888       1.65851511       1.30606176       0.88340544
N       -2.57617379       3.58730896      -0.01325836       0.31676461      -0.20398212      -0.05662001
H       -3.68448981       0.59005416      -0.27266923      -0.21432110      -0.32776499       0.09630682
H       -4.39023820       2.03450941      -0.84625732       0.02949285       0.02737087       0.09890244
C       -1.58007334       4.31021211       0.59377839      -0.90970689      -1.24826995       0.88497542
H       -1.61259393       5.40612808       0.63468403      -0.31625676      -0.36675390      -0.54786770
H        0.05218215       4.21667578       1.99479943      -0.12830304       0.02213952      -0.27570755
C       -0.72804041      -0.65496551       1.32682512      -1.78194234      -0.06646958      -0.04401045
C       -1.25287568      -2.08173794       1.13845138      -0.95011002       0.30705531      -1.22261083
H       -0.86075278      -0.23338909       2.33404999       0.18093582      -0.76452474       0.33606403
H        0.31141391      -0.58583755       1.08262228       0.94751469       0.26072935      -0.54108323
C       -1.15862256      -2.94528078       2.21670046       0.83645693       0.73105094       1.04766170
C       -1.93584293      -2.50794599      -0.07386194       2.31531172       0.59815319       2.54167662
C       -1.68016027      -4.21542365       2.20345326      -1.32045119      -0.78829267      -1.29565094
H       -0.67010032      -2.57131257       3.12297273      -0.09632844      -0.08289933      -0.10593099
C       -2.32745776      -4.59837919       1.03213377      -0.00231172      -0.97565385       0.76327970
H       -1.77707708      -4.90773404       3.01892187       0.52325000       0.08866634       0.71791369
C       -2.37504151      -3.80785328      -0.07593246      -1.34541897       0.30766294      -1.56045464
H       -2.88769396      -5.51627485       0.91252438       0.23568625      -0.49918136       0.54803414
H       -2.95707278      -4.22964542      -0.90584754       0.40670942       0.42914949      -0.11090532
H       -1.94167480      -1.86086696      -0.92153561      -0.32376121       0.45102857      -0.55215969
27
Lattice="50.0 0.0 0.0 0.0 50.0 0.0 0.0 0.0 50.0" Properties=species:S:1:pos:R:3:forces:R:3 energy=-17660.24629677932 dihedrals="_JSON [205.54, 268.37, 332.95]" pbc="F F F"
C       -1.83037964       1.37877365      -1.91695835      -1.17881693       0.47508576      -1.22174378
C       -1.14850551       1.01841555      -0.76897806      -2.16157583      -0.33135115      -1.70062291
C       -1.35014622       2.43522252      -2.75939484       0.24360309      -1.53200916       0.50495077
H       -2.76659728       0.83573277      -2.17414461       0.53349303       0.73234826       0.16167725
C        0.05487231       1.61670941      -0.60441115       4.05343243       2.05279198       1.17103351
O       -1.53879012       0.04994511       0.13103272       1.31880391       1.87401249      -0.44374581
N        0.79980873       1.16383035       0.45344169      -1.45429240      -1.78805907       0.77293368
N        0.61126472       2.62671171      -1.36739091      -1.18723068      -2.41032651       0.89727535
H        0.38815900       0.37138932       1.01080922       0.92701641       1.59076416      -0.84531335
H        1.62887470       1.61751719       0.74608846       0.66676502       0.39850279       0.10669396
C       -0.09376080       2.92600946      -2.45769175      -0.10852511       1.51674837       0.82123894
H        0.32761898       3.78579184      -2.97203279      -0.05589929      -0.12930481      -0.57779487
H       -1.82730987       2.79179826      -3.66769051      -0.33716210      -0.32769261       0.15365057
C       -2.44635964      -0.87423489      -0.36015747       0.70797485      -1.50050115       2.10142917
C       -3.84708224      -0.50442398      -0.13416203      -2.78303531       1.87314051       0.08806257
H       -2.15259700      -1.69760786       0.33024193      -0.66748815      -0.48302473      -0.96665827
H       -2.25895970      -1.09395727      -1.39742466       0.21176679      -0.49355925      -0.54870081
C       -4.79787548      -0.80996169      -1.12125891       1.21061143      -0.39917574       0.49864165
C       -4.30175570       0.32391868       0.93867729       1.01025861      -0.90110175       0.28815166
C       -6.14374342      -0.51812077      -1.04006446       1.15796482       1.39448646       2.42408947
H       -4.42310074      -1.33365078      -1.98728647      -0.01848139      -0.25262277      -0.44439019
C       -6.61126470       0.20397612       0.08830767       0.16133856      -0.63575667       0.21338044
H       -6.67813103      -0.78866874      -1.89073411      -1.72490649      -0.39048769      -1.10202585
C       -5.66359877       0.62431669       1.09506180      -0.61252641      -0.15029253      -1.42294966
H       -7.72527291       0.30383942       0.18076159       1.21676674       0.43943979       0.17721431
H       -5.96403928       1.27050775       1.93123212      -0.09056284      -0.42649730      -0.28539016
H       -3.53124797       0.64723972       1.69787568      -1.03929277      -0.19555768      -0.82108767
27
Lattice="50.0 0.0 0.0 0.0 50.0 0.0 0.0 0.0 50.0" Properties=species:S:1:pos:R:3:forces:R:3 energy=-17660.236764019002 dihedrals="_JSON [168.11, 75.15, 29.44]" pbc="F F F"
C       -1.33877097      -0.22718653       2.11525269       0.44268982       2.22125120       2.13071572
C       -0.67732038       0.64344024       1.25255322      -0.42101573      -0.67797062       1.02073680
C       -1.71494681       0.34597812       3.40551672       0.07254352      -0.81935682      -1.15974654
H       -1.42598789      -1.29631664       1.92042395      -0.44359252       0.32109372      -0.04042335
C       -0.26543294       1.91906676       1.75448908      -0.98178428      -0.62313981      -0.33584710
O       -0.35357392       0.31149174      -0.02631506       0.42048454      -0.12607921      -0.17394160
N        0.55855943       2.73085484       1.02074448       0.05408163       0.11694569       0.23798541
N       -0.68221302       2.41341767       2.93557011       1.13325079       0.54913688      -2.19156569
H        0.65843412       2.64190225      -0.00113164      -0.26856737       0.27741698       1.15783735
H        0.55927804       3.60741708       1.54099828       0.48641137       0.25337005      -1.10941851
C       -1.44872977       1.68665958       3.71820780       0.11737078      -1.29628478       0.24625077
H       -1.69298295       2.27259666       4.61466376      -0.48976402      -1.01258935       0.07950047
H       -2.18872900      -0.35111641       4.07841841      -0.31567362       0.16723450       0.43885616
C       -0.52903896      -1.03425241      -0.44727228       0.06235297      -0.68064493      -1.23038574
C       -1.99982610      -1.44722437      -0.70792862       0.69892612       0.54551180      -0.53350020
H       -0.01282119      -1.80871449       0.20525535      -0.41484417       1.03196065      -0.50809427
H       -0.02947856      -1.00950406      -1.46311253      -0.30289400      -0.34046159       1.12305507
C       -2.44739740      -2.73991882      -0.72556132       0.16456341      -4.06416752       1.76823847
C       -2.91828397      -0.49788751      -1.12727394       0.38212950       2.16090139       0.02574983
C       -3.80132022      -3.12518831      -0.97376948      -0.02310464       1.10715195      -1.28829061
H       -1.78229091      -3.61902607      -0.33290493      -0.88842642       1.79320446      -0.86747720
C       -4.69638013      -2.12196374      -1.38950568       1.80084335       0.66017962       1.33117210
H       -4.18944729      -4.16426210      -0.98191647       0.77061874       0.56879889       0.33789933
C       -4.22548786      -0.77318681      -1.41069963      -1.69334704      -1.80596420       0.22429738
H       -5.73662700      -2.34292269      -1.47022157      -0.73714766      -0.11237413      -0.40429882
H       -4.98071990       0.00730883      -1.47597754       0.29661767       0.19793620      -0.52454083
H       -2.61831399       0.55973891      -1.19459536       0.07727725      -0.41306101       0.24523560
27
Lattice="50.0 0.0 0.0 0.0 50.0 0.0 0.0 0.0 50.0" Properties=species:S:1:pos:R:3:forces:R:3 energy=-17660.154336346546 dihedrals="_JSON [152.71, 84.67, 8.1]" pbc="F F F"
C       -1.21358301      -0.01239369       1.96108055      -1.52273151      -1.69657132       0.19261376
C       -0.79289259       0.85940166       0.98673846       0.51981249      -1.01306496       0.52981730
C       -1.23671416       0.33460394       3.33828020       0.99285211       0.83608283      -2.49946901
H       -1.69976949      -1.03323549       1.80822382       0.89110099       1.49590856      -0.67336313
C       -0.25816687       2.12516248       1.45682853      -0.77616863       0.35069261      -2.28961548
O       -0.76863584       0.56990002      -0.36309458       0.56270814       0.76977374      -0.26091361
N        0.09208149       3.07735184       0.49709331       0.06387333       0.54867005       1.58669792
N       -0.25973967       2.48766260       2.70675307      -0.24578374      -2.05610714       2.69247035
H        0.27677738       2.84023171      -0.45697223       0.02973888      -0.24770295      -0.15245448
H        0.43378786       3.97685823       0.87519594      -0.25040983      -1.06156995      -0.51515763
C       -0.69415091       1.52251998       3.66422484       0.90351454       3.17901695       0.99740890
H       -0.60001419       1.82074884       4.78156629      -0.16956600      -0.15998705      -2.15001014
H       -1.69048550      -0.34356778       3.97640472      -0.53880278      -1.14166388       1.67120848
C       -0.72118557      -0.78381678      -0.79507024      -1.13307048      -0.59751459       1.69454667
C       -2.16467411      -1.37788223      -0.84315458      -0.47919254      -1.15774172       0.76783126
H       -0.06749119      -1.35266914      -0.08120826      -0.74778794       0.18416924      -0.26802319
H       -0.20363422      -0.88325513      -1.73461808       0.04318306       0.60291229      -0.77152306
C       -2.31278484      -2.80704341      -0.84885963      -0.72440692       0.36787281      -0.42563251
C       -3.33961111      -0.61249062      -0.66214077       1.35305022      -0.41490905       0.47315983
C       -3.51628505      -3.50214830      -0.61962791      -0.88953806       2.99701701       0.13040850
H       -1.48642640      -3.41023059      -1.16044472       0.93071415      -0.32221754       0.20447151
C       -4.67177026      -2.64460887      -0.42155034       1.55306874      -0.43338957      -0.41140904
H       -3.56432869      -4.59252906      -0.61135146      -0.05584932       0.28758325      -0.01087589
C       -4.57332700      -1.25424864      -0.48736734      -0.75867918       0.56640781      -0.58160773
H       -5.65400927      -3.01333185      -0.23997155      -0.66458007      -0.76349673       0.07183908
H       -5.51422107      -0.61121216      -0.50973220       1.27186560      -1.00419024       0.46334627
H       -3.23611992       0.46075799      -0.48342250      -0.15891524      -0.11598044      -0.46576491
27
Lattice="50.0 0.0 0.0 0.0 50.0 0.0 0.0 0.0 50.0" Properties=species:S:1:pos:R:3:forces:R:3 energy=-17660.332156816745 dihedrals="_JSON [199.49, 264.67, 148.8]" pbc="F F F"
C        0.97852575       0.61912957      -0.47860546       0.69458987       0.08442311       1.69739625
C        0.16574450       1.17763187      -1.40798367      -0.83117628       0.15429660      -0.40183567
C        2.30432900       0.28547545      -0.86144010       0.09163806      -1.15927869       1.12959114
H        0.67602415       0.51065355       0.59000848       0.07714357      -0.17267982      -0.97363483
C        0.68482771       1.31082458      -2.72279511       0.02202124      -0.01556418       0.12135921
O       -1.15602898       1.56097001      -1.30481343      -0.26149989       0.91140925       1.30138762
N       -0.19421590       1.67060675      -3.72034904       1.13865757       0.82901763      -1.57358286
N        1.93825248       1.04549245      -3.04164440      -0.02346397       0.17660361      -0.44267235
H       -1.02438867       2.18384556      -3.46862014       0.04732951      -0.01000413       0.33793352
H        0.34162376       2.11111723      -4.49293986      -0.79292414      -0.57642063       0.57538559
C        2.76712788       0.50949865      -2.10749318      -2.18534272       0.65738491      -1.56768641
H        3.67681083       0.14083036      -2.52020044       0.99908553      -0.06287623       0.14040606
H        2.92135447      -0.38433187      -0.28249492       0.06137474       0.26245694       0.91087318
C       -1.72210216       1.89629836       0.00570728       0.59569623       0.27176467      -0.09893590
C       -2.40490814       0.69764148       0.57854813      -1.16714148       0.21237055       1.08834280
H       -2.51742961       2.68591238      -0.09696638       0.93042737      -0.49292398      -0.61355313
H       -0.96508030       2.31830628       0.71737686      -0.22055812      -0.37716664      -0.71203156
C       -3.31513247       0.03259701      -0.19695267      -0.18494001      -0.50757362      -0.69427322
C       -2.48572083       0.44239821       1.94995273       1.94849227       1.86099911       0.51869439
C       -4.07136738      -1.02442400       0.28482049      -0.10576588      -0.73671920      -0.55197526
H       -3.43602871       0.37158536      -1.19716882      -0.09046943       0.00458326      -1.06316162
C       -3.90360437      -1.42356942       1.59130217      -1.67915985      -0.90648583       2.41063805
H       -4.74535798      -1.58768523      -0.38305933       0.33573732       0.36947540       0.31979147
C       -3.19360007      -0.59061341       2.50622226      -0.31753252      -1.16739055      -2.75214336
H       -4.54541311      -2.30518910       1.99731929       1.38960806       1.52050670      -0.72930473
H       -3.05354678      -0.84535409       3.51057184      -0.19774873      -0.28573447       1.62726675
H       -1.92014990       1.17598249       2.57101834      -0.27407833      -0.84447377      -0.00427512
27
Lattice="50.0 0.0 0.0 0.0 50.0 0.0 0.0 0.0 50.0" Properties=species:S:1:pos:R:3:forces:R:3 energy=-17660.508173840553 dihedrals="_JSON [158.69, 170.35, 208.58]" pbc="F F F"
C        0.45986426       1.22509603       1.00653450       1.61669202      -0.85854660      -2.01188074
C       -0.84892713       1.21334750       1.28294655      -3.06868962       0.97970163       1.16166268
C        1.16030872       2.37631817       1.30008424       1.95735916       0.34439977       0.27863527
H        0.98070701       0.50712378       0.33352617      -0.59433626       0.10992687       0.94347165
C       -1.44326697       2.37542907       1.92728776       0.25235095       0.67334282      -0.10344476
O       -1.76958320       0.23679073       1.05701270       0.09555966      -1.46411366      -1.30958902
N       -2.83183165       2.48219826       2.08904208       0.63423308      -3.21178815      -1.19776202
N       -0.74125244       3.46280007       2.27865597      -0.14278488      -1.24607497      -0.82518795
H       -3.28218486       1.55766219       2.24050653       0.43436264       0.97928802      -0.29323470
H       -3.03971759       3.09055939       2.81550323      -0.51768048       1.60296867       1.56073259
C        0.55615625       3.42412071       1.91329865       0.26432079       1.74369912       1.02510698
H        1.14641280       4.34059609       2.14831296      -0.47165722      -0.70344770      -0.09948696
H        2.24501170       2.40385193       1.13699707      -0.41169198       0.12150617      -0.21360239
C       -1.40985391      -0.73013751       0.01197450       1.19732937       0.34665626       1.27960086
C       -2.34162365      -1.90504082      -0.03549259      -0.96733400      -0.19407491      -0.98254547
H       -0.34738002      -1.05525820       0.20081177      -0.97728363      -0.00368353      -0.16817424
H       -1.41387765      -0.22500426      -0.95387995      -0.02201284       0.33795371      -0.16467808
C       -3.74039995      -1.68482645       0.06635435       2.18864437      -1.25867377      -0.29407380
C       -1.87247283      -3.15307893      -0.49066533      -0.38894585       0.47762372       2.00450202
C       -4.58539778      -2.75125397      -0.08982515      -0.60526158      -1.07655140      -0.63777369
H       -4.04359103      -0.69014519       0.14203335      -0.90480088       1.59298780       0.57527921
C       -4.09397091      -4.02857357      -0.41535594      -0.31213677      -0.07806225      -0.79589939
H       -5.66849795      -2.65019400      -0.10124003       0.02336864       0.29573830       0.25391217
C       -2.73583101      -4.24313547      -0.63290588      -0.45627767       1.32954758       0.46278417
H       -4.82158099      -4.80247542      -0.69896307       0.29219923       0.09538044       0.52883550
H       -2.33426099      -5.20450221      -0.84941653       0.17047144      -0.78181815      -0.35902679
H       -0.81649201      -3.31444912      -0.39948926       0.71400232      -0.15388578      -0.61816309
27
Lattice="50.0 0.0 0.0 0.0 50.0 0.0 0.0 0.0 50.0" Properties=species:S:1:pos:R:3:forces:R:3 energy=-17660.489139946378 dihedrals="_JSON [178.47, 290.72, 117.79]" pbc="F F F"
C        0.68237771       1.10218389      -0.48174087      -0.69895193       0.56218714       0.99939447
C       -0.03954078       0.98743408      -1.63142773      -0.56952645       0.16097521      -0.85027461
C        2.04032420       0.78962740      -0.51961858       0.68698334      -0.35665074      -0.11388966
H        0.23991362       1.45652108       0.47117918       0.16108734      -0.11946658      -0.79409923
C        0.55837892       0.43796537      -2.81480635      -0.31786884       0.38317373       0.15332807
O       -1.30741032       1.42999488      -1.87523720      -0.36074965      -0.40336577       1.50121845
N       -0.18163626       0.41251590      -3.97433375       0.98250486      -0.85203349      -0.46889449
N        1.78354777       0.00816410      -2.79590018       2.46550440       0.21147241       0.84420705
H       -1.06394602       0.84842872      -3.96198617      -0.99829948       0.41980600      -0.00194281
H        0.18731026       0.09106250      -4.87923947       0.01014744       0.29125716       1.17520754
C        2.56437830       0.26298275      -1.66624070      -1.80210190      -0.46542251      -1.41697447
H        3.60504918       0.00940179      -1.73190117       0.43279723      -0.26296379      -0.20145971
H        2.68042192       0.95364003       0.33235910       0.07443217       0.03144654       0.30576568
C       -2.09470727       1.99248665      -0.78804706      -1.57061192      -0.51235724      -2.39739257
C       -2.59058833       1.12053539       0.32193002       0.68939536      -0.72278102      -0.45626644
H       -2.94460060       2.29014251      -1.46109993       0.36270467       0.42807514       1.24105731
H       -1.58931785       2.80904353      -0.35457237       0.78161347       1.52304581       0.27332739
C       -3.30609125      -0.01526144       0.02423467      -0.40634383      -0.19805131      -0.10716781
C       -2.21366671       1.29554486       1.63275490       0.49002004       1.56369018       0.75709357
C       -3.62987167      -0.97140118       0.95500122       0.58958421      -0.98013386       0.16986270
H       -3.63707831      -0.14141467      -0.96079313      -0.25918549      -0.36381339      -1.73482198
C       -3.26104082      -0.73309050       2.27930671      -1.00319451      -2.00426263      -0.14373426
H       -3.95145144      -1.99288223       0.62376650      -0.27291280       1.19212616       0.42508276
C       -2.58469609       0.42371819       2.62645572      -0.54699576      -1.21416050       0.67126966
H       -3.55836258      -1.58730148       2.93830851       0.62334906       1.21179919       0.16901863
H       -2.34184901       0.54030950       3.67141994       0.28604266       0.45769583       0.16589529
H       -1.66655818       2.18900368       1.93463016       0.17057631       0.01871233      -0.16481051
27
Lattice="50.0 0.0 0.0 0.0 50.0 0.0 0.0 0.0 50.0" Properties=species:S:1:pos:R:3:forces:R:3 energy=-17660.52860910696 dihedrals="_JSON [242.94, 209.03, 217.41]" pbc="F F F"
C        1.27208890      -0.06604501      -1.40865983       1.06069866       0.15113398      -1.19009311
C        0.61738099       1.05892517      -0.95050212      -1.74344721      -0.81900895       0.29653961
C        2.67236645       0.02895033      -1.73483879      -1.87858528      -0.10855952       0.46891655
H        0.66294877      -0.92743760      -1.70160788       0.28891666       0.00270637       0.34351165
C        1.33126306       2.23010031      -0.71735266       0.42869372       2.85577360       1.26713495
O       -0.78106218       1.06159498      -0.75887323       1.03481752       0.52015105      -0.49039888
N        0.74840348       3.44307226      -0.14304757      -0.60884762      -2.41732722      -1.18996409
N        2.65173418       2.32477490      -0.91093449       0.03813676      -1.48386164      -1.24502607
H       -0.14447915       3.76131356      -0.58684011       1.39488617      -0.39830868       0.58971071
H        1.50449601       4.10600465      -0.10209010      -0.14553449       0.57844721      -0.21425218
C        3.27101193       1.23923571      -1.48701535      -1.33554197       0.84060950       1.30070966
H        4.29747385       1.33429795      -1.70761923       1.31208770       0.46134879      -0.14934397
H        3.24255637      -0.79106753      -2.16911012      -0.23713408       0.04081837       0.05269201
C       -1.30629448       0.21419871       0.24197228       0.02626780      -1.19651656      -0.87512201
C       -2.72457768      -0.23944861      -0.08777602      -0.39475123       0.52525058       1.05035206
H       -1.30795562       0.67510846       1.20776305      -0.00543168       0.78039160       0.77873094
H       -0.64239582      -0.65089655       0.34727696       0.00243151      -0.28033252      -0.08043713
C       -3.21169424      -0.48530956      -1.37380886       1.50465957      -0.52622025      -0.95220686
C       -3.62165588      -0.34645500       0.98807691      -1.16359595      -0.28669591      -1.08239788
C       -4.50056631      -0.84620716      -1.62521625      -1.45966694       0.51375515       1.09388521
H       -2.56794602      -0.51820031      -2.24493905       0.57436203       0.46464851       0.10835209
C       -5.37291089      -0.86558386      -0.53837149      -2.21569390      -0.83166441      -0.67922368
H       -4.94267472      -0.98981129      -2.59958758       0.40151860      -0.13182795      -0.39561525
C       -4.98734279      -0.68622975       0.75433856       1.69543064       0.47237273       1.28172822
H       -6.44937395      -1.06685068      -0.69000869       0.53643719      -0.00605958      -0.21920875
H       -5.70716416      -0.78497642       1.58861010       0.48774649       0.18060753      -0.49929940
H       -3.32028341      -0.11862021       1.98842409       0.40113934       0.09836823       0.63032560
27
Lattice="50.0 0.0 0.0 0.0 50.0 0.0 0.0 0.0 50.0" Properties=species:S:1:pos:R:3:forces:R:3 energy=-17660.4265771718 dihedrals="_JSON [169.72, 213.3, 327.79]" pbc="F F F"
C       -1.98998224       2.16014051       2.01706824       0.87758721       0.17702794       3.01954863
C       -2.27967113       1.50118730       0.89221849      -0.62444566       0.66475287      -1.82381282
C       -1.83706598       3.54254281       2.05694171      -0.04220026       1.69354845      -2.45485168
H       -1.80826902       1.59085983       2.93675235      -0.21251754       0.25238160      -0.15719590
C       -2.48281041       2.29503028      -0.27053865       0.19330360      -0.02086026      -0.45423755
O       -2.46496052       0.18863140       0.72712449       0.65959470      -2.94795787       1.67415702
N       -2.85467596       1.66881768      -1.43444007       0.02541893      -2.47922365       1.58624709
N       -2.26039464       3.59391451      -0.30707535      -0.30642722       0.61936428       0.06683819
H       -3.35870390       0.77766227      -1.28918178       0.57885239       0.92740566      -0.38670309
H       -3.13780202       2.22070511      -2.18552673      -0.57031265       1.17630188      -1.22170903
C       -1.96148914       4.23961426       0.83324734       0.16178461      -0.11270180       0.73653639
H       -1.82654772       5.36095054       0.73871173      -0.09564935      -1.43228170       0.26294279
H       -1.56896283       4.13959423       2.89748054       0.10864640      -0.09180014       0.98424152
C       -2.03350787      -0.71235112       1.85663685      -0.15233091      -0.35208717      -1.38719433
C       -1.50729720      -2.09360771       1.33103885      -0.26262334       0.09892206      -0.72330157
H       -2.87400230      -0.83917549       2.56925184       0.11969119       0.10965781      -0.52099709
H       -1.20148489      -0.27028203       2.42724901      -0.19607051       0.15369955      -0.38503735
C       -0.47923264      -2.69406220       2.05849451      -0.49278527      -1.86217807      -1.35400064
C       -1.98264713      -2.76932149       0.15081608      -0.78641559       1.42451836       0.13434036
C        0.04986678      -4.00587156       1.71645753      -1.80180090       2.96595154      -0.15036595
H       -0.15984514      -2.18880230       2.92710103       0.71554865       0.47556586       1.12952166
C       -0.42838939      -4.56370681       0.55069296      -0.05259957       0.81124038      -0.32621622
H        0.77626645      -4.42052745       2.37515575       0.57084214      -0.62738276       0.22441258
C       -1.38095143      -3.92672775      -0.28760806       0.60805402      -0.88170980       1.45572997
H       -0.05337489      -5.48317989       0.19129764       0.55959505      -1.17744120      -0.19006482
H       -1.63810910      -4.51173155      -1.16658104      -0.43982767       0.52131983      -0.17482278
H       -2.84948075      -2.35642214      -0.41772345       0.85708757      -0.08603364       0.43599461
27
Lattice="50.0 0.0 0.0 0.0 50.0 0.0 0.0 0.0 50.0" Properties=species:S:1:pos:R:3:forces:R:3 energy=-17660.441343850674 dihedrals="_JSON [186.64, 173.43, 64.73]" pbc="F F F"
C       -0.01287743       1.96043532       0.99552328      -1.27041786       1.82119372       0.07213765
C       -1.31056368       1.53100129       0.75035655       2.11710302      -2.18835026       0.15729111
C        0.23836641       3.36938921       1.11792266       0.48713030      -0.36642654      -0.07191592
H        0.74331990       1.22761730       1.12109655       0.91823205      -0.47775913       0.03141048
C       -2.35268640       2.45183149       0.62706732       0.84116249       0.16273200       0.57666184
O       -1.64192131       0.17154602       0.61268874       0.43578553       0.10243462       0.04188496
N       -3.56161028       1.95543981       0.30367713      -1.62065217       0.61186767      -0.26086131
N       -2.12654529       3.73629968       0.85276455      -0.54813116       0.87442808      -0.65611539
H       -3.70045658       0.96639863       0.26856376       0.18411199      -0.37894098       0.10795619
H       -4.39335975       2.52902463       0.37535367       0.38471640       0.04745100       0.01103723
C       -0.88353181       4.21702641       1.01707724       1.31893726      -0.06250827       0.21852477
H       -0.73817309       5.34243929       1.05745440      -0.45937725      -1.45044500       0.11368582
H        1.31508353       3.72596713       1.27572684      -1.83021600      -0.33381456      -0.24585970
C       -0.66461392      -0.91515033       0.86208664      -1.95979175       1.38103659       1.49709453
C       -1.44159590      -2.20262072       0.77025005      -1.45359109      -0.02176850      -0.90547687
H       -0.18601889      -0.73827986       1.85758463      -0.46869623      -0.34673090      -0.45843837
H        0.09686509      -0.89996154       0.15260032       1.50651844       0.32094415      -1.67960050
C       -1.80577901      -2.86587685       1.94766792       0.78575102       0.57441566       1.23304380
C       -2.04364423      -2.63141672      -0.43958781      -0.40105225      -1.16805085       0.76435631
C       -2.58171112      -4.01559224       1.97554389      -0.73341459      -1.12239099      -1.08833424
H       -1.38044644      -2.38111301       2.85672620      -0.57238267      -0.74063789      -0.31876220
C       -3.01939395      -4.53779160       0.70845704      -0.23256750       0.42341357       1.46177233
H       -2.91703207      -4.58797498       2.89233498       0.80479570       0.97873635      -0.94125191
C       -2.85962349      -3.80816165      -0.46154669       1.68407940       0.47895054      -0.59525171
H       -3.53386780      -5.49797140       0.73827774      -0.10579251       0.12605542      -0.27365967
H       -3.12814379      -4.19134227      -1.47730901      -0.19124797       0.23852990       1.11668692
H       -1.91996403      -2.16327123      -1.40774993       0.37900739       0.51563459       0.09198384
27
Lattice="50.0 0.0 0.0 0.0 50.0 0.0 0.0 0.0 50.0" Properties=species:S:1:pos:R:3:forces:R:3 energy=-17660.36103133373 dihedrals="_JSON [140.97, 284.77, 289.45]" pbc="F F F"
C       -2.86791122       1.22338927      -2.64178291       1.36380407      -2.04755013       0.81628322
C       -1.76531817       1.18101169      -1.78804668       0.60838999       0.31783085       0.84125575
C       -3.49980034       2.39699608      -2.90776618      -1.53546175       1.59067660      -2.13628624
H       -3.19035265       0.29575489      -3.09934978      -0.27441659      -0.10683445      -0.02342205
C       -1.25268855       2.41539496      -1.32913549      -0.61166369       0.18514198      -0.72212622
O       -1.06857589       0.06477986      -1.31175760      -0.45523634       1.58750594      -0.62252122
N       -0.15012219       2.53397653      -0.53168850       0.81149390      -2.76258946       0.28100019
N       -1.82991830       3.57093405      -1.67426804      -0.13830936       0.25330127       0.13562528
H        0.57505362       1.78177463      -0.54067060      -1.25250996       1.01231365      -0.07198557
H        0.18824647       3.45078760      -0.51010971       0.68231081       1.54543182       0.11746400
C       -2.93917124       3.57414680      -2.41537076       0.45016230      -1.16378784       0.48677602
H       -3.36962656       4.53580384      -2.56781311      -0.42972784       0.73844648      -0.35230616
H       -4.33047727       2.39843435      -3.69059494       1.00864395       0.18854053       1.39737832
C       -1.87111690      -1.03364791      -0.97645192       0.79019952      -1.22544261       1.46000620
C       -2.65740408      -0.92972064       0.33191430       2.04588220       0.73387745       1.09731345
H       -1.11781082      -1.82436019      -0.85478084      -0.34710128      -0.26520999      -0.32207544
H       -2.52344291      -1.22391960      -1.79915500      -0.67909211      -0.68324508      -0.63484475
C       -3.96717888      -0.53259753       0.26292128      -0.56228553       1.27525477       2.95224671
C       -1.98716430      -0.98228759       1.62453172      -3.21093421       0.62766347      -0.86946409
C       -4.68779699      -0.11681273       1.44123273       1.35865171      -2.12753611      -0.91531322
H       -4.39691948      -0.36980890      -0.67174360      -0.93665743       0.03888504      -1.70231505
C       -4.03701321      -0.30335574       2.66014885      -1.27651257       0.81651115       1.76364177
H       -5.75622688       0.04894880       1.35608766       0.03104510       0.44710172       0.22009574
C       -2.70994394      -0.66803200       2.79481162       2.15366341      -1.07256978      -1.61062964
H       -4.53781615      -0.14746960       3.63884518      -0.19986540       0.15813565      -0.84810058
H       -2.12068391      -0.81035310       3.73253834      -1.13585975       0.38752894      -0.44545561
H       -1.00113875      -1.30190363       1.75432746       1.74138684      -0.44938187      -0.29224080
27
Lattice="50.0 0.0 0.0 0.0 50.0 0.0 0.0 0.0 50.0" Properties=species:S:1:pos:R:3:forces:R:3 energy=-17660.406949344033 dihedrals="_JSON [185.02, 291.69, 325.2]" pbc="F F F"
C       -2.74154716       0.88125880      -2.22027132       2.60220623       0.49470719      -0.07533159
C       -1.48355527       0.91949933      -1.57084065      -1.23536342      -0.32799407      -0.71531796
C       -3.02814661       1.73400164      -3.27395163      -0.46359765       1.18883928       0.13950460
H       -3.39378290       0.11160184      -2.02496797      -1.68531914      -1.76162629       0.87101591
C       -0.59229115       1.90510028      -1.98019204      -0.10028873       2.14496471      -0.77046606
O       -1.02558738       0.10195947      -0.58724970      -0.02484911      -0.79603446       0.60810720
N        0.64124439       2.17819300      -1.47183472       1.59682948      -0.46819649       1.86329501
N       -0.93825295       2.79668202      -2.89496344      -0.37887432       0.60961407      -1.11225340
H        0.75762758       1.83561548      -0.50941591       0.37452697       0.37221763      -0.72897835
H        1.11337674       3.08557010      -1.71629942      -1.28326443      -1.51798205       0.32030299
C       -2.10265962       2.72805597      -3.53010704       0.47920736       0.78113741      -0.92502685
H       -2.23700264       3.53043911      -4.30955699      -0.16396936      -0.93130604       0.79892210
H       -4.01275218       1.81074845      -3.73814657       0.17602258      -0.49263857       0.01271627
C       -1.78433288      -1.01513201      -0.14220576      -2.32521629       1.29946835       0.98953021
C       -3.13376362      -0.56984171       0.64300654       3.49199687       1.27890291      -0.61447839
H       -1.11187340      -1.58585892       0.49698285      -0.03921466       0.05102724       0.15449617
H       -2.13694951      -1.64193439      -0.93744507       0.17507861      -0.51278510      -1.04310040
C       -4.33177805      -1.22914742       0.57506608       0.94715650      -0.84750127      -0.63796307
C       -2.99876630       0.59793868       1.40459042      -1.42765165      -0.96645482       0.83764388
C       -5.41896989      -0.82365417       1.31514168      -0.45166612      -0.01644995      -0.14161528
H       -4.31729939      -2.06763903      -0.11043402      -0.64531259      -0.40003701       0.02251466
C       -5.29205956       0.26083993       2.17558712       1.02776802      -0.07455130      -0.78007066
H       -6.34038647      -1.37499043       1.14899068      -0.24219847       0.25406276       0.32646531
C       -4.06367295       0.93274341       2.25226226       0.58982700       0.23887724      -0.25889748
H       -6.14534832       0.66909015       2.64308531      -0.91216409       0.20673137       0.98248925
H       -3.85548212       1.71781089       2.98183719      -0.57965826       0.16436021      -0.18793879
H       -2.10788477       1.19746961       1.38989556       0.49798867       0.02864704       0.06443473
27
Lattice="50.0 0.0 0.0 0.0 50.0 0.0 0.0 0.0 50.0" Properties=species:S:1:pos:R:3:forces:R:3 energy=-17660.813926658517 dihedrals="_JSON [158.77, 80.93, 19.79]" pbc="F F F"
C       -1.70122992       0.09001622       2.14235856       0.66632103      -1.05448730      -1.24685492
C       -0.80743531       0.70918841       1.26944776      -0.09370627       0.67897772       0.09765994
C       -2.05297552       0.71717185       3.30833383       0.29248745       1.12718352       1.56283900
H       -2.08989589      -0.90921884       1.93728667       0.06990266       0.15960673      -0.10204169
C       -0.33020477       2.00386465       1.65395368      -0.36782503       0.44244582      -0.41699962
O       -0.41406373       0.28082985      -0.00485334       0.16798918      -0.30391411       1.28668868
N        0.57634765       2.62309670       0.77666967      -0.65239458       1.03640967       2.63277935
N       -0.76639075       2.68071095       2.75385230       0.78939345      -1.14507004      -1.40240027
H        0.53858848       2.22289949      -0.10614038       0.05983078      -0.80914401      -2.04525179
H        0.48087286       3.63750216       0.76725140       0.14332175      -0.34561329       0.11358996
C       -1.57934251       2.00429119       3.56790857      -0.26032207       0.48872071       0.47298780
H       -1.87771739       2.57603345       4.48087195       0.14985066      -0.68283682      -0.67843184
H       -2.57455339       0.21713807       4.11171894      -0.48027010      -0.20182810      -0.16556577
C       -0.44382440      -1.13432993      -0.27446665      -1.02685778       1.09615953      -0.43401563
C       -1.88349972      -1.56488439      -0.61520442       0.52190196       0.14855759       0.29776323
H        0.08626968      -1.70081029       0.50200715      -0.45609065      -0.05597293       0.20835331
H        0.14202006      -1.22561758      -1.18095843       0.34009012      -0.04756015      -0.31878563
C       -2.24537969      -2.90873904      -0.50958913       2.03576044       0.27522203       1.17282313
C       -2.82153873      -0.61502354      -1.03018054      -0.56372086      -1.22018986       0.29536570
C       -3.50115733      -3.32096950      -0.87313660       0.17747271      -0.29643949       0.04967011
H       -1.44873244      -3.55310039      -0.02052825      -1.31253064       0.24898302      -0.81517946
C       -4.42540207      -2.41826845      -1.37066411       0.56652475       0.79786613       0.75109487
H       -3.73779108      -4.34285422      -0.69415688      -0.44684684      -0.89983324      -0.23079788
C       -4.13120001      -1.05754779      -1.33069713       1.32195385       0.07943344      -0.70900298
H       -5.37462302      -2.75297540      -1.69955609      -1.02522807      -0.30378166      -0.21531775
H       -4.85563525      -0.34410131      -1.67399514      -0.40801393       0.35891712      -0.07607661
H       -2.51101828       0.41437724      -1.05648692      -0.20899396       0.42818799      -0.08489325
27
Lattice="50.0 0.0 0.0 0.0 50.0 0.0 0.0 0.0 50.0" Properties=species:S:1:pos:R:3:forces:R:3 energy=-17660.50893539021 dihedrals="_JSON [167.96, 282.05, 333.17]" pbc="F F F"
C       -1.17231513       0.07582956      -1.68289002      -0.64822519      -0.32297663      -0.79514907
C       -1.21360088       1.31998255      -1.08192848      -0.64967930      -0.55526036      -0.38163764
C       -1.17141510      -0.02602211      -3.10702755       0.52745268       0.53260208       0.90189082
H       -1.31435002      -0.83196405      -1.11123150       0.19338113      -0.02253609       0.26806233
C       -1.18646292       2.49786141      -1.88693924       0.68383438      -0.83661379       0.52336724
O       -1.38323103       1.52396130       0.25168994       0.48338969       0.60892276      -0.00049755
N       -1.28789973       3.75396673      -1.31665492      -0.17221054      -0.87653507       0.85526928
N       -0.99609551       2.38735181      -3.17168000      -0.70234075      -0.58758916      -1.79092840
H       -0.95652780       3.80584543      -0.35688512      -0.12108669       0.03374166      -0.24797287
H       -0.92137017       4.45348923      -1.91691288       0.29433989       0.76471420      -0.53753619
C       -1.08356714       1.15362085      -3.77417736       0.54827040       1.55662075       0.27257566
H       -1.01515612       1.12256184      -4.85432297       0.03454589       0.40248342      -0.22505615
H       -1.11230110      -0.91647152      -3.72598498      -0.25402547      -0.38217692       0.62580139
C       -1.67180350       0.43491633       1.06015011       0.91765452      -1.07472903       2.56921464
C       -3.10665013      -0.01489815       0.98790223      -1.77166784       0.65143795      -0.77352733
H       -1.55144992       0.80134713       2.11714365       0.12810126       0.05546661      -0.83939718
H       -0.88240857      -0.39929415       1.01905917      -1.16271838       0.85889840      -0.46342378
C       -3.54354507      -1.31668220       1.27733074       2.11650183      -0.71395990      -0.43269633
C       -4.09926529       0.97758429       0.63586499       1.07330678       0.05801605       0.20914718
C       -4.88656667      -1.70082689       1.11501406       1.45035339      -1.14946324       0.51789176
H       -2.70097046      -2.06325854       1.46921704      -1.41450562       0.77480031       0.03349550
C       -5.73689808      -0.75290670       0.67847054      -3.86884350      -0.47312288      -0.63212029
H       -5.28682168      -2.72050553       1.27833218       0.70000468       0.55146055       0.00580587
C       -5.39777120       0.56516161       0.46292402      -1.80601562       1.96102418      -0.12439720
H       -6.80992880      -1.09338814       0.50815201       1.30288503       0.70079428       0.20608604
H       -6.25945997       1.31838044       0.24305124       1.82987190      -1.34692462       0.18099579
H       -3.88201126       2.06684793       0.49755355       0.28742547      -1.16909553       0.07473648
27
Lattice="50.0 0.0 0.0 0.0 50.0 0.0 0.0 0.0 50.0" Properties=species:S:1:pos:R:3:forces:R:3 energy=-17660.50224379626 dihedrals="_JSON [167.62, 109.14, 56.79]" pbc="F F F"
C       -0.07895813      -1.12228679       1.01195307       0.32758251      -0.17757199       0.91269750
C       -0.37461460       0.22511328       1.02593357      -0.40627719      -0.06428393      -0.32240290
C        0.93274223      -1.57688596       1.90726198       0.09957586      -1.11496489      -0.12887975
H       -0.68650752      -1.85565254       0.46880817       0.45575389       0.41247771      -0.23742626
C        0.20556252       1.07230712       2.03075687      -0.01878854      -0.82792032      -0.30195898
O       -1.23567142       0.86208833       0.15744652       0.09019736      -1.21867705      -0.25806874
N       -0.18319674       2.38560215       2.07178937       1.08380238       0.68386989       1.81600373
N        1.07834808       0.58526538       2.89746839       0.08579108       0.47616308       0.09663990
H       -0.91506544       2.67739612       1.45608535      -0.28955190       0.19055014       0.00075436
H        0.07049637       2.94475771       2.93325012      -0.57143845      -1.09844428      -1.76546419
C        1.47818075      -0.70943961       2.81295255      -1.94376906       1.85309874      -1.56845213
H        2.23193019      -0.93785234       3.48313515       1.53869843      -0.89824862       1.36872624
H        1.30910114      -2.62021132       1.92265459      -0.57608902       0.58632613      -0.23425472
C       -1.65649735       0.16090846      -1.04838094      -0.76824990       0.76634041      -0.36371078
C       -3.12166693      -0.27166121      -1.01288635       1.82463535      -0.39163453       2.22713173
H       -0.99052638      -0.62058732      -1.45117732       0.06243206       0.08089239       0.83085952
H       -1.62112133       0.95495751      -1.75317270       0.29056562       0.89628057      -1.01312536
C       -3.39221445      -1.58828343      -0.68046563      -0.31055348      -0.78887510      -0.06785060
C       -4.10987600       0.69192730      -0.81074248       0.16648179       0.43399783      -0.96005132
C       -4.70086705      -1.92456919      -0.30361027       0.66700670      -1.95777158      -0.64162312
H       -2.62041166      -2.40494078      -0.70475296      -0.67282560       0.99967548      -0.05794973
C       -5.72800557      -1.03196209      -0.28217377      -0.69124426       1.57019800      -0.32299208
H       -4.91571141      -2.98400589      -0.16325176      -0.02384260       0.04874886       0.27742756
C       -5.40514251       0.32561001      -0.54648603      -0.49500631      -1.06244076       0.58619497
H       -6.76992198      -1.36254532      -0.10951308       0.67575433       0.31569377       0.05872733
H       -6.14932057       1.08783933      -0.47113602      -0.61438375       0.44401761       0.01711318
H       -3.86863112       1.74765009      -0.95930955       0.01374270      -0.15749757       0.05193467
27
Lattice="50.0 0.0 0.0 0.0 50.0 0.0 0.0 0.0 50.0" Properties=species:S:1:pos:R:3:forces:R:3 energy=-17660.348493875244 dihedrals="_JSON [158.01, 69.82, 32.58]" pbc="F F F"
C       -0.97688219      -0.59176842       1.72666282      -0.12739662       1.07190426      -1.06787568
C       -0.52685074       0.37560511       0.86101408       1.27765642       0.70153331      -1.49497779
C       -0.68099343      -0.48130468       3.06426031      -0.29619904      -0.61170905       1.17528637
H       -1.57978357      -1.35527809       1.35342126      -1.27614051      -1.28743273      -0.43936334
C        0.47827236       1.28179745       1.33083908      -0.57672682       1.02113918       0.49973956
O       -0.79427266       0.53706796      -0.51939029       0.42963616       0.94634268       2.28604262
N        1.04887056       2.21967107       0.48376972      -0.66382626      -1.37666859       1.20577091
N        0.79597364       1.34173523       2.62758956       0.09010906      -0.38222515      -0.01104526
H        0.74509146       2.22913786      -0.46100957       0.09600845       0.21098487      -0.65303434
H        1.75698813       2.81160952       0.87238216       0.10078554       0.21823169      -0.13795940
C        0.18775777       0.47115741       3.46555816       1.71117028       0.94661596       0.81318378
H        0.51112017       0.44046038       4.54015214      -0.26447407       0.61824041      -1.01489327
H       -1.11486207      -1.07067175       3.86150705      -0.16585778      -0.59841676      -0.33698643
C       -1.37185438      -0.54202132      -1.20084541      -0.21880087       0.93576393       1.21278102
C       -2.81540686      -0.77394815      -0.77571686       0.06262750       1.12584883      -1.27336990
H       -0.74010067      -1.34936619      -0.90804921       0.22326018      -1.59016326      -0.34885896
H       -1.16742260      -0.23001134      -2.20687777      -0.52301807      -0.45427213      -1.06141884
C       -3.33624771      -2.03511658      -0.89054858      -1.11300754      -1.84412587       1.26942798
C       -3.68001673       0.26242884      -0.38584268       0.38778252       1.17853763       0.91123182
C       -4.57465277      -2.40045663      -0.29681214       0.47055730      -0.41422636      -2.08207779
H       -2.76284283      -2.83060888      -1.33332265       0.52017312      -0.28578206      -0.09183106
C       -5.41345076      -1.38731409       0.10562986       0.89941295      -0.96615820       0.33373617
H       -4.97840139      -3.43241648      -0.40364095       0.59447366       0.68210670       0.30039737
C       -4.95464016      -0.09884056       0.06222065      -1.17761401       2.96265367       0.31307616
H       -6.34203915      -1.67315903       0.52103796      -1.22879982       0.14877066       0.37671959
H       -5.69632015       0.70767063       0.37799612       1.23318543      -0.90838574      -0.37761307
H       -3.34098108       1.36447313      -0.30004163      -0.46497717      -2.04910787      -0.30608822
27
Lattice="50.0 0.0 0.0 0.0 50.0 0.0 0.0 0.0 50.0" Properties=species:S:1:pos:R:3:forces:R:3 energy=-17660.366404635486 dihedrals="_JSON [190.24, 290.94, 313.15]" pbc="F F F"
C       -1.67667924       0.51820455      -2.15507611      -0.70257390      -0.09576930       1.68051300
C       -1.49424266       1.51220685      -1.21169664       0.66464968      -1.06105638       1.04339169
C       -1.61090127       0.88702140      -3.47451730       0.75704459       0.97095535      -1.40241511
H       -1.94886340      -0.49927673      -1.87642345      -0.04857940       0.10802244       0.09281925
C       -1.11693724       2.80079315      -1.66652241      -0.50802042       1.26868256       1.05529760
O       -1.51140330       1.39094819       0.20873334       0.80831159       0.03876343      -1.40908856
N       -0.80484715       3.67212872      -0.65643903       0.09179067       0.54983801      -0.07799090
N       -1.10179001       3.24403061      -2.94090901       1.03377989      -2.50795433       0.52167044
H       -1.04305051       3.39934492       0.28629133       0.05476389       0.15681640      -0.19357649
H       -0.66972920       4.65074844      -0.87052689      -0.10258903      -0.21533110      -0.05815081
C       -1.18970790       2.19474415      -3.80071125      -1.84077188      -0.09558050      -0.53370350
H       -1.13945729       2.43902462      -4.86176680       0.08930503       0.19553488       0.04698309
H       -1.93428778       0.17226682      -4.23613001       0.56215085       0.25034685      -0.05648795
C       -1.65322669       0.13483963       0.90555218       0.12315990       1.50783518      -0.65195533
C       -3.03407577      -0.37112754       0.68825173       0.95140954      -0.97994183       1.87199880
H       -1.57169376       0.48915602       1.96637394       0.32440813      -0.66857071      -0.74331725
H       -0.89943775      -0.66497919       0.65675727      -0.28058083       1.03275208       0.09290920
C       -3.15778662      -1.74948805       0.83839545      -1.62042682       0.00105670      -0.99067318
C       -4.12286109       0.46139843       0.83928438      -1.09835201       0.10886988      -0.44166919
C       -4.44236839      -2.26499076       0.87597670      -1.08229688      -0.65988398       0.75875303
H       -2.33171440      -2.44888268       0.83911808       0.34791532       0.17142841       0.03112008
C       -5.60110185      -1.45750435       0.90387268       0.26052036      -0.38996208       0.29002205
H       -4.54852529      -3.33013916       1.03848976      -0.13563086      -0.29439737      -0.25215640
C       -5.41160670      -0.08316184       0.91393831       0.30708791      -0.33532329      -0.60350689
H       -6.64538378      -1.85479116       1.01015081       1.23028893       0.10667234      -0.25314470
H       -6.29949746       0.51363508       0.88078228      -0.30332114       0.75574227       0.30180845
H       -3.99123152       1.53664864       0.88353184       0.11655688       0.08045408      -0.11945039
27
Lattice="50.0 0.0 0.0 0.0 50.0 0.0 0.0 0.0 50.0" Properties=species:S:1:pos:R:3:forces:R:3 energy=-17660.470720567806 dihedrals="_JSON [234.65, 83.9, 285.79]" pbc="F F F"
C        0.59065908       0.73622438       1.69731049      -2.07712938       0.36528772      -1.60640537
C       -0.57952675       0.95854303       0.88199235       1.61866260       0.40302255       0.38095030
C        0.68178292       1.39354888       2.92263424      -1.24834993      -0.66235610       0.43030445
H        1.33584598       0.02409494       1.32363774      -0.01755967       0.38445946       0.22091831
C       -1.58661711       1.84183464       1.37569661      -0.16839405      -0.87361167       0.34986938
O       -0.66416643       0.48896311      -0.44782342      -0.20801314       0.17848899       1.50071136
N       -2.80614126       1.97118889       0.76169454       0.08983794       1.66399903       1.68470065
N       -1.48228955       2.46997490       2.56704314       0.88813666      -0.84007238       0.31156688
H       -3.00212735       1.52833682      -0.09443734      -0.23457756      -0.33869630      -1.05315185
H       -3.42754320       2.68685783       1.19469648       0.70926116      -1.13223867      -0.86883821
C       -0.41659083       2.17462451       3.34465778       0.41913092       0.14141232      -2.31639006
H       -0.36507362       2.70541495       4.26141914      -0.07258694       0.36974752       1.03509711
H        1.44362705       1.09224932       3.62646015       0.34270669       0.32477533       0.11855207
C       -0.63450494      -0.92812808      -0.57769556       0.83203004      -0.54493244      -1.15376949
C       -1.95372875      -1.58756142      -0.39198176      -0.60188991       0.82975917       1.52450981
H        0.09593705      -1.39008736       0.10999119       0.00437335       0.28706720      -0.17819002
H       -0.30773559      -1.12646372      -1.62926460       0.05605056       0.24839537       0.73094164
C       -2.73979215      -2.00124550      -1.44418887       0.02346048      -1.13653059      -0.47657246
C       -2.48612061      -1.69323793       0.90294034       0.00530400      -0.17977005       0.37509740
C       -3.96704840      -2.61930678      -1.15665433       0.48036559       1.16875370       0.59007027
H       -2.30957233      -1.99311863      -2.48214605      -0.66104542      -0.02185653       0.96477691
C       -4.56402171      -2.59113079       0.12676809      -0.39604990      -0.34901761      -1.37894353
H       -4.37669685      -3.07396308      -2.00315742      -1.52177301      -0.69734503      -1.09701084
C       -3.78896292      -2.14837916       1.15849209       1.70188667       0.57634461       1.21368869
H       -5.60904710      -2.86430151       0.32790396       0.45870078      -0.34373052      -0.39864009
H       -4.05347220      -2.18864479       2.22490533      -0.45723238       0.03956538      -0.55462823
H       -1.88206856      -1.43878094       1.78049543       0.03469388       0.13907952      -0.34921509
27
Lattice="50.0 0.0 0.0 0.0 50.0 0.0 0.0 0.0 50.0" Properties=species:S:1:pos:R:3:forces:R:3 energy=-17660.6682425028 dihedrals="_JSON [161.51, 297.82, 315.28]" pbc="F F F"
C       -2.70796875       2.25571651      -1.63218081       0.59873954      -1.58304384       0.43414320
C       -1.72621393       2.07650686      -0.63579346      -1.46514790       0.84906981      -1.22659993
C       -3.66528177       3.24783637      -1.41880008       0.57568584       0.84319020       1.00192057
H       -2.78934592       1.47337118      -2.44515907       0.03162180       1.25339356       0.76604615
C       -1.72630401       2.96572574       0.47267245      -0.02865838      -0.81658639       0.15370362
O       -0.76974077       1.10255533      -0.62603088       0.64738089       1.14829162       1.80683963
N       -0.81573149       2.68521451       1.44377276      -0.24290157       1.17146070       0.76418580
N       -2.61361840       3.94882359       0.68380113       0.72461589      -0.96741851      -0.27860110
H       -0.26899489       1.87013454       1.25504865       0.33225470      -0.33690039       0.63661418
H       -1.05771389       3.04293097       2.37645916       0.58893586      -0.57907298      -0.71420991
C       -3.54336138       4.05005672      -0.24689697      -0.82786867      -0.32804078      -1.99007363
H       -4.25915534       4.84018415      -0.09739073      -0.38842360       0.31806210       0.09083393
H       -4.43958399       3.43839433      -2.15189439      -0.15419927       0.02069350       0.10603537
C       -0.87725566      -0.01562657      -1.40288812       0.30614964      -2.35874638      -0.71149716
C       -2.08386581      -0.91095746      -1.10352482       1.78297311       0.48618794       2.16751823
H        0.06186714      -0.63238816      -1.26369627      -0.83227568       0.80726419       0.11034074
H       -0.86465548       0.29648054      -2.40944690      -0.09960827       0.19766299      -1.87050050
C       -2.86823054      -1.57636847      -1.99365628      -1.07244616      -0.43749767      -1.23493062
C       -2.25615619      -1.10123503       0.28821411      -1.19144579       0.34512505       0.46312706
C       -3.98671402      -2.30512929      -1.51498417       0.39621859       0.50531013      -1.17534964
H       -2.67010632      -1.50622219      -3.08252265      -0.25828825       0.09385562       0.62975463
C       -4.19341670      -2.44307506      -0.17125087       0.22079139       0.31063718       0.76880333
H       -4.76406148      -2.63625608      -2.21087101       0.44637425      -0.27369423       0.04126781
C       -3.33602191      -1.85013266       0.76791353       0.58384704       0.37899602      -0.90677711
H       -5.06058029      -2.96055981       0.17065856      -0.66411876      -0.41816607       0.28235754
H       -3.57300903      -1.90415716       1.82073885       0.15038737      -0.11988672       0.24379591
H       -1.65297979      -0.49289789       0.98566894      -0.16059358      -0.51014661      -0.35874810
27
Lattice="50.0 0.0 0.0 0.0 50.0 0.0 0.0 0.0 50.0" Properties=species:S:1:pos:R:3:forces:R:3 energy=-17660.523838754114 dihedrals="_JSON [199.07, 275.45, 325.54]" pbc="F F F"
C       -1.87125585       1.34194077      -1.98059194      -0.05537603      -0.48655705       1.29713060
C       -1.21572552       1.09289236      -0.79283858       2.43928695       2.22173243       0.27659828
C       -1.43012136       2.36534318      -2.77922622       1.20820444      -0.12430938      -0.64467241
H       -2.73328505       0.75212529      -2.21627060      -0.52867070      -0.19343664      -0.34045600
C       -0.07579670       1.93898637      -0.44958364      -0.23654275       1.20907685      -1.51672801
O       -1.49208062       0.16947749       0.14022131      -0.02341237      -0.60277084       0.70931341
N        0.62071606       1.76037487       0.74729565      -0.30992840       0.38617207      -1.72702890
N        0.36041319       2.94728878      -1.31367149       0.15783606      -2.51584385       2.87829475
H        0.21400590       1.10292512       1.36150636      -0.48082456      -0.56504877       0.80784517
H        1.01708121       2.58503469       1.16173768       0.12295255       0.15218973      -0.04202488
C       -0.25316980       3.04297822      -2.46491202      -1.19307742       0.84854796      -1.11998667
H        0.15747426       3.77623773      -3.18361599      -0.20157789      -0.27386427       0.40580825
H       -1.87071864       2.45070749      -3.73758548      -0.46571831       0.48750019      -0.97551481
C       -2.26326333      -0.92536820      -0.23486457       0.39176772      -2.64261353      -0.43759228
C       -3.72314535      -0.71707351      -0.19432039      -2.22313146       0.66609133      -0.98616105
H       -1.96077248      -1.78103717       0.44564858      -0.26159086       0.94542071      -0.58189536
H       -2.07536286      -1.27247999      -1.26830435       0.72091207       0.18685593       0.18691466
C       -4.63985869      -1.10526417      -1.22112382       1.07550780       0.07054621       0.41914897
C       -4.22792197       0.10263332       0.79260201       0.97040193       0.45079648       1.67351337
C       -5.98215218      -0.76637459      -1.11985030      -0.90913672      -0.62926131       0.64726671
H       -4.28053087      -1.65925726      -2.08740194       0.05096338       0.05651496      -0.04494781
C       -6.46930776      -0.17065714       0.03257191      -0.27896600       1.66367263       0.42696634
H       -6.78862313      -0.97916853      -1.81806270       0.64626025      -0.51781500      -0.59752681
C       -5.56013178       0.40077712       0.93474758      -1.29793157      -0.38255565      -0.42063962
H       -7.55690898       0.03473145       0.14231304       0.80718018      -0.15758278      -0.13965706
H       -5.91926645       1.10254994       1.68195474       0.10127346      -0.23022435       0.28556973
H       -3.52618851       0.49075874       1.54963354      -0.22666177      -0.02323408      -0.43953855
27
Lattice="50.0 0.0 0.0 0.0 50.0 0.0 0.0 0.0 50.0" Properties=species:S:1:pos:R:3:forces:R:3 energy=-17660.421436826364 dihedrals="_JSON [149.22, 284.48, 258.52]" pbc="F F F"
C       -3.06777136       1.29397681      -2.54853248      -0.03307325      -1.23864064      -0.01762508
C       -1.92664520       1.43635969      -1.75634534      -1.09406872       0.96910274      -0.53762117
C       -3.79846817       2.47263467      -2.81970290       0.74705416       0.15886309       0.01457547
H       -3.43854084       0.25373308      -2.95308648       0.85696267       2.22443425       0.91953644
C       -1.55174552       2.80206029      -1.35014603       1.97577121      -2.33388039       1.47185877
O       -1.11877922       0.42612745      -1.35293945       1.32406395       1.37390735      -0.07736204
N       -0.36517314       2.92008584      -0.62068309       0.38470455      -0.30247884       0.07113005
N       -2.28801141       3.84003021      -1.55323656       0.03802841       1.04383435      -0.48407003
H        0.14268554       2.04522727      -0.47542680      -0.26539482       0.64669572      -0.03781980
H        0.09936363       3.79375909      -0.28957360      -1.27563153      -1.11259593      -0.80139445
C       -3.35662505       3.68238222      -2.33253374      -0.88589419       0.68149967       0.08148671
H       -3.88505045       4.63688411      -2.49644716      -0.12581388      -0.65756357      -0.20856184
H       -4.64100059       2.47835437      -3.45923221      -0.94227232      -0.24573932      -0.58843154
C       -1.58171184      -0.85938867      -1.09259181      -1.78708548      -0.17813005      -0.64771554
C       -2.31317736      -0.93758934       0.22397698      -1.20209668       0.45400380       0.36316956
H       -0.70010170      -1.45669544      -1.19032863       0.59274412      -0.75995520       0.49004741
H       -2.26134368      -1.19013206      -1.90602479       0.18813937       0.05468573       0.25861794
C       -3.63786950      -0.44386332       0.38731069      -0.13111079       0.49846797      -0.70849264
C       -1.74933464      -1.44293153       1.37434837       1.14377818      -1.49494664       0.84098569
C       -4.28632959      -0.45065472       1.61961231      -0.90712773       0.59715055      -0.53168088
H       -4.19889670       0.03563021      -0.44008320       0.54804661      -0.52164625       0.28709532
C       -3.69590421      -0.93738756       2.75822941      -0.53671761      -1.43244305       1.33001417
H       -5.30899767      -0.08605796       1.71970542       0.09759324       0.18598673      -0.37832233
C       -2.46376894      -1.53684854       2.58309890       1.48265848       0.56411961       0.87010933
H       -4.27649771      -1.03464442       3.73901347       1.01249750       0.36158568      -1.44523058
H       -1.92594088      -1.92146997       3.46113836      -0.24274054      -0.13084132      -0.35637334
H       -0.72545539      -1.90864134       1.36890621      -0.96301490       0.59452395      -0.17792559
27
Lattice="50.0 0.0 0.0 0.0 50.0 0.0 0.0 0.0 50.0" Properties=species:S:1:pos:R:3:forces:R:3 energy=-17660.386774455732 dihedrals="_JSON [213.2, 273.64, 323.4]" pbc="F F F"
C       -2.08634596       1.70367804      -1.76781665      -0.85791052      -2.06961640       0.81409474
C       -1.15662251       0.98534438      -0.98775594      -1.36068563       0.28722854       0.01247104
C       -1.61776800       2.71597289      -2.53553185       2.59232478       0.04235615       0.39937043
H       -3.16036465       1.39623698      -1.82790974       0.99637033       0.20377691       0.31340601
C        0.19296445       1.36841096      -0.99117366       1.14823492       0.10727024      -0.07427478
O       -1.50802381      -0.01944305      -0.12959069       0.22104341      -0.24287618       0.90259582
N        1.13599587       0.77989336      -0.13366963       0.12516107       0.59349638      -1.06083059
N        0.68121649       2.30652141      -1.82094200      -0.93107121       0.28237578       0.60010325
H        0.86537094      -0.17995852      -0.02655131       0.48415388      -0.65353818       0.46318992
H        2.10459540       0.95507424      -0.49417707      -1.38322533      -0.49692175       0.49953823
C       -0.23775660       2.97801815      -2.49704108      -0.09146058       1.55616900      -2.02505691
H        0.10797228       3.81111530      -3.19599703      -0.06883252      -1.17064932       1.01767759
H       -2.18007629       3.20231178      -3.25522128      -1.39127014       1.19215171      -1.14640248
C       -2.54339335      -0.99213971      -0.40734442       0.92379495       1.16083061      -0.59187905
C       -3.93447304      -0.53783471      -0.01573733      -1.18956260       0.03647633      -1.85127760
H       -2.15288362      -1.84339452       0.13832797      -0.39774632      -0.47919295       0.18266658
H       -2.44268896      -1.16717518      -1.47631275      -0.49716708      -0.50313459      -0.35158767
C       -5.08435682      -0.70863956      -0.87091193       3.23618642      -1.31544215       0.12538271
C       -4.11522400       0.21541014       1.11484835       0.61842197       0.66770627       0.59126200
C       -6.30649321      -0.17719103      -0.57514312       1.00540012      -1.21997750      -0.53198855
H       -4.94149497      -1.40697272      -1.70363310      -0.18079571       0.45650348      -0.17056633
C       -6.44350469       0.44798280       0.60378322      -0.28853363       2.03956812       2.26448916
H       -7.12090755      -0.41772071      -1.18400434      -1.38588716      -0.15199284      -0.99928443
C       -5.34091740       0.73473515       1.43140964      -2.15137099      -1.11631531      -0.44678173
H       -7.43566651       0.77003324       0.89605868      -0.10693481       0.20633422       0.21614589
H       -5.57432172       1.12238096       2.39910265       0.27904138       0.73966929       0.55045834
H       -3.29428522       0.47300721       1.75420134       0.65232098      -0.15225587       0.29707843
27
Lattice="50.0 0.0 0.0 0.0 50.0 0.0 0.0 0.0 50.0" Properties=species:S:1:pos:R:3:forces:R:3 energy=-17660.317331040478 dihedrals="_JSON [80.72, 187.85, 284.17]" pbc="F F F"
C        0.83087936       0.98504550       1.42619513       1.06038893       0.17719915      -0.18836210
C       -0.52604136       0.87242942       1.53234468       0.06003889      -0.17431911      -0.17764227
C        1.43266098       2.24870511       1.61090002       0.05784753      -0.12326022       1.15809718
H        1.47030274       0.11303243       1.23560826      -0.38157059       0.24254018      -0.23502767
C       -1.23210141       2.01965236       1.88857746      -0.65345301       0.18575480       0.27000028
O       -1.25272281      -0.25638198       1.29157605      -0.07601519      -0.69662768      -0.68129643
N       -2.59269127       1.92987561       1.97775252      -1.93915934       1.37730413       0.66165152
N       -0.66437341       3.17720207       2.12846946      -0.60755380       0.97289079       1.13879739
H       -3.02486935       1.01875914       1.93999402       0.22850858      -0.01619913       0.25845070
H       -3.13006716       2.67153629       2.50189460       1.26251798      -1.24829003      -0.98182675
C        0.65885035       3.30237136       2.10928703      -0.37271400      -1.61556709      -2.16242886
H        0.98322852       4.30406152       2.25039867       0.81110078       0.71891110       0.36858069
H        2.50078878       2.32011934       1.49956719       0.38240753       0.17933913       0.04807945
C       -1.83041558      -0.24405254      -0.07915581       1.64882907      -2.76077514       2.04835082
C       -2.76221425      -1.43785059      -0.14688926       1.41115493      -0.48787488       0.12734280
H       -0.99064789      -0.48964896      -0.76578380      -0.46361204       0.86966832       0.07886378
H       -2.25326122       0.71372924      -0.13914633      -0.94862239       1.36511815      -1.07160572
C       -4.12451897      -1.36112487      -0.14723307      -2.17449967       0.21407887      -1.07458425
C       -2.17912512      -2.72027801      -0.27911123       1.48216157      -0.72101238      -0.25745613
C       -4.86929729      -2.47301826      -0.57015411       0.12795325      -0.66411504       0.30434027
H       -4.69941407      -0.43445265       0.01681475       0.60081303      -0.16257800      -0.03925922
C       -4.26434049      -3.69956478      -0.85055276      -1.07024503      -0.25139053       0.82360079
H       -5.94599057      -2.46632623      -0.67045810      -0.23264794       0.48123220       0.14028530
C       -2.91192007      -3.86728140      -0.64031566       1.36067966      -0.00994318      -0.57197152
H       -4.90614058      -4.57609535      -1.00758112       0.21918994       0.34038006      -0.48684723
H       -2.41758866      -4.84937536      -0.93505967      -0.50491620       1.37626790       0.87502227
H       -1.06512768      -2.85048319      -0.11617996      -1.28858249       0.43126768      -0.37315510
27
Lattice="50.0 0.0 0.0 0.0 50.0 0.0 0.0 0.0 50.0" Properties=species:S:1:pos:R:3:forces:R:3 energy=-17660.23575897392 dihedrals="_JSON [261.23, 170.79, 272.65]" pbc="F F F"
C        0.79558268       1.08663004      -2.72495630      -0.43149381       0.31204409       0.71298869
C        0.33108409       1.27304144      -1.42020670       1.36973413      -0.16851427      -2.08682009
C        2.10778428       1.40599631      -3.04185905       0.31915181       0.66753443       0.82672963
H        0.15856562       0.75330645      -3.52597718      -0.50625673      -0.36739567      -0.04853564
C        1.24674307       1.82490398      -0.50976817       0.03004814      -0.36160029       1.15066503
O       -0.91942142       0.93345952      -1.02217592      -0.10209147      -1.29612166       0.97053264
N        0.80695194       1.81473558       0.78962934      -0.45704067      -1.08468827      -0.63607716
N        2.50288908       2.19799260      -0.75835592       0.19829820      -0.40916674      -1.85233750
H       -0.17277859       1.69030507       0.86691716      -1.03646676      -0.15170021       0.00512885
H        1.13145358       2.45483789       1.43606366       1.34105391       1.59556036       1.27798381
C        2.91830461       1.97005074      -2.03917435      -1.53663956      -0.63333071       0.15700366
H        3.93063987       2.16658419      -2.30498294       0.90297505       0.51911297       0.22265915
H        2.41818635       1.26536501      -4.06862413       0.46812773       0.05321829      -0.00190766
C       -1.09427009      -0.51342471      -0.72427333       1.00933587       0.47646657       0.86968165
C       -2.44305530      -0.58307720      -0.10343770       1.62125772       0.05093762       0.08412754
H       -0.35620304      -1.04214160      -0.04225816      -0.03994604       1.39535920      -0.63852508
H       -1.03929708      -1.00674085      -1.69206505      -0.11620027      -0.30359814      -0.08439255
C       -3.41276449      -0.73508898      -1.02262418      -2.35427728      -0.56862089      -2.26610039
C       -2.74100294      -0.41854765       1.24164553      -1.22075840      -0.44675680      -0.02876187
C       -4.76497471      -0.82755752      -0.68209945       0.17910140       0.53497104       0.49565834
H       -3.13068342      -0.84642555      -2.10364009      -0.33279054       0.13017500       1.08586839
C       -5.14260784      -0.60450671       0.65778075       3.39933501       0.26895707      -1.52548904
H       -5.42097712      -0.99608902      -1.52060716      -0.72998092      -0.15042909       0.15372802
C       -4.10387502      -0.34259832       1.56537740      -0.20895626      -0.58732331       1.04147243
H       -6.09644972      -0.62783879       1.04268954      -2.41936173      -0.07070936       0.44092488
H       -4.41287257      -0.20955644       2.61591736       0.35476983      -0.02890509      -0.37778518
H       -2.00639916      -0.55249191       2.02586468       0.29907164       0.62452386       0.05157946
27
Lattice="50.0 0.0 0.0 0.0 50.0 0.0 0.0 0.0 50.0" Properties=species:S:1:pos:R:3:forces:R:3 energy=-17660.382401334075 dihedrals="_JSON [145.52, 87.11, 61.42]" pbc="F F F"
C       -1.09457371       0.12048323       2.03563042      -0.49962459      -1.35628190       1.57488727
C       -0.50933504       0.46496025       0.87248599       0.23150627       0.52885927      -1.17825802
C       -0.66831945       0.66753734       3.26329593       1.08663550       1.02508994      -2.28334174
H       -1.81580568      -0.68926750       2.01784559      -0.34166934       0.22678929       0.14090801
C        0.48088245       1.46149511       0.89186454       0.30181093       1.56117451       0.77532689
O       -0.89268331       0.06340913      -0.38656532       1.05938343       0.41180933       0.09940353
N        0.93726808       2.00135038      -0.26561336      -0.06583133      -0.60101636      -0.98869217
N        0.89908936       2.05221359       2.01494551      -0.27567830      -0.88017236       0.78915575
H        0.54601035       1.50905696      -1.08383742       1.09696254       0.80882946       0.32078657
H        1.81489307       2.53883263      -0.22263142      -0.93822285      -0.61994061      -0.38867869
C        0.33966472       1.62367720       3.16798933      -0.02092559       0.15342480       0.58098184
H        0.69725746       2.09269571       4.10590208      -0.03781012      -0.08324283      -0.65461836
H       -1.16292246       0.47700271       4.16408260      -0.57938419      -0.53678782       1.39356185
C       -1.25123074      -1.27924614      -0.62305901      -0.81520099       0.06708326       2.01907147
C       -2.70962763      -1.42424932      -0.31588881      -2.34491382       0.21188180       0.17720687
H       -0.72894184      -1.99486630       0.02071162       0.74473888       0.06063051      -0.26071311
H       -1.06851376      -1.38451544      -1.66693346       0.26710301      -0.71559895      -0.88367503
C       -3.34774970      -2.20906602       0.71259631       1.70923296      -0.36418166      -1.32633422
C       -3.52778550      -0.63189875      -1.11787397      -2.64460694      -0.37545732      -0.22012094
C       -4.72946940      -2.37352934       0.70894430       1.20514552       0.88809193      -0.42467969
H       -2.66124128      -2.77916377       1.39105435      -0.86856629       0.28173783      -0.50181120
C       -5.51749925      -1.57639364      -0.14714569      -0.00321143       0.25171115       1.04457124
H       -5.13071009      -3.12286505       1.36066105      -0.60706676      -0.09017688       0.46012181
C       -4.98059034      -0.64875699      -1.02476222       2.83947401      -1.56522567       0.71570743
H       -6.56948129      -1.55277237       0.06990314      -0.68138718      -0.36049753      -0.42976891
H       -5.63010351      -0.13160644      -1.69514404      -0.17144023       0.72984306      -0.34973300
H       -3.09947956      -0.03956293      -1.90716723       0.35354692       0.34162375      -0.20126547
27
Lattice="50.0 0.0 0.0 0.0 50.0 0.0 0.0 0.0 50.0" Properties=species:S:1:pos:R:3:forces:R:3 energy=-17660.533901838142 dihedrals="_JSON [144.67, 84.88, 42.72]" pbc="F F F"
C       -1.06260282      -0.33214599       1.95988482      -0.58365671      -0.17332123      -0.34479333
C       -0.49327550       0.39003469       0.94209716      -2.53704531      -1.78468157      -1.71307851
C       -0.42114928      -0.28658592       3.17213728       1.15209463       0.79182234       1.02237993
H       -1.98894940      -0.89033540       1.83726484       0.16365340      -0.06236711      -0.14333908
C        0.60897974       1.15012561       1.20816010       1.78634191       1.73145886      -1.76911285
O       -0.98326281       0.40046277      -0.38746749       1.88383995       1.95585929       1.43310244
N        1.17912170       1.80752445       0.14990439      -0.21889937       0.68380897      -1.63639329
N        1.21799763       1.26817446       2.36824945       0.02041209      -0.26829899       0.87859066
H        0.62631762       1.85988380      -0.73866589       0.99598552       0.06654205       1.50784246
H        1.90688560       2.50077406       0.34562726      -0.65853488      -0.50291154      -0.13452360
C        0.70073452       0.52745621       3.34288283       0.44980609      -0.62292415       0.79613012
H        1.28655382       0.50734989       4.29731756      -0.75289879       0.16955014      -0.72133286
H       -0.74955799      -0.82135687       4.02146393      -0.59411717      -0.72528283       0.79800471
C       -1.53874777      -0.70546387      -0.99691236       1.38346686       0.21562137      -1.90875953
C       -2.92747965      -0.82282865      -0.67947014      -3.30110201       0.27429845       0.82994734
H       -1.03024718      -1.64203304      -0.74807555       0.38627017      -0.00842921      -0.09116357
H       -1.46868375      -0.50137371      -2.11868136       0.36696914      -0.37671850       1.22643128
C       -3.42315217      -2.06227163      -0.33831307      -0.30016845      -1.76650998       0.23819777
C       -3.83581298       0.26416062      -0.65623847      -0.01501998       0.07118145      -0.01195928
C       -4.77676215      -2.26935174      -0.08560241      -1.56204242      -0.01447985       0.75528315
H       -2.76096518      -2.95823906      -0.24205330      -0.34491159       0.86217535      -0.33132234
C       -5.65530220      -1.16502429       0.00621907       0.55162392       0.23630148      -0.71022754
H       -5.18366717      -3.29497319       0.11602756       0.54263199       0.99315975      -0.16398056
C       -5.17556206       0.11702951      -0.28208780       1.06426430       0.06566654      -0.18761169
H       -6.71563262      -1.21205282       0.18327961      -0.35031524      -0.69591137       0.32872149
H       -5.75539834       1.05914815      -0.24436757      -0.10625638      -0.90225684       0.05324959
H       -3.55713847       1.28469224      -0.91804898       0.57760835      -0.21335288      -0.00028289
27
Lattice="50.0 0.0 0.0 0.0 50.0 0.0 0.0 0.0 50.0" Properties=species:S:1:pos:R:3:forces:R:3 energy=-17660.50030577694 dihedrals="_JSON [187.99, 277.6, 342.79]" pbc="F F F"
C       -3.16802179       2.09961881      -1.26993361       0.51990200      -1.67684783      -0.04004491
C       -1.95920362       2.15499120      -0.56532831       0.39493548      -0.37883158      -0.41132027
C       -4.07968461       3.11312316      -1.15702399       0.76329678       2.84251222       1.30223664
H       -3.48890201       1.24811243      -1.88685403       0.58430555       0.11661324       0.35561589
C       -1.60648961       3.32268194       0.18411682      -0.72992242      -1.26455935      -0.48028898
O       -0.96842934       1.14976301      -0.63492866      -0.41513958       3.70438509       1.93766921
N       -0.42199492       3.31854758       0.87446320       0.08068630       1.61124675       0.53191086
N       -2.45315291       4.34622328       0.26128655      -1.13686411      -0.20784341      -0.58673843
H        0.22962788       2.58391328       0.74213577       0.29339867      -0.77341605      -0.44911069
H        0.01846818       4.21728842       1.08620855      -0.60294912      -0.43206285      -0.08264791
C       -3.65569137       4.21353207      -0.37917877       0.97097566      -0.75271103      -0.56961306
H       -4.29419471       5.06958718      -0.40865503      -0.28125819       0.79338778       0.50593797
H       -4.98950286       3.24447747      -1.72867912      -0.13601489      -0.52704225       0.01980573
C       -1.25276757       0.15179427      -1.47114145       0.18365730      -2.67202609      -0.62423301
C       -2.15692614      -0.90378044      -0.88165817       0.22436552       0.05032343       1.62636835
H       -0.30160161      -0.31984503      -1.73079588       0.21472427      -0.13444295       0.01064732
H       -1.66944081       0.49340918      -2.39933638      -0.31473417       0.34454507      -0.82553697
C       -2.67114363      -1.79182891      -1.77278824      -0.67641961      -1.49099177      -0.25347243
C       -2.42851968      -1.10955555       0.49762325       0.68279219       1.50357507      -1.07875530
C       -3.43913142      -2.90128930      -1.38084149      -0.41988238      -0.21006337      -0.49533848
H       -2.34878370      -1.64723177      -2.77912573      -0.22062769      -0.14736667      -1.08674504
C       -3.74648543      -3.06795954      -0.02706544      -0.45430155      -1.77663474      -1.33744695
H       -3.85857115      -3.61401621      -2.13967491       0.61046748       0.68809362       0.72596744
C       -3.25230614      -2.13986072       0.86010058      -0.82876620      -0.01009445       3.27668656
H       -4.28423279      -4.02322280       0.24458155       0.36101501       1.45638076       0.11542420
H       -3.55429617      -2.14563727       1.96372730       0.50713793      -0.46043809      -1.56497810
H       -2.03500882      -0.43334732       1.27438628      -0.17478023      -0.19569055      -0.52199963
27
Lattice="50.0 0.0 0.0 0.0 50.0 0.0 0.0 0.0 50.0" Properties=species:S:1:pos:R:3:forces:R:3 energy=-17660.297979652285 dihedrals="_JSON [180.71, 276.14, 330.52]" pbc="F F F"
C       -2.85888293       1.81637217      -2.07652007       1.69046857      -0.65680122       1.25519512
C       -1.88704153       1.97801131      -1.07098109      -1.30437686       0.57934963      -1.49912074
C       -3.60039729       2.94319207      -2.40514940      -0.82358857       2.00064131      -0.49117900
H       -2.94792574       0.83291453      -2.57611037      -0.49290581       0.75629093       0.29367299
C       -1.72715182       3.34440131      -0.60158901       3.05564033      -1.82575338       1.93115978
O       -1.05208073       0.98011690      -0.59349736      -0.15771301       2.04731107      -0.37375511
N       -0.70409407       3.46801798       0.36191229      -2.63610923       1.00528590      -1.23249370
N       -2.35094986       4.42190381      -0.98512631      -1.33251444       0.15231860      -0.85848747
H       -0.11277570       2.70713828       0.46089757       1.43478040      -1.34822972       0.45027272
H       -0.51094582       4.36623941       0.75099701       0.22897654       0.29983878       0.03461337
C       -3.34617817       4.22914368      -1.89502561       0.34647852      -1.35885910       0.88832580
H       -3.99390015       5.09839827      -2.08911479       0.39594456      -0.45815582      -0.25498584
H       -4.42515925       2.89183075      -3.08947006      -0.31191381      -0.35419155      -0.49531382
C       -1.22683321      -0.32733901      -1.08204513       0.38820731       0.01139854       0.17707079
C       -2.31195053      -1.01928947      -0.31221805       0.42285356       0.81321615       1.39400077
H       -0.25176169      -0.78117526      -0.80164965      -0.54430007      -0.13948418      -0.56992971
H       -1.38347734      -0.33838585      -2.16615776       0.24972205      -0.13821191      -0.05875079
C       -2.95704393      -2.13672293      -0.71667216      -2.10443329      -2.95783149      -1.21994252
C       -2.47247448      -0.60689358       1.01046206      -0.54078336      -0.94142395       1.27829080
C       -3.76630768      -2.98087615       0.14431538       2.27591694       3.12733678       0.65185223
H       -2.91016624      -2.36941381      -1.79268831       0.11472175      -0.29296833       0.38162620
C       -3.80784320      -2.64118222       1.49460385       0.20420111       0.50261971      -0.77609304
H       -4.23745620      -3.88220672      -0.07055088      -0.79306285      -1.44571931      -1.41874070
C       -3.15597078      -1.47244174       1.90866874       0.60766634       1.32215031      -0.35631461
H       -4.40236447      -3.26783578       2.15408698       0.25697229       0.11192039       0.32982609
H       -3.11143192      -1.19749171       2.95311163      -0.36041609       0.04507304       0.29766068
H       -2.01594271       0.35726845       1.30611001      -0.27043289      -0.85712117       0.24153971
27
Lattice="50.0 0.0 0.0 0.0 50.0 0.0 0.0 0.0 50.0" Properties=species:S:1:pos:R:3:forces:R:3 energy=-17660.55993981187 dihedrals="_JSON [146.47, 96.42, 21.49]" pbc="F F F"
C       -0.35290648      -0.80186763       1.23964250       0.62200287       1.66736408       1.01133406
C       -0.59478136       0.58236735       1.16571653      -0.01242494      -1.43586944       0.01197315
C        0.54704495      -1.22689672       2.24208422      -0.13328359       1.98812765       0.66273366
H       -0.84934746      -1.46790645       0.57242140      -0.43540032      -0.62661273      -0.32527754
C        0.17715332       1.45544274       1.97913424      -0.59416745       0.37967564      -1.57544798
O       -1.55014830       1.15603943       0.35413477       1.10714021       0.37875339       0.52758059
N        0.09503889       2.80992767       1.70760856      -0.16999281       1.03845961       0.60623533
N        1.07558236       1.04403027       2.84078387      -0.01323563      -0.21671287       1.20025942
H       -0.74550339       3.19995510       1.27854813       0.31098458      -0.73175838       0.11612464
H        0.40133193       3.38410603       2.49040972       0.11620755      -0.21954308      -0.25404323
C        1.16083857      -0.27456026       3.06604328      -0.06388267      -0.48913812      -0.88015339
H        1.78834928      -0.62411341       3.90374261      -0.13573044       0.37238550      -0.43424002
H        0.71504606      -2.20510220       2.57451829      -0.00752799      -1.81426711      -0.28107314
C       -1.79809342       0.53929019      -0.89237437      -0.72138373       0.17689096       0.90442512
C       -3.00292898      -0.38443628      -0.75635051      -0.20956201      -1.40869670      -1.61194412
H       -0.86687033       0.13039874      -1.31909923      -0.39345274      -0.45192284       0.17514364
H       -2.08165381       1.36850719      -1.52045233      -0.20079264       0.40122242      -0.56258160
C       -3.22150310      -1.34891373      -1.76694495      -0.77827588      -0.68944975       0.53291372
C       -3.99716237      -0.27879523       0.25464157       0.69552560       1.43948664       0.73093607
C       -4.36756747      -2.20673561      -1.69918108       1.79034182       0.19204890      -1.07126107
H       -2.54310174      -1.57522294      -2.61349849      -0.05711770       0.63790683       0.66984781
C       -5.30118014      -2.11241361      -0.71491464      -0.00867544       1.35490249       0.52071531
H       -4.47372667      -3.00250695      -2.45097471       0.11691083       0.36762313       0.15326336
C       -5.12993929      -1.04332347       0.25395831      -1.77328550      -3.05471147      -0.60754081
H       -6.11279221      -2.84349237      -0.84778989      -0.11187461       0.67454609       0.98109755
H       -5.92045878      -1.02465590       1.03123465       0.77034975       0.56716715      -0.26272882
H       -3.91150748       0.45542818       1.09342740       0.29060289      -0.49787801      -0.93829169
27
Lattice="50.0 0.0 0.0 0.0 50.0 0.0 0.0 0.0 50.0" Properties=species:S:1:pos:R:3:forces:R:3 energy=-17660.54603737099 dihedrals="_JSON [194.69, 71.2, 39.93]" pbc="F F F"
C       -0.68131001      -0.14536224       2.25581791      -0.49419550       1.29794194      -1.07394114
C       -0.52467823       0.54482156       1.03175228       0.40094293       1.06629132       1.47045524
C       -0.84496108       0.55345389       3.47056874       0.36723827       1.22320866      -0.21766943
H       -0.84355411      -1.18427059       2.24923451       0.02435302      -1.49788953      -0.02598390
C       -0.49498032       1.98231515       1.12059101      -0.11490811      -1.27821646       1.52386757
O       -0.32621624       0.05685653      -0.25962587      -0.05512370       1.25078681       2.71119312
N       -0.45957763       2.63635197      -0.05454035       0.04140937       0.25015139      -1.38516531
N       -0.54209599       2.64200764       2.30467219       0.14950881      -0.17278288      -1.39106582
H       -0.35559513       2.13228147      -0.93355115       0.00631313       0.02919179       0.73330920
H       -0.32526743       3.61823128      -0.10298772       0.06309948       0.75159119       0.32295046
C       -0.69603052       1.93860678       3.43283626      -0.33192141       0.02828589       0.19294289
H       -0.76857010       2.54255643       4.37161465       0.09928354      -0.50318688      -0.81525344
H       -1.09568902       0.15164844       4.45144033       0.19545140      -0.66075864      -0.40076797
C       -0.67149256      -1.29070449      -0.41385619      -0.42112026       1.73153476      -2.03618717
C       -2.16646448      -1.46736920      -0.36080576       0.29943300      -0.41718977      -1.03938773
H       -0.09413747      -1.92896341       0.20421665       0.46267028      -0.89935326       1.03443269
H       -0.25313290      -1.31761673      -1.42111902      -0.47993141      -1.51139071      -0.48608225
C       -2.64479747      -2.70249881       0.01499176       0.25666067      -0.91233895       0.21048637
C       -3.06366347      -0.57519132      -0.96244316       1.24384616       0.38001398       0.76786243
C       -3.96046095      -3.03217454      -0.16788458      -2.34454439      -1.70637787      -0.17194415
H       -1.98553216      -3.48213673       0.38803489       0.23738949       0.10729996       0.07909268
C       -4.89171420      -2.10599105      -0.66176478      -0.31145971      -0.98722490       0.75541586
H       -4.33366586      -4.08823215      -0.00429180       0.61446221       1.26420507       0.18586030
C       -4.40611853      -0.88002215      -1.02575355      -0.19890799       1.02377011      -0.56758803
H       -5.98080526      -2.32142886      -0.68738066       0.86337603      -0.01094187      -0.18252471
H       -5.06018384      -0.12538449      -1.42313217      -0.42734032       0.28258368      -0.16677806
H       -2.68642233       0.39632457      -1.28930717      -0.14598499      -0.12920482      -0.02752970
27
Lattice="50.0 0.0 0.0 0.0 50.0 0.0 0.0 0.0 50.0" Properties=species:S:1:pos:R:3:forces:R:3 energy=-17660.422699365095 dihedrals="_JSON [166.22, 284.25, 337.92]" pbc="F F F"
C       -1.30924210      -0.38786646      -1.70336784       0.02359933       1.29242787      -0.07672814
C       -1.21919785       0.95697145      -1.38908519      -0.24246444      -0.34477578      -1.28154208
C       -1.31476163      -0.70578976      -3.05430533       0.41141864      -0.90666660      -1.23723015
H       -1.31359261      -1.12375511      -0.92696653      -0.33573533      -0.52501806       0.35724265
C       -1.16458481       1.89437597      -2.45978072      -0.65143339       1.68060741       0.35937416
O       -1.25222416       1.52946001      -0.18046445       0.07223441       0.66122808       1.97423692
N       -1.18374245       3.26048231      -2.15984859       0.02033318      -0.58267572      -0.80589686
N       -1.16183162       1.55736386      -3.73634556       0.96208536       1.31224160       0.20780377
H       -1.22116742       3.54468361      -1.21377857      -0.02520435       0.13491865       0.84516956
H       -1.18580202       4.00002227      -2.86492827       0.04011267      -0.98336957       0.17881699
C       -1.11452814       0.28159568      -4.02621583      -0.22022541      -1.74597181      -0.27028399
H       -0.85128585       0.04822994      -5.07975399      -0.72037202      -0.13496729       0.60921112
H       -1.46835597      -1.74194373      -3.36468611       0.38306601       0.12467597       0.05166716
C       -1.58658967       0.84277070       1.01128977      -0.12288967      -1.36759073       0.63083349
C       -3.11195982       0.53583941       1.21893376       2.38513925      -0.24320907       1.71720205
H       -1.13736044       1.38332878       1.83529284      -0.56960204       1.38312739       0.17686774
H       -0.95264766      -0.04028305       1.21911460      -0.44692484      -0.62468634      -1.13443045
C       -3.53763022      -0.38855664       2.22414188       1.61160469       0.18707757      -1.23510293
C       -4.00577138       1.30159784       0.54589327      -0.20273247       1.12104941      -1.63149606
C       -4.86092281      -0.72493152       2.27118736      -1.68253970      -0.93145838       0.72402126
H       -2.77915831      -0.91848021       2.82322537      -0.38119286       0.19795515      -0.21941173
C       -5.77940990      -0.03038608       1.45863900       0.48461558       0.83399646      -0.12150283
H       -5.23635002      -1.56087372       2.94431004       0.56219671       1.16478339      -0.86400156
C       -5.37387984       1.06141795       0.67804958       0.48176664      -1.59260018       0.50897732
H       -6.81596480      -0.30177175       1.41050415      -0.51696662      -0.25205227       0.30076480
H       -6.09207025       1.56827940       0.07992378      -0.54760075       0.58209893      -0.42265130
H       -3.56841050       2.02864425      -0.18447402      -0.77228859      -0.44114606       0.65808911
27
Lattice="50.0 0.0 0.0 0.0 50.0 0.0 0.0 0.0 50.0" Properties=species:S:1:pos:R:3:forces:R:3 energy=-17660.442508594 dihedrals="_JSON [293.29, 280.31, 256.25]" pbc="F F F"
C       -2.49490108       2.74705853      -0.12354716       1.36867719      -0.96047571      -0.65231694
C       -1.49880922       1.76064516      -0.22651970      -0.81407877       1.49578349      -0.21422071
C       -2.43728353       3.84295970      -0.97581541      -0.48095383       1.11810725      -0.19621861
H       -3.28287585       2.67497793       0.59115382      -0.43169595      -0.26964852       0.60099933
C       -0.52307399       1.98290517      -1.26325168       1.02791404      -1.81536967       0.71472756
O       -1.47801712       0.74770956       0.70345446       0.56722648      -0.69456017      -0.93874330
N        0.52870419       1.05551636      -1.44063671      -0.91887404      -0.93858165       1.17313111
N       -0.54355310       2.97410506      -2.11958680      -0.55761208       1.90318057       0.29860522
H        0.98674152       0.60516858      -0.65364148      -0.85507693       0.24198562       0.34503642
H        1.24332585       1.26778154      -2.07994500       0.53431158       0.99513565      -1.31619675
C       -1.45986870       3.98090934      -1.91557048       1.66063958      -2.24054835      -0.67574530
H       -1.30275545       4.83944824      -2.55930739      -0.41572603       0.10038532      -0.04108758
H       -3.15549155       4.64061939      -0.95125816      -0.53252514       0.25328159       0.46771314
C       -1.66194497      -0.59367346       0.18252610       0.54995291      -1.60306550       1.47778441
C       -3.10612686      -0.91260878      -0.09148978       0.08759553      -0.89019399       0.12270392
H       -1.28157120      -1.31258560       0.99476174      -0.48836029       1.26163740      -0.81595721
H       -1.04927498      -0.86302788      -0.69826225      -0.03614604       0.83997218       0.08841666
C       -3.65522821      -0.46899064      -1.28217155      -0.33313079       0.28130227      -0.31364320
C       -3.88021285      -1.72576735       0.74386878       0.24329630       0.34114794       0.05394554
C       -5.03229793      -0.60425347      -1.53536632      -0.47477175       0.25769368      -0.75138177
H       -2.89908007      -0.05344631      -1.95306512      -0.78466648       0.47374548      -0.35684566
C       -5.83892838      -1.35699855      -0.68212176      -0.39030301       0.13829167       0.06019118
H       -5.56645771      -0.10813106      -2.36703238       0.81493344      -0.27040979       0.11769115
C       -5.21904549      -1.95449183       0.40430543       0.32484590       0.23659666       1.52788113
H       -6.95476994      -1.44797155      -0.81561871       1.36577948       0.11798418      -0.01157109
H       -5.79142158      -2.40978342       1.19548038      -0.49593604      -0.65173763      -0.10946882
H       -3.42604222      -2.14006551       1.67251883      -0.53531528       0.27836002      -0.65542984
27
Lattice="50.0 0.0 0.0 0.0 50.0 0.0 0.0 0.0 50.0" Properties=species:S:1:pos:R:3:forces:R:3 energy=-17660.504289983208 dihedrals="_JSON [146.41, 300.46, 313.82]" pbc="F F F"
C       -2.94218150       2.18913911      -1.61615932       0.07331127       0.11329040      -0.58526669
C       -1.80105101       2.02673488      -0.84702579      -0.53615212      -0.40332996      -0.84075000
C       -3.90811308       3.17437973      -1.35561632       3.17371528      -1.23137217       2.46359330
H       -3.04185423       1.59507594      -2.49754152      -0.08706697      -0.49712402      -0.65633725
C       -1.73709090       2.77359954       0.32961340       1.29425853      -0.21291863       2.21121188
O       -0.74416800       1.18107286      -1.17343965      -1.12527989      -0.08859169       0.10963544
N       -0.66495353       2.48438964       1.22401817      -0.58547287       0.07242421      -1.27697410
N       -2.65588193       3.66447208       0.69413943       0.34864205      -0.16560752      -0.89697495
H        0.12561584       2.18767527       0.66094839       0.14898350      -0.10992574       0.44649144
H       -0.41800926       3.19395841       1.90621237      -0.35916767       0.10160156      -0.30388737
C       -3.64996013       3.86188717      -0.17912374      -0.73492669       1.34552376      -0.32053104
H       -4.22807992       4.76638561      -0.01927261      -0.44582350      -0.06879722       0.61192602
H       -4.75506636       3.30756136      -1.92701768      -1.73749009       0.46008771      -1.33308133
C       -1.08373033      -0.05234820      -1.87523867       2.32175552       0.59265325       0.25590073
C       -2.00619309      -0.93875427      -1.13955998      -0.35246098       0.56366883       0.85031890
H       -0.08714134      -0.48826658      -1.98619809       0.11433646      -0.28858952       0.25714698
H       -1.33604133       0.14854222      -2.89907962      -0.88343608       0.31395077      -0.64945085
C       -3.22171107      -1.30422260      -1.66980257      -0.76674144       0.39347933      -1.19697812
C       -1.77757286      -1.20354297       0.21549560      -0.10939998      -0.84574620       0.17602464
C       -4.19075574      -1.90966166      -0.90268197      -1.53965537      -0.99974504      -1.22138819
H       -3.52597124      -1.04084344      -2.69693723       0.55508197      -0.16019048       0.27893649
C       -4.03989389      -2.11082417       0.44659098      -0.59511012       0.06097620      -0.16980526
H       -5.10093552      -2.28650190      -1.42406911       0.51610556       0.53213772       0.51205925
C       -2.82800082      -1.74195996       0.98794247       1.59937459       0.03203452       2.01005919
H       -4.91142399      -2.50171631       0.98553801       0.65235978       0.02733390       0.27783205
H       -2.65829912      -1.88024012       2.09030370      -0.08303227       0.07556451      -1.12265660
H       -0.74750684      -1.09893139       0.60900226      -0.85670847       0.38721153       0.11294543
27
Lattice="50.0 0.0 0.0 0.0 50.0 0.0 0.0 0.0 50.0" Properties=species:S:1:pos:R:3:forces:R:3 energy=-17660.579855855012 dihedrals="_JSON [194.61, 61.31, 42.58]" pbc="F F F"
C       -0.66264772      -0.19218440       2.13791756      -0.40610934      -0.33490917       0.19927234
C       -0.52419902       0.55202793       0.95625072       0.40551964      -0.96170852       2.16264073
C       -0.85183860       0.47464423       3.40241109       0.47854333      -1.08091801      -1.50532596
H       -0.68124814      -1.31198655       2.16803555      -0.01196586       1.08174054      -0.37290040
C       -0.45927568       1.97980298       1.12887538      -0.41154680      -0.65132067      -0.23315822
O       -0.29890490       0.03233014      -0.30320482       0.12095257       1.35585359       0.72221866
N       -0.33681513       2.67819635      -0.03377245       0.14847780       0.43430099      -0.42754626
N       -0.58261675       2.59814125       2.29875753       0.07647808      -0.54880991       0.18210431
H       -0.07997382       2.11952299      -0.85146409      -0.09153167       0.78052524       0.41323260
H       -0.21491750       3.69033775       0.00744704       0.07534400      -0.68024934      -0.14236034
C       -0.76679038       1.82704404       3.40891923      -0.32707685       1.63058084       0.45179192
H       -0.90673824       2.35348265       4.39109817       0.24145541      -0.16836458      -1.11639630
H       -1.01089518      -0.07252480       4.32531645       0.02561007      -0.15414215      -0.10320591
C       -0.65605287      -1.29849199      -0.56168659      -0.63551909      -0.10488930       0.85947634
C       -2.17170182      -1.51662071      -0.37725777       1.78765649       0.31557008      -2.35587123
H       -0.19776278      -1.98423714       0.14378868       0.73050613      -0.21661304       0.20028542
H       -0.19008554      -1.44680652      -1.54477046      -0.74143598      -0.45410553      -0.07602512
C       -2.66638883      -2.77140701      -0.05749860      -1.31861065       1.14721693       0.01767071
C       -3.00904301      -0.54219070      -0.88264212      -2.35125129       0.45982696      -0.64519844
C       -4.04500956      -2.91400309      -0.02939329      -0.25720443      -1.48456147       0.49094156
H       -2.05109212      -3.61900686       0.14008599       0.63015557      -0.44650843       0.43384514
C       -4.96343694      -1.94599392      -0.45332597       0.46664481      -0.52333048       0.65003032
H       -4.35819224      -3.88318800       0.36279011      -0.52728084       0.10793139      -0.23455864
C       -4.43706692      -0.77836363      -0.92179614       3.47125565       0.25405114       0.40853253
H       -6.03632152      -2.07783097      -0.37189178      -0.03668761      -0.25909054      -0.10703423
H       -5.00435616      -0.00408290      -1.31254007      -1.44762137       1.41642452      -0.73528556
H       -2.63998576       0.39873430      -1.36910865      -0.09475781      -0.91450108       0.86282404
27
Lattice="50.0 0.0 0.0 0.0 50.0 0.0 0.0 0.0 50.0" Properties=species:S:1:pos:R:3:forces:R:3 energy=-17660.22171282043 dihedrals="_JSON [114.26, 167.29, 295.49]" pbc="F F F"
C        0.62234117       0.78430870       1.48553869      -1.30445539       1.10841383       2.13182561
C       -0.75896689       0.93160443       1.55228590      -1.63158288       0.74838882       0.33057969
C        1.35167605       1.56383188       2.41104972      -0.71264770       0.44509781      -0.41734500
H        1.13452255       0.00633062       0.97734042       0.04843123      -0.74673854      -0.78803184
C       -1.39080059       1.98716270       2.38593758       1.19920336      -1.16964357       0.04815189
O       -1.65938849       0.03507141       1.00444993       0.23455355       0.03178118       0.92947124
N       -2.74619978       2.27986630       2.43431149      -0.35179165       0.33022185       0.02624044
N       -0.63310720       2.67590189       3.21455661       0.72622945       0.68776217       0.06169298
H       -3.40567573       1.56734276       2.23462408      -0.21604877      -1.00348863      -0.64573563
H       -3.13948596       2.86440811       3.18775171       1.31607860      -0.30790272      -0.46109122
C        0.70580865       2.49036341       3.20900529      -1.32031648      -1.27158597      -1.34859934
H        1.24419927       3.09151278       3.87229411       0.89734773       0.91992944       1.20238787
H        2.39813220       1.42177309       2.51122879       1.01732173      -0.01118956      -0.01314341
C       -1.81480902       0.00830815      -0.38595053       1.82312447       1.19466272      -1.05782863
C       -2.58518537      -1.22666954      -0.74279706       0.46406283       0.01666230       0.30229442
H       -0.77049915      -0.04514066      -0.85844708      -1.19125834       0.01706557       0.36876559
H       -2.22759078       1.01501286      -0.70621667      -0.12214719      -1.22107099      -0.07519603
C       -3.85341833      -1.15812563      -1.28048114       0.32049786       0.40060624      -0.85205816
C       -2.04648712      -2.48463888      -0.50431206      -1.32799290      -0.19264663       0.53446964
C       -4.52695036      -2.27297261      -1.63541529      -0.92967563      -3.75473559       0.75954166
H       -4.27365954      -0.24427308      -1.59690325      -0.37281283       1.41200104      -0.03588201
C       -4.05982299      -3.58819810      -1.27779144      -0.21331140       2.77082456      -1.21947573
H       -5.49946161      -2.29175294      -2.09416090      -0.41106165       0.66768444      -0.29028872
C       -2.80251672      -3.63977534      -0.75026372       1.37426314      -1.54954710       0.11764531
H       -4.63320191      -4.44143527      -1.57407300      -0.23492068      -0.58283034       0.05874577
H       -2.32644473      -4.64257700      -0.61165276      -0.37030198       0.91037229       0.27053274
H       -1.19563227      -2.61110010       0.11727344       1.28921153       0.14990538       0.06233084
27
Lattice="50.0 0.0 0.0 0.0 50.0 0.0 0.0 0.0 50.0" Properties=species:S:1:pos:R:3:forces:R:3 energy=-17660.16849982353 dihedrals="_JSON [250.34, 298.75, 279.26]" pbc="F F F"
C       -2.40941861       2.19270613      -0.54119956      -0.39955142       0.24901471      -0.70805803
C       -1.28089283       1.40147001      -0.69808440      -0.58419721      -0.52998330       0.18146002
C       -2.46200092       3.42890428      -1.24119623      -0.93528557      -0.72260950       0.34190042
H       -3.37035177       1.88943619      -0.09817689       0.90778058      -0.21736093       0.47480870
C       -0.24312593       1.88002677      -1.60240270      -0.14209004      -2.22045145       2.12381092
O       -1.07847618       0.17456552       0.00252958       0.70392300       1.41237776      -0.18796337
N        0.86995093       1.03777221      -1.66912555      -1.20318292       2.45883936      -0.97818002
N       -0.33935900       3.01161991      -2.26504987       0.31355105       0.06407426      -0.48072900
H        0.99029046       0.22862149      -1.13516302      -0.34525516      -1.09590979       0.97506822
H        1.50398463       1.20783368      -2.40115648       0.89821698       0.25938216      -0.83894289
C       -1.45414647       3.75035636      -2.09416333       0.11436494       0.44164926      -0.46179427
H       -1.63197034       4.64660870      -2.70977944       0.77276203      -0.30941363       0.05565628
H       -3.37932878       4.03572798      -1.23935039       0.42863504      -0.24225879       0.21780432
C       -1.80993300      -0.99339568      -0.30062325      -0.42098648      -0.26907292      -3.09390324
C       -3.28974671      -0.83304652      -0.09705990      -1.98820251      -0.17359606       0.41950584
H       -1.48302384      -1.82381843       0.30740369       0.59848875       0.12290209       0.72230063
H       -1.57278740      -1.35806334      -1.37559281      -0.43979009       0.76234654       1.24966395
C       -4.25375699      -0.53888304      -1.16857329       2.32749592      -0.12832058       1.82173152
C       -3.75007286      -0.96050447       1.25330978      -1.61391860       0.06453287      -1.38403932
C       -5.59244437      -0.35789346      -0.83120263       0.77563358      -0.79692064      -0.48156952
H       -3.80548387      -0.43662907      -2.17879556      -0.69771823       0.16038128       0.56368975
C       -6.06656529      -0.67044485       0.42472753       0.71063274       0.67452639       0.93767954
H       -6.32948641      -0.02145782      -1.50641959      -0.58442840       0.15764050      -1.38031773
C       -5.16328316      -0.85037343       1.45712383       1.13061703      -0.52591963       1.01772362
H       -7.12449914      -0.65546879       0.63319213      -0.28670851       0.17070781       0.05665166
H       -5.55406550      -0.90261376       2.48225517       0.17007213      -0.27911302      -0.28215174
H       -3.11343737      -1.24635853       2.12092393      -0.21085862       0.51255523      -0.88180628
27
Lattice="50.0 0.0 0.0 0.0 50.0 0.0 0.0 0.0 50.0" Properties=species:S:1:pos:R:3:forces:R:3 energy=-17660.374456059762 dihedrals="_JSON [181.93, 73.48, 23.99]" pbc="F F F"
C       -0.86522100      -0.24848143       2.14137840      -0.93737740      -1.51761475      -0.68861186
C       -0.40081395       0.33810974       1.01672706       1.56096212       2.17082850      -0.25936450
C       -0.78259450       0.44919777       3.34878774       0.06978772      -0.74349030       0.22559298
H       -1.36898348      -1.22520764       2.12773194       0.22337295       0.36456531      -0.09829826
C        0.29286213       1.64350301       1.14513068      -1.06521008      -1.28713385      -2.72991802
O       -0.40652946      -0.08455422      -0.27490466      -1.23948485      -0.76704226       0.25885981
N        0.72178638       2.23387322      -0.02917797      -0.35117777       0.03925807       0.71323568
N        0.36548332       2.32308057       2.22189376      -1.52386324      -0.78210605       3.33335130
H        1.00039206       1.66265992      -0.79365386       0.16806160      -0.28728886      -0.46867849
H        1.12292693       3.15039218       0.07876045       0.25217603      -0.04193261      -0.03131037
C       -0.25864141       1.67429923       3.32650537       2.71652079       2.61791433      -0.74216116
H       -0.03010458       2.20786399       4.22671550      -0.35777510       0.31853372       0.67665274
H       -0.98410838      -0.06397938       4.27509010      -0.44534167       0.12160306       0.27368193
C       -1.10648313      -1.32590297      -0.45953106       1.49670137       0.02942540      -1.54834285
C       -2.61663718      -1.32414640      -0.38791343      -0.95041937      -1.65842273      -0.14246776
H       -0.66422981      -2.01363743       0.23644103       0.00691534      -0.77202195       0.66434487
H       -0.67752436      -1.65692406      -1.45641542      -1.06334513       0.24226377       0.76493099
C       -3.31072599      -2.59337951      -0.15837235       1.57528424       2.04776400      -0.20169443
C       -3.37760072      -0.20880609      -0.63109251      -1.00955814       0.19180137      -0.68291137
C       -4.65997180      -2.71940145      -0.23859517      -1.77010843       1.20114751       0.30541543
H       -2.72574428      -3.42775625       0.14004294       0.62126176      -0.86393752       0.21199863
C       -5.43557510      -1.54984194      -0.56766710       0.37933046       0.19467745      -0.46405965
H       -5.16276868      -3.62973822       0.13403633       0.25726905       0.35628029      -0.65919007
C       -4.81879000      -0.32062075      -0.77929354       1.90034919       0.00598631       1.18005455
H       -6.51527300      -1.55717856      -0.73653929       0.12493519      -0.44941174       0.40550432
H       -5.36435104       0.62717571      -0.85795586      -0.13585676      -0.52727698      -0.39949274
H       -2.83681415       0.73647516      -0.79344675      -0.50340988      -0.20436949       0.10287834
27
Lattice="50.0 0.0 0.0 0.0 50.0 0.0 0.0 0.0 50.0" Properties=species:S:1:pos:R:3:forces:R:3 energy=-17660.317816754465 dihedrals="_JSON [226.92, 156.72, 151.4]" pbc="F F F"
C        0.40199347       1.54741893       0.59012301      -0.03521006      -0.09152169       0.40810867
C       -0.95669075       1.39414414       0.80942265       1.23048908      -0.85026749      -0.96748673
C        0.98101976       2.71905599       1.16261664       2.37940145      -2.54531333      -1.69068976
H        1.00467696       0.74179530       0.04882107      -0.81990344       1.49650916       0.71528737
C       -1.61354111       2.36511852       1.57839063      -2.33150513      -1.80356470      -0.50162751
O       -1.66726279       0.35199256       0.26861237       0.23678985      -0.55298918       0.56523647
N       -2.95430977       2.16304838       1.95101630       0.89611134       0.17672274       0.17043626
N       -1.07172314       3.44546638       1.99849050       1.03142457       1.93020763       1.31022864
H       -3.53432295       1.65860586       1.33004639      -0.23917849      -0.97727531      -0.94034685
H       -3.35529959       3.06077354       2.06468350      -0.54782484       1.06428216       0.63112004
C        0.25360242       3.61105470       1.85062461      -1.18216672       1.12094855      -0.25152985
H        0.65269457       4.56916933       2.16355854       0.15764014      -0.03530150       0.31381888
H        2.05901712       2.78321628       0.98253771      -0.20369340       0.56327049       0.33776183
C       -1.04223989      -0.94737422       0.47277298       0.72383077       1.19425760      -0.39519197
C       -2.11158051      -1.98272130       0.37765252      -1.65234405      -2.86268260      -1.77490618
H       -0.57748631      -0.90670049       1.48215172      -0.08766752      -0.27873273      -0.43287251
H       -0.19172669      -1.09651675      -0.30609290      -1.44539534       0.01362787       1.16792769
C       -3.51997676      -1.75159050       0.48981939       1.28607944      -1.26998811      -0.04227762
C       -1.76416079      -3.33634740      -0.08417346      -0.45849650       2.52472544       1.03285757
C       -4.41181151      -2.83032373       0.30508295      -1.59962212       2.46209040       0.07378575
H       -3.96495370      -0.80527209       0.72866403       0.22583652       0.59374994       0.15136133
C       -4.01939852      -4.07030728      -0.06095840      -1.81778990      -2.05311122       0.42119275
H       -5.50850919      -2.62235218       0.33163077       0.91129665      -0.06886032       0.34672377
C       -2.71295171      -4.32909551      -0.27258742       2.64921063      -0.69482202      -0.16253102
H       -4.72458375      -4.92738445      -0.06387659       0.19171406       0.77683943      -0.35722770
H       -2.38594157      -5.34023440      -0.55011638      -0.04558212       0.38064943       0.00958877
H       -0.72307875      -3.53647982      -0.25137656       0.54655513      -0.21345064      -0.13874810
27
Lattice="50.0 0.0 0.0 0.0 50.0 0.0 0.0 0.0 50.0" Properties=species:S:1:pos:R:3:forces:R:3 energy=-17660.16931127253 dihedrals="_JSON [145.7, 183.38, 54.52]" pbc="F F F"
C       -0.51997820       2.15712140       1.78334785      -1.25365311      -0.36625084      -2.07563615
C       -1.55978103       1.59577500       1.03014455      -0.25388054      -0.90557958      -0.16888573
C       -0.32899268       3.53611479       1.61655020       0.41774955       0.96861767       0.67670566
H        0.16524679       1.46066279       2.21886982       0.40677563       0.06140354       0.97746391
C       -2.33881180       2.40266848       0.16116953      -0.02140870       0.31724905      -0.22357076
O       -1.96375347       0.25258893       0.98479593       0.82189629       0.09692202       0.84028859
N       -3.40096563       1.84339498      -0.54037263      -0.05954766      -2.11762908       1.28936324
N       -2.02664394       3.68535984      -0.06492458      -0.91570884      -0.06010203      -0.05921369
H       -3.92790203       0.98805048      -0.16797286       1.52975345       2.06343536      -0.71665730
H       -3.90170025       2.45682799      -1.13582103      -0.48713271       0.63553024      -0.35141165
C       -1.08310225       4.25886501       0.68232943       0.40107841      -1.61394126       1.45997075
H       -0.93758668       5.32441374       0.68541375      -0.08740139       0.48121929      -0.69574389
H        0.35121442       4.10864300       2.28249797      -0.18809156      -0.58538754      -0.62100591
C       -0.92801989      -0.74743278       1.14043847      -0.08095017      -0.33467237       0.37329275
C       -1.48973867      -2.17790209       0.98805393      -0.62806609       2.16556285      -0.36681453
H       -0.43422425      -0.70505283       2.21402908      -0.46124829       0.33655477      -2.37834314
H       -0.29526477      -0.62088239       0.22048549       0.48769955       0.23632727       1.38226570
C       -1.28606080      -3.07128941       2.04579231      -1.32192024      -1.00394874      -2.08217835
C       -2.21347902      -2.47368754      -0.20364212       1.43227647      -0.31587528       0.32600998
C       -1.81609382      -4.35946025       1.86856285      -0.76015791       0.14750769      -0.28534317
H       -0.80825512      -2.74409379       2.93831927       0.41180525       0.11253933       0.72460572
C       -2.46322746      -4.69891495       0.64613641       0.74343045      -1.14516164       2.70868432
H       -1.85985469      -5.04888076       2.71471784       0.27427330      -0.06955981      -0.25573634
C       -2.57245143      -3.80689742      -0.37096066      -0.37587053       0.90853459      -0.48571105
H       -2.92939575      -5.68654569       0.55212920       0.36626326       0.17158542      -0.02673568
H       -2.98559471      -4.20655173      -1.26595590      -0.55659267       0.19630916      -0.97827231
H       -2.33463288      -1.75398612      -1.04864220       0.15862879      -0.38119008       1.01260902
27
Lattice="50.0 0.0 0.0 0.0 50.0 0.0 0.0 0.0 50.0" Properties=species:S:1:pos:R:3:forces:R:3 energy=-17660.40409500088 dihedrals="_JSON [193.03, 269.62, 150.22]" pbc="F F F"
C        0.66967773       1.24493768      -0.31649724      -0.50301381       0.32499150       0.26722314
C        0.00116026       1.32071947      -1.51748318      -2.14797389      -0.22832283       0.32256508
C        1.99151375       0.82886143      -0.36050315       1.80376347       0.76028467      -1.16638055
H        0.16423940       1.52313549       0.63943405       0.43122626      -0.58109638      -0.80788740
C        0.67167911       1.12989309      -2.75048025      -1.45741479       0.41481165      -0.15483524
O       -1.39862557       1.42704659      -1.59221229       1.67509074       0.25011652      -1.32554256
N       -0.02122784       1.21963716      -3.95815409       1.49609884      -0.61920354       0.81080380
N        1.94663288       0.85424453      -2.79232143       1.95598975      -0.80575423       0.84402014
H       -0.86335964       1.72947931      -4.02645654      -0.92687762       0.10973981      -0.01289299
H        0.29536263       0.59698189      -4.68608421      -0.13805680       0.40506734      -0.10885696
C        2.63451090       0.67009665      -1.62777189      -1.67816342      -0.09253761       0.55002593
H        3.67481268       0.32186218      -1.73431405      -0.46653631       0.36150337       0.16350079
H        2.55570498       0.86702763       0.56512527       0.24913601      -0.44584592      -0.03151416
C       -2.17213851       1.88048686      -0.51063367       0.06220524       0.77111909      -0.91219923
C       -2.60096283       0.73531865       0.36161158       0.57071777      -0.75245612      -0.79245269
H       -2.99134304       2.38180904      -1.04831243      -0.43700542      -0.36461235       0.42803539
H       -1.66751619       2.72489544      -0.03523767       0.21154488      -0.16866385       0.72711138
C       -2.70184129      -0.54049452      -0.26529939      -1.21206435       1.19060324       0.88069837
C       -2.81406763       0.89042676       1.71236394       0.03166684      -0.29946917       1.30716213
C       -3.19636295      -1.61432711       0.44899056      -0.13390271      -0.92021562       0.96080558
H       -2.55598848      -0.59304136      -1.32438586       0.29219223      -0.13767397      -0.50760033
C       -3.42367214      -1.47284900       1.85230281       1.48000243       1.47364744       0.43110454
H       -3.38041510      -2.60166382      -0.06781246       0.31657058       1.11640097       0.74268244
C       -3.17371442      -0.21441502       2.51617563      -0.77136761      -1.03441168      -1.87863237
H       -3.49527827      -2.34696017       2.49184226      -0.70915853      -0.15804677      -0.14601150
H       -3.36908137      -0.06133010       3.58384449       0.26803230      -0.33224106      -0.29064344
H       -2.60155103       1.85212685       2.20469431      -0.26270208      -0.23773451      -0.30028926
27
Lattice="50.0 0.0 0.0 0.0 50.0 0.0 0.0 0.0 50.0" Properties=species:S:1:pos:R:3:forces:R:3 energy=-17660.069485185 dihedrals="_JSON [155.46, 268.28, 245.94]" pbc="F F F"
C       -3.22356890       1.23483638      -2.67983917       0.23818575      -0.73333541      -0.36373823
C       -2.10656207       1.40245044      -1.87485292       0.67319836      -0.22051498       0.11134708
C       -3.87461461       2.39426717      -3.12423240       1.91650586       1.64283978       0.98917161
H       -3.54602383       0.21474209      -3.01124475       0.20799652       0.96701800       0.43777640
C       -1.58062612       2.69975470      -1.60388601      -0.52051733      -0.66382686       1.27132344
O       -1.29972107       0.43296998      -1.30166253      -0.65524167      -1.35501716      -0.61338032
N       -0.47453985       2.79927897      -0.81506075      -0.54654681      -0.70608261      -0.70741329
N       -2.23288302       3.83252680      -1.89146795       0.24676349      -1.56375520      -0.64052823
H       -0.00194864       1.97521495      -0.46120571      -0.07478554       0.56413361      -0.17093538
H       -0.20893444       3.74440989      -0.71255734       0.90897657       0.74995911       0.65851293
C       -3.30524612       3.62424241      -2.65338138      -2.58399985       1.62349322      -0.71901154
H       -3.85364202       4.62408072      -2.77936262       0.48411047      -1.67057625      -0.49826280
H       -4.63622574       2.39385946      -3.88123906      -0.52466316      -0.01101901       0.04850200
C       -1.84760487      -0.89306964      -0.95666516       0.09680306       2.17526982       0.09594547
C       -2.31624263      -0.83233846       0.44373369      -0.10332880      -0.30801600       2.28712870
H       -1.04388097      -1.56401476      -1.01515960       1.46478855      -0.99755190      -0.44691797
H       -2.62932918      -1.23088283      -1.63073473      -0.18748165       0.21391555      -0.31684331
C       -3.37140803       0.00737908       0.74040493      -1.18458737      -1.77136702       2.55666181
C       -1.71348960      -1.59502273       1.52845892       0.56291611      -0.40403699      -3.37492695
C       -4.04937316      -0.16910000       1.99831376       1.57097507       0.34203420      -0.57830405
H       -3.84746255       0.59766119       0.02027803      -0.47934923       1.02339810      -1.27507011
C       -3.48545342      -0.98782413       2.96562687       0.35749992       0.10271828       0.48708051
H       -4.93860054       0.39966555       2.29450817       0.17452270      -0.17013001      -0.50585910
C       -2.22632491      -1.66365110       2.78394160      -1.92723958       0.71713402       0.60454086
H       -4.08948238      -1.01189449       3.87492477       0.60388278      -0.44051939       0.26414097
H       -1.72058159      -2.24747103       3.56225051      -0.42842869       0.17982650      -0.17825405
H       -0.89637899      -2.28106663       1.19842533      -0.29095554       0.71400858       0.57731356
27
Lattice="50.0 0.0 0.0 0.0 50.0 0.0 0.0 0.0 50.0" Properties=species:S:1:pos:R:3:forces:R:3 energy=-17660.52792261863 dihedrals="_JSON [175.66, 196.44, 316.79]" pbc="F F F"
C       -1.97363945       2.33449040       1.94101386       0.93212127       1.09615331       0.70003371
C       -1.97415105       1.56187855       0.78522763      -0.59338236       1.53351013       1.58913571
C       -1.94040226       3.74423271       1.80377975       0.19440672       0.10449343      -0.80356112
H       -1.81718767       1.99213311       2.98461682      -0.39001706      -0.44056807      -0.88490815
C       -2.08721945       2.22536663      -0.44164958      -0.43701562      -0.24582975      -2.37360114
O       -2.01994976       0.24301330       0.71840168       0.15952026      -2.61831094       0.89640348
N       -2.14542601       1.42452336      -1.60624713      -0.14171095       0.53778686       0.06597720
N       -2.14017949       3.55187322      -0.59538520       0.37285520      -1.37343128       0.28812246
H       -2.58876442       0.49118748      -1.52542558       0.52970512       1.21630805      -0.19172265
H       -2.24749833       1.96149995      -2.49365106      -0.15996467      -0.81962564       1.27990718
C       -2.00703059       4.27790640       0.52076946      -0.44503292      -0.51079082      -0.04150392
H       -2.05122099       5.31263254       0.26652895       0.17882093       1.04157530       0.58382587
H       -1.79372544       4.42764930       2.64023612      -0.20707466      -0.33001296       0.06945264
C       -1.82035342      -0.57563754       1.90789351      -1.54940412      -0.06961349      -1.00544137
C       -1.52735926      -1.98220835       1.43570037       1.54473657      -1.21590962       0.97446736
H       -2.74162708      -0.63286084       2.55416478       0.31445727       0.40267364      -0.81631956
H       -1.08367255      -0.14742267       2.56644460       0.92671860       0.10399895       0.01862381
C       -0.58854413      -2.77614030       2.12823113      -1.05626508       0.94997056      -0.32673795
C       -2.19163904      -2.65359117       0.41742847      -0.47201854       0.68635297      -0.20435505
C       -0.42038091      -4.11540526       1.86364910       0.29640126      -1.44419041       0.00172253
H       -0.04417210      -2.36866279       2.94556741       0.59993441       0.54278061       0.64292561
C       -1.17251054      -4.80663055       0.92288034      -1.55471057       3.24089393      -1.25001075
H        0.30830328      -4.68059729       2.44130132       0.03635022       0.08505781       0.09152454
C       -2.08317565      -4.00378261       0.13703436       2.49948715      -0.21559150       2.95344604
H       -1.07652185      -5.83459136       0.74879529       0.21415319      -1.52609988      -0.15807767
H       -2.74706960      -4.38057261      -0.55974108      -1.07028486      -1.14737361      -1.63746770
H       -2.85198452      -2.07464795      -0.18705155      -0.72278676       0.41579242      -0.46186111
27
Lattice="50.0 0.0 0.0 0.0 50.0 0.0 0.0 0.0 50.0" Properties=species:S:1:pos:R:3:forces:R:3 energy=-17660.388230993525 dihedrals="_JSON [183.26, 285.65, 308.66]" pbc="F F F"
C       -3.35915447       2.04009080      -1.26680598      -0.52079857      -0.03225116      -0.92279990
C       -2.09707642       2.23307726      -0.77624467       0.67957393      -3.44919564      -1.28155824
C       -4.30319452       3.06255396      -1.00780812      -0.80549890      -1.49983644      -1.96253465
H       -3.61040512       1.22294711      -1.99039945       0.19093929       0.49237116       1.14331170
C       -1.78988913       3.40880043      -0.13286061       1.16193149       0.89817500       1.63301466
O       -1.02585626       1.27844785      -0.86764574      -1.11417922       1.83487797       0.20623771
N       -0.54941386       3.52387519       0.39575804       1.49529386      -0.41474671       0.20153915
N       -2.63877247       4.38297450       0.11313729      -0.68610115       0.14566953      -0.70906740
H        0.13099254       2.83223265       0.10954056      -0.08916690       0.18129959       0.06392375
H       -0.18805525       4.41353957       0.69732146      -0.33513304       0.13123324      -0.06493626
C       -3.86627749       4.19155246      -0.38501977      -1.44628000       1.94043367       1.01355964
H       -4.57763569       5.04340843      -0.20883877       0.64246284      -0.83278540      -0.18641702
H       -5.30330380       2.92322213      -1.50540190       0.94099209       0.58849379       0.91415315
C       -1.19139822       0.06796640      -1.55947546      -0.08053043      -0.90106852      -0.65543879
C       -2.05292487      -0.98387288      -0.82652254       1.99089021       1.05832970       0.48520357
H       -0.10366089      -0.30255552      -1.63744752      -1.71658316       0.32699883      -0.24274019
H       -1.67628793       0.18398192      -2.59247571       0.99342227       0.19067620       1.03363020
C       -3.01408681      -1.69609914      -1.47742217      -1.03170131       1.88919101      -2.03778047
C       -1.77634424      -1.32621632       0.48024310      -0.25903042      -1.54114590       0.61197498
C       -3.70849462      -2.69830093      -0.87184750      -1.24199642      -1.66877492      -2.01823171
H       -3.32697571      -1.23944310      -2.45127641       0.17015470      -1.07014006       0.47209188
C       -3.40051560      -3.13955850       0.39498245      -1.14155398      -1.37551071      -0.64109084
H       -4.42669922      -3.23947691      -1.53524069       0.28766442       0.38019921       0.91939594
C       -2.43525925      -2.44602393       1.06111676       0.75890085       1.82892746       1.80529144
H       -3.94647765      -4.05486627       0.72616656       0.64792455       0.96059115       0.37168928
H       -2.32240100      -2.59443947       2.14386639       0.44759531      -0.32875607      -0.41355304
H       -0.98961657      -0.82751930       1.02494978       0.06080772       0.26674401       0.26113145
27
Lattice="50.0 0.0 0.0 0.0 50.0 0.0 0.0 0.0 50.0" Properties=species:S:1:pos:R:3:forces:R:3 energy=-17660.181661771898 dihedrals="_JSON [114.63, 177.25, 247.99]" pbc="F F F"
C        0.60643987       1.11358153       0.99745199      -0.48514856       1.51592989       0.47634669
C       -0.74355840       1.13814292       1.36349613       1.45420534      -1.02549005      -0.25034168
C        1.40318372       2.26103621       1.19812278      -4.77374317       0.70043141       1.58915779
H        1.05334124       0.27219207       0.51612141       0.12951696      -0.85755278      -0.06840454
C       -1.30507655       2.30553513       1.86347377       0.47152912       0.89380924      -0.96287637
O       -1.54343551       0.01760755       1.28915306       0.35845089      -0.12589238      -0.06486513
N       -2.67261224       2.37823227       1.92336141       1.97241295       2.89560553       1.72868918
N       -0.54128408       3.38351853       2.10614520      -0.46552490       0.36132651      -0.01157863
H       -3.17107526       1.62547682       1.64625164      -1.86746515      -2.90511106      -1.03843287
H       -3.09783353       3.28105772       1.86513468      -0.06598883       0.32593023       0.13875522
C        0.76524370       3.38056530       1.81494058       0.01105876      -2.05183394      -0.28823372
H        1.32722461       4.24476432       2.15492555       0.04817801       0.15469296      -0.20113438
H        2.40174199       2.17292137       1.14782898       3.75706072       0.06917345      -0.70685489
C       -1.78803819      -0.41550675      -0.03309186      -0.33331854      -0.02460801      -1.13398564
C       -2.61188577      -1.67997582      -0.01532135       1.52071056      -1.69608547      -1.60779024
H       -0.85097026      -0.62063754      -0.66038944      -0.95102598       0.58122069       0.99471258
H       -2.40949143       0.39146650      -0.51533201       0.70618705      -0.57130144      -0.09541055
C       -3.96339673      -1.67076941       0.15045357      -0.57776143      -0.27412950       0.55031227
C       -2.05355336      -2.93384224      -0.44079137      -0.36287279       0.46225711       1.30073928
C       -4.72172556      -2.83777812       0.11666756      -1.20200865       0.30253061      -0.87222583
H       -4.46571397      -0.73671457       0.27146827      -0.44411287       0.69197271       0.46792488
C       -4.22050636      -4.03758552      -0.36387573       0.70878608      -0.21618742      -0.06770266
H       -5.79496724      -2.70358079       0.27427018       0.11894258      -0.30487204       0.02662924
C       -2.84322315      -4.09123701      -0.61429822       1.47120665       0.99762860       0.17936027
H       -4.85601536      -4.89365250      -0.60069903       0.03150726       0.14943580       0.38586760
H       -2.23356158      -4.96177485      -0.89650991      -0.92326289      -0.07412373      -0.07177494
H       -0.95954965      -3.02041089      -0.47308571      -0.30751916       0.02524308      -0.39688290
27
Lattice="50.0 0.0 0.0 0.0 50.0 0.0 0.0 0.0 50.0" Properties=species:S:1:pos:R:3:forces:R:3 energy=-17660.676124789043 dihedrals="_JSON [270.8, 289.96, 284.57]" pbc="F F F"
C       -2.36143063       2.35089605      -0.12780020      -0.55291277       1.58902680       0.27454117
C       -1.42108171       1.51459019      -0.61842997       1.15720404      -1.56065887       0.85655867
C       -2.44871981       3.59736126      -0.75651434      -1.69115477       0.31614505       0.31476736
H       -2.93856784       2.17213986       0.79236902       0.33992302      -0.36846713      -0.54652274
C       -0.55361567       1.85405303      -1.67758327      -0.30537543       1.59948836      -0.73060492
O       -1.09413263       0.39100954       0.12220542       0.43856903       0.26632090       0.47501148
N        0.46637753       0.99146744      -2.02139798      -1.24733845       0.18525114       0.09290715
N       -0.68154506       3.04776497      -2.31670832      -0.53156797      -1.13418004       0.77742491
H        0.68824173       0.33654412      -1.29080869       0.50804040      -0.02136249      -0.01132827
H        1.17126521       1.37520222      -2.61733564       0.45858664       0.05188586      -0.06339981
C       -1.67796453       3.85230996      -1.86129402       1.71967995       1.45622919      -0.63026203
H       -1.64999848       4.89607524      -2.29924270      -0.36422356      -1.34782022       0.24755431
H       -3.20365830       4.31740266      -0.39003789       0.58327973      -0.22568558      -0.34983230
C       -1.63209704      -0.81515861      -0.37332287       0.37135543      -0.55939056       0.78845867
C       -3.12910572      -0.85632657      -0.17675579       1.72581511      -1.36398958       1.25803397
H       -1.17555013      -1.62568891       0.21910726      -0.00653886       0.27471139       0.06425008
H       -1.21185965      -0.92605761      -1.36854071      -0.76207891      -0.32570131      -0.79340160
C       -3.94229379      -0.75891056      -1.25031404      -2.46155884       0.14899742      -0.94574906
C       -3.64057983      -1.10509912       1.12706030       0.16851301       1.20707034      -0.02078679
C       -5.35166668      -0.78945043      -1.04865934       0.78054120       0.39930229      -0.53221871
H       -3.54387398      -0.62576162      -2.26239514      -0.05359372      -0.06991492       0.30873276
C       -5.86152410      -0.80726212       0.24821517      -1.22501952       0.41290615      -0.88813286
H       -5.96507347      -0.70174618      -1.95401385      -0.16633480      -0.03809967       0.53176608
C       -5.00442715      -0.93797422       1.32616120      -0.07308334      -0.36813425       1.43835877
H       -6.94826579      -0.64917923       0.44096688       0.84099615      -0.32326448      -0.29818722
H       -5.44992186      -0.91327112       2.35273075       0.57566433      -0.22100448      -0.86594691
H       -2.97869537      -1.21685417       2.00980672      -0.22738709       0.02033870      -0.75199215
27
Lattice="50.0 0.0 0.0 0.0 50.0 0.0 0.0 0.0 50.0" Properties=species:S:1:pos:R:3:forces:R:3 energy=-17660.377495968132 dihedrals="_JSON [224.63, 279.89, 308.81]" pbc="F F F"
C       -2.07536671       1.76470951      -1.61002750       1.02114161      -0.04500117       0.85553060
C       -1.14785525       0.95995287      -0.89566114      -1.28575287       0.70191971      -2.30265421
C       -1.56178123       2.78518128      -2.46949703       0.11998737      -1.09962202       0.96248557
H       -3.15853763       1.65783856      -1.34995242       1.01055509       0.12355107      -0.69995782
C        0.24849967       1.12761099      -1.14207207      -0.91501127       2.10985851       0.01269655
O       -1.51048171      -0.05496862      -0.07084691      -0.07846242      -0.68778651       0.57787483
N        1.08421813       0.33942882      -0.38461637       0.50322043      -0.17340309      -0.01130496
N        0.73000402       2.15028297      -1.90379975      -1.21934754      -0.31944388       0.51862852
H        0.65451220       0.06238745       0.48518559      -0.22059599      -0.31953865      -0.05692588
H        1.95767724       0.78875344      -0.19033493       0.60481881       0.20428815      -0.23102650
C       -0.17172416       2.98168210      -2.52068065      -0.36732132      -1.83003944       0.17258004
H        0.24752105       3.75332432      -3.15820001       0.14808809       0.06438636       0.05481030
H       -2.28981126       3.31096704      -3.07516412       0.24985448       0.53968646       0.00094237
C       -2.62129913      -0.95258794      -0.38234083       2.00959670      -0.09022391       2.33144659
C       -3.92764656      -0.34227111      -0.05396572      -0.85987365       0.13197144       0.80410631
H       -2.36618386      -1.84721845       0.32874250      -0.69704947       1.39808545      -1.52271017
H       -2.58841285      -1.23375897      -1.41272029       0.22849349      -0.42607975      -0.90243951
C       -4.95295802      -0.41133807      -0.98314076      -2.01806991      -0.18041782      -1.76104619
C       -4.18353642       0.22960584       1.22275632       0.31582505      -0.56295280      -0.53913997
C       -6.27817858      -0.02222005      -0.66700900       0.97971475       0.76432342       2.62655720
H       -4.88597583      -0.74327921      -2.07471169       0.75223290       0.09485008       1.70207703
C       -6.50327893       0.54254832       0.62400167       2.40306918      -0.37351767      -0.64643761
H       -7.09563985      -0.17012645      -1.34675044      -0.23861173       0.10327213      -0.42027818
C       -5.43860148       0.70168980       1.55341807      -0.24153715      -0.27485390      -1.03700603
H       -7.38090291       0.99610501       0.95601100      -2.05607014       0.32759992       0.01498137
H       -5.55882507       1.20343811       2.51820390      -0.32534105      -0.19114675      -0.25935503
H       -3.39650750       0.27545634       1.97401938       0.17644656       0.01023465      -0.24443524
27
Lattice="50.0 0.0 0.0 0.0 50.0 0.0 0.0 0.0 50.0" Properties=species:S:1:pos:R:3:forces:R:3 energy=-17660.445590172225 dihedrals="_JSON [180.66, 286.49, 117.89]" pbc="F F F"
C        0.72242884       1.34552551      -0.53771866       0.81565835      -0.71993726      -0.52835678
C       -0.04702451       1.01449073      -1.65124419       0.12856635       0.91096508       0.51875882
C        2.08146016       0.94332689      -0.48194265      -0.50603753       0.48903504       0.21349630
H        0.34325586       1.94191588       0.27952365      -0.33488122      -0.10561398       0.11281447
C        0.59876513       0.40277199      -2.76344654       0.37138694       0.67034305       0.71169044
O       -1.34488708       1.41560496      -1.83942704      -0.39805202       0.35267866      -0.03389643
N       -0.07963109       0.32844019      -3.95693291      -0.15274488      -0.35179032      -2.01868981
N        1.86901774      -0.00615549      -2.65499013      -1.03644625       0.25122309      -2.21134375
H       -0.90313325       0.90671272      -4.12681611       0.37025603      -0.25102249       0.85570985
H        0.41967371       0.19545967      -4.86130145      -0.01963400      -0.09421479       1.63762172
C        2.60703885       0.31178303      -1.61765504      -1.00987454       0.00817451       2.34312667
H        3.59467536      -0.07489722      -1.61690817       1.10311232      -0.22919552      -0.05140244
H        2.61277084       1.16158024       0.47415325       0.02149583      -0.22892966      -1.13388512
C       -2.09601907       2.06524934      -0.77363466       1.39900630      -0.66714700      -0.06720593
C       -2.47783855       0.98671871       0.29975711       0.30812372       2.03577821      -1.05613544
H       -2.91750766       2.54618298      -1.33165719      -0.20177354      -0.66222734       0.46629667
H       -1.51777404       2.94940534      -0.36975317      -0.29117800      -1.05955397       0.01986452
C       -3.38517108       0.00132374      -0.04999631      -1.01232460      -0.72719706       0.90445196
C       -2.02066713       1.07039819       1.59782907      -0.17682110       0.47886464       0.88079704
C       -3.94398932      -0.85456682       0.91000922      -0.76909484      -0.32926168      -0.52460454
H       -3.72124044      -0.05180457      -1.05689017      -0.31835624      -0.04373756      -0.91979518
C       -3.48593973      -0.74578766       2.23585857      -1.77175874      -2.47424115      -0.73026314
H       -4.80546116      -1.55391515       0.63413163       1.53707896       0.84436150       0.33447883
C       -2.58472053       0.20075831       2.54747832       2.41491284       0.74960555       1.67510762
H       -3.77054688      -1.52131063       2.99436471      -0.04868109       0.99070349      -0.66106855
H       -2.22031817       0.12111475       3.59093742       0.05829890       0.70477292      -0.61921210
H       -1.29518997       1.85414908       1.89537473      -0.48023795      -0.54243597      -0.11835572
27
Lattice="50.0 0.0 0.0 0.0 50.0 0.0 0.0 0.0 50.0" Properties=species:S:1:pos:R:3:forces:R:3 energy=-17660.422487206055 dihedrals="_JSON [142.43, 276.24, 259.95]" pbc="F F F"
C       -2.63459828       1.40003394      -2.80860454       0.40479974       0.25441524       0.26140405
C       -1.79146511       1.41686446      -1.71495251       0.21028076      -0.44890519      -0.20229247
C       -3.23024908       2.59893794      -3.18683413      -1.56851548       0.68998103      -1.17133266
H       -2.76586954       0.53864166      -3.45602453      -0.20175464      -0.32163315       0.40866340
C       -1.40269822       2.70030691      -1.19245016      -0.66895804       0.20615702      -0.91610730
O       -1.16710017       0.27152896      -1.21351392       0.00487871       1.05943474      -0.54251574
N       -0.42876007       2.72447383      -0.24172249       0.37003972       0.34669071       0.52764447
N       -1.88796318       3.86249982      -1.68919473      -0.82258347      -0.66714773       0.42080284
H       -0.18867856       1.83667762       0.19024756      -0.06364213       0.44177732      -0.06488871
H       -0.23950124       3.60246454       0.25005433      -0.22998856      -0.70715853      -0.36605757
C       -2.91297204       3.80252182      -2.59991449       1.99773890      -0.27315063       0.60361170
H       -3.32448050       4.76043375      -2.97096502       0.20409312      -0.55880561       0.44394083
H       -3.99396703       2.61579718      -3.98125580       0.42672432      -0.19258222       0.22410230
C       -1.93952812      -0.91650598      -1.03036979      -0.53288907       0.00939721      -0.45124331
C       -2.65195250      -0.84494491       0.31360162       0.52780524      -1.00462093      -1.54771120
H       -1.17171386      -1.73572477      -1.05849982      -0.86067028       0.56817219      -0.01968549
H       -2.72217051      -1.07496982      -1.85121642       1.22149396       0.23120097       0.77915037
C       -3.91152063      -0.24231470       0.39071838       0.48261541      -0.84458823       2.50910822
C       -2.05590397      -1.55722410       1.34521792      -1.20335351      -0.24383982       1.54824183
C       -4.52507557      -0.31573335       1.67685522      -0.61307193       1.05329085       0.88131363
H       -4.30147844       0.19147158      -0.51560634      -0.57421507       0.33145364       0.09799544
C       -3.91850543      -0.91594199       2.79966269       1.42139417      -1.59134259      -0.95017001
H       -5.46521673       0.17425802       1.99466872       0.21252204      -0.10026313      -1.13099506
C       -2.71890070      -1.62377593       2.58993545       0.96038434       0.19326080      -0.06170178
H       -4.31744430      -1.07100418       3.81162095      -0.57298863       0.73121375      -0.60674356
H       -2.22344243      -2.20492099       3.40246806      -0.59601038       0.47993174      -0.50725412
H       -1.16831668      -2.17340847       1.20057175       0.06387075       0.35766054      -0.16728009
27
Lattice="50.0 0.0 0.0 0.0 50.0 0.0 0.0 0.0 50.0" Properties=species:S:1:pos:R:3:forces:R:3 energy=-17660.7314998679 dihedrals="_JSON [150.5, 83.41, 22.06]" pbc="F F F"
C       -1.90119731       0.10039184       2.19463535       0.77226695       1.83176072       0.62486383
C       -1.00398436       0.76502155       1.40150039       0.87495622      -0.40098602      -0.10954197
C       -2.23999094       0.66320378       3.43593067       0.26409776      -0.01518396       0.33998811
H       -2.29186833      -0.78350974       1.83461497      -1.23773565      -1.97982356      -0.58784252
C       -0.38633801       1.93662934       1.87244306      -1.38711132       0.35604349       1.19593588
O       -0.51327918       0.37830487       0.17477298      -0.13585227       0.66250014      -0.04317625
N        0.43959408       2.60031382       1.04901220       0.95443441       0.98992879      -0.09295726
N       -0.68411998       2.45859680       3.07947113       0.85823660      -0.20384081      -0.93757382
H        0.60031803       2.27188204       0.11440512      -0.10415648      -0.00700623      -0.03354947
H        0.66175885       3.55320782       1.30061183       0.10368182      -0.17764496      -0.09620597
C       -1.54712329       1.79959347       3.85163697      -0.97397075       0.16931961      -0.08278650
H       -1.76567947       2.31146071       4.80288371       0.02921655      -0.47979860      -0.25808452
H       -3.01409574       0.20749464       4.04977420       0.19381802       0.00430497       0.07177540
C       -0.49280747      -0.97039694      -0.19049731       0.76131844      -0.50541564      -0.34314266
C       -1.82395236      -1.44536062      -0.75248991      -0.56017513       0.47832920       0.20040926
H       -0.22635532      -1.58519285       0.72624924       0.04247348       0.35873100      -1.08369616
H        0.33822955      -1.00469419      -1.00226856      -1.28297511      -0.35482845       1.40488577
C       -2.15388253      -2.81375066      -0.62600803       2.29253378       0.95059688       0.66251718
C       -2.76739141      -0.53347847      -1.30129134       0.76578605      -1.55374062      -0.44936003
C       -3.28541843      -3.32423249      -1.18755102      -1.52843261      -0.46848916       0.42580469
H       -1.42168811      -3.45084893      -0.04818234      -0.91734513       0.49834873      -0.76469238
C       -4.21696391      -2.45040730      -1.79790087      -0.34667362      -0.96697088      -0.47509653
H       -3.48483694      -4.37950362      -0.92223010      -0.28721521       0.50299356      -0.78617952
C       -3.92424889      -1.07564881      -1.86386612      -0.11486418      -1.22610752       0.77628188
H       -5.16941503      -2.90381459      -2.24115380       1.36429056       0.95170433       0.68736118
H       -4.66993286      -0.42286201      -2.23932265      -0.65436416       0.67653249      -0.61873062
H       -2.59033983       0.53241411      -1.42602998       0.25376096      -0.09125750       0.37279300
27
Lattice="50.0 0.0 0.0 0.0 50.0 0.0 0.0 0.0 50.0" Properties=species:S:1:pos:R:3:forces:R:3 energy=-17660.452768633768 dihedrals="_JSON [197.22, 281.75, 152.09]" pbc="F F F"
C        0.49982540       1.09114528      -0.20253590      -0.74022485       0.20081343       0.50842183
C        0.07135408       1.06352953      -1.49993154      -1.54728936       0.36715712      -0.48039015
C        1.87468905       0.88957811      -0.01081057       1.03750890       0.08241982       0.71288138
H       -0.23385994       1.28986423       0.62473396       0.98828072      -0.37938908      -0.74114029
C        1.01148278       0.86118905      -2.57845380      -3.04671502      -0.20587448       1.04807374
O       -1.28027136       1.19908315      -1.91041590       1.75770022      -0.07537331      -0.98054890
N        0.43735082       0.84522009      -3.83111945      -0.33545211       0.05914331       0.33842876
N        2.24932132       0.59375278      -2.31603480       1.67449230       0.45632395      -1.49088938
H       -0.55317005       1.15645977      -3.92766573       1.65411662      -0.36887564       0.10482452
H        1.09155681       0.87539156      -4.58547783      -0.04229362       0.08401254      -0.59375799
C        2.72797832       0.69212142      -1.06589462      -3.28072925       0.03348473      -0.61870854
H        3.75380900       0.62626708      -0.96623180       2.21516614      -0.41551365       0.38321869
H        2.36474807       0.86566246       0.94635096      -0.33707034       0.25111375       0.70689458
C       -2.24046183       1.74108928      -1.06395242      -0.69111492       0.50100364       0.03436624
C       -2.69583200       0.73398369      -0.03463186       0.28261299       1.59319693      -0.63313960
H       -3.14993620       2.03520892      -1.65866551       0.92840519      -0.40643655      -0.05686007
H       -1.89584275       2.71117593      -0.62938253       0.02517315      -0.68356867       0.14449807
C       -2.75371926      -0.61399780      -0.26611954      -0.46434572      -1.64978915       1.50244373
C       -3.13750370       1.28141015       1.15161979      -0.35528113       1.06009825       0.45979924
C       -3.23616748      -1.48155960       0.75869956       0.81833687       3.73229751      -0.79376898
H       -2.42525220      -1.09830612      -1.15926705       0.29863216       0.17529756      -0.84136320
C       -3.59548385      -0.91221256       1.95483460      -1.32548759      -1.44243530       1.15405263
H       -3.30763611      -2.47306781       0.54277999      -0.22022757      -3.01778155      -0.33843294
C       -3.57579983       0.44876472       2.13029401      -0.68761426       0.47227213       2.90870054
H       -4.07384377      -1.47796145       2.78570620       0.67237463      -0.03474630      -0.71474492
H       -3.90402865       0.79811787       3.16082018       0.36304005      -0.00930842      -1.51745905
H       -3.21175531       2.36866371       1.30867705       0.35800580      -0.37954257      -0.20539992
27
Lattice="50.0 0.0 0.0 0.0 50.0 0.0 0.0 0.0 50.0" Properties=species:S:1:pos:R:3:forces:R:3 energy=-17660.51143979195 dihedrals="_JSON [203.69, 165.34, 111.05]" pbc="F F F"
C        0.64190719       1.09086565       0.53790237      -2.59892210       1.77340024      -0.09303361
C       -0.73672712       1.27868912       0.66574590       0.20494201      -0.16410313       0.17583449
C        1.37084770       2.23734361       0.73339449       2.24716940       0.16146513       0.33973941
H        1.06217264       0.17247471       0.25130376       0.54264625      -1.15835223      -0.51255843
C       -1.28463331       2.56110110       1.10159073       0.67924194      -1.34968774       0.37403719
O       -1.61354048       0.25685429       0.41081699      -0.49225032      -0.12516210       0.11785763
N       -2.61016156       2.67570257       1.42412990      -0.94504223      -0.91727424      -0.67925747
N       -0.50221634       3.59152909       1.44638374      -0.52599717      -1.23886944      -0.12638631
H       -3.28390751       2.02680234       1.00188911       0.64541797       0.46241619       0.20086970
H       -2.93166827       3.61802804       1.54141636      -0.08304046       0.30123975       0.05391998
C        0.79409590       3.35356234       1.29733874       0.95599259       0.81865426      -0.38906961
H        1.45466897       4.12008593       1.67477177       0.16093775       0.50887420      -0.20585716
H        2.45033255       2.22859591       0.49001823      -0.52719508       0.09338161       0.57489055
C       -1.15536227      -1.10041107       0.48462834      -1.28344034      -0.42482118       0.23982750
C       -2.42245056      -2.00778623       0.52350339       0.19764830      -1.31789617      -2.11818127
H       -0.53234862      -1.22713639       1.39366301      -0.31849129      -0.00691486      -0.21112037
H       -0.54797892      -1.42848885      -0.37789248      -0.07810356       0.49361187      -0.00546689
C       -3.25315234      -2.11201859       1.61169591       0.07651750      -0.10130674      -0.28705628
C       -2.77819788      -2.87480606      -0.59126526       0.71061898       0.17405175       1.01521912
C       -4.33049475      -2.99375067       1.69047024       0.35905989       1.18102282       0.43374678
H       -3.05122450      -1.48530124       2.42604557       0.23556852       0.96735542       1.43193818
C       -4.62906887      -3.83135658       0.65858475       0.48870366      -0.90839808      -1.06908750
H       -4.94333143      -2.91600435       2.57876361      -0.17794108      -0.35660784       0.13419776
C       -3.81643751      -3.83033739      -0.50516925       0.46714387       1.55667101       0.13782111
H       -5.43485249      -4.52539140       0.82789685      -0.34832885      -0.33462584      -0.44167237
H       -3.97933008      -4.42918601      -1.40847514      -0.25828782      -0.11905563       0.56563753
H       -2.14487427      -2.85610428      -1.49449510      -0.33456834       0.03093097       0.34321033
27
Lattice="50.0 0.0 0.0 0.0 50.0 0.0 0.0 0.0 50.0" Properties=species:S:1:pos:R:3:forces:R:3 energy=-17660.735866029157 dihedrals="_JSON [201.6, 273.88, 333.15]" pbc="F F F"
C       -1.72657689       0.57705317      -2.03688332      -0.21829852      -1.43733194       1.16329133
C       -1.53577351       1.57717539      -1.09903267       0.16080363      -0.63752428      -1.32862618
C       -1.58050193       0.79935425      -3.41247908       0.04855464       0.87437619       0.47615856
H       -1.95923828      -0.46800351      -1.69650085       0.01670682       1.10181705      -0.30540902
C       -1.09564291       2.83278301      -1.64992965       0.25621468      -0.69016903       2.31620313
O       -1.61787801       1.42260583       0.25851346       0.51158514       0.69589832      -0.09299640
N       -0.75724487       3.81430449      -0.75701457      -0.63959251      -0.23855374       0.73989806
N       -0.90649618       3.04622724      -2.91640176      -0.31059771       0.07985762      -1.55598573
H       -0.75848362       3.60687408       0.23629450       0.07497091      -0.03600788      -0.44323117
H       -0.18936317       4.55828497      -1.08316976       0.40156183       0.60396140      -0.29863698
C       -1.20525766       2.07052936      -3.80176264      -0.04862131       0.19203238      -0.97203775
H       -1.15281704       2.36269878      -4.88827540       0.16405119      -0.36692289       1.17236103
H       -1.78457003      -0.01548594      -4.07473578      -0.03511138      -0.22148430      -0.62154529
C       -1.59555585       0.11068291       0.83644208      -2.42399807       1.74645252       0.46993191
C       -3.01823408      -0.44466170       0.85101255      -0.29325940       1.30539609       0.15198776
H       -1.28255030       0.32092640       1.86643742       0.52812048      -0.51423435      -0.23316933
H       -1.00636295      -0.51299272       0.23322060       1.57333830      -1.12287881      -0.38895068
C       -3.28066508      -1.79161861       0.79902499       1.20553764      -0.80421645       0.21929927
C       -4.09214072       0.47120005       0.89765993       0.15719876       0.30215941      -0.14783063
C       -4.59529996      -2.27277322       0.73789503       1.36822897       0.19618463      -0.13207660
H       -2.38013034      -2.44538571       0.91977866      -0.98435710       0.09473954      -0.54645219
C       -5.61596647      -1.36806316       0.78714273      -2.13947991       0.45239504       0.56474457
H       -4.76675656      -3.32056507       0.57724031      -0.22087563      -0.49482390       0.35984800
C       -5.39366408       0.02641674       0.83702661       0.67965135      -1.37738557       0.26080777
H       -6.63574516      -1.77614877       0.96282927       0.50863746       0.45943774      -0.70799386
H       -6.17917843       0.74962754       0.86394330      -0.71910322       0.20538278       0.10867303
H       -3.94641677       1.55216941       1.00161682       0.37813294      -0.36855756      -0.22826261
27
Lattice="50.0 0.0 0.0 0.0 50.0 0.0 0.0 0.0 50.0" Properties=species:S:1:pos:R:3:forces:R:3 energy=-17660.21565566351 dihedrals="_JSON [253.11, 193.8, 244.54]" pbc="F F F"
C        1.22754178       0.59279062      -2.14962902      -1.19073578       0.29576982       0.00210189
C        0.51272843       1.25855587      -1.18628795       0.02173865       1.42005930       0.93817988
C        2.48467237       1.04961349      -2.47265590       1.13396036       1.25623712       1.33564523
H        0.73703139      -0.12611162      -2.78025926      -0.21986882      -0.77800898       0.16905147
C        1.05662326       2.51238918      -0.61940147      -1.38713139      -1.32559756      -1.29845123
O       -0.79654415       0.95259982      -0.87703512      -0.70428030      -0.46269825       0.28289594
N        0.25426454       3.31419915       0.13545761      -0.53393932       1.65565447       2.10059452
N        2.23018189       2.98788430      -0.98632924       1.52568459      -1.23958844      -0.55195444
H       -0.76006559       3.15263225       0.32812693       1.75289472      -0.20407210      -0.48720437
H        0.72172645       4.10517931       0.67614652      -0.97882931      -1.68758273      -1.37503607
C        2.96436495       2.17590001      -1.81856033      -1.35454080       0.11222935       0.16246448
H        3.96182520       2.45034930      -2.08836413       0.64960831       0.76688889       0.22064716
H        3.18211394       0.53854498      -3.08504813       0.28876916      -0.60880102      -0.91678055
C       -1.05714270      -0.12158228       0.06572338       1.84164346       1.08276182       1.62008812
C       -2.45938775      -0.57325973       0.07851441      -1.17888758       0.04062774      -1.76227642
H       -0.79730219       0.21062263       1.12057080       0.02905490      -0.11287549      -1.02081522
H       -0.39111255      -0.96741036      -0.16685269      -0.07351269       0.11542445      -0.06925765
C       -2.95173358      -1.14622672      -1.09346947       0.04507635      -0.76744802      -0.88264403
C       -3.36357378      -0.48368021       1.11583876       1.20225776       1.07743139       2.32685117
C       -4.22141039      -1.73053617      -1.11387661       0.09928193       0.82017164       0.29477123
H       -2.30703133      -1.19410862      -2.01664756      -0.64001699      -0.01593041       1.06520071
C       -5.11256036      -1.64636543      -0.00262860       2.18822863      -0.31490084      -2.09858799
H       -4.46774163      -2.22495928      -2.04252583      -0.58089286      -0.18330773      -0.06843095
C       -4.63005977      -1.01367992       1.12817717      -2.03983611      -1.38220392       0.89952263
H       -6.03142387      -2.16120517      -0.16442066      -0.92875749      -0.15692975       0.63969759
H       -5.23099622      -1.13974074       2.08120160       0.79972021       0.81912492      -1.11458113
H       -3.06846683       0.00739371       2.05976136       0.23331042      -0.22243567      -0.41169197
27
Lattice="50.0 0.0 0.0 0.0 50.0 0.0 0.0 0.0 50.0" Properties=species:S:1:pos:R:3:forces:R:3 energy=-17660.676204912725 dihedrals="_JSON [180.3, 91.41, 61.11]" pbc="F F F"
C       -0.38097630      -1.09403672       1.22258080       1.13074551       3.11620802       0.39380996
C       -0.26940235       0.30545874       0.95023299      -2.27222131      -2.98181044      -0.66044316
C        0.12965542      -1.50204644       2.46350066      -0.56043014      -1.76834318      -0.94741362
H       -0.78073636      -1.77667353       0.50520275      -0.25837639      -0.39610076      -0.18921465
C        0.27352633       1.15014209       1.93851546      -0.23318855       0.46125847      -1.58498332
O       -0.90279096       0.89543311      -0.15339051       1.02529485      -0.18223665       1.05535203
N        0.33770481       2.46795443       1.60161869       1.07733620       2.07368180       0.98435989
N        0.69764728       0.72234860       3.09074637       0.28429761      -0.31154695       0.93053817
H        0.21538128       2.69394250       0.61896085       0.12289065       0.03430773       0.42452903
H        0.95148557       3.09875911       2.19038574      -1.17783853      -1.30633657      -1.18006049
C        0.59832454      -0.59526205       3.34936133       0.64132287       1.39368507       0.64214025
H        0.95528263      -0.84391127       4.33518452       0.07825949      -0.47820597       0.27613400
H        0.13396252      -2.56845221       2.68201369      -0.03817609       0.09149380       0.23518933
C       -1.45007408       0.04193869      -1.13658398      -0.96136877       1.12436023      -1.67857328
C       -2.92758653      -0.35204232      -0.93804144       1.40234084      -0.67082110       0.17481533
H       -0.85482543      -0.84000069      -1.31243413       0.44880127      -0.49046610       0.13895486
H       -1.35742956       0.64765139      -2.07938745      -0.18235107      -0.43710316       0.67480917
C       -3.24290718      -1.69471835      -0.70013895      -1.01174378       1.05857832       0.49405733
C       -3.94164266       0.59108888      -0.91776985       0.36353876      -0.04183140      -0.28922764
C       -4.56449560      -1.99999155      -0.34824131       0.55896991      -0.92567278      -0.32442084
H       -2.48351574      -2.45706288      -0.72679918       0.23952240      -0.31374622       0.10439863
C       -5.59508872      -1.08546128      -0.37124960       0.64412932       0.14124466       0.04237050
H       -4.79746723      -2.98980994      -0.01055747      -0.05556715      -0.77246101      -0.11972329
C       -5.24337314       0.22392922      -0.64504026      -0.01887103       0.18173244       0.22775123
H       -6.60300674      -1.41929650      -0.16679782      -0.18799556       0.22890126       0.20252534
H       -5.93320447       1.01272967      -0.50774896      -1.09932388       0.77574907      -0.28179066
H       -3.70699195       1.60971461      -1.18695234       0.04000256       0.39548140       0.25411589
27
Lattice="50.0 0.0 0.0 0.0 50.0 0.0 0.0 0.0 50.0" Properties=species:S:1:pos:R:3:forces:R:3 energy=-17660.27193442806 dihedrals="_JSON [134.39, 101.32, 39.07]" pbc="F F F"
C       -1.17916946       0.50319089       1.88088206       1.82756482       3.69187001       1.68492381
C       -0.88917161       0.98468679       0.64020633      -0.16965220       0.51137527      -0.18874427
C       -0.81532675       1.21509544       3.07774445       0.63124716      -0.90380510      -2.26836912
H       -1.56251199      -0.40958802       2.04034810      -1.91341014      -3.46152250       0.12046051
C       -0.20063652       2.23899140       0.57674322       0.85828060       0.12266570      -0.06744490
O       -1.29537496       0.33379511      -0.50559516       1.33486261      -0.31797480      -0.30665684
N        0.14845773       2.78323414      -0.65818564       0.13492491      -0.39220791      -0.68687447
N        0.21155044       2.88085606       1.68442792       0.23154314      -0.23976623      -0.83151981
H        0.09907715       2.11444407      -1.44505582      -0.02850928       0.70186138       0.79909821
H        0.92558280       3.46644380      -0.73320540      -0.95002902      -0.87253558       0.58755580
C       -0.01564460       2.35385446       2.88729865      -1.75225380      -0.78879651       1.05229416
H        0.32879141       2.88083983       3.78346509       0.23074510       0.19338578      -0.44017090
H       -1.05639558       0.64063167       3.97033437       0.34199339       0.80844707       0.44835515
C       -1.03048346      -1.09749785      -0.59343802      -1.75789865       0.14613072      -0.29698937
C       -2.36187881      -1.83646767      -0.27017142       1.68860579       1.27577818       0.23916762
H       -0.20854326      -1.44495128       0.03371115       0.11155385       0.28983915       0.26640886
H       -0.77014998      -1.27989795      -1.64019036       0.13007538       0.10690235      -0.03095224
C       -2.36184896      -2.90053191       0.66126838      -0.89125567       0.53567238      -1.18335910
C       -3.53218696      -1.26510552      -0.78209266       0.34516316      -0.24288591       0.24176700
C       -3.58779387      -3.38157020       1.09395676      -0.86824322       0.39004918      -0.59471784
H       -1.43652864      -3.37695612       0.95606734       0.21249479       0.14268477       0.27240862
C       -4.78849822      -2.85952925       0.54961302       1.24061743      -0.83492555       1.67599197
H       -3.62400516      -4.16640947       1.81236883      -0.05724543      -0.63212620       0.63367108
C       -4.70140700      -1.86515350      -0.36781165      -2.21039190       0.72005222      -1.90936872
H       -5.77770579      -3.09770865       0.92811527       0.10778173      -0.60933304      -0.05099047
H       -5.65871866      -1.63825352      -0.88239419       0.57122769       0.54488131       0.48293996
H       -3.60734348      -0.35371372      -1.41496764       0.60020778      -0.88571614       0.35111530
27
Lattice="50.0 0.0 0.0 0.0 50.0 0.0 0.0 0.0 50.0" Properties=species:S:1:pos:R:3:forces:R:3 energy=-17660.50418873696 dihedrals="_JSON [180.59, 286.74, 133.57]" pbc="F F F"
C        0.69518818       1.09751858      -0.48236919      -1.45348673       0.67042656       0.30400526
C       -0.04047910       1.06050908      -1.65540932       0.09975560      -0.25820121      -0.45529749
C        2.02569050       0.69844331      -0.57585447       0.31212425      -0.11969273       0.63256030
H        0.21878793       1.40461323       0.51035443       0.86743106      -0.32364388      -1.55912950
C        0.59011604       0.52786937      -2.83808012       0.08595081      -0.64939371       1.44276921
O       -1.34366122       1.46246573      -1.85784649       0.48360885      -0.66006125       0.25394821
N       -0.17003791       0.24496277      -3.93803878       0.61629335       0.61664395      -1.25439204
N        1.84205323       0.08209990      -2.86542022      -0.14033764       0.04401188       0.05102124
H       -1.01265609       0.82595589      -3.93626409       0.44543027      -0.28798899      -0.84711622
H        0.48848104       0.19397904      -4.76686112      -1.79574416       0.20609765       1.04376033
C        2.55069245       0.15717702      -1.73551436      -0.60852342       0.68680429       0.46146413
H        3.54660532      -0.24844278      -1.74618887       0.49085984      -0.00702443      -0.14567771
H        2.59878760       0.85269150       0.31804443       0.64057695      -0.38903828       0.31199163
C       -2.08297155       2.01935239      -0.77962633       0.06521194       3.37470503      -1.50031104
C       -2.53822959       1.07174522       0.28283556      -0.73581657      -0.84010589       0.23199562
H       -2.90938406       2.56499159      -1.42271569       0.99595954      -1.20066530       1.82451846
H       -1.46560335       2.90979876      -0.32269744      -0.98928508      -1.61559897      -0.56707528
C       -3.17076526      -0.15023150      -0.03009848       0.67560470       0.01373229       3.78958594
C       -2.35644876       1.41053879       1.64461280       0.79266866       0.54889535      -0.07021438
C       -3.52488577      -1.03758639       1.06012611       0.14985527       0.88457631      -3.06706199
H       -3.32588906      -0.50112439      -0.99839245      -0.20642029      -0.24948115      -1.84135345
C       -3.31565198      -0.68326261       2.35678969      -0.45382185       0.47327781       0.51182909
H       -3.98691263      -1.97623432       0.76054948      -0.02382358      -0.05736522       0.31188079
C       -2.74138556       0.55772074       2.66026172      -0.39061910      -0.78497719       0.19131625
H       -3.73067266      -1.31003836       3.13574290       0.31207660      -0.16640005       0.28859732
H       -2.64284965       0.75319356       3.72228161       0.30166063       0.58302124      -0.03324152
H       -1.80819906       2.34038724       1.91288186      -0.53718991      -0.49255412      -0.31037318
27
Lattice="50.0 0.0 0.0 0.0 50.0 0.0 0.0 0.0 50.0" Properties=species:S:1:pos:R:3:forces:R:3 energy=-17660.57505259247 dihedrals="_JSON [158.98, 292.05, 327.78]" pbc="F F F"
C       -2.96611102       1.72077700      -2.08306611      -2.90116141      -1.30028556      -1.96688296
C       -2.00935788       2.03066086      -1.21451969       2.77215494       0.37755680       1.21862650
C       -4.15997806       2.51691175      -2.20234388       0.76850647       1.08815975       1.51156261
H       -2.82699467       0.74555162      -2.60592725      -0.61872759       1.02454139       0.05435081
C       -2.10166447       3.26462847      -0.51177587      -1.61110306       0.16553739      -0.02854729
O       -0.82509232       1.27543798      -1.04870918      -0.99490570      -0.53798341      -0.15667567
N       -1.14864107       3.67334635       0.36583731       2.58571988       0.82510324       0.76806090
N       -3.21317528       4.01153438      -0.56865787      -0.23562102      -0.11517622      -0.28953643
H       -0.16377900       3.35201348       0.23582244      -1.50160188       0.12401802      -0.03703912
H       -1.17644540       4.66630488       0.66528871      -0.40039571      -1.13894754      -0.45525076
C       -4.25631404       3.64448952      -1.36450484       2.18481277      -1.47051936      -0.33626410
H       -5.13935755       4.26571926      -1.33112096      -0.14884298       0.18772873      -0.01152434
H       -5.02108016       2.35921785      -2.82136081      -0.04285724      -0.78880652      -0.58328644
C       -0.90813759      -0.15696783      -1.36044466       0.40974198       0.65623452       0.66357954
C       -1.78930194      -0.93543951      -0.37047381       0.18589318       1.15002043       0.67775145
H        0.15182933      -0.51853551      -1.26091697      -0.85935217       0.46505060      -0.23765488
H       -1.24762038      -0.30575023      -2.41756099       0.34871528      -0.05137169       0.78502352
C       -2.52679759      -2.00907836      -0.77463233       0.43451260      -1.40072307      -1.71846986
C       -1.92374646      -0.60732837       0.99556856       1.92774028       2.21321444      -0.64265702
C       -3.22285262      -2.78612663       0.10588491      -2.01447125      -1.48748973       0.83055677
H       -2.45427124      -2.43364997      -1.77768759      -0.02953318       0.54625922      -0.24803551
C       -3.35186283      -2.44088296       1.44048901      -0.54119724      -0.76235850       0.42565663
H       -3.83299906      -3.64604898      -0.23840842       0.70963535       0.40617632      -0.03158826
C       -2.72427168      -1.29739353       1.87054412       0.24604204       0.06516792      -0.16043153
H       -3.90812248      -3.06787242       2.16002721       0.10460583       0.34291879      -0.55221947
H       -2.84886043      -0.92809000       2.86062359       0.05756038       0.13617439       0.89540383
H       -1.31252415       0.26043651       1.37079172      -0.83587055      -0.72020033      -0.37450890
27
Lattice="50.0 0.0 0.0 0.0 50.0 0.0 0.0 0.0 50.0" Properties=species:S:1:pos:R:3:forces:R:3 energy=-17660.483838002292 dihedrals="_JSON [249.95, 181.48, 256.01]" pbc="F F F"
C        1.32413977       0.43091673      -2.09766855      -1.55689597       2.36230469       1.48254895
C        0.48571681       1.20325125      -1.19699406       2.47547538      -1.09143295      -0.66888725
C        2.64338125       0.78759693      -2.29166473       0.29092939      -0.95266580       0.25355037
H        0.85650214      -0.27425289      -2.72949100      -0.57856983      -1.08578996      -0.49106979
C        1.10991075       2.25659350      -0.47085499      -0.69424734       0.54848197       0.28758725
O       -0.82651299       0.89437944      -0.98261447      -0.22908867      -0.81211293      -0.07754114
N        0.31120344       3.02817109       0.42809467       1.01510206      -0.76968626      -0.78952956
N        2.42257167       2.55401104      -0.65237967      -1.56721354       0.02010586       0.86510091
H       -0.68408974       3.01864773       0.22468857       0.35248370       0.01159614       0.07118350
H        0.68667251       3.90241620       0.80500584      -0.03513017      -0.62116840      -0.54818940
C        3.13162340       1.80175506      -1.47255897       0.65060109       0.71682315      -1.37054567
H        4.12343743       2.19319281      -1.69714232       0.28427098      -0.24493486       0.44682424
H        3.27961871       0.19710220      -2.99002261      -0.39885190       0.75383275       0.56549776
C       -1.05787421      -0.37337331      -0.31725328       1.45713235       0.48703913       2.42632392
C       -2.51607449      -0.58265200      -0.18909436      -1.18715547       0.45287076       0.00247449
H       -0.58867648      -0.32545001       0.75582496      -0.72759628       0.12842034      -1.72984618
H       -0.57282199      -1.26094670      -0.75105884       0.13131051       0.51232407      -0.72834261
C       -3.29015053      -0.85481273      -1.33624262       0.82625777      -0.79670395      -0.28478016
C       -3.15983606      -0.39632816       1.04577489       1.66759786      -0.20422275       0.08859001
C       -4.65659886      -1.15420970      -1.29286838       1.24318130       1.68399530       2.46902771
H       -2.72678731      -0.92513271      -2.27814908      -0.31894200      -0.04438625       0.19015370
C       -5.26865964      -0.89092138      -0.04379630       0.36944253      -0.43853571      -1.25468929
H       -5.19257410      -1.40900730      -2.16415094      -0.69454413      -0.36170133      -0.92659089
C       -4.51395527      -0.51478186       1.06832248      -2.11233852      -0.28321364       0.12002464
H       -6.34220284      -0.98643315       0.01508451      -0.28954079      -0.04014363       0.29882073
H       -5.07446204      -0.33499898       1.97286013       0.00592023       0.04982005       0.41590997
H       -2.60216875      -0.21487543       2.00236353      -0.37959052       0.01908423      -1.11360622
27
Lattice="50.0 0.0 0.0 0.0 50.0 0.0 0.0 0.0 50.0" Properties=species:S:1:pos:R:3:forces:R:3 energy=-17660.450655615547 dihedrals="_JSON [178.81, 78.37, 60.54]" pbc="F F F"
C       -0.29694760      -0.96115615       1.10284065      -0.13953409      -1.96189595       0.34875220
C       -0.41621736       0.38987538       0.95489496      -0.69135721      -0.61856081      -1.51545221
C        0.15402524      -1.45587899       2.37291734       0.30956699      -0.42425088      -0.60496826
H       -0.56910090      -1.71873587       0.28487703       0.29639363       1.42194397       1.40167195
C        0.06803517       1.25186665       1.96208484      -0.54287359      -1.33563662      -0.74208492
O       -0.95476578       0.98919460      -0.16002226       0.11771932       0.29603791      -0.19534165
N       -0.05752042       2.57862042       1.80831915      -0.36968803       1.18969301       0.08734558
N        0.59618200       0.77487796       3.03300792       1.23923000      -1.09375669       2.91940629
H       -0.44297026       2.89045124       0.95366723      -0.24809640       0.27999411      -0.97809827
H        0.66426799       3.14511365       2.18261831       0.52766991       0.47075573       0.56167062
C        0.63079414      -0.56431935       3.31471157      -0.63484590       0.58706131      -1.29563441
H        1.00615284      -0.91909539       4.28867047      -0.06062055       0.52417378      -0.44070581
H        0.17837999      -2.54273025       2.54608550       0.00788745       0.49029195      -0.04004622
C       -1.44647891       0.19651066      -1.24128798      -0.63861622      -0.37392291       0.28072765
C       -2.83122027      -0.40659889      -0.97773394       0.72670237      -1.23836091       1.18912229
H       -0.74002070      -0.54415300      -1.55753811       0.74914016      -0.79736192       0.11993870
H       -1.50124555       0.86458013      -2.09287683      -0.19664510       0.52057494      -0.07112145
C       -3.11328088      -1.78987496      -0.72611475       0.70025348       0.21564614      -1.84358855
C       -3.83547849       0.51726732      -0.75814242       0.46265501      -0.73154219       0.13890433
C       -4.42853016      -2.23899600      -0.55129106       2.10622903      -1.08817251      -0.00020748
H       -2.34938560      -2.56447695      -0.92578283      -0.12639384       0.55808419       0.23422192
C       -5.37398479      -1.29265385      -0.31805393      -2.49682198      -0.81009695      -0.16074783
H       -4.65081545      -3.33411008      -0.58735471       0.13778535       1.06757116       0.25145384
C       -5.09108433       0.04482095      -0.39385364       0.13706828       2.18212007      -0.06886382
H       -6.39024210      -1.70477477      -0.19592694       0.21568471       0.80434527       0.24721208
H       -5.79706647       0.83999743      -0.20359201      -0.73968597      -0.25773428       0.14465395
H       -3.49277502       1.55209718      -0.81325653      -0.84880677       0.12299907       0.03177951
27
Lattice="50.0 0.0 0.0 0.0 50.0 0.0 0.0 0.0 50.0" Properties=species:S:1:pos:R:3:forces:R:3 energy=-17660.65584889096 dihedrals="_JSON [238.4, 267.47, 303.89]" pbc="F F F"
C       -2.37297603       2.00642695      -1.35945941      -1.01275156       1.57392743      -0.61962364
C       -1.26409037       1.45353605      -0.83512677      -0.00149886      -1.04988194       1.67473880
C       -2.13536724       3.03382881      -2.29677839      -1.17135470      -1.12727013       0.36310995
H       -3.40106261       1.78911309      -1.01545616       0.76960526      -0.09231608      -0.20169482
C        0.02187343       1.87245529      -1.25915846      -0.23410621      -0.26513697      -0.07713078
O       -1.36717836       0.47975510       0.17921490       0.88704241       0.81328354      -0.16063771
N        1.07881810       1.22242129      -0.75027494       1.88268141       0.78836866      -0.43286832
N        0.24066721       2.84761734      -2.13381478       0.02304437      -0.32953368      -0.14689553
H        0.95228909       0.41676425      -0.21113053      -0.27566069      -1.16091183       0.87530118
H        1.99591890       1.40338444      -1.15110026      -0.47460219      -0.02458820       0.17177506
C       -0.86755360       3.36142195      -2.65828118      -0.54084445       1.99652711      -0.57079058
H       -0.86631648       4.24384034      -3.33686540       1.00630221      -0.72248057       0.21330861
H       -2.96885047       3.52865094      -2.74283343      -0.49720057       0.42259023      -0.35006309
C       -2.07871170      -0.64795199      -0.25601810       0.02726005      -1.08493349      -1.32584869
C       -3.57346163      -0.64452839       0.01720659       0.77479462       0.23881886      -0.51488946
H       -1.60249921      -1.58898638       0.10864945      -0.23065943       0.71009971       0.42329164
H       -1.89918692      -0.68782411      -1.34212358      -0.42864065      -0.32728599      -0.03573045
C       -4.48203094      -0.76018716      -1.03425924      -0.81007398      -0.32094284       2.22271697
C       -4.04047509      -0.48139579       1.32235300       0.99790431       0.32754647      -0.19719970
C       -5.83725914      -0.87989079      -0.69970917      -0.51705515      -0.04307741      -1.20688881
H       -4.22476292      -0.77954365      -2.05730515       0.68516779      -0.12128809      -1.10263160
C       -6.30737380      -0.79285281       0.59611958      -0.08510597       0.17893342       0.87359823
H       -6.52004978      -1.02016907      -1.54752304      -0.06678910       0.01770215       0.41595751
C       -5.36872664      -0.52975440       1.61164265      -1.40126916      -0.00692285       0.43414368
H       -7.37587440      -0.88188880       0.86615910       0.58957965       0.05987086      -0.41159678
H       -5.66653806      -0.32682184       2.64834475      -0.18624908      -0.23199810      -0.36910158
H       -3.34883909      -0.20841067       2.11077510       0.29047967      -0.21910027       0.05564992
27
Lattice="50.0 0.0 0.0 0.0 50.0 0.0 0.0 0.0 50.0" Properties=species:S:1:pos:R:3:forces:R:3 energy=-17660.48339232387 dihedrals="_JSON [161.36, 83.65, 40.82]" pbc="F F F"
C       -0.99694239       0.38348691       1.98465924      -0.07578464      -2.82184695      -3.04365101
C       -0.77448770       0.90754398       0.71899149      -0.85152768       1.54343177      -0.62805571
C       -0.75557402       1.10180365       3.11836432       0.68582870       1.34319777      -0.92856011
H       -1.24113501      -0.69890865       1.94220204      -0.12174891       0.68564928       0.70828074
C       -0.41176852       2.30144158       0.62454340       0.84446963      -1.22552357       2.27940597
O       -1.02064477       0.34375488      -0.54423835      -0.01293953       0.30288045       1.27417940
N       -0.15586143       2.85310346      -0.56449208      -0.00153768       1.02306761      -1.64473242
N       -0.11259968       3.00267454       1.73607070      -0.89058664      -0.96004865       0.44889828
H       -0.49598680       2.37115659      -1.39676033       0.23462893       0.45003077       0.44148910
H        0.06293610       3.85738045      -0.58789749      -0.28148936      -0.92786630      -0.04624360
C       -0.31093976       2.37511653       2.93881985       0.67720065       3.18958847       0.13770810
H       -0.10721288       3.06208847       3.83612596      -0.14406886      -1.19356018      -1.31017319
H       -0.69760272       0.70905704       4.06423010      -0.42807658      -1.20592508       2.28418524
C       -0.98975719      -1.07140794      -0.66232760       0.18068962       0.26779263       1.55491632
C       -2.27095080      -1.78471762      -0.28726924       0.29930572       1.54970974      -0.26625371
H       -0.17165713      -1.42763829      -0.01997683       0.08795638      -0.26981872      -0.25375625
H       -0.74888633      -1.20612717      -1.68190678       0.37618999      -0.51522713      -1.35190914
C       -2.25396092      -2.91374755       0.50770958       0.07635830      -0.52212314      -0.16356166
C       -3.47998318      -1.20863448      -0.69495710      -1.37555562       0.38753830       0.13350383
C       -3.45914737      -3.51725798       0.81537180       1.28944801      -0.04989053      -0.44167063
H       -1.33737338      -3.40874786       0.84389908       0.02070657       0.38480403      -0.20118383
C       -4.64817995      -2.97508440       0.44243112      -1.32928139       0.30407080       0.62941157
H       -3.42892447      -4.48583898       1.22721917      -0.11794209      -1.08996165       1.01070618
C       -4.70210491      -1.77576432      -0.24544792       0.03771284       1.09287772      -1.87506486
H       -5.50743559      -3.49367554       0.84295073      -0.63246830       0.10822657      -0.41106403
H       -5.66154000      -1.31327918      -0.63255454       1.08577989      -0.66189431       0.84102789
H       -3.52945233      -0.26864376      -1.32330460       0.36673203      -1.18917969       0.82216753
27
Lattice="50.0 0.0 0.0 0.0 50.0 0.0 0.0 0.0 50.0" Properties=species:S:1:pos:R:3:forces:R:3 energy=-17660.190861561015 dihedrals="_JSON [148.7, 95.58, 29.18]" pbc="F F F"
C       -0.53333001      -0.90151853       1.24704404      -1.09298993      -0.88475909      -0.25772913
C       -0.55021774       0.47189848       1.11381081       1.26768605      -1.00812674       1.18851749
C        0.20556749      -1.50796815       2.27159699       0.42363720      -1.20831611       0.87837186
H       -1.20681158      -1.59158977       0.64933257       0.91191396       1.13952617       0.44622332
C        0.33699642       1.15390548       2.05766744      -0.83141660       0.26878602      -2.09819494
O       -1.30918701       1.12971497       0.19772037       0.64161018       0.42562537      -1.27067709
N        0.70033059       2.46524173       1.88577626      -0.05289949      -0.22205137       0.08833358
N        0.96231197       0.58834803       3.05886463       0.37024040      -1.24252204       0.80989754
H        0.21240668       3.04802035       1.25069860      -0.67690593       0.47895771      -0.39932559
H        0.96927705       2.84092927       2.77089106       0.31220291       0.70413540       0.24314994
C        0.92470045      -0.75320219       3.20333385      -1.42456324       0.57031824      -1.33397521
H        1.40028597      -1.14483539       4.09099643       0.20204487      -0.29603587      -0.00349306
H        0.12946892      -2.61204806       2.34260617       0.24280906       0.72488996       0.13681978
C       -1.60468373       0.49416752      -1.07414682      -1.60041940      -0.16365686      -0.57557495
C       -3.02838555      -0.21911817      -0.96878401       2.51238153       0.15917981      -0.14166326
H       -0.86188921      -0.21578262      -1.51370374      -0.05063013       0.25850903       1.15346188
H       -1.62928784       1.30780067      -1.85383575      -0.24549512      -0.38854478       1.01224050
C       -3.29684218      -1.43634126      -1.60164946       0.35449096       0.23553501      -2.50082326
C       -3.95191911       0.32910803      -0.10461014      -1.33788578      -1.34665179      -0.42244390
C       -4.53606121      -2.03145993      -1.45265805      -0.88019550      -1.44309147       0.82263611
H       -2.69116451      -1.84911026      -2.48647727      -0.25547478       0.64104112       1.81510777
C       -5.52728959      -1.50704095      -0.60143366       0.81665768       1.37670172       0.48038840
H       -4.68794177      -3.04791300      -1.88726352      -0.03403914       0.95079069       0.10335450
C       -5.23536694      -0.25295274       0.03177938       0.32869726      -0.23639633      -0.04185307
H       -6.43458816      -2.08971444      -0.39347336       0.17441054       0.51738095      -0.19940951
H       -5.91910741       0.35218186       0.66249692       0.02172877      -1.02209836      -0.30792673
H       -3.63002641       1.13251641       0.50964736      -0.09759632       1.01087359       0.37458703
27
Lattice="50.0 0.0 0.0 0.0 50.0 0.0 0.0 0.0 50.0" Properties=species:S:1:pos:R:3:forces:R:3 energy=-17660.6673605839 dihedrals="_JSON [177.8, 194.53, 43.53]" pbc="F F F"
C        0.00906016       1.87124034       0.79291912       0.44360434      -0.67177291       0.63093065
C       -1.29908108       1.52296216       0.64286235      -1.07191913       0.23223321      -0.71806315
C        0.47247464       3.18953664       0.61154727       0.26035359      -0.23583347      -0.27871129
H        0.67135206       1.08782911       1.12417185       0.51199574      -0.00653215       0.17097560
C       -2.17967544       2.52638727       0.13104078      -0.17216376       0.89019256       0.96412072
O       -1.92053515       0.31578407       0.88052176       1.49836971      -1.09979605       0.77813502
N       -3.46644173       2.18177741      -0.18003493       1.05284523      -0.66969419       0.35516792
N       -1.81028537       3.80165255       0.11578032       1.03829936       0.15859048      -1.06550862
H       -3.63918693       1.19101239      -0.09505128      -0.64207702       0.23737104      -0.12743163
H       -4.13812720       2.85776712      -0.48583170      -0.08455094       0.08799882      -0.05879586
C       -0.47831832       4.11631603       0.25086916      -1.11885424      -0.01323976       0.53991423
H       -0.24781285       5.18143183       0.14342235      -0.02528607      -0.26313821       0.01912881
H        1.54867660       3.39670605       0.75919007      -0.76089904       0.12588545      -0.19010958
C       -1.03117023      -0.77097706       1.36523649      -2.00521427      -0.73431777      -1.12962636
C       -1.79382998      -2.15155147       1.22915645       0.91177472       1.30397557       2.17535969
H       -0.73767572      -0.65423164       2.43483131       0.03624722       0.39621463      -0.81116777
H       -0.19677437      -0.77933519       0.64623583       0.20578702      -0.09515260       0.60417478
C       -1.69505519      -3.04375842       2.33447729      -0.36064629      -0.19651215      -1.48711995
C       -2.52609225      -2.48094102       0.10987366       0.53999498      -0.05783450      -0.69967362
C       -2.23945823      -4.33659993       2.26621586      -0.85126032       0.38585958      -0.87411723
H       -1.20036977      -2.69440009       3.20955151       0.58262939       0.09053600       0.74807640
C       -3.00542279      -4.64482829       1.13561982       0.21577869       0.27925139      -1.50041656
H       -2.16857023      -5.12493059       3.01124974       0.21411030       0.46732285       0.42800054
C       -3.07058236      -3.75260409       0.03044861      -1.06737749      -0.77444681       0.36730868
H       -3.53566198      -5.59860088       0.99913442       0.41851909       0.21385190       0.37611806
H       -3.63719127      -4.05822497      -0.87422037       0.36417388       0.21430738       0.64572297
H       -2.57025993      -1.76425330      -0.71706016      -0.13423468      -0.26532028       0.13760753
27
Lattice="50.0 0.0 0.0 0.0 50.0 0.0 0.0 0.0 50.0" Properties=species:S:1:pos:R:3:forces:R:3 energy=-17660.378752415647 dihedrals="_JSON [170.18, 94.52, 72.89]" pbc="F F F"
C       -0.15770462      -1.11834192       1.18744530      -0.47381819      -0.63380490      -0.65878177
C       -0.39799639       0.26245551       1.22585206      -0.75494687      -1.39957021      -2.40072764
C        0.58525164      -1.68557984       2.22206746      -0.13364896      -0.47361098       0.02378906
H       -0.44317477      -1.86748355       0.37454080      -0.24397954       1.61703092       0.99273937
C        0.19102899       1.05153743       2.23097740      -0.20413527      -1.01001780      -0.37628788
O       -1.11435108       0.94727402       0.24037410       0.00153929       0.13294512       0.27777760
N        0.02361803       2.38511213       2.19577575      -2.11833693       1.22435186      -2.07116825
N        0.94672081       0.48566359       3.15769882       0.75382455       1.21087788       0.20731663
H       -0.67005667       2.83382605       1.54690817       1.22269026      -1.11053272       1.05217006
H        0.45473828       2.97072156       2.84544539       0.80908247       0.72459206       1.27745131
C        1.18042285      -0.80775800       3.09946551       0.59761425      -1.98784294       1.73917130
H        1.86264300      -1.27293673       3.87080853      -0.73028978       0.89028443      -0.55570001
H        0.59224302      -2.78249468       2.39212312       0.51008328       0.80055598      -0.41772968
C       -1.60193851       0.30717914      -0.96811299       1.31493593      -0.59268765       1.13168712
C       -3.01579612      -0.18274649      -0.89148732       0.47405114      -0.29170035       0.32062801
H       -0.91572146      -0.50955386      -1.21984494      -0.03623109      -0.06973478      -0.08439021
H       -1.47692142       1.05831807      -1.73955809      -0.16327542       0.33622835      -0.15913444
C       -3.36443275      -1.54153818      -0.83295939       2.45177210       1.45369090      -0.17692546
C       -4.02606931       0.74321461      -0.91332583      -0.11562640       1.17050502       0.19033383
C       -4.62069699      -1.97414986      -0.88495812      -2.62047854      -2.29656565       0.24746099
H       -2.62442499      -2.29134035      -0.77870811       1.27266803      -0.68046160      -0.05546475
C       -5.66353677      -1.06837260      -0.88618696      -0.56272312       0.70855933      -1.01670821
H       -4.77826115      -3.07081901      -0.91395096      -0.18943005       0.70029435       0.11148890
C       -5.33194198       0.26935281      -0.94152496      -1.33424471       1.53371901       0.19082869
H       -6.72311346      -1.28329164      -1.04467075       0.29532755      -0.53635337       0.35245650
H       -6.16731351       0.98853531      -1.02654697       0.48916215      -0.24153386       0.15015116
H       -3.76502560       1.83879460      -0.86636730      -0.51158612      -1.17921838      -0.29243225
27
Lattice="50.0 0.0 0.0 0.0 50.0 0.0 0.0 0.0 50.0" Properties=species:S:1:pos:R:3:forces:R:3 energy=-17660.4089364506 dihedrals="_JSON [195.17, 292.34, 144.72]" pbc="F F F"
C        0.49017791       1.19090515      -0.62304834      -0.93072984      -1.45049269      -0.27249709
C       -0.37336791       1.00451627      -1.74543011       1.41246170       1.43558151       2.58702011
C        1.86023794       1.00053842      -0.77112711       1.22275657       1.09481104      -0.35409691
H        0.17175479       1.21962731       0.41844478      -0.66318960       0.47351074      -0.27434350
C        0.25552795       0.81114443      -2.98179203      -1.48574804      -0.40507341      -0.52470561
O       -1.71703698       1.18432920      -1.77425346      -1.24553467       0.07194089      -1.25992946
N       -0.59482460       0.82158204      -4.10979729       1.07190127      -0.79745979       1.48121803
N        1.54295214       0.55441853      -3.07735216       0.88464802       1.07908229      -1.31447602
H       -1.49350201       1.22504574      -3.89474274       0.02668333       0.17313284      -0.35726707
H       -0.11409298       1.08830317      -4.93890601       0.03720197       0.25561096      -0.71557433
C        2.36709438       0.79959388      -2.05539482      -0.68490818      -1.18903485       0.92313684
H        3.44222917       0.66577907      -2.19974856      -0.20056400       0.00069354      -0.25707609
H        2.56926090       1.17139382       0.06865874      -0.70473343      -0.24327923      -0.50706829
C       -2.50757786       1.69050393      -0.70868846       1.98533267      -0.77480725       0.35803449
C       -2.51549635       0.70298262       0.41514042       0.30782438       1.58608920       0.50750347
H       -3.49727638       1.94224212      -1.02127146      -0.77085336      -0.19109656      -1.02285126
H       -2.07579739       2.61463488      -0.35288126       0.37715931       0.58322638       0.15556050
C       -2.37381295      -0.66354797       0.20992619      -0.07647196       0.62998278       2.49371903
C       -2.53495990       1.28164466       1.67702884      -0.72168987      -0.41326772       0.64871954
C       -2.35037927      -1.48832272       1.31992277      -0.36790232       0.33497720       1.64483794
H       -2.15352638      -1.01742315      -0.73792596      -0.04115425      -0.86253137      -2.00285936
C       -2.42532865      -0.91088578       2.66587996      -0.01900784      -2.08346337      -2.52053306
H       -2.36000201      -2.56985467       1.12372603       0.32919726       0.32336590       0.54243319
C       -2.52585128       0.43595662       2.80387997      -0.23661568       1.90434129       0.54358066
H       -2.42690297      -1.54678794       3.53689329       0.00547069      -0.29042997       0.14156283
H       -2.64864404       0.89657960       3.80244883       0.27036322      -0.35595072      -0.47690974
H       -2.65493738       2.38236328       1.80864475       0.21810266      -0.88945963      -0.16713885
27
Lattice="50.0 0.0 0.0 0.0 50.0 0.0 0.0 0.0 50.0" Properties=species:S:1:pos:R:3:forces:R:3 energy=-17660.51590745516 dihedrals="_JSON [151.03, 281.02, 252.64]" pbc="F F F"
C       -2.79300130       1.32005625      -2.68531806       0.31127368      -2.51367762      -0.64506281
C       -1.82634935       1.39497119      -1.70290420       1.14285565       1.85633080       0.79111385
C       -3.47124577       2.45776614      -3.11722956      -1.06871078      -0.55531036      -0.65237198
H       -3.02418541       0.35774269      -3.21193416       0.21530699       0.64664723       0.83761015
C       -1.47715583       2.74056533      -1.22427509       0.02495254      -0.47415394      -0.25833622
O       -1.00346704       0.42471373      -1.11458412      -1.90267005      -0.77368315      -0.89329630
N       -0.43834526       2.87243683      -0.31651758      -0.67626799       0.53626079       0.14234789
N       -2.07797680       3.85578543      -1.66480989      -0.08273055      -1.94455241       0.01357992
H       -0.26102668       2.01574607       0.21262953       0.03115197       0.68034647      -0.04169063
H       -0.47141015       3.78797247       0.18041978       0.17419607      -1.34926557      -0.43717314
C       -3.06851606       3.61394480      -2.55458186      -0.65323983       3.47556120       0.38491389
H       -3.64075197       4.53394085      -2.78462290       0.35886155      -0.40108612      -0.13537872
H       -4.35866451       2.44572129      -3.81909503       1.33755934      -0.17365501       0.82547737
C       -1.60341075      -0.88920825      -0.96055263       0.00118288      -0.71156896       0.28899937
C       -2.54990303      -1.02529083       0.22314256       0.18519528       0.79944487       0.42796782
H       -0.76763411      -1.56758233      -0.77623857       0.27189347       0.20657671       0.00334379
H       -2.08355798      -1.32026255      -1.84457238       0.01893970       0.75628843      -0.57820985
C       -3.72896031      -0.26022129       0.33854894       0.91204635      -1.29216420       1.15911110
C       -2.11448459      -1.76859481       1.32532148      -0.49449013       1.09448201       1.13589547
C       -4.39878227      -0.17099079       1.55562824      -0.97767146       1.07348698      -1.00449396
H       -4.11420067       0.22203205      -0.50525298      -0.56141638       0.90936342      -1.28181956
C       -3.88277083      -0.74803908       2.69741470       0.29871667      -0.82761284      -0.14798704
H       -5.33810852       0.43813773       1.55957200       0.84323488      -0.59386454       0.28450601
C       -2.75102183      -1.56967242       2.58777646       0.20599326      -0.20164191      -0.70859196
H       -4.43144925      -0.62687569       3.62266819       0.23315098      -0.02653890       0.31513601
H       -2.34758199      -2.02167401       3.49349114       0.00083138      -0.16344782      -0.18023658
H       -1.19817700      -2.35036278       1.20958735      -0.15014546      -0.03256556       0.35464611
27
Lattice="50.0 0.0 0.0 0.0 50.0 0.0 0.0 0.0 50.0" Properties=species:S:1:pos:R:3:forces:R:3 energy=-17660.214316034348 dihedrals="_JSON [230.56, 91.34, 265.17]" pbc="F F F"
C        0.70562519       0.55268763       1.71884585      -0.29257643      -0.90831045      -0.86952169
C       -0.46418867       0.79140642       1.00949981       0.28556882       0.45226873      -1.18427020
C        0.87675473       1.19195450       2.90394143      -0.35846377       0.44900905       2.47627476
H        1.43693677      -0.17870933       1.35717669      -0.28737696       0.18993659      -0.09969477
C       -1.36525722       1.85087148       1.32120381       2.33103584      -0.91654852       3.46550170
O       -0.62146810       0.22597859      -0.22639911      -0.09251797      -0.87060531      -1.10380461
N       -2.39212502       2.17831584       0.53009236      -0.55126705       0.86067334      -0.02955229
N       -1.16821754       2.45487074       2.54384310      -0.57056723      -0.53045974      -0.77885391
H       -2.57064822       1.54296548      -0.22074817      -0.36167809      -0.08063756      -0.38564646
H       -3.10488003       2.80698432       0.89853457       0.32235741      -0.48898707      -0.26629720
C       -0.14995757       2.03996555       3.31788759       0.43047505       0.84234697      -1.08854541
H        0.01033933       2.53019277       4.27382253      -0.55924444       0.20004436       0.14815799
H        1.64601955       0.98463853       3.66259069       0.02680074      -0.03989071      -0.74433976
C       -0.72647167      -1.21183928      -0.35749509      -0.91357275       0.85811880      -2.02940080
C       -2.24047584      -1.58537118      -0.29036650       2.73669416      -0.73319515       0.36801132
H       -0.14043545      -1.72014978       0.35993978       0.45494003      -0.48540641       1.58651270
H       -0.17982865      -1.52509978      -1.31748675      -1.25281235       0.79178826       0.82756742
C       -2.99644531      -1.60873161      -1.47481224      -0.44267092       0.08024295       1.77093206
C       -2.68871514      -1.95304608       1.00789090      -1.75990464       0.21925742      -2.29243907
C       -4.32804233      -1.98146716      -1.33213301      -1.75133153       0.84420705      -0.09979715
H       -2.59378861      -1.18604447      -2.37351617       0.29459569      -0.17250281      -0.59446997
C       -4.85606666      -2.21898195      -0.06565475      -0.58337671      -0.99900803       0.88713852
H       -5.14126043      -1.87890661      -2.08805247       1.23642953      -0.23982995      -0.08883827
C       -4.05289646      -2.26686708       1.09997214      -0.22364878       0.85938142      -1.17637549
H       -5.96640027      -2.42862540       0.02385851       1.42665500       0.28624798      -0.04559476
H       -4.58973708      -2.36039694       2.02030529       0.07255131      -0.40906101       0.79812431
H       -2.03034168      -1.89155665       1.84620137       0.38290604      -0.05908020       0.54922103
27
Lattice="50.0 0.0 0.0 0.0 50.0 0.0 0.0 0.0 50.0" Properties=species:S:1:pos:R:3:forces:R:3 energy=-17660.46166535708 dihedrals="_JSON [148.74, 84.28, 42.35]" pbc="F F F"
C       -1.23313520       0.41323943       1.84112942      -0.29668216      -1.05508992       2.18460312
C       -0.76270371       0.86926106       0.65096366      -0.51331989       0.78482368      -1.42766310
C       -1.03925195       1.20024053       3.02938417       1.10028886       1.58968079      -0.96867307
H       -1.70345978      -0.59811519       1.95166723       0.23252772       1.12889528      -0.33507742
C       -0.09400383       2.15903997       0.61023720      -0.65002134      -1.67587824      -0.14747529
O       -1.06086417       0.29690602      -0.60440192       0.83458927       1.55635771       1.65395594
N        0.36899798       2.59655592      -0.58932549       1.04295469       0.50278808       0.31775011
N        0.09317968       2.86894173       1.68163474       0.24230038       0.76669115       1.98814932
H       -0.15184160       2.34056437      -1.38579645      -0.21459760      -0.27192518      -1.06117182
H        1.05043366       3.35195852      -0.62132773      -0.70330353      -0.17495382       0.05346960
C       -0.35707448       2.42396382       2.89554749      -1.14792725      -1.09348065      -1.33077255
H       -0.34626376       3.12604933       3.73691622       0.48796578      -0.16486200      -0.26708452
H       -1.41572508       1.01816972       4.02666325      -0.25574518      -0.78621859      -0.09029152
C       -1.06223908      -1.09242633      -0.70514139      -1.14987980      -0.48959723      -1.42967043
C       -2.37666536      -1.75027184      -0.28560756       2.02856941       1.94678826      -0.52120372
H       -0.20530738      -1.55206764      -0.20639141       0.18314733      -0.02232402      -0.08556190
H       -1.04521915      -1.19675391      -1.80543840       0.67688193      -0.51852122       0.29448566
C       -2.31609783      -2.78452116       0.58024163      -0.54364142      -1.29869994       1.54895366
C       -3.55225892      -1.18103731      -0.68424614      -2.96026759      -0.33696499      -0.59807933
C       -3.51740411      -3.30107829       1.10079480       1.64879985      -0.52559066       0.03673216
H       -1.31131621      -3.05588083       0.92106870      -0.44914865      -0.45788552       0.16871492
C       -4.71779027      -2.85554378       0.63517738      -1.02986095       0.24934229       0.07553059
H       -3.51053364      -4.04683182       1.86752274       0.19040625      -0.55552188       0.43801400
C       -4.75235916      -1.81800442      -0.27820192      -1.02516196       1.43859111      -0.65407566
H       -5.65468055      -3.23789753       1.05153563       0.23691918      -0.06214481      -0.19312257
H       -5.79811345      -1.47016297      -0.57406019       1.70422993      -0.13258474       0.10868805
H       -3.62178883      -0.29755498      -1.33346845       0.32997671      -0.34171494       0.24087578
27
Lattice="50.0 0.0 0.0 0.0 50.0 0.0 0.0 0.0 50.0" Properties=species:S:1:pos:R:3:forces:R:3 energy=-17660.473234515077 dihedrals="_JSON [184.07, 67.47, 23.11]" pbc="F F F"
C       -0.70427631      -1.28963870       0.66504151      -0.23849945      -1.05613426      -0.52351951
C       -0.46369412       0.04610067       0.88042736       0.64809876      -0.19531339       1.47056890
C       -0.21191890      -2.22483680       1.62814479      -0.01757538       0.42889082       0.09143050
H       -1.28746133      -1.72199530      -0.21185591       0.89559062       1.03897489       1.03567881
C        0.16873518       0.50668007       2.11649331      -0.01901352      -2.72884634      -0.99898687
O       -0.72620128       1.08015663       0.08198714       0.02344360       0.93939765      -0.43191219
N        0.29326597       1.80256211       2.40921984      -0.41365082       1.89090335      -0.81893640
N        0.66491713      -0.36755504       2.95385721      -0.28410365      -2.30848291       0.84028700
H        0.09463163       2.49534351       1.70529167      -0.05935720      -0.08924323       0.03666723
H        0.63264920       2.12409882       3.29130835       0.28600931      -0.29505709       0.36304698
C        0.44625962      -1.72731535       2.73639380       0.03815476       0.75079162       0.36613399
H        0.77012648      -2.42657331       3.55120249      -0.01583811       0.85543744      -0.80375618
H       -0.36110020      -3.30307470       1.46783337       0.02887149       0.51230448       0.20850379
C       -1.40556298       0.88553113      -1.11471137      -0.48160796       2.10850063      -1.15448257
C       -2.83376747       0.46665742      -0.90510879       0.03396838      -0.43655100       1.59638846
H       -0.82240421       0.31417337      -1.85288341      -0.22216276      -0.44197788       0.26638785
H       -1.43287048       1.92994349      -1.50890028       0.07199714      -0.58148941      -0.12591255
C       -3.48732132      -0.38704383      -1.75603241      -2.43510911      -0.93756909       0.57766155
C       -3.44076901       0.79647840       0.32792283       0.17866585       0.33952366       0.22835415
C       -4.79805329      -0.92108781      -1.41492544       0.64661291       0.15305279       0.25170833
H       -2.95848088      -0.69842199      -2.63506838      -0.10348259      -0.24239139      -0.74581404
C       -5.33113825      -0.68648595      -0.11216478      -0.37516812      -1.00520842      -1.85223205
H       -5.35719158      -1.53304526      -2.15674679       0.57478512       0.30622286       0.60485993
C       -4.62874449       0.18027535       0.69463708      -0.42660090       0.66343300       1.08062137
H       -6.27986821      -1.16129246       0.31406504       1.35426312       0.64726097      -1.09452211
H       -5.13438484       0.36881208       1.64551828       0.62381213       0.32534563       0.11489425
H       -2.94711305       1.50286705       1.03284987      -0.31210362      -0.64177538      -0.58311863
27
Lattice="50.0 0.0 0.0 0.0 50.0 0.0 0.0 0.0 50.0" Properties=species:S:1:pos:R:3:forces:R:3 energy=-17660.69760859981 dihedrals="_JSON [277.65, 260.68, 321.32]" pbc="F F F"
C       -2.32880003       2.66984652      -0.82351738      -0.51310111       0.06549459       0.73252953
C       -1.37028806       1.75215179      -0.51736417      -0.92330339      -0.83603709       0.55009628
C       -2.00057856       3.71970844      -1.66713958      -0.50309351       0.30995026      -1.06001310
H       -3.28077664       2.52718377      -0.29984686       0.04822805       0.39678369      -0.39899215
C       -0.15712497       1.80783820      -1.15176211       2.92960650      -0.69534078      -0.20796136
O       -1.59727235       0.74835480       0.38714700      -0.12880733      -0.24017492       0.38964204
N        0.83151982       0.87002974      -0.79969107       0.55120271       0.01193369      -0.08628251
N        0.15674898       2.70870908      -2.05765746      -0.18734841       1.58824415      -0.29175989
H        0.68692073       0.58714176       0.15678730       0.12057649      -0.34096145       0.16792659
H        1.84374931       1.05741411      -0.99809604      -1.79572755       0.25930081      -0.02291246
C       -0.73044003       3.70242492      -2.27331465      -0.60394945      -0.84779406       0.23504856
H       -0.40938968       4.45727833      -2.98305960      -0.12537598       0.12071896      -0.07207885
H       -2.83604347       4.38048134      -1.95978117       0.91257036       0.15941136       0.11847809
C       -1.99982699      -0.51112354      -0.18359358       0.42475955       0.05445063       1.12871732
C       -3.49856568      -0.72426886      -0.11321261       0.61768428       0.82648908       0.92653970
H       -1.39023067      -1.26321237       0.40453305      -0.86887925       0.43577324      -0.78635836
H       -1.72576205      -0.51343876      -1.22824069       0.52231080      -0.30529103      -0.44889061
C       -4.12361980      -1.28499251      -1.20024365       1.46113911       0.35759048      -0.22016392
C       -4.25206784      -0.32959958       1.00064467      -0.62430379      -1.18076873      -1.09043053
C       -5.45381494      -1.58753596      -1.20040096      -0.46787218      -0.13954474      -0.03297383
H       -3.45695547      -1.45786058      -2.02774068      -0.19022135      -0.39915563      -0.69666706
C       -6.20925226      -1.32437389      -0.08987024       0.25441908       0.42989207       2.00005472
H       -5.88690620      -2.05300745      -2.04807315      -0.47651215      -0.52301588      -0.83395076
C       -5.59941655      -0.65867647       1.01764830      -0.63777085      -0.49348540      -0.33647784
H       -7.19886677      -1.75802880       0.00988367      -0.26322067       0.41770414      -0.09010783
H       -6.14886550      -0.45576608       1.94243384      -0.15902323      -0.07319373      -0.36228884
H       -3.80723589       0.08048919       1.86721179       0.62601326       0.64102628       0.78927708
27
Lattice="50.0 0.0 0.0 0.0 50.0 0.0 0.0 0.0 50.0" Properties=species:S:1:pos:R:3:forces:R:3 energy=-17660.415445306244 dihedrals="_JSON [191.63, 279.09, 159.58]" pbc="F F F"
C        0.60696443       1.20821610      -0.89684799       1.43675558       0.25614699       0.46182744
C       -0.33787826       0.98359055      -1.82359937       0.33693695      -0.75381132      -1.31774579
C        1.96896725       1.00410710      -1.21400035       0.07678218       0.54354726       0.37462988
H        0.39915763       1.59650315       0.06183519      -0.58803045       0.24938284       1.19525933
C        0.14749597       0.49329164      -3.10920331      -1.23521689       0.17110994      -0.84598135
O       -1.68574208       1.09903023      -1.67210177      -0.33120848       0.33190659      -0.88810363
N       -0.79761569       0.22909470      -4.08223004       0.30431418      -0.36395909      -0.82219983
N        1.41598174       0.34533360      -3.45122867       0.20685115       0.63789918       1.18524158
H       -1.78346122       0.20944139      -3.78812740       0.91741336      -0.08397746      -0.71465036
H       -0.43771153      -0.07730161      -5.03866494      -1.05029444       0.56856045       2.21840967
C        2.31682282       0.66736696      -2.46669863       0.61453891      -1.82266536      -1.99979074
H        3.38159029       0.43753756      -2.71198985      -0.84647417       0.46667255       0.04739932
H        2.79732252       1.13811927      -0.54187090      -0.12895124       0.27196849       0.74810502
C       -2.23171108       1.78672043      -0.56710303       1.34127899       2.07875971      -0.46616268
C       -2.26234601       0.95292348       0.62582457      -0.24843192      -2.49935683       2.44060777
H       -3.18514914       2.21102865      -0.88937233      -0.42465995      -0.64659776      -0.05328924
H       -1.67860804       2.73014058      -0.29879349       0.17554358      -0.63955629      -0.57411698
C       -2.23016387      -0.47799887       0.51716979       0.54143082       1.87344277      -1.53926217
C       -2.35467406       1.49772096       1.92625105      -0.09600998       0.21638656      -0.85652468
C       -2.54607896      -1.25997756       1.58235847      -0.37095291       1.30505870       1.47082008
H       -1.90471035      -0.93784100      -0.43275752      -0.58670612       0.30015273       0.36741924
C       -2.79957269      -0.64353868       2.82679823       0.09723829      -0.61301036       2.15195885
H       -2.65324780      -2.29950517       1.41120009      -0.02729183      -1.11737364       0.29949286
C       -2.56998535       0.73325054       3.08298796      -0.74013759      -0.81882890      -1.74043430
H       -3.11523443      -1.29911664       3.69112444       0.40508144       0.69930268      -0.97032632
H       -2.72392817       1.27870048       4.02887496       0.14163101      -0.79650816      -0.28559571
H       -2.32196965       2.58082991       2.00451450       0.07856952       0.18534776       0.11301275
27
Lattice="50.0 0.0 0.0 0.0 50.0 0.0 0.0 0.0 50.0" Properties=species:S:1:pos:R:3:forces:R:3 energy=-17660.626744058354 dihedrals="_JSON [171.39, 281.44, 348.07]" pbc="F F F"
C       -2.26777070       0.33195866      -2.37013481      -1.17997393      -0.00303475       0.35619938
C       -1.36025128       0.92359736      -1.52163915       0.30677192       0.98715825      -0.99498881
C       -2.76930429       1.03640577      -3.48204624       1.65459114      -0.32568625       0.08676234
H       -2.77571193      -0.59634761      -2.11485817       0.26105062      -0.02580598       0.08096931
C       -0.74828852       2.14905413      -1.91653900      -0.41383428       1.20992677      -0.31372706
O       -0.92476906       0.46705990      -0.33509528      -0.35606602      -0.77336296       0.87279393
N        0.15938386       2.78022588      -1.04149889      -0.12592175       0.05423058      -1.12378218
N       -1.13909370       2.81232500      -3.03002825      -0.40589755      -1.57641128       0.86191131
H        0.53001130       2.23963640      -0.28093239      -0.06943566      -0.44694102       0.01954375
H        0.87593082       3.35565479      -1.49064723      -0.63657593      -0.19672273       0.07070525
C       -2.14562306       2.22954650      -3.76045684       0.98395325       1.36120356      -0.08243902
H       -2.40914669       2.84464687      -4.62184926      -0.17031217      -0.25208008      -0.04995974
H       -3.37965939       0.51630388      -4.20404366      -0.54040548       0.23381742      -0.00870562
C       -1.63949478      -0.64823729       0.19383610       1.06706353      -0.31386766      -0.39894116
C       -2.95437413      -0.35238817       0.84518055      -1.09168761      -2.40116762      -0.19641312
H       -0.95775844      -1.01930345       0.93348594       0.52514254      -0.45261458       0.61951785
H       -1.69797911      -1.43183121      -0.59349517      -0.22539171       0.30377446       0.47315812
C       -3.81906120      -1.47723076       1.10715379      -0.13048705       2.63875113       0.30657168
C       -3.33977145       0.93770893       1.14745806       1.28130318       0.89102966      -0.58184578
C       -5.12812156      -1.20769066       1.54917175       0.09293197      -0.43623360      -0.49229507
H       -3.49973035      -2.49003972       1.00555213       0.41975516      -0.65815770      -0.34189882
C       -5.56281200       0.11367928       1.65309023       0.89411861       1.17473945       0.76063945
H       -5.85783719      -2.04372425       1.72961988       0.83221231       0.85530772      -0.18646048
C       -4.61575580       1.22412197       1.55342729      -2.32500795      -2.79939685      -0.07360972
H       -6.62276981       0.21045400       1.93212086       0.49288322       0.63256382      -0.11123470
H       -4.92124605       2.23179662       1.69131675      -0.40129757       0.80501348       0.24500152
H       -2.58396079       1.73683630       0.96324878      -0.73948279      -0.48603324       0.20252739
27
Lattice="50.0 0.0 0.0 0.0 50.0 0.0 0.0 0.0 50.0" Properties=species:S:1:pos:R:3:forces:R:3 energy=-17660.4609221498 dihedrals="_JSON [127.19, 309.93, 316.55]" pbc="F F F"
C       -2.79923199       2.56999450      -1.89606074       0.34702111      -0.07226945       2.26036872
C       -1.89204855       2.16400634      -0.92371957      -0.20489354       0.33580941      -0.97362648
C       -3.94640625       3.20993424      -1.40263610      -0.67750929       0.87785238      -2.37077338
H       -2.55170008       2.44949391      -2.91450887      -0.11683362      -0.38531702      -1.25761925
C       -2.03353438       2.64936748       0.38665990      -0.09496561      -0.67928431       1.73014634
O       -0.75352580       1.45120029      -1.15581094       1.36686809       0.70805511       0.31060799
N       -1.00065616       2.43657694       1.28059840      -0.66753404      -0.95700750      -1.18079534
N       -3.15200834       3.16600747       0.88826983      -0.72547429       0.80472332      -1.97862837
H       -0.10553008       2.27269444       0.89812964       0.90897063      -0.20606360      -0.52693391
H       -1.00799451       2.96431077       2.09891682      -0.27948348       1.04612929       1.50233745
C       -4.08765821       3.45453264      -0.07846019      -0.54739472       0.06764233       2.59439462
H       -5.05268404       3.89288814       0.27811202       0.96146021      -0.28810515      -0.10676140
H       -4.70829241       3.65310597      -2.09367969       0.67911371      -0.69777110       0.54247373
C       -0.83684545       0.16234952      -1.72463066      -0.39887727       0.59245890      -0.70781678
C       -1.81309453      -0.68424775      -1.01228494      -1.90262446      -1.87285188      -1.43535106
H        0.20600124      -0.25028869      -1.74770531      -0.90634636       0.42185817      -0.18925421
H       -1.30957163       0.29394262      -2.70780941       0.91703039      -0.25504721      -0.53674080
C       -2.76920190      -1.43692798      -1.78114702      -0.35472662       0.15084948       1.31089141
C       -1.91176672      -0.74292339       0.34561064       0.47509237      -0.93562259       2.64531553
C       -3.69763597      -2.27007874      -1.12436356       0.73288349       0.90520225      -0.41416941
H       -2.88857519      -1.32908843      -2.85825613       0.40615806       0.11518138      -0.00072351
C       -3.67378907      -2.41887410       0.24402279       1.86195981       1.34956703       1.29089875
H       -4.51760865      -2.73948295      -1.61983404      -0.22235793      -0.50447074      -0.90160843
C       -2.79129622      -1.63436097       1.01336500       0.11797719       0.16314275      -1.19126436
H       -4.22946613      -3.15128085       0.75828648      -1.15989181      -0.78306005       0.39497259
H       -2.75184425      -1.71459498       2.10444401      -0.06993441       0.01504653      -0.31636708
H       -1.18616646      -0.21384889       0.98974753      -0.44568762       0.08335226      -0.49397335
27
Lattice="50.0 0.0 0.0 0.0 50.0 0.0 0.0 0.0 50.0" Properties=species:S:1:pos:R:3:forces:R:3 energy=-17660.459720880823 dihedrals="_JSON [171.88, 86.27, 345.54]" pbc="F F F"
C       -0.64488757       0.12593322       1.79675567       1.70929043       2.58305104       2.07737372
C       -0.49390405       0.67092035       0.57509230      -0.21245540       0.90446442      -1.96359792
C       -0.16644872       1.00653984       2.87017497      -0.55502576      -1.12365970      -0.71133104
H       -0.97658544      -0.85748445       2.02993845      -0.48720763      -0.63395784      -0.03844628
C        0.03892679       2.03563454       0.36346451      -1.39577599      -2.75618841       0.77915291
O       -0.91149364       0.08328458      -0.60292773       0.46896255       0.66889088       0.54209707
N        0.15954003       2.46588992      -0.91152958       1.33185514       1.36826523       0.74752176
N        0.34316525       2.77961143       1.36675392       1.16407815       1.33694204       1.11264053
H       -0.42279826       2.04310810      -1.56726411      -1.03029792      -0.60824379      -1.39733469
H        0.35590555       3.45942987      -0.96630596      -0.17733756      -0.21643217      -0.29981967
C        0.31360669       2.26065091       2.62544378      -0.83101436      -1.11178524      -1.26648565
H        0.65475961       2.85253087       3.44159190       0.25676662       0.77525478       0.44550201
H       -0.23048758       0.67009968       3.88515273       0.03491590      -0.31342780       0.53510376
C       -1.25775165      -1.25755449      -0.50614298      -0.08257341      -0.64894074      -1.39562752
C       -2.65534561      -1.55952671      -0.10300473      -2.20399671       0.53320029       2.44000602
H       -0.50613479      -1.84298578       0.03082675       0.00809915       0.09008361       0.43708865
H       -1.21848116      -1.63301774      -1.52420885       0.37346524      -0.05253075      -0.51983888
C       -3.07971528      -2.87045411      -0.08671210      -0.42249257      -0.27649225      -0.05131031
C       -3.59180607      -0.66543517       0.46269044      -0.50985270       0.82438873      -0.31500836
C       -4.30634815      -3.35454832       0.42867537       2.04588255      -0.53421666      -1.73985476
H       -2.34827724      -3.50637866      -0.50560357       0.55116207      -1.57921836      -0.36350011
C       -5.24188702      -2.44951077       0.83736412       0.29801050       0.91225861       0.65366803
H       -4.43558544      -4.43966404       0.32515937      -0.36356066       0.38800585       0.49792147
C       -4.90336419      -1.08374794       0.80799531       0.92156421      -0.10149185       0.32814247
H       -6.10298564      -2.79874094       1.37356918      -0.83821726       0.04681545      -0.21044215
H       -5.64212544      -0.37042489       1.17624193       0.29764753       0.08176966      -0.00589928
H       -3.29724142       0.38874027       0.63847511      -0.35189212      -0.55680503      -0.31772179
27
Lattice="50.0 0.0 0.0 0.0 50.0 0.0 0.0 0.0 50.0" Properties=species:S:1:pos:R:3:forces:R:3 energy=-17660.31835739246 dihedrals="_JSON [178.52, 258.49, 289.83]" pbc="F F F"
C       -0.85078399      -0.08437187      -1.90097358      -0.74278749       0.88040217      -0.59413420
C       -1.22182857       1.13122156      -1.34950777       0.54493566      -1.42241642      -0.46845550
C       -0.61890126      -0.10772074      -3.28811524       0.31716069      -1.78906739       1.10785636
H       -0.82997069      -1.01237393      -1.33480677       0.01413213       0.13703680       0.03519220
C       -1.15219810       2.27508059      -2.14525278       0.23699164       1.50361932      -2.09506415
O       -1.58617653       1.35732659      -0.11107420      -0.26277749       0.71938954       3.37787567
N       -1.30703464       3.58976106      -1.64621739       1.31133590       0.91373431       1.35571850
N       -0.96801130       2.20082671      -3.46616333       0.51642436      -0.06855613       0.03896597
H       -0.93597255       3.75149988      -0.66944747      -0.87503617      -0.82042068      -1.38969662
H       -0.81112632       4.30396121      -2.22890478      -0.85274933      -1.28501775       0.20081860
C       -0.69495318       1.01141547      -4.05565277       0.30100148       1.44901199      -0.24600833
H       -0.39397667       1.06151228      -5.13290660      -0.63953840      -0.22481074       0.95176470
H       -0.36508304      -1.10227303      -3.60731094       0.22784173      -0.18145227      -0.98989909
C       -1.78103222       0.38209212       0.95291466       1.15045796      -0.29187211      -1.20359531
C       -3.22672637       0.14641046       1.10220078      -2.85358793      -1.43409585      -0.34211609
H       -1.40578365       0.82833576       1.88788636       0.27779283       0.06416693      -0.46490609
H       -1.21104141      -0.57876669       0.74328249      -0.58237994       1.10151019       0.25653222
C       -3.80890596      -1.10876556       0.70750069       0.19781542       1.61865910       1.12803784
C       -4.10930687       1.11767304       1.63272927       0.39860276      -0.40650684      -0.08561265
C       -5.16180421      -1.40742907       0.99809321       1.45484180      -0.35775641      -1.23666687
H       -3.13109229      -1.79282735       0.21472484      -0.09396176      -0.59651740       0.14794822
C       -6.00503816      -0.39028048       1.38439556      -0.91804218      -0.37134841       1.01331489
H       -5.49242720      -2.43655368       0.87432449      -0.24453640       0.14072353      -0.26502079
C       -5.47749943       0.83320629       1.73954907       0.23182183       1.34662637       0.74506015
H       -7.07839299      -0.55491882       1.58941121       0.60133537      -0.14542746      -0.23504417
H       -6.15170155       1.54301518       2.26023214       0.49125486      -0.15716742      -0.64384954
H       -3.70641686       2.08189374       1.97406260      -0.20834932      -0.32244696      -0.09901592
27
Lattice="50.0 0.0 0.0 0.0 50.0 0.0 0.0 0.0 50.0" Properties=species:S:1:pos:R:3:forces:R:3 energy=-17660.46356495447 dihedrals="_JSON [151.32, 309.49, 323.94]" pbc="F F F"
C       -2.89675462       2.23432428      -1.44268657       2.41208072       0.88964086       3.25599460
C       -1.76061428       2.12554124      -0.61881404      -1.09669066       0.40089541       0.04693074
C       -3.88388115       3.06198208      -0.94511978      -1.42358635      -0.28929912      -1.68562317
H       -2.92473189       1.85453772      -2.39512800      -0.22100637      -1.47596905      -2.16983303
C       -1.61946908       2.87236502       0.59063401      -2.02946729       0.82698036      -1.03595088
O       -0.69514722       1.32684367      -0.77874952       0.27066535      -2.52094155      -1.47312152
N       -0.42121757       2.84850478       1.21396613       0.91288702      -0.00774770       0.64522832
N       -2.60095939       3.68103738       1.01312115       0.21266890      -0.37765807      -0.88657517
H        0.17888533       2.05943457       1.11192970       0.08512113      -0.55086260      -0.57262971
H       -0.35578277       3.21649226       2.13274203      -0.40715880       0.66009999       0.74131940
C       -3.69204416       3.74147749       0.19806628      -0.00404713       0.74898743       2.65133084
H       -4.51821486       4.32935908       0.59967834       0.14522439       0.15623162      -0.01817748
H       -4.84500750       3.12127805      -1.47289740       0.37552703       0.24683915       0.13971877
C       -0.91238598       0.07716536      -1.52869937       0.04920316       1.48566764      -0.80197198
C       -2.07976332      -0.81480043      -1.11012775       1.23773075       0.85479660       1.01564464
H        0.08211555      -0.35125398      -1.47963793       0.10363409      -0.63190358       0.24181126
H       -1.06264725       0.32007012      -2.61968615       0.09836334       0.01000225       0.87471761
C       -2.70246929      -1.54061159      -2.08495661       0.35232882      -0.49855946      -0.44476165
C       -2.47184045      -0.97577169       0.22918897       0.05903502       0.29368747      -1.62543369
C       -3.73894366      -2.38416138      -1.78122527      -1.26001069      -0.87326193      -0.45633533
H       -2.27350322      -1.62641022      -3.06255580       0.13970973       0.47757514      -0.76323580
C       -4.26002376      -2.42151040      -0.49216237       0.00670161      -1.12137696      -0.05772232
H       -4.13644159      -3.02347526      -2.60456779       0.08406045       0.47592569       0.84583864
C       -3.58020623      -1.72152985       0.52816448      -1.05870191      -0.99008840      -0.26130917
H       -5.06272785      -3.18451735      -0.32333606       0.56396047       1.08694128       0.32980415
H       -3.90937001      -1.82678997       1.54967680      -0.07506624      -0.00878512       0.32166513
H       -1.87451025      -0.51310069       0.96251033       0.46683348       0.73218268       1.14267680
27
Lattice="50.0 0.0 0.0 0.0 50.0 0.0 0.0 0.0 50.0" Properties=species:S:1:pos:R:3:forces:R:3 energy=-17660.298209126177 dihedrals="_JSON [119.43, 282.51, 292.64]" pbc="F F F"
C       -2.87854916       1.97281802      -2.72840557       0.13711269      -0.88196031       0.30449204
C       -1.96109488       1.57150104      -1.75003169       0.01821245       1.19289116       0.75362304
C       -3.52531084       3.21743739      -2.67591748      -0.23218258      -0.92072564      -0.93689771
H       -3.25803196       1.30887246      -3.49069330       0.54429218      -0.51555803      -0.32549250
C       -1.71018160       2.47637287      -0.65412152       0.27630234      -1.28990929      -0.48562164
O       -1.22791991       0.40615468      -1.70535458       0.85261283       2.22095249      -0.51070077
N       -0.76468344       2.15671093       0.37957124      -0.86724622      -1.37263269      -3.10976746
N       -2.35975437       3.59956516      -0.59160865      -0.56085296       1.35562441      -0.22019253
H       -0.01630729       1.67449100      -0.15916051      -0.30478410       0.32494681       1.20460395
H       -0.47124593       3.03287529       0.72397314       0.71045408       1.12927790       0.77854445
C       -3.21043073       3.95781887      -1.58480194      -0.19344463       0.68218908       1.51698605
H       -3.76137787       4.85604799      -1.37648242      -0.04954274       0.69021625       0.00118956
H       -4.28796276       3.48207301      -3.46529032       0.98893411      -0.08507450       1.13525337
C       -1.97028033      -0.72160737      -1.63450739      -1.08716485      -3.64559005      -1.08518995
C       -2.53958119      -1.03090972      -0.29853277      -1.22936135       0.78687482       0.94860597
H       -1.31778419      -1.57252563      -1.93924021      -0.11114455       0.51617144       0.12327716
H       -2.77770457      -0.72212611      -2.36401124      -0.31631098       0.14823131      -0.40039776
C       -3.86204791      -0.75700547       0.09332069       0.13469492       0.59584238      -2.14415130
C       -1.65325392      -1.36681564       0.70052069       2.06266400      -0.09740177      -0.54496989
C       -4.18388597      -0.76468162       1.42231942      -2.34031075      -0.09134279       0.76010047
H       -4.64524645      -0.43785443      -0.65212133       0.93534309      -0.44599165       0.66862149
C       -3.27771308      -1.03587047       2.42261792       0.38834206      -0.48409868       1.13036405
H       -5.25769581      -0.59682975       1.68057897       0.94075860       0.03833743      -0.03778196
C       -1.94994491      -1.35276168       2.04116159      -0.83349306       0.29813298       1.58410545
H       -3.69239979      -1.03430897       3.47997743       1.08258251      -0.00196799      -1.24755424
H       -1.16365672      -1.49636514       2.80248712      -0.45023271      -0.14933443      -0.44176828
H       -0.61492074      -1.54104872       0.34455328      -0.49623436       0.00189938       0.58071894
27
Lattice="50.0 0.0 0.0 0.0 50.0 0.0 0.0 0.0 50.0" Properties=species:S:1:pos:R:3:forces:R:3 energy=-17660.14780314833 dihedrals="_JSON [293.05, 282.34, 292.95]" pbc="F F F"
C       -2.08093908       2.46670209       0.00483744       0.18909759      -1.67627239       0.84730473
C       -1.19692006       1.53147893      -0.48795063      -1.75607023      -1.78395655       1.33541550
C       -2.36233702       3.58588381      -0.69458823       0.91592135       3.90808257      -1.14541376
H       -2.55698758       2.28852944       0.95044116      -0.39235054      -0.38842220       0.31262095
C       -0.52819220       1.82501076      -1.66120610       0.42322535      -2.49286703       0.30951573
O       -1.14602531       0.28569818       0.16316509       1.27111420       0.89274344       0.71002065
N        0.28513985       0.85258022      -2.20814791       1.66496327      -0.74377442      -0.00622852
N       -0.69742090       2.89522457      -2.33099336      -1.22420215       5.03533206      -0.50760250
H        0.81593954       0.41643319      -1.44026447      -0.17482729      -0.07051977      -0.76404448
H        0.91596566       1.23084912      -2.93890179      -0.65712703      -0.27117357       0.74610567
C       -1.52611040       3.87921566      -1.81596163      -0.86301640      -2.06843211      -0.58984904
H       -1.63931943       4.76961609      -2.46504899       0.07328389      -0.45828008       0.64011493
H       -3.04601950       4.34492222      -0.22253217       0.68111998      -0.68382539      -0.89300452
C       -1.71878686      -0.91204382      -0.41956902       0.08272355       1.84669969      -0.17769306
C       -3.19268194      -0.88376119      -0.24013100      -0.01227371      -1.09151299       1.53391365
H       -1.29428498      -1.74281531       0.13987709       0.47726765      -0.08006760      -0.22588368
H       -1.43328831      -0.81697120      -1.45647780       0.10644793      -1.01298061      -0.68273266
C       -4.06572103      -0.87361845      -1.28378830      -0.49345173       0.81769401       1.06079757
C       -3.70192746      -0.98738599       1.09190412       2.84242610       0.29121872      -1.18103038
C       -5.41452124      -0.62667564      -1.03110986      -0.38997885      -0.10153180      -0.09162456
H       -3.70717398      -0.97039435      -2.26444588       0.45785427       0.09789706      -1.52526591
C       -5.91831150      -0.57562712       0.25385493       0.91298111      -0.85449978       0.39682290
H       -6.01533178      -0.46533788      -1.90235636      -0.77233083      -0.00437423      -0.31452301
C       -5.00607455      -0.85649751       1.31544583      -4.06988754       0.53612430       1.98145907
H       -6.97911746      -0.49062200       0.46817055       0.00839972       0.26191542      -0.11438798
H       -5.44404334      -0.92254326       2.38063809       0.84085746       0.07450895      -1.71320976
H       -2.97708997      -1.12561821       1.89387941      -0.14216712       0.02027431       0.05840244
27
Lattice="50.0 0.0 0.0 0.0 50.0 0.0 0.0 0.0 50.0" Properties=species:S:1:pos:R:3:forces:R:3 energy=-17660.090141242224 dihedrals="_JSON [255.38, 194.92, 219.18]" pbc="F F F"
C        1.10712618      -0.20418302      -1.71249915       2.04734587      -3.20964883      -2.02729314
C        0.63306516       0.90814949      -1.19985473      -2.23258565       1.05512959       1.30459946
C        2.47885860      -0.42119866      -2.08253727      -0.62997490      -0.30634220       0.12360458
H        0.43691674      -1.02041172      -1.94492389      -0.39639671      -0.07690134       0.05532719
C        1.56049084       1.95273012      -0.94793698      -0.90041688       1.12504541       0.39774088
O       -0.77598009       0.96805907      -0.99243270       1.18981595       1.12227907      -0.53171545
N        1.11428835       3.10966169      -0.33392674       0.35990036      -0.80853846      -0.19918684
N        2.81909047       1.87533983      -1.28429728       1.28384456      -2.24361452      -0.54196334
H        0.11400377       3.10648119      -0.28373724      -0.44255095       0.79330883      -0.03048225
H        1.63853023       3.95435027      -0.54017726      -0.39041716      -0.19409257       0.10144459
C        3.31414580       0.66158869      -1.79483835      -1.84580536       1.32385016       0.34953561
H        4.36835230       0.76952085      -1.91714756       0.75539593      -0.63930064      -0.50118632
H        2.63857825      -1.45389635      -2.58183692       0.63809835       2.11526964       0.99243526
C       -1.29823558       0.28601186       0.14068592      -0.96239734       0.25598625      -1.54948588
C       -2.83916618       0.12362152       0.03204188       2.80958519       1.23096796       1.17627125
H       -0.94174158       0.79375737       1.00009711      -0.14454763       0.68732769       1.44568581
H       -0.87274826      -0.68674850       0.17471913       0.53462912      -1.35298688       0.02138801
C       -3.43801561      -0.19177938      -1.15915259      -1.77445553      -0.89546503       0.10211871
C       -3.52352700       0.29865771       1.23494528      -0.05490224       0.27586252      -0.56781838
C       -4.80464529      -0.53714969      -1.06858042      -0.42619251      -0.21663385       0.80313050
H       -2.88332633      -0.27422882      -2.08744462       0.02175707       0.17572132      -0.01381175
C       -5.48066399      -0.59480261       0.18722199       0.26214929       1.10708663      -1.32339309
H       -5.40555966      -0.78448432      -1.94430154       0.34132660      -0.14294073      -0.08106545
C       -4.86490884      -0.02311208       1.30847621      -0.47375273      -1.32318368       0.78525489
H       -6.53187911      -0.91742969       0.18861551       0.45150591       0.12323935       0.17967787
H       -5.35594737      -0.03089754       2.30087324       0.04712188       0.27033765      -0.70115868
H       -2.98606597       0.75313011       2.06166857      -0.06808048      -0.25176333       0.23034597
27
Lattice="50.0 0.0 0.0 0.0 50.0 0.0 0.0 0.0 50.0" Properties=species:S:1:pos:R:3:forces:R:3 energy=-17660.57387171228 dihedrals="_JSON [174.88, 173.58, 7.55]" pbc="F F F"
C       -1.65636876       2.27799308       1.76540741       0.39993941       1.36604485       1.08065147
C       -1.96523371       1.56625408       0.64043712       0.86205488      -2.41844622       0.45920117
C       -1.91609304       3.67406234       1.75861028       0.48621552      -0.17256305       0.51130546
H       -1.18465241       1.85632460       2.68209833      -0.52222205       0.06786556      -0.95100633
C       -2.38664711       2.21545346      -0.53104626      -0.85338315       2.04067987       0.08518289
O       -1.77758212       0.16218994       0.55787896      -0.47412390       1.39808388       0.30899394
N       -2.58388449       1.51852546      -1.70004716       1.11864083      -1.20232785      -0.04194354
N       -2.69959713       3.54081612      -0.54107097       0.68899187      -0.77093805       1.67367484
H       -1.85051571       0.78868554      -1.85923263      -1.14245704       0.94076626       0.03837230
H       -2.71368333       2.16438645      -2.46389599       0.05977587      -0.05777149      -0.28596686
C       -2.48039546       4.23431424       0.63599095      -0.17671318      -1.73508101      -1.38242946
H       -2.81328958       5.24410365       0.64932382      -0.08570627       0.94484316      -0.23479643
H       -1.60620503       4.31192302       2.61294812      -0.46612096      -0.53319537      -0.52162598
C       -1.24543137      -0.47307156       1.70834982       0.39718822      -0.56592642       0.88955547
C       -1.25490573      -1.98364146       1.51741004      -0.48712282      -0.88650015      -1.78267583
H       -1.81507850      -0.26255135       2.69568656       0.86062306       0.16490716      -1.61442840
H       -0.16210066      -0.20471605       1.77780089      -0.66380335       0.33495054       0.48512380
C       -0.88643571      -2.87200700       2.52188073       0.02052521      -0.98988556      -1.03924129
C       -1.60896702      -2.52185311       0.22926591      -0.14139853       1.96609618       0.54549714
C       -0.89418694      -4.29166469       2.32703288       0.23513827       1.38320489       0.62593131
H       -0.43586886      -2.46960881       3.38518356       0.12081520       0.45706370       1.51276709
C       -1.22875667      -4.74404369       1.07948084      -0.53614507       0.46578105       0.18582384
H       -0.66060385      -5.01539896       3.14049320       0.02140759       0.80540768      -0.57397731
C       -1.62631337      -3.86845030       0.05060173       0.20417536      -2.08326957      -0.06029747
H       -1.24461966      -5.79592162       0.94508938      -0.10689206      -1.01779043      -0.49134861
H       -1.95251558      -4.40290316      -0.84885368       0.13626403       0.76181746      -0.17093565
H       -1.86291547      -1.81417850      -0.59216886       0.04433305      -0.66381704       0.74859243
27
Lattice="50.0 0.0 0.0 0.0 50.0 0.0 0.0 0.0 50.0" Properties=species:S:1:pos:R:3:forces:R:3 energy=-17660.35926238226 dihedrals="_JSON [153.19, 100.65, 78.05]" pbc="F F F"
C       -0.33367255      -1.09337522       1.01817422      -1.10233710       1.43028522      -0.13601247
C       -0.53343681       0.28618700       1.20991197       0.71503915      -2.20850846       0.06710672
C        0.54668172      -1.76021233       1.84007836       0.53751057       0.17206153       0.38531620
H       -0.92490873      -1.63019160       0.29021805       0.13323478      -0.07382477       0.04360697
C        0.25549369       0.87416400       2.20592401       0.34037985       3.12576471       0.46593174
O       -1.34108003       1.08058099       0.46762514       0.64286531       0.52119013       0.64618419
N        0.02001234       2.22290147       2.49943259       0.04772820      -0.79465315       0.02233637
N        1.26622371       0.32140130       2.84518744      -0.59720554      -1.79084264       0.36694453
H       -0.42127266       2.67818043       1.72428781      -0.09345729       0.78753430      -0.02378769
H        0.70503645       2.72793834       3.07337196      -0.39660510      -0.53516081      -0.72209499
C        1.31973904      -1.01895888       2.71171126       1.06422093      -0.13178830       0.23037552
H        2.09968874      -1.52887810       3.28619275      -0.12271194       0.17761619      -0.01276134
H        0.67302323      -2.82035182       1.75283233       0.10898603      -0.52324721       0.03310192
C       -1.62831782       0.59497205      -0.81495403      -0.31540867      -0.34297404      -0.46730168
C       -3.00020797      -0.02373037      -0.77595717      -1.49706105      -0.98962732      -0.55271310
H       -0.90180449      -0.15943332      -1.14322993       0.11024067       0.16880458       0.06414355
H       -1.50409285       1.46237430      -1.48673099      -0.57005116      -0.29128213       0.02752811
C       -3.26153827      -1.41651080      -0.77337115       3.89398673      -0.12100027      -0.01378237
C       -4.13963058       0.78691175      -0.80251908       1.82683843       1.80702412      -0.57560459
C       -4.52327799      -1.93687420      -0.76933870      -0.85765844      -2.74876313       0.39923368
H       -2.32472664      -2.12681424      -0.73560135      -2.17293392       1.21194303      -0.35677716
C       -5.63696700      -1.10813998      -0.76928701      -0.44698738       0.03078104      -0.33434291
H       -4.60918662      -3.08142106      -0.76388881      -0.11639046       1.81958813       0.13814638
C       -5.40808137       0.25637827      -0.92344187      -0.59207517      -0.01582007       0.61789308
H       -6.68114923      -1.47609241      -0.65936119       0.89104493       0.08182525      -0.41939477
H       -6.25911215       0.88205179      -1.11818913      -0.32511615       0.53681356       0.27770197
H       -3.86932237       1.89461878      -0.80424063      -1.10607624      -1.30373948      -0.17097786
27
Lattice="50.0 0.0 0.0 0.0 50.0 0.0 0.0 0.0 50.0" Properties=species:S:1:pos:R:3:forces:R:3 energy=-17660.557677942656 dihedrals="_JSON [178.67, 287.54, 331.56]" pbc="F F F"
C       -2.27625532       0.71786291      -2.07435517       0.14462495      -0.34848420      -0.95524176
C       -1.27045949       1.19671409      -1.26002135      -1.75720351      -0.42192538       0.41882783
C       -2.52059477       1.31429649      -3.31631243      -0.12830595       0.65194472      -0.17805699
H       -2.87009114      -0.16495318      -1.87839196       0.20739764      -0.19748264       0.50257379
C       -0.72354204       2.46210626      -1.62241473       2.12087044      -0.09113265       1.17003443
O       -0.99483639       0.61219018      -0.03821292       1.12917546       1.04085733      -0.12645671
N        0.26309987       3.05288469      -0.84313848      -0.42219120      -0.83336957       0.92853068
N       -0.97000851       3.07592275      -2.75957254      -0.64608095      -0.44169631      -0.42567540
H        0.44981408       2.66910937       0.09643934      -0.01860684       0.57951874      -1.08947818
H        0.76523654       3.85479554      -1.21759555      -0.36757209      -0.42798919       0.31283200
C       -1.84362431       2.49224185      -3.59848922       0.11344735      -0.20762170       0.63813324
H       -1.96426859       3.06528991      -4.48365758      -0.43715553       0.19489947      -1.08227739
H       -3.28224804       0.88598611      -3.97841608       0.34257138       0.27820661       0.10263432
C       -1.54234697      -0.62393821       0.35811254       0.96753586      -0.09194234       1.11584119
C       -2.99417399      -0.56372963       0.69605636      -1.18703158       2.82374772       0.26128387
H       -0.95626155      -0.90766841       1.27418729      -0.38872483       0.45653870      -0.56800432
H       -1.32423712      -1.45119478      -0.33021019      -0.17476259       0.25641979      -0.46994546
C       -3.79666534      -1.60802895       0.37678171       1.49311420      -3.23114097      -0.51059266
C       -3.66180518       0.60864162       1.20286149       2.28595439       1.57930515       0.36146670
C       -5.12752035      -1.64765229       0.64850644      -1.69671162       0.38186553       0.55536515
H       -3.30191750      -2.56504065       0.02646395      -0.58288571       1.11584644       0.05879653
C       -5.75884858      -0.53004895       1.20770754      -0.74067327      -0.60741079      -0.22002921
H       -5.68491315      -2.56460260       0.44678341      -0.04150558       0.24467322       0.04346961
C       -5.03992779       0.64821227       1.46037541       0.50533398      -0.84724856      -0.11424383
H       -6.83644456      -0.66116564       1.41693148       0.54085801       0.55983450       0.00338610
H       -5.53505933       1.52908227       1.88468794       0.29263100      -0.23354525      -0.19497580
H       -2.99383085       1.56843894       1.42434589      -1.55410341      -2.18266836      -0.53819772
27
Lattice="50.0 0.0 0.0 0.0 50.0 0.0 0.0 0.0 50.0" Properties=species:S:1:pos:R:3:forces:R:3 energy=-17660.337903561933 dihedrals="_JSON [162.42, 268.98, 42.79]" pbc="F F F"
C       -0.85011738      -0.05467692      -2.03474265      -0.60217368      -1.13232919       0.83560260
C       -1.29265465       1.14309970      -1.52271326      -0.08045307       1.14082904      -0.83648657
C       -0.74458726      -0.19676732      -3.44749143      -0.29840577       3.07141778       2.38473575
H       -0.69166528      -0.92860991      -1.33906198      -0.09524039       0.98551773      -0.86255705
C       -1.57948210       2.25357900      -2.41286916       0.41314182      -0.91850803      -0.33255154
O       -1.45271299       1.55036389      -0.23885254       0.06734519      -0.67108729       1.07246592
N       -2.10534339       3.42453724      -1.96315641       0.01479868      -0.48402622       2.54018503
N       -1.31611169       2.16778240      -3.69882067       0.57134811      -1.21848998      -0.91058473
H       -2.34331574       3.52050833      -0.95306879       0.25817470      -0.12582146      -1.60313535
H       -2.44156858       4.07281691      -2.63442356      -0.18901074       0.47692279      -0.45392981
C       -0.87187614       0.95671054      -4.16896633      -0.67151307       0.65331718      -0.62288778
H       -0.66000771       0.86851023      -5.23975349      -0.21666482       0.51361169       0.09607111
H       -0.51012804      -1.06583770      -3.92042712       0.84562440      -2.63566701      -1.13255667
C       -1.60400491       0.63704666       0.83087897       0.81321674      -2.25197235      -0.14238395
C       -3.05797276       0.27230934       1.14065196       0.98718068      -0.27068811      -0.13470820
H       -1.18721745       1.13988010       1.70838690       0.02165940       0.06354815      -0.08086743
H       -0.95213688      -0.39567431       0.74114230      -1.43528610       2.55551858      -0.21825345
C       -3.32486984       0.06416019       2.48027185       0.58737630      -0.20677766       1.91802624
C       -4.04831753      -0.00989284       0.21036174       0.12878750       0.27188322      -1.99589433
C       -4.56936002      -0.36733290       2.92454021      -0.50904745       0.42069203      -1.69323245
H       -2.50715880       0.20950545       3.23214277      -0.67680326      -0.01830063      -0.68142889
C       -5.58624617      -0.52114107       1.95788647       1.69539989       0.39535161       0.91660501
H       -4.85150456      -0.51972187       3.95430167       0.34798891       0.03704844       0.36764127
C       -5.32644232      -0.37054598       0.59762750      -0.27882416      -0.28052888       1.08488312
H       -6.50767981      -0.68613469       2.43307742      -1.78385216      -0.59825363      -0.25982500
H       -6.10596722      -0.58358433      -0.11754300      -0.10916834       0.12424702      -0.30661762
H       -3.87356476       0.05653162      -0.89411528       0.19440067       0.10254517       1.05168477
27
Lattice="50.0 0.0 0.0 0.0 50.0 0.0 0.0 0.0 50.0" Properties=species:S:1:pos:R:3:forces:R:3 energy=-17660.546333880102 dihedrals="_JSON [152.06, 312.78, 319.88]" pbc="F F F"
C       -2.91836514       1.70996072      -1.90605995       1.77615584       0.73827172       0.03577479
C       -1.81234028       1.89464823      -1.06817525      -0.98466575       0.75846507      -1.08149785
C       -3.87218116       2.72530371      -1.97195547       0.36916766      -0.40157226       1.33347195
H       -2.94368473       0.93611176      -2.65385994       0.09767604      -0.50879926      -0.04838024
C       -1.79118534       3.02628840      -0.21252238      -0.12437254      -0.86139366       0.49585948
O       -0.66004341       1.16895191      -1.05583436      -0.58217212      -1.43655589      -0.79427713
N       -0.68123604       3.19877773       0.57114724       0.46380429      -0.09307532       0.20615539
N       -2.83296458       3.82607115      -0.07008756      -0.57753078      -0.00745466      -0.98345987
H        0.04513512       2.46455587       0.49135775      -0.81582785       1.04782523       0.51667985
H       -0.78814974       3.82648292       1.37600137       0.37426206      -0.65703114      -0.61663777
C       -3.84245285       3.67700764      -0.97910276       1.08203190       0.56819685       0.72078452
H       -4.58254359       4.44113696      -0.86649225      -0.71249981       0.31846455      -0.17385467
H       -4.61251829       2.65981815      -2.72092378      -1.08164110       0.14688261      -0.60477807
C       -0.80055119      -0.24545140      -1.35962972      -0.80165563      -0.22776580       1.01971891
C       -1.95286884      -0.90403639      -0.57250502      -0.99496020      -0.78220720      -0.91000966
H        0.13001860      -0.57427498      -0.94391733       0.72012046      -0.78990545      -0.00871930
H       -0.86071220      -0.59276356      -2.41994031       0.03938218       1.04029379       0.32630792
C       -2.88465569      -1.80883408      -1.16125672       1.17539765       1.21710816       1.00570762
C       -2.17818748      -0.57375555       0.76191112      -0.26818795      -0.14923830       0.75406421
C       -3.86111753      -2.37879002      -0.34048321       0.68935337      -0.03194824      -2.21960656
H       -2.85887608      -2.01760938      -2.22522583       0.04714306      -0.13315583      -0.09826996
C       -3.99347207      -2.12774490       0.97336025      -0.16885231       0.69346825       3.11593237
H       -4.57174713      -3.00046071      -0.80604710      -0.83551077      -1.05459299      -0.58652947
C       -3.16433890      -1.14697102       1.57824905      -0.25366392      -0.41001708      -0.95853189
H       -4.75863685      -2.69796674       1.55212713       0.55700855       0.73399092      -0.36928923
H       -3.32883247      -0.79176152       2.60925831       0.23508901      -0.33538002      -0.51305919
H       -1.56722056       0.19354783       1.17954320       0.57494866       0.61712597       0.43644383
27
Lattice="50.0 0.0 0.0 0.0 50.0 0.0 0.0 0.0 50.0" Properties=species:S:1:pos:R:3:forces:R:3 energy=-17660.73727509832 dihedrals="_JSON [242.25, 205.72, 223.99]" pbc="F F F"
C        1.21412855      -0.39850159      -1.49333429      -0.42909449       1.99959966       0.14493799
C        0.63662386       0.84440686      -1.12652840      -0.47748792      -1.02224717       0.34114411
C        2.60844209      -0.44438934      -1.61658065      -0.96949841      -0.83538260      -0.61331605
H        0.51756748      -1.18860876      -1.72900250       0.11618424      -0.55595935       0.14623181
C        1.43265917       1.98545730      -0.95551597       0.11667532       0.17314849      -0.20722531
O       -0.71754164       1.00513344      -0.85789788       0.31965871      -0.07813211      -1.12669625
N        0.86227524       3.19110913      -0.51108390       1.47235674      -1.57243351       0.12391673
N        2.74909928       1.90733733      -1.18430013      -0.22949420       1.07007194       0.49729705
H       -0.06647086       3.38314429      -0.77044143      -1.29421887      -0.06818778      -0.38944229
H        1.47086255       3.96930821      -0.60593061       0.63346498       0.64204452      -0.10671467
C        3.29084284       0.73658429      -1.47498690       1.48256034      -0.44404003       0.81545295
H        4.39865193       0.62491723      -1.43013885      -0.66074391       0.72275399      -0.43449128
H        3.15586485      -1.34918459      -1.89134080      -0.26854512       0.10662944       0.13473944
C       -1.24290079       0.21608440       0.20905700       0.67950682      -0.37569197      -0.87690685
C       -2.74872581      -0.00475165      -0.01412887       0.84990916       0.34994766       0.49246920
H       -0.94044289       0.78194974       1.11116122      -0.78336754      -0.56784115       0.21014580
H       -0.67057266      -0.74330413       0.17968075      -0.60778846       0.33585168       0.39980773
C       -3.32456867      -0.29272145      -1.25195440      -0.27566879      -0.01999542       0.28080767
C       -3.56241564       0.14638942       1.09651868      -0.38330071       0.17810265       1.18934418
C       -4.72966439      -0.48078848      -1.31808715       0.51711215       0.39379051      -1.51935537
H       -2.63877323      -0.31876246      -2.10327824      -0.50778973      -0.13127273      -0.10594778
C       -5.52374903      -0.30769751      -0.20527492      -0.29233676       0.02646380       0.88454319
H       -5.26252970      -0.61629156      -2.28690503       0.75551020      -0.19143820       0.59973815
C       -4.94023030       0.03337360       1.02152274      -1.06936348      -0.04699954      -0.01089577
H       -6.61161879      -0.43745109      -0.25159587       0.33182336       0.12131888      -0.18410947
H       -5.63210915       0.25245460       1.86943372       0.90418664      -0.31417042      -0.45873287
H       -3.12292444       0.36819087       2.07313165       0.06974972       0.10406878      -0.22674203
27
Lattice="50.0 0.0 0.0 0.0 50.0 0.0 0.0 0.0 50.0" Properties=species:S:1:pos:R:3:forces:R:3 energy=-17660.5732766452 dihedrals="_JSON [166.62, 72.07, 27.71]" pbc="F F F"
C       -1.59174011       0.03736556       2.10544453      -0.73837883      -0.23840380      -0.52074393
C       -0.73076439       0.70712630       1.26598774       0.14247202       0.23381781      -0.40095709
C       -2.07006618       0.67319036       3.25433843       0.20161622      -0.04025846       0.80444626
H       -1.98813148      -0.91339476       1.72850143       0.02434842       0.26002862       0.54581376
C       -0.23148324       1.98696971       1.63391102       0.67348418       1.04533051       1.90332038
O       -0.38138624       0.24029853       0.01719643       0.51308250       1.98215612       0.59853694
N        0.68243932       2.70531623       0.83990890      -1.37531257      -2.55563891      -1.58376002
N       -0.51697610       2.51083369       2.87207730      -0.71856032      -1.26556630      -1.82264487
H        0.53996696       2.48889868      -0.18564991       0.54899485       0.75778632       1.78855559
H        0.87361935       3.64410060       1.11762192      -0.18540277       0.54202751       0.07060556
C       -1.46893994       1.86357894       3.60530437       0.97161829       1.81077098       0.10607605
H       -1.71878643       2.46987792       4.50772712      -0.08447707      -0.95116948      -0.48801275
H       -2.83108712       0.26757536       3.92884985       0.23182959      -0.18150690      -0.41744399
C       -0.56301938      -1.06429085      -0.35628446       0.75452340      -1.40456265      -1.09831167
C       -2.00518890      -1.49123460      -0.60040588       1.16404195       0.42527038      -0.95580164
H       -0.05939024      -1.78217453       0.29246960      -0.11921128      -0.05027628       0.90211460
H        0.11326255      -1.15558040      -1.25863754      -1.23128238       0.05706099       0.26889766
C       -2.30297071      -2.84410349      -0.60066553      -0.77484417      -0.18541584       0.41420462
C       -2.94166187      -0.57700472      -1.00354704      -2.56009702      -0.15851942      -0.87500632
C       -3.58038062      -3.29373704      -0.88034847      -0.97649948       0.06925014      -0.40314907
H       -1.55148684      -3.49352852      -0.21491864       0.55129608      -0.85505969       0.04614488
C       -4.57932700      -2.36316290      -1.28365700       1.13073203       0.19973619       0.20427181
H       -3.86003001      -4.36098262      -0.79041701       0.30118442       0.63992536       0.00037714
C       -4.26871360      -1.01519376      -1.42674668       2.87986935      -0.08843954       1.94441391
H       -5.59418070      -2.67070492      -1.39640540      -0.67262257      -0.43739975      -0.34617031
H       -4.97966044      -0.24525411      -1.61620985      -0.74648777       0.31043743      -0.43927345
H       -2.72689759       0.48469983      -0.93934602       0.09408294       0.07861866      -0.24650404
27
Lattice="50.0 0.0 0.0 0.0 50.0 0.0 0.0 0.0 50.0" Properties=species:S:1:pos:R:3:forces:R:3 energy=-17660.326445659128 dihedrals="_JSON [240.08, 82.33, 280.61]" pbc="F F F"
C        0.69455635       0.88396792       1.27694881       1.61979944      -0.39362019       0.07615507
C       -0.52867194       0.92663361       0.69029653      -0.37364969       1.33690103      -1.43486302
C        0.92327181       1.47100198       2.55903247       1.09613106      -1.90637496       0.38244365
H        1.52870935       0.35707370       0.75225525      -0.67408550       0.44358597       0.49537292
C       -1.49955469       1.73350271       1.35141138      -1.10544285      -0.75601797      -0.41234750
O       -0.79046032       0.46605860      -0.63780193       0.45352704       2.06691274       1.96729665
N       -2.72784069       1.90126696       0.74829128       0.19595371      -0.04424201      -0.40864292
N       -1.34296809       2.23982771       2.54978736       1.08679750      -0.09419979       1.48305329
H       -2.89618241       1.18096423       0.07084427      -0.22870350      -0.10211649      -0.50062762
H       -3.51525963       2.04371150       1.35852776       0.10014508       0.18321737       0.34140814
C       -0.15967940       2.02842656       3.20932110      -0.77717765       0.76018409      -0.02826636
H       -0.16612453       2.36511600       4.28763176       0.28311867      -0.31141993      -1.34759437
H        1.90473988       1.15780832       3.05225286      -1.46524194       1.00960403      -0.46645463
C       -0.79875230      -0.90389689      -0.70914674      -0.15944961      -2.31457728       0.85435718
C       -2.13845943      -1.49492177      -0.28179116       1.76893075       0.09322095       1.18774099
H       -0.08452633      -1.34327882      -0.00249501       0.48281946       0.10570652      -0.09664488
H       -0.47964646      -1.22259660      -1.70391906      -0.31239542       0.12049457      -0.21969437
C       -2.95303686      -2.01788602      -1.21726817      -3.10694536      -1.77664233      -1.47289659
C       -2.44373406      -1.62046202       1.10961678      -0.31067337       0.92134387       0.47167226
C       -4.25142591      -2.55302334      -0.83538864       3.23172571       1.19718776      -1.00330662
H       -2.67488802      -2.13082450      -2.29685281      -0.04586871       0.46575271       1.03877771
C       -4.61770183      -2.45554629       0.47208080      -1.59562567      -0.65214477       0.55838233
H       -4.77970547      -3.02644233      -1.62948490      -1.00660910      -0.26288468      -0.24855914
C       -3.74789602      -2.02333922       1.47313681       1.46050831       0.35033791      -0.39441081
H       -5.63034972      -2.78279134       0.75436364       0.40756011       0.05771146       0.02013045
H       -4.11349062      -2.05582558       2.49377581       0.32025132       0.08769240       0.16931670
H       -1.65781739      -1.27513545       1.86741868      -1.34539979      -0.58561297      -1.01179849
27
Lattice="50.0 0.0 0.0 0.0 50.0 0.0 0.0 0.0 50.0" Properties=species:S:1:pos:R:3:forces:R:3 energy=-17660.219592071073 dihedrals="_JSON [198.95, 298.03, 141.79]" pbc="F F F"
C        0.35755455       0.70398275      -0.66574507       0.08911985       0.39273998      -2.12856877
C       -0.46068637       1.02628754      -1.77588020       0.94645330      -1.11718512      -0.29583374
C        1.70824157       0.32069038      -0.85920726       0.50651142      -0.88629027      -1.31039792
H       -0.00751011       0.81231374       0.30692337      -0.49467532       0.03156894       1.51017514
C        0.18711320       0.84417462      -3.06281022      -1.12557232      -0.15568113      -0.06599523
O       -1.85229258       1.30507752      -1.85263945       1.49108681       0.03233837       1.26331951
N       -0.56796424       1.18077566      -4.16871912       0.58303796      -0.06658753      -0.51879395
N        1.42779948       0.34672811      -3.27973979      -0.82502845       1.00113602       1.11921385
H       -1.56368597       1.38570554      -4.14978075       0.67632508      -0.05267938       0.35355494
H       -0.05545953       1.28370225      -5.04066953      -0.36691799      -0.22936696       0.30666420
C        2.18620173       0.12014619      -2.17726838      -1.87704671       1.40068521       0.55646291
H        3.21979143      -0.02712354      -2.40299952       0.70169624      -0.71531880       0.12288817
H        2.38250536      -0.00685616      -0.04780844      -0.61986779       0.58118272      -0.14293041
C       -2.45832299       1.91689630      -0.64835421       2.59440977      -0.72874061      -1.48084672
C       -2.36114745       1.03407875       0.54764450      -0.38069585      -0.37930103       0.52202891
H       -3.45730967       2.01425853      -0.95259125      -1.63629487       0.55125857      -0.36612930
H       -1.93687423       2.86959631      -0.57246636      -0.28489655       0.37918792       0.60415033
C       -2.57773329      -0.32163003       0.36766366      -1.20400171      -1.54573558       1.16015454
C       -2.10932059       1.47564089       1.84037680       1.40113922       1.13448959       0.48498150
C       -2.58690094      -1.25549059       1.44210790       1.33261405      -0.25665927       0.38349794
H       -2.95353145      -0.66966473      -0.57757457       0.37590561      -0.18430965      -0.63067300
C       -2.24506504      -0.83771820       2.74031281      -0.66317921       2.21409277      -1.27162783
H       -2.61467967      -2.35692681       1.31677653      -0.57846809       0.77556962      -0.52629115
C       -2.03062711       0.55021097       2.88395280      -0.02686891      -0.20990981       0.09285264
H       -2.26957650      -1.42806452       3.63947050       0.21476761      -0.62748768      -0.01146129
H       -1.75631847       0.93800346       3.84622217       0.06207179       0.13456315       0.59578543
H       -1.75113716       2.54487254       2.04110932      -0.89162497      -1.47356004      -0.32618072
27
Lattice="50.0 0.0 0.0 0.0 50.0 0.0 0.0 0.0 50.0" Properties=species:S:1:pos:R:3:forces:R:3 energy=-17660.335727520072 dihedrals="_JSON [183.84, 303.77, 141.65]" pbc="F F F"
C        0.47155249       0.83713700      -0.75974106      -0.25938475       0.91996575       3.37724666
C       -0.39217348       1.04694784      -1.78134016       1.31112264      -0.41677708      -1.20969918
C        1.76070267       0.39997465      -0.99208797       1.67939799      -1.51951899      -1.42618144
H        0.16375570       1.09112894       0.31724969       0.43180875      -0.57654993      -1.76837838
C        0.05883345       0.75335801      -3.09190455      -1.09606125       0.33187625      -2.07368712
O       -1.60199270       1.53690136      -1.72187626      -2.90280753       0.56716418       0.33863720
N       -0.81232894       0.92424068      -4.21486785      -0.24421023       0.43648845       1.17079958
N        1.25173417       0.31911853      -3.36660010       2.00972916      -0.32312201       0.87482801
H       -1.34882972       1.78829731      -4.13093854      -0.02374683      -0.45159606      -0.12962149
H       -0.41290158       0.81154006      -5.14978387       0.34140881       0.05236032       0.84378153
C        2.13065321       0.15430698      -2.33377631      -1.88544188       0.17033402       0.66634665
H        3.07692672      -0.24037622      -2.63170511       0.75328730      -0.19339130       0.05632231
H        2.41914407       0.04500123      -0.17373748      -0.33969977       0.71796019      -0.48675563
C       -2.20473335       1.97197915      -0.49125201       0.51233738       0.17610561      -1.14335843
C       -2.28171943       0.98881183       0.61394786      -0.03085297      -1.42170244       0.46099453
H       -3.23885004       2.14598800      -0.81905047       0.30069331       0.88647462       0.10960469
H       -1.59528332       2.84038395      -0.15933904      -0.90366466       0.04866460      -0.08766875
C       -2.64638963      -0.37111601       0.38336171      -0.09800148       1.29197727       0.30717435
C       -2.06388260       1.44757710       1.89827448       0.55618864      -1.34490044       2.80913479
C       -2.67808822      -1.28860179       1.42594118      -0.50865855       0.85580103      -0.41268213
H       -3.05035398      -0.60431719      -0.59936266       0.34895882      -0.27631818      -0.09786425
C       -2.31068561      -0.85659451       2.71224240      -0.19470354       0.89470465       0.89657001
H       -3.18224130      -2.23840056       1.20095056       0.69714485       0.00365969       0.49296354
C       -2.03181064       0.51857517       3.01746050      -1.05231159      -1.80186946      -4.35321872
H       -2.38249239      -1.58634151       3.53210304       0.18918545       0.33678578      -0.20393715
H       -1.87943382       0.78007424       4.01684948       0.36529775       0.74872258       1.46700981
H       -1.88207189       2.49683602       2.15350520       0.04298419      -0.11329910      -0.47836099
27
Lattice="50.0 0.0 0.0 0.0 50.0 0.0 0.0 0.0 50.0" Properties=species:S:1:pos:R:3:forces:R:3 energy=-17660.415651481882 dihedrals="_JSON [189.96, 273.52, 150.53]" pbc="F F F"
C        0.51741947       1.06958923      -0.27792246       0.62231897      -0.02804913       0.68898663
C        0.06129135       1.15462461      -1.54744089      -1.22817366       0.16922682      -0.24055886
C        1.82283262       0.57072936      -0.10225418      -0.99206779       1.11780325       0.12317590
H       -0.14350477       1.45768448       0.50360451       0.62281250      -0.76464183       0.22725819
C        0.89497994       0.86979266      -2.64819902       1.11094231       0.42425669       0.55638005
O       -1.24720710       1.50341322      -1.81922784       0.46514581       0.11997206      -0.11442337
N        0.33802837       1.05646848      -3.89333476       0.92241265      -1.41580640      -1.31314970
N        2.17478048       0.53911038      -2.48122782      -0.73211818       0.12363554      -0.48114785
H       -0.60572132       0.69013442      -3.75065205       0.02555550       0.22765600      -1.30439838
H        0.93501550       0.59112960      -4.66007189      -1.60693126       0.85977640       1.67892709
C        2.59844373       0.40291376      -1.22124063      -0.53631788      -0.77458312       0.51712814
H        3.55350415      -0.02888983      -1.06132559       1.26445060      -0.11278591      -0.25047431
H        2.17034045       0.42861978       0.89889678       0.56742430      -0.16312739       0.43579361
C       -2.00795312       1.99548748      -0.73001504      -2.09634224       0.02492565      -1.03783269
C       -2.69465507       0.86559694       0.11405230       1.37918872       2.13651740       0.47493176
H       -2.79416734       2.61872279      -1.25219642       0.54798047      -0.63861023       0.59860119
H       -1.43360750       2.72282787      -0.12945630      -0.13559968      -0.43510095       0.05780285
C       -3.00839022      -0.37078579      -0.36837513      -0.71803478      -1.00709256      -1.20640893
C       -2.89890809       1.14848445       1.47917534       1.61314747       1.47657395      -0.87832569
C       -3.46794173      -1.38912197       0.49511387       0.57676624       1.28368356      -0.12406393
H       -2.98986018      -0.53239051      -1.45981331       0.24867257      -0.09451311       0.52938853
C       -3.50051394      -1.14576666       1.85240564      -0.99689511      -0.59178729       0.60322447
H       -3.81763384      -2.32278189       0.11413446       0.02006148      -0.67844127      -0.35728950
C       -3.25126607       0.15888833       2.33430700      -0.89175402      -1.40429883       0.19711493
H       -3.87335749      -1.99488094       2.48556431       0.50417222       1.14049014      -0.21351908
H       -3.46130183       0.42453191       3.34193302       0.12250679      -0.09692261       1.06125782
H       -2.56376925       2.15239156       1.85556019      -0.67932399      -0.89875684      -0.22837888
27
Lattice="50.0 0.0 0.0 0.0 50.0 0.0 0.0 0.0 50.0" Properties=species:S:1:pos:R:3:forces:R:3 energy=-17660.27075801111 dihedrals="_JSON [162.06, 192.26, 50.34]" pbc="F F F"
C        0.26910357       1.67741091       1.04553165      -0.80946272       0.32806847       0.06505514
C       -1.06700917       1.44770763       0.86816105      -1.04451721      -2.99819067       0.74030739
C        0.63259229       3.00820298       1.09456168       1.11815623      -0.45981282      -0.63410737
H        0.94024536       0.86328823       1.19384073       0.62149819      -0.40873987       0.19274373
C       -1.96737153       2.49751211       0.78406817      -2.62667856       1.00725433      -0.20403644
O       -1.66627573       0.18243215       1.01618502       0.86317840       0.02323948      -0.70012766
N       -3.40064511       2.32300255       0.67477749       0.79952212       0.22501492       1.11948573
N       -1.58667304       3.77108031       0.75633043       0.53369258      -0.43800721      -0.59942540
H       -3.83365379       1.54692613       1.20588760       0.93670599       0.36932717      -0.50408354
H       -3.79610095       3.20241608       1.04179389       0.11688768      -0.53299477      -0.56390475
C       -0.26004762       3.98216122       0.80473475      -1.12794356       2.64359139       0.78969996
H        0.04751280       5.07335313       0.77892692      -0.29209286      -1.38923483      -0.00320513
H        1.62840521       3.27477212       1.29891573       1.43224323       0.33003089       0.08339874
C       -0.83773011      -1.00155827       0.70988661      -1.61212054       1.00641554      -0.29113660
C       -1.80173957      -2.20955333       0.64597738       1.13506958       1.06582790      -0.27569381
H       -0.09386082      -1.09700930       1.49343954       0.32113322      -0.33353121       0.19250327
H       -0.35674922      -0.77484671      -0.25728640       0.07786182      -0.37803156       0.17885149
C       -1.52050756      -3.39733859       1.35049292       0.97334565       0.94213276       1.17092275
C       -2.95778341      -2.09108468      -0.15984916      -0.02401362      -1.61628907       2.07715565
C       -2.44917959      -4.40547645       1.32787407       0.59741124      -1.86716558      -0.21342091
H       -0.61968523      -3.58261586       2.04216859      -1.20576638       0.86749613      -1.36089486
C       -3.59581635      -4.33975509       0.56409255       0.07923295       0.84188136       1.21505998
H       -2.17928652      -5.36144546       1.79290109      -0.20090886       0.27967835       0.10895219
C       -3.90507352      -3.11342879      -0.02231736      -1.10007275      -1.22671332      -2.90109850
H       -4.23096332      -5.21277765       0.59319368      -0.51889163       0.09765894      -0.37779419
H       -4.81030022      -3.17787303      -0.70400928       0.92155835       0.75455424       0.95982273
H       -3.17598652      -1.24906617      -0.77120299       0.03497149       0.86653904      -0.26502957
27
Lattice="50.0 0.0 0.0 0.0 50.0 0.0 0.0 0.0 50.0" Properties=species:S:1:pos:R:3:forces:R:3 energy=-17660.551308910297 dihedrals="_JSON [122.0, 288.59, 272.46]" pbc="F F F"
C       -2.88601466       2.03301296      -2.70639589      -0.07300927      -1.16279323       0.45012645
C       -1.98533314       1.64194533      -1.69827968       0.22007303      -0.77511703      -0.82088350
C       -3.46811128       3.28879268      -2.60617947       0.10542051      -0.08388043       0.03303422
H       -3.26841353       1.35440694      -3.49035217       0.73749423       0.17591707       0.30716977
C       -1.67782894       2.58321688      -0.69657225       0.96575291      -0.93852260       1.07346548
O       -1.20523020       0.45236043      -1.68490967      -1.39679218       0.62624586      -0.14340266
N       -0.79485805       2.17238106       0.32182342      -1.14613933       2.02764424      -0.40178855
N       -2.21510056       3.80211727      -0.65538036       0.87332933      -0.43724113       1.52745231
H       -0.27682124       1.33698524       0.12479847       0.38831048       0.01043753       0.08254774
H       -0.41953424       2.95192638       0.89335034      -0.18975217      -1.16823918      -0.67309866
C       -3.11872411       4.10103453      -1.54798019      -0.28422418       0.65293279      -1.51556582
H       -3.52836971       5.10200791      -1.57011630      -0.07514324       0.35552557       0.50923130
H       -4.10899986       3.69147807      -3.36638219      -0.49784451      -0.11016061      -0.32658897
C       -1.89605258      -0.82639295      -1.55498677       0.71245375       0.00873340      -1.68905317
C       -2.45755141      -1.05136947      -0.19703636      -0.66881292       0.55127361      -2.38554451
H       -1.08366576      -1.55000531      -1.85929176      -0.91369098       0.52280204       0.47216588
H       -2.73798413      -0.92373970      -2.28487059       0.71998923       0.31244849       0.07630468
C       -3.78463248      -0.63070674      -0.01860322       0.39809413      -0.05631306       2.78730048
C       -1.66255203      -1.62229216       0.74920229      -1.71303268       0.05481270       2.78712004
C       -4.28936299      -0.73486094       1.31106851       0.61402366      -0.19048897      -1.52334321
H       -4.33147692      -0.08470299      -0.78409388       0.00024045      -0.34768017      -0.11956249
C       -3.48920534      -1.22442924       2.34305391       0.20688555       0.45675931      -0.06493280
H       -5.30074822      -0.44640421       1.53073878      -0.42961628       0.28593343       0.06737175
C       -2.17362892      -1.65224570       2.05985056      -0.80800327       0.37421493      -0.42360424
H       -3.94261055      -1.12217894       3.34953802       0.75725666      -0.54601385      -0.41973678
H       -1.51081599      -1.95188643       2.83423704       0.35403466      -0.49117978       0.87072719
H       -0.71918824      -2.06522675       0.57593691       1.14270240      -0.10805092      -0.53691194
27
Lattice="50.0 0.0 0.0 0.0 50.0 0.0 0.0 0.0 50.0" Properties=species:S:1:pos:R:3:forces:R:3 energy=-17660.609859794724 dihedrals="_JSON [153.72, 192.07, 45.29]" pbc="F F F"
C       -1.70153134       2.26645977       2.11144217       0.44128527      -0.33353552       0.78969632
C       -2.23325518       1.49462175       1.12354977      -0.17508352      -0.84263987      -0.67493041
C       -1.94046314       3.63262849       2.10516405       0.37684402      -0.21895633      -0.62664998
H       -1.12350469       1.82409734       2.91945021       0.07152569      -0.10485095      -0.09512768
C       -3.05066121       2.11058440       0.12906105       0.14956440       0.14444205      -0.99687118
O       -2.06079507       0.13993564       0.98199293       0.84858262      -0.75574804       0.17862024
N       -3.57497582       1.32924843      -0.90460101       0.44824895      -0.07227319       0.81233630
N       -3.21283450       3.43610824       0.09245954      -0.17423594      -0.92665328      -0.25156594
H       -3.62596975       0.32465314      -0.74874881       0.00804986       0.51237082      -0.02565895
H       -4.23725106       1.73299029      -1.55288629       0.10184722       0.15060170       0.33946086
C       -2.62203815       4.15966904       1.05355520      -1.55591362       0.14782330      -0.03258091
H       -2.93652856       5.19157194       1.09302088       0.35085580       0.52588729      -0.34043237
H       -1.50955643       4.29119366       2.80232981       0.47695238       0.64630958       1.16021668
C       -0.86527241      -0.51250942       1.51738127      -0.87392877      -0.02524255       0.31332227
C       -0.76824060      -1.95554298       0.96935353       0.06451940       2.11789311       0.14612064
H       -0.91921253      -0.57104962       2.63518297      -0.22500948       0.06281278      -0.71748889
H        0.02527178       0.07980356       1.31698642       0.15549279       0.34621130      -0.47998649
C       -0.46806865      -2.90572623       1.92614946      -0.41548714      -1.78967802      -0.06476159
C       -0.98321806      -2.25710912      -0.40279588       0.18983828      -0.89464031       2.36320620
C       -0.57149868      -4.26871211       1.55150212       0.15476787       0.59860904       0.81317487
H       -0.18232770      -2.66388865       2.95984638      -0.45335262       0.17084806      -0.39511306
C       -0.80795263      -4.56591456       0.24210517      -0.13270571       0.73123218      -0.95162237
H       -0.57678365      -5.10163151       2.25593470       0.55743749       0.31721559       0.18208099
C       -1.01679626      -3.59653969      -0.72660780      -0.22752523       0.41049574      -2.16444984
H       -0.75658082      -5.52792599      -0.15206870      -0.24857203      -2.09284407      -0.09005239
H       -1.23676375      -3.88046784      -1.81032471       0.48068045       0.19916534       1.57826343
H       -1.09380884      -1.49081701      -1.11726636      -0.39467845       0.97514425      -0.76920675
27
Lattice="50.0 0.0 0.0 0.0 50.0 0.0 0.0 0.0 50.0" Properties=species:S:1:pos:R:3:forces:R:3 energy=-17660.68224391233 dihedrals="_JSON [173.34, 284.42, 316.67]" pbc="F F F"
C       -2.98975300       1.75084385      -1.86593598       0.33031559       0.55529198       0.45206756
C       -1.88870329       1.99408897      -1.08097220      -0.50700088      -0.56299655      -0.37854135
C       -3.83071405       2.83067022      -2.16334790      -0.28012479      -0.75732328      -0.35707912
H       -3.18924511       0.75718872      -2.20967826      -0.23501848      -0.39673100      -0.38234866
C       -1.71690694       3.29541210      -0.54084389       0.53932710       0.16764401       0.40893303
O       -0.93350104       1.04977378      -0.79385796       0.23085107       1.53586314       1.06583476
N       -0.58929097       3.50595551       0.22329073       0.35871907      -0.58429162       0.71074705
N       -2.54651741       4.30942863      -0.75460736      -0.33071141      -0.72768299      -0.45931117
H       -0.21574166       2.62170789       0.62599886      -0.25019304       1.37542034      -0.25114552
H       -0.60534651       4.35168841       0.80803422       0.00328491      -0.83225085      -0.36302146
C       -3.58612058       4.04339200      -1.58147778       0.02665510       1.30571751      -0.41325129
H       -4.20184667       4.91059801      -1.88448856       0.23503289      -0.39369394       0.47284668
H       -4.63168065       2.65969552      -2.87895421      -0.15742736       0.28749371       0.21074288
C       -1.11097989      -0.27293113      -1.17462453       0.58470740      -0.65755033      -2.38714542
C       -2.08552667      -1.05203247      -0.33760635      -0.49348456       0.10971414       0.18222283
H       -0.05556058      -0.67727027      -1.08427403      -1.25467575       0.05363563      -0.31664276
H       -1.44663228      -0.26857608      -2.28660764       0.76432394      -0.43806560       1.53195417
C       -3.10373987      -1.85156925      -0.87367483       0.51706167      -0.69931375      -0.55544296
C       -2.03966336      -0.91071880       1.02887740      -1.07743190      -0.88009253      -0.24983228
C       -3.99836246      -2.52401125      -0.06720889      -1.18276977      -0.18893215       1.54164151
H       -3.09485279      -2.05903563      -1.94613240      -0.34965642       0.35848310      -0.01560342
C       -3.87900570      -2.48731422       1.37986034      -1.52155938      -1.07682162      -2.95606074
H       -4.90496415      -2.99070454      -0.50465331       0.86756598      -0.07383678       0.13255922
C       -2.88579663      -1.69929777       1.84366415       1.56205364       1.36849008       1.74872255
H       -4.61164198      -3.07798979       1.99026652       0.97639025       0.74006981      -0.39675162
H       -2.71292453      -1.64359944       2.91677850      -0.12952216       0.14705006       0.10285784
H       -1.42608170      -0.11896680       1.38422779       0.77328726       0.26470950       0.92104772
27
Lattice="50.0 0.0 0.0 0.0 50.0 0.0 0.0 0.0 50.0" Properties=species:S:1:pos:R:3:forces:R:3 energy=-17660.34611079147 dihedrals="_JSON [153.53, 197.59, 43.05]" pbc="F F F"
C       -0.51466469       2.06849128       1.59733363      -1.32225653      -2.36290544       0.72192332
C       -1.61197103       1.55973007       0.92633698       0.52316523       1.54151670      -1.29137058
C       -0.07922214       3.32809473       1.34971355       1.55826499       1.47085052       1.05607680
H       -0.08128897       1.58662803       2.45786273       0.26129479      -0.77774455      -0.04291368
C       -2.21641271       2.45729768      -0.05439101      -1.19232582      -2.00315042       1.18483792
O       -2.12383658       0.31086719       1.01722004      -0.14020668      -0.12834199       0.06729816
N       -3.28723630       1.95141505      -0.81093307       0.75504139      -2.45622232       1.53059601
N       -1.90011539       3.71765957      -0.13716316       1.18818455       1.10325698       0.01428445
H       -3.76520384       1.09328176      -0.40198615       1.05583638       1.74465252      -0.73286802
H       -3.91441293       2.63828437      -1.11751593      -0.97152756       1.18944075      -0.53994551
C       -0.79618934       4.13880214       0.55781650      -1.18083882       1.00003400      -1.63299263
H       -0.48109705       5.18283746       0.45236773      -0.40242437      -0.18180781      -0.23716771
H        0.78025370       3.69691469       1.91508775      -0.16076890       0.08533333      -0.22057475
C       -1.22072909      -0.66107887       1.48759333      -1.58135420      -1.17217380       1.79438541
C       -1.67703767      -2.05366627       1.17785405      -0.54251863      -0.91434782      -1.27573847
H       -1.11231179      -0.66611938       2.61103819       0.02386553       0.63675423      -0.90116423
H       -0.28832188      -0.53961239       1.03862859       2.01428690       0.68106893      -0.78143027
C       -1.41671747      -3.04624576       2.09860718       0.92409092      -1.10131614       1.34122005
C       -2.23360965      -2.49398909      -0.05421445      -0.83815941       1.60320067      -0.34925722
C       -1.73662133      -4.40622932       1.93261285       0.20481641       2.36755185      -0.40694084
H       -0.86584965      -2.86326130       3.03486530      -0.27118295       0.57500321      -0.32202595
C       -2.45505474      -4.72277506       0.80768817      -1.18818127      -1.59480816       0.20184897
H       -1.39241364      -5.05690407       2.70707026      -0.27624625      -0.82876565       0.26196520
C       -2.72979293      -3.79871817      -0.18348310       1.07383346       1.43951887      -1.13405899
H       -2.95715182      -5.68417439       0.79308875       0.32132921      -0.41152859      -0.47069208
H       -3.13734802      -4.03020554      -1.18107081      -0.23959420      -0.36025505       0.79070621
H       -2.42856057      -1.73763728      -0.89751431       0.40357583      -1.14481484       1.37399843
27
Lattice="50.0 0.0 0.0 0.0 50.0 0.0 0.0 0.0 50.0" Properties=species:S:1:pos:R:3:forces:R:3 energy=-17660.55813898441 dihedrals="_JSON [167.18, 89.78, 48.61]" pbc="F F F"
C       -0.92911162       0.11189305       2.16334481      -0.40655860       0.82446590       0.36387136
C       -0.51776335       0.62057891       0.94337586      -0.20472306       0.37533088       0.09497217
C       -0.73350010       0.86436690       3.34494272       0.90351680       0.25428345       0.04924542
H       -1.56797215      -0.74874244       2.26585977       0.15346994      -0.64436866      -0.39595975
C        0.07359329       1.93149973       0.88246672      -0.32069638      -0.82704501       0.19243743
O       -0.69441484       0.01847954      -0.26924279       0.21711942       0.38361977      -0.12262745
N        0.59012528       2.41772248      -0.31011063      -0.34466970      -0.64692215       0.59835954
N        0.14735042       2.64487447       1.98846605       0.84737470       0.37453287      -0.22076659
H        0.43972967       1.88680048      -1.15190142      -0.20828488      -0.00281377       0.06487946
H        0.73705469       3.40249309      -0.40640305       0.02496410       0.32415501       0.16605168
C       -0.14548561       2.11094111       3.19311989      -0.96438056      -1.69472030      -2.67783212
H        0.11061334       2.74886208       3.94675204       0.38019238       1.55428223       2.55692922
H       -0.92387301       0.44423587       4.34649494      -0.14007629       0.22635576      -0.60785132
C       -1.00336073      -1.34172523      -0.33433188       0.30635694      -1.93574009       2.63360700
C       -2.49267634      -1.66210618      -0.31355855      -0.47027324       0.75414296      -1.14258232
H       -0.53433104      -1.94543291       0.54064984      -0.51498329       1.17330965      -0.99269293
H       -0.44759175      -1.70230986      -1.16849852      -0.02582339      -0.39404367      -1.29005216
C       -3.06925921      -2.64018971       0.50150335       0.92241805      -0.69810655      -0.25669126
C       -3.32765635      -0.93697556      -1.19858024      -0.28129414       0.41518905       0.44024108
C       -4.45075128      -2.84305233       0.49261710       1.22509565      -0.55764220       0.41219275
H       -2.36803674      -3.35234768       0.97387694      -0.52854394       0.43854486       0.27501639
C       -5.23658564      -2.00659098      -0.22894383      -1.58963290      -0.14686153      -0.54712299
H       -4.95937204      -3.67311219       0.95341070       0.32001015      -0.31629435       0.62307213
C       -4.71985131      -1.06318392      -1.09147014      -0.20081600       0.96702043      -0.81086849
H       -6.29935892      -2.24904218      -0.20201588      -0.07770818       0.52710481      -0.13203717
H       -5.46793827      -0.44924671      -1.66289153       1.15505550      -0.52720023       0.26880702
H       -2.88248653      -0.24123852      -1.92752483      -0.17710910      -0.20057915       0.45740192
27
Lattice="50.0 0.0 0.0 0.0 50.0 0.0 0.0 0.0 50.0" Properties=species:S:1:pos:R:3:forces:R:3 energy=-17660.36439864248 dihedrals="_JSON [248.28, 90.7, 269.78]" pbc="F F F"
C        0.93218626       0.32982848       1.36961377      -1.11656027       1.93536527       0.34816018
C       -0.34508641       0.66447702       0.87773818       0.71356213       0.24395380       1.27960991
C        1.30189034       0.93056929       2.58806754      -1.78051410      -0.44853451      -0.10312967
H        1.66498031      -0.16432541       0.76429391       0.24314230      -0.32316605      -0.49262451
C       -1.28752081       1.31758402       1.75167728       1.05466497      -1.54100560      -1.85043477
O       -0.67723913       0.46574877      -0.42493922      -0.21779208      -1.02879431      -0.40436250
N       -2.58082810       1.44855064       1.38303584      -2.90347031       0.34237842      -2.15751934
N       -0.95752783       1.69068337       2.95666634      -0.42890790       0.90356442       1.00797499
H       -2.99882322       1.29957432       0.43775374       1.76530776      -0.55411796       0.87478347
H       -3.12725340       2.21069925       1.72542759       0.25693002       0.48088097       1.23620920
C        0.29604598       1.55745208       3.32840775       2.05782346       0.32484840       0.80770638
H        0.60425878       2.02576862       4.29257103      -0.50025112      -0.38096654      -0.56866887
H        2.28172123       0.89587220       2.98349543       1.04569316      -0.25783069       0.32642151
C       -0.86941867      -0.91971593      -0.75837509      -0.76116055       0.00970527      -0.76040488
C       -2.34243199      -1.30732195      -0.55680020       0.00296838      -0.48396832      -0.52658903
H       -0.15507998      -1.56018313      -0.25131187      -0.06440646      -0.13678076       0.87637087
H       -0.54228411      -1.03703529      -1.78944555      -0.43185470       0.28294452      -0.50240646
C       -3.32042451      -1.10012967      -1.53489000       0.37198690       0.29195913       0.17096093
C       -2.78456001      -1.80028753       0.68306253       2.64073216       0.46166709       0.54941021
C       -4.65965144      -1.23234826      -1.19325679      -0.34524231       0.05299479       1.31289354
H       -3.12099448      -0.76134727      -2.55076411       0.43792871       0.07379000       0.13800296
C       -5.08137883      -1.61095500       0.08417013       1.77294773      -0.46065841       1.04007994
H       -5.39955456      -0.84486202      -1.85206700      -0.65341820      -0.12494129      -0.87020603
C       -4.08116885      -1.94149674       1.07588374      -2.09287483       0.48064241      -0.78809329
H       -6.13105966      -1.63274164       0.32300337      -0.34137073      -0.01268566       0.11286831
H       -4.29249322      -2.16971345       2.14459023      -0.15524135      -0.03550322      -1.02613821
H       -1.95941966      -1.94869765       1.40277786      -0.57062278      -0.09574119      -0.03087482
27
Lattice="50.0 0.0 0.0 0.0 50.0 0.0 0.0 0.0 50.0" Properties=species:S:1:pos:R:3:forces:R:3 energy=-17660.589335201585 dihedrals="_JSON [194.11, 68.49, 23.26]" pbc="F F F"
C       -0.83002209      -0.49593182       2.10302536      -0.25628483      -1.20309932       0.85091675
C       -0.38907508       0.24035393       1.06055032       0.49032000       1.25148101      -0.02821786
C       -0.65668230      -0.00327764       3.41616823      -0.13518972       1.90450733      -0.05311326
H       -1.30482484      -1.47755840       1.94169221       0.28449299       0.44999172       0.11996076
C        0.10176380       1.58768307       1.31865185      -0.17343159      -0.61545556      -1.40514483
O       -0.36514576      -0.13941643      -0.24296947      -0.67993276      -0.00082025      -0.70657791
N        0.46715181       2.31831766       0.20781557       0.11725886       0.59593833      -0.04578646
N        0.19065321       2.10608013       2.50366043      -0.47530676      -0.33060393       2.72523928
H        0.38411376       1.80692747      -0.65371104      -0.04758589       0.32332601      -0.28325267
H        0.53303762       3.35312269       0.18192254      -0.10501780      -1.46449282       0.40519724
C       -0.19437148       1.31893764       3.58046706      -0.23857350      -1.81430397      -2.06762589
H       -0.15718505       1.66645872       4.59321312       0.32294035       0.88571924       0.29201447
H       -1.04034349      -0.55150344       4.27183403       0.17153717      -0.07751286      -0.01392240
C       -1.09007440      -1.29842312      -0.65069326       0.68783216      -0.55796344       0.79341821
C       -2.58728186      -1.26533861      -0.62541854       0.42196530       0.83371515       0.77390081
H       -0.79088119      -2.15360121       0.00381678       0.23310467       0.29072403      -0.75333295
H       -0.78335463      -1.43768637      -1.68449008       0.37839196      -0.29182786      -0.06999259
C       -3.28734681      -2.43152703      -0.46849295      -0.22929165      -2.23161225      -0.13277502
C       -3.27000318      -0.06496170      -0.68823619       1.00074716       2.78794579       0.01947048
C       -4.66269916      -2.43206870      -0.57482876      -0.89314160       0.93441251       0.18285057
H       -2.84262659      -3.41973919      -0.28712979       0.50510428       0.47462878      -0.23375002
C       -5.27412108      -1.19982989      -0.63140180      -1.17805509       1.35340984      -0.36061768
H       -5.35897251      -3.27286302      -0.58656892       0.73912686      -0.31259890       0.17735003
C       -4.63629893       0.05179279      -0.65364347      -0.36274866      -1.92978127      -0.21110753
H       -6.33425641      -1.16059767      -0.70638671      -1.09267714      -0.21648453       0.04469601
H       -5.21591221       0.98070817      -0.71866351       0.46116671      -0.28820408       0.13468020
H       -2.70465392       0.89093607      -0.69926694       0.05324850      -0.75103870      -0.15447777
27
Lattice="50.0 0.0 0.0 0.0 50.0 0.0 0.0 0.0 50.0" Properties=species:S:1:pos:R:3:forces:R:3 energy=-17659.920057633986 dihedrals="_JSON [179.61, 276.08, 0.2]" pbc="F F F"
C       -2.25805175       0.52082979      -2.40555453       0.40523411       2.43391177      -2.47618501
C       -1.35057371       1.07824920      -1.54830983      -0.16011542      -1.40248374       2.12291072
C       -2.39257601       1.23840751      -3.65671720      -0.37323618      -1.51617756       1.78616029
H       -2.84270322      -0.33950257      -2.21959884      -0.42295961      -0.90149989       0.36655200
C       -0.66615437       2.27515572      -1.83483008       1.61119341       1.43587291       0.27829368
O       -1.06792765       0.53851884      -0.28353347       0.69422253       0.55381973       0.05932355
N        0.35369930       2.79510812      -0.93568311      -1.80502876       0.62103727      -2.88693850
N       -0.85452933       2.96415422      -2.96200259      -0.12078683      -0.61439469       0.74251499
H        0.12845101       2.51313058      -0.02053703      -0.10542746      -0.19875817       1.60098130
H        0.32924264       3.83044452      -1.07262507       0.28555596      -1.23348066       0.43312730
C       -1.72468665       2.42122173      -3.82036604       0.29455833      -0.39947670      -2.10148343
H       -1.77231651       2.78424847      -4.86959043       0.06714097       0.68404514       0.92835680
H       -3.00276418       0.82124800      -4.45575976      -0.03460829       0.17279171       0.10396332
C       -1.65654059      -0.64299984       0.18695870      -3.86168142      -0.73704026      -2.89953164
C       -3.11339669      -0.40802764       0.84853028       0.68814771      -1.41563721      -0.18334660
H       -1.02148634      -1.23431428       0.79744010       1.07705100       0.11878809       1.07697699
H       -1.84747199      -1.39156413      -0.73853689       0.32592171       1.59857627       1.84661357
C       -3.80447322      -1.58803709       1.31027612       0.30600491       2.60678866      -0.09563055
C       -3.74083224       0.85618351       0.94363139       2.03446368      -1.01363500      -0.43773835
C       -5.09511094      -1.47184394       1.77496352      -0.90495563      -0.17044381      -0.68842750
H       -3.35704790      -2.52858621       1.42163684       1.14739460      -1.33510537      -0.22685685
C       -5.73897431      -0.24771802       1.59191909      -3.37057933       0.57673342       2.25825583
H       -5.66714475      -2.34149742       2.17627822       0.57154334       0.71111368      -0.40164602
C       -5.08126758       0.94011073       1.32430402       1.54230426      -1.01948469      -0.52512101
H       -6.85810504      -0.17731447       1.93678532       2.15818756      -0.12741135      -0.77882463
H       -5.48577613       1.91213215       1.41177476      -0.99624822       0.82978839       0.02545275
H       -3.04377864       1.69842443       0.72862191      -1.05329693      -0.25823794       0.07224701
27
Lattice="50.0 0.0 0.0 0.0 50.0 0.0 0.0 0.0 50.0" Properties=species:S:1:pos:R:3:forces:R:3 energy=-17660.477774891384 dihedrals="_JSON [271.57, 188.13, 229.21]" pbc="F F F"
C        1.01023179       0.45818660      -2.48597417      -1.21480896       1.63007454       1.60104126
C        0.47160036       1.22374569      -1.42821344       0.81228817      -1.24446556      -0.95630198
C        2.37219485       0.54002285      -2.68502230       0.71311518      -0.89809578      -1.01798146
H        0.23544529      -0.01175329      -3.06648008       0.24745628      -0.82053957      -0.47209879
C        1.32210777       2.05188442      -0.67794829      -1.91271781       0.34847945       1.10750833
O       -0.84920539       1.08649825      -1.10952084      -1.15537528       0.03424855       0.39760716
N        0.77638429       2.76739040       0.37082626      -2.04947285      -0.02142899       0.01854409
N        2.60875845       2.15199762      -0.91307052       0.32930816       0.53374914       0.57328325
H       -0.25379994       2.92927949       0.49565634       1.78827557      -0.60102115      -0.62157984
H        1.35636609       3.24311355       1.01874168       0.73468200       0.39091968       0.20660795
C        3.08956484       1.39177837      -1.86865173       1.19014953      -0.26115377      -0.73975625
H        4.15555460       1.50299955      -2.03748102       0.23059435      -0.12416952      -0.01008559
H        2.91682328      -0.07600553      -3.42739987      -0.48944397       0.52636075       0.32056484
C       -1.13634681       0.03774424      -0.15836733       2.05238680       1.59118285       1.97956266
C       -2.55592321      -0.23262044       0.04110640      -2.31831708      -0.26395575      -1.15492494
H       -0.70400066       0.32954153       0.89278275      -0.31705755      -0.52623330      -1.87341725
H       -0.66206403      -0.86422592      -0.49782342       0.65125132      -0.63637995      -0.19472553
C       -3.41151779      -0.52130463      -1.08740513       2.94082144       0.19676183       0.64898290
C       -3.11846219      -0.31630618       1.29507398      -2.06573847       0.70210501       0.20999489
C       -4.66762316      -0.94993699      -0.89901565      -1.97069442       0.18649693      -0.51865350
H       -2.97558989      -0.47044764      -2.08958872      -0.10915750       0.01291668       0.19841658
C       -5.30354059      -0.91844718       0.35311058       0.10218046       0.27367325      -0.46067760
H       -5.26083454      -1.17271237      -1.77861509      -0.15730453      -0.17557638      -0.08659754
C       -4.55017341      -0.55110686       1.43492156       2.37809257      -0.49614544      -0.19990819
H       -6.38071245      -1.07152137       0.36062841       0.09802774      -0.22016361       0.44437940
H       -4.92201198      -0.56637682       2.42942028      -0.61882262       0.19710564       0.82759497
H       -2.57955400       0.00407970       2.19251595       0.11028147      -0.33474554      -0.22737984
27
Lattice="50.0 0.0 0.0 0.0 50.0 0.0 0.0 0.0 50.0" Properties=species:S:1:pos:R:3:forces:R:3 energy=-17660.281637450127 dihedrals="_JSON [162.38, 313.55, 304.49]" pbc="F F F"
C       -2.02995858       1.08566735      -2.15850927      -0.42367977      -1.41651924       0.90245229
C       -1.19588294       0.89214242      -1.02144259      -0.78767860       0.02118007      -0.49727211
C       -1.99049639       2.28161268      -2.90299721       2.54890976      -0.24031482       1.64826637
H       -2.75171730       0.28913894      -2.48632563       0.73492147       0.83236485       0.56959499
C       -0.32580823       1.97447605      -0.69703483      -0.15030362      -0.93853826      -0.21604428
O       -1.08682710      -0.19534102      -0.13273568       0.24276764       1.03505142      -0.16523382
N        0.45685533       1.87737803       0.42523236       0.92306366      -1.06528845       1.16571953
N       -0.22749898       3.02922469      -1.45527217       0.54043706       1.14915964      -1.40378549
H        0.61731183       0.90402027       0.68180530      -0.39035360       0.27805817       0.12923341
H        1.35217365       2.36140024       0.49490148      -0.70401946       0.41123931      -0.64898580
C       -0.95538595       3.16086431      -2.58299741      -0.15661299       1.47391823       0.12463255
H       -0.70104683       4.11141652      -3.20069989      -0.71585533      -1.72986720       1.05894771
H       -2.62993375       2.49080439      -3.69442960      -1.15714654       0.03907343      -1.54289958
C       -2.09607322      -1.19032793      -0.05389543       1.47606413      -0.47626098      -3.04833581
C       -3.42636315      -0.66597841       0.01285632      -4.22120053       1.13871419       0.17715121
H       -1.93958518      -1.84952548       0.78585360       0.81753969      -0.14237109       0.35555774
H       -2.02655638      -1.74977263      -1.02725786       0.06243028      -0.27303523       0.89406863
C       -4.45091192      -1.07815036      -0.88855021      -0.07258869       1.44895865       1.22068664
C       -3.80824003       0.25621436       1.00645859      -1.53991218      -0.55456443      -0.07941535
C       -5.79206979      -0.61004029      -0.76326689       1.61904712      -1.23267663      -0.49739106
H       -4.15969284      -1.65972661      -1.74150251      -0.00696142      -0.49862387      -0.44366250
C       -6.20791596       0.13965838       0.31681719       2.00469871       0.57036210      -0.59455749
H       -6.46172877      -0.86033166      -1.56791499      -0.45766771      -0.24425432      -0.14287583
C       -5.16644686       0.62172173       1.14158996      -0.27872053       0.12722977       0.55804104
H       -7.22315438       0.48720288       0.29884667      -0.40233472       0.25410777       0.64545021
H       -5.44473979       1.31049208       1.94569540       0.19787379      -0.12719218      -0.08386859
H       -3.11322027       0.61195263       1.75568740       0.29728238       0.16008912      -0.08547461
27
Lattice="50.0 0.0 0.0 0.0 50.0 0.0 0.0 0.0 50.0" Properties=species:S:1:pos:R:3:forces:R:3 energy=-17660.5598792486 dihedrals="_JSON [158.07, 209.52, 47.67]" pbc="F F F"
C       -0.06491003       1.93339270       1.25837066      -0.24315907      -2.26375082      -0.70330219
C       -1.36495809       1.47468615       1.13747754      -0.30997682       1.06799753       0.46562692
C        0.21428095       3.26542677       1.00947625       0.41595244      -0.01657094       0.27135888
H        0.74310515       1.17671593       1.37182407      -0.51028640       0.76217477       0.30271120
C       -2.40489417       2.45269813       0.83689750      -0.54941706      -1.36067063      -0.23038380
O       -1.77982585       0.21019003       1.41013651      -0.12447198      -1.32133759       0.06042458
N       -3.72359052       2.06129013       0.70862134       1.03300377      -2.30464148       0.36996069
N       -2.14897008       3.71233741       0.62490658       2.08586482       1.22940776       0.23500684
H       -3.88769023       1.03673159       0.66374651      -0.16769490       1.44093936       0.16505222
H       -4.45484103       2.72943258       0.56289479       0.01181395       0.15349065      -0.16798423
C       -0.83028094       4.09394462       0.73417643      -1.13692663       1.18468932       0.07186651
H       -0.63477989       5.17262398       0.66234417      -0.26086660      -0.31252413      -0.27586054
H        1.24601211       3.56890914       1.11348354       0.04910061       0.53361307      -0.15786235
C       -0.80361084      -0.86398607       1.22819861      -1.26815933       0.16332297      -0.30561506
C       -1.47938982      -2.18195885       0.85080784      -0.43323675      -0.30138169       0.55100398
H       -0.14071463      -0.94860349       2.09646572       0.01212188       0.03849873      -0.09929028
H       -0.31402206      -0.55391553       0.33120528       1.34272222       0.15210636      -0.52662519
C       -1.19145331      -3.43885899       1.42634158       1.31801964       0.97381940       0.74761443
C       -2.43546909      -2.13405556      -0.16756525       0.70966433       1.06058164      -0.10143693
C       -1.92194911      -4.54464353       0.99900404       0.25836684      -1.69574791       0.16631460
H       -0.32020039      -3.50293229       2.18888031      -1.74033553      -0.11854760      -1.20780433
C       -2.91528597      -4.44109686       0.00318186      -0.17526353      -0.78490595       1.37391956
H       -1.67987212      -5.56804703       1.42588924      -0.40185471       1.35864584      -0.43943363
C       -3.16390240      -3.21588498      -0.58476516      -0.34315179      -1.07838119      -0.30625124
H       -3.60068507      -5.29216664      -0.17963383       0.75604080       0.35192486      -0.17128271
H       -3.91120129      -3.21158255      -1.37672240       0.08532742       0.55806365       0.02623112
H       -2.51430722      -1.19890987      -0.69305888      -0.41319763       0.52918400      -0.11395904
27
Lattice="50.0 0.0 0.0 0.0 50.0 0.0 0.0 0.0 50.0" Properties=species:S:1:pos:R:3:forces:R:3 energy=-17660.411716919574 dihedrals="_JSON [132.44, 292.62, 289.43]" pbc="F F F"
C       -2.67154784       2.51030176      -2.11124703       0.74866493       0.35992728       2.30324253
C       -1.86609261       2.11246715      -0.99816553      -0.69104130      -0.07521054      -2.00130819
C       -3.57966339       3.58237188      -1.88506185       0.45096824      -0.23823270      -1.82591483
H       -2.51767994       2.03666784      -3.06053769      -0.15606104      -0.17011973      -0.57213716
C       -2.13349425       2.71162231       0.22980636      -0.17940510       0.86414742       0.39711211
O       -0.78902662       1.21623169      -0.98140765      -0.71058611      -0.12484160      -0.87990861
N       -1.50503493       2.25936517       1.33705317       1.11211703      -1.19949795       0.16276740
N       -2.92472064       3.78215205       0.38856620       0.95260528      -0.68550466       0.82232772
H       -0.91066973       1.41783510       1.14676633      -1.12827914       1.10344393       0.98672254
H       -2.01935583       2.45048173       2.19266921       0.62286363      -0.41384900      -0.07585839
C       -3.54070508       4.22739377      -0.67223305      -1.45458388       0.59052610      -0.18988978
H       -4.12567222       5.13826213      -0.51181753      -0.03084530      -0.12695479      -0.14975619
H       -4.21962711       4.02288892      -2.68287103       0.63946916      -0.61447521       0.44944104
C       -0.95616074      -0.08314379      -1.59208005       0.47349797      -0.13655011       1.25887492
C       -1.94310387      -0.92892974      -0.82625169       0.70187958       0.64433729      -0.88491825
H        0.04741580      -0.53472471      -1.60022017      -0.11159595       0.20557089       0.37935053
H       -1.23446599      -0.08599364      -2.61963819      -0.50871396       0.73484848      -1.20008426
C       -3.19708481      -1.17494130      -1.34919649       0.82715663       1.45261080      -0.81515367
C       -1.60653216      -1.41748723       0.40416236       1.96694190      -1.18523187       2.40619619
C       -4.09266823      -1.85461043      -0.58430361      -3.72296810      -0.99836814      -1.54998336
H       -3.39064649      -0.69661354      -2.31786944      -0.52773449      -0.40349913       0.29230851
C       -3.76001071      -2.48241990       0.56638597       1.29073306      -0.52146382       2.70565031
H       -5.15928176      -2.00554876      -0.90784976       1.12380656       0.30101411      -0.08771355
C       -2.47683880      -2.25530976       1.11122799      -1.26069210       0.93667213      -2.40467508
H       -4.46400241      -3.10328311       1.15722180       0.27995366       0.45769777      -0.63423188
H       -2.24849980      -2.71965709       2.00879422       0.83519257      -0.73912197       1.81734420
H       -0.55420412      -1.26325188       0.83292254      -1.54334373      -0.01787497      -0.70980478
27
Lattice="50.0 0.0 0.0 0.0 50.0 0.0 0.0 0.0 50.0" Properties=species:S:1:pos:R:3:forces:R:3 energy=-17660.453380367737 dihedrals="_JSON [285.74, 293.17, 258.89]" pbc="F F F"
C       -2.45163102       2.59230175      -0.00495774       1.19203192      -2.54553140       1.56335367
C       -1.37525200       1.68376647      -0.20719258      -0.21096794       0.45663804      -1.10906804
C       -2.67382842       3.60931129      -0.86392872      -0.77678919       1.46173945      -2.81374574
H       -3.04957326       2.41163846       0.87974940      -0.28180243      -0.04848595       0.03471217
C       -0.50336263       1.89866514      -1.31840334       0.08069134      -0.72193808       1.59674705
O       -1.18037302       0.58638978       0.59068345       0.16877145       0.07357082       0.80715059
N        0.64709721       1.11761824      -1.53120052      -1.25317247      -0.59530399       1.34930073
N       -0.76736927       2.88052671      -2.14199174       1.24734490       0.05314365      -1.34007699
H        0.94425728       0.62986987      -0.67226674      -0.06764623       0.45620007      -0.79067906
H        1.38466316       1.54270379      -2.05944549       0.13098484       0.32891167      -0.19447483
C       -1.80430519       3.65460568      -1.97391625      -0.68933616       0.88751531       0.92180466
H       -1.86338327       4.43556272      -2.70963891      -0.49319433       0.41129614      -0.39668245
H       -3.59875895       4.23988403      -0.93236406       1.05923938      -0.48794200       0.71645271
C       -1.56513277      -0.67958968       0.06911516      -0.45864273      -1.53095516       0.57476622
C       -3.03785660      -0.86561123      -0.13471244      -1.30427736       0.26308031       0.35882207
H       -1.28814433      -1.47783923       0.82241569       0.46227821       1.08199418      -0.77077369
H       -1.12099809      -0.86198946      -0.91438870       0.65332649       0.00369219       0.13551272
C       -3.60532069      -0.27201152      -1.25935017      -1.56165967      -0.57389703      -0.30392406
C       -3.87638679      -1.58372257       0.74875211       0.57602640      -0.41604193       0.86099981
C       -4.99884870      -0.37194454      -1.50480359      -0.53808415      -1.26395105       1.56780920
H       -2.92206777       0.13986559      -1.98991089      -0.15932192       0.39852182      -0.25734185
C       -5.85715466      -1.04834315      -0.57922129       2.61080670       0.11719674       0.65022531
H       -5.48944373      -0.07721799      -2.40418555       0.14924933       0.68939572      -0.83300347
C       -5.26358934      -1.63820825       0.56277473      -1.03315417      -0.63334291      -0.15093867
H       -6.91124681      -1.23977367      -0.66787410      -0.42454914       0.42596596      -0.67368018
H       -5.98148438      -2.23602407       1.22729927       1.49403821       0.86204100      -0.70028128
H       -3.40067613      -2.17039973       1.58961988      -0.57219127       0.84648642      -0.80298659
27
Lattice="50.0 0.0 0.0 0.0 50.0 0.0 0.0 0.0 50.0" Properties=species:S:1:pos:R:3:forces:R:3 energy=-17660.446726003534 dihedrals="_JSON [156.18, 86.56, 42.21]" pbc="F F F"
C       -0.81401415      -0.43088960       1.94858377       0.62104814       1.15395570      -1.32371079
C       -0.48407386       0.52461768       0.92981941       0.61534919      -0.84999613       3.11352569
C       -0.27080710      -0.26604908       3.25468554      -1.29763345      -1.15501681      -0.71306348
H       -1.41550816      -1.30938998       1.71120683      -0.16797769       0.27210905       0.04958143
C        0.53194900       1.50505933       1.28093349      -0.41544821      -1.10213462      -0.36732187
O       -0.90384025       0.54469947      -0.35883098      -0.53213775       0.14416815       0.07461125
N        1.00417584       2.26030024       0.22896376      -0.15014313       0.32540994      -0.04631970
N        1.06022795       1.61028433       2.51307915      -1.08044683       0.06070749      -1.09060870
H        0.69923001       2.10724944      -0.73069877      -0.08294821      -0.32237231       0.75381877
H        1.91555453       2.65641090       0.31566305       0.40765446       0.30296784       0.30407466
C        0.55390972       0.78721206       3.46315743       0.75907407       0.54262481      -1.09274150
H        0.90708825       0.95334840       4.43442090       0.79185721       0.37949242       1.50556653
H       -0.51153175      -0.97726184       4.07830245       0.08763509       0.65639676      -0.76342616
C       -1.45319188      -0.65627430      -0.84485603      -0.08207589      -0.15309350      -1.74731725
C       -2.90837842      -0.95235918      -0.64754054      -0.76110336      -1.94694428       1.15408196
H       -0.81653722      -1.46237039      -0.52643492       0.25545550      -0.75758457       0.20180408
H       -1.38727862      -0.57852167      -1.93951443       0.57646959       0.08721581       0.02951305
C       -3.38326086      -2.27375608      -0.36482452      -1.37209795       0.62892104       0.13803516
C       -3.87728921       0.00555934      -0.82126980      -0.61437082      -0.47815482       0.42375722
C       -4.76862458      -2.56873660      -0.09677979       2.77186774      -0.11556404      -0.68419136
H       -2.74005757      -3.13210201      -0.46923882       0.60149039      -0.15616178       0.39132085
C       -5.69155197      -1.54082692      -0.17158581      -1.67135176      -1.31653187      -0.07745257
H       -4.97885615      -3.63085301       0.07548028      -0.39287738       0.45722433       0.05471478
C       -5.21759293      -0.31839122      -0.56588984      -0.27058747       2.61184096      -0.66243807
H       -6.80749350      -1.77121344      -0.08858382       1.66100291       0.59877857       0.12674722
H       -5.90191203       0.52680596      -0.72410373      -0.11306951      -0.45645381       0.11619231
H       -3.57857490       0.97060492      -1.19042470      -0.14463488       0.58819566       0.13124647
27
Lattice="50.0 0.0 0.0 0.0 50.0 0.0 0.0 0.0 50.0" Properties=species:S:1:pos:R:3:forces:R:3 energy=-17660.335496832337 dihedrals="_JSON [176.63, 83.57, 28.87]" pbc="F F F"
C       -0.24597242      -1.03999546       1.00841944       0.21605203      -0.52284011      -0.46745198
C       -0.45222159       0.31819886       0.98770454      -0.94685154       1.42995271      -1.66511399
C        0.58950796      -1.54355717       2.00920987       1.13006696       0.53646548       1.16140956
H       -0.62449029      -1.74879776       0.25659433      -0.05531620       0.63097837       0.19360626
C        0.03610435       1.19275990       1.99357842       1.52853385      -0.54632692       1.41502665
O       -1.08316359       1.06960029      -0.04881122       0.40737704      -1.85173423      -0.56170092
N       -0.24057964       2.54333502       1.93200258       1.42262189      -0.61205599       1.57314256
N        0.85488633       0.75446907       2.96070411      -0.18217516      -2.81535390      -0.30264375
H       -0.93406766       2.63532900       1.27159140      -2.08869977       1.30734967      -1.60234456
H       -0.31277185       3.08446781       2.80666016       0.11808820      -0.77892532      -0.80428761
C        1.11401802      -0.62418874       2.93680072      -0.79138622       0.67949088      -0.57998659
H        1.74814877      -1.09493235       3.69311602       0.11621828       0.87186086       0.17088953
H        0.97040034      -2.59602857       2.05253210      -0.78398483       0.96474286      -0.10501620
C       -1.56896068       0.30383831      -1.19455660      -0.50380153       0.73930022       0.23694635
C       -2.92948776      -0.25285318      -0.86994913      -0.82779091      -2.97623659      -1.51428200
H       -0.94471005      -0.56721464      -1.47184600       0.35577294       0.71729873       0.16933990
H       -1.65727472       1.00043785      -2.08875354       0.43189171      -0.54002236       1.22661425
C       -3.38348707      -1.49755854      -1.45554631      -0.19907395       1.44607444       0.38910713
C       -3.80850111       0.34625539      -0.00936468       0.72048468       2.35613317       1.94315289
C       -4.64123325      -2.01233050      -1.06157683       2.14370654      -0.66622047      -1.46223496
H       -2.82005940      -1.99804631      -2.27349101      -0.21553391       0.24443591       0.78550043
C       -5.45530959      -1.38392651      -0.16585527      -1.74658603       0.73972606       0.75109746
H       -4.90348730      -2.95414594      -1.52049332      -0.37366838      -0.28091604       0.04780857
C       -5.07177387      -0.12805801       0.31583157       0.01062211      -0.83896923      -0.17420700
H       -6.44362866      -1.83857174       0.10564018       0.96835432       0.51576253      -0.22140683
H       -5.73330041       0.45582724       0.94078992       0.00658333       0.01564059       0.28654773
H       -3.38566359       1.22986175       0.56268665      -0.86150546      -0.76561133      -0.88951289
27
Lattice="50.0 0.0 0.0 0.0 50.0 0.0 0.0 0.0 50.0" Properties=species:S:1:pos:R:3:forces:R:3 energy=-17660.597086178823 dihedrals="_JSON [90.92, 176.87, 284.24]" pbc="F F F"
C        0.64406304       0.98572955       1.11053720      -0.08018125       0.67108727       0.16949276
C       -0.69235138       1.03345304       1.44069303      -0.11706805       0.12946895      -0.39810565
C        1.39391728       2.17787438       1.18139724       0.47360351       0.22320764       0.10774214
H        1.04401867       0.02394521       0.83073290       0.28826874      -0.17249027      -0.22305774
C       -1.26985604       2.28051145       1.87278079      -1.18270626      -2.08917912      -0.09609849
O       -1.45417383      -0.11949145       1.27930739      -0.43011782       0.67509658       0.06087359
N       -2.63408358       2.34383919       2.17542272       0.53364098       0.81547350      -0.21786409
N       -0.54681364       3.34811007       2.06316706       1.11700873       0.93699026      -0.59173073
H       -3.23356585       1.67638001       1.66169154       0.38388499       0.99918686       0.63689283
H       -2.89681366       3.35244859       2.29762753      -0.21338157      -1.71266988      -0.39945634
C        0.74467910       3.30057241       1.65742526       0.10702142       0.26353405       0.72283958
H        1.33759971       4.21380082       1.81144277      -0.39833433      -0.16607049      -0.11100551
H        2.47030760       2.29979251       0.93642107      -0.82069617      -0.54305621       0.05634644
C       -1.97323076      -0.26599370      -0.04426923       0.78138278      -0.27753789      -1.27079060
C       -2.72986753      -1.59751469      -0.14817398       0.32899059       1.38549003       0.55928251
H       -1.13000889      -0.29279224      -0.78027585      -0.12714393      -0.14671768       0.54492100
H       -2.52447509       0.64375085      -0.40584734      -0.26531178      -0.70069346       0.70082298
C       -4.11478411      -1.59008467      -0.09850609      -0.82791145       0.46657418      -1.06198798
C       -2.02178172      -2.79290869      -0.23882042       0.24389314      -1.14678745      -0.17712664
C       -4.81671899      -2.79362135      -0.22985788       1.20126811       0.14406996       0.01313927
H       -4.64323513      -0.61475969      -0.22717974       0.32128959      -0.78040056       0.66232173
C       -4.10015355      -3.96962806      -0.38099878       0.46528463      -1.49400401       0.99881172
H       -5.87843006      -2.85062010      -0.24036608      -0.89399601       0.21971939      -0.06663327
C       -2.68387491      -4.03082148      -0.29823890      -0.79364300       0.51985277      -1.38912463
H       -4.66266695      -4.91896541      -0.43361859       0.27996999       0.45845804      -0.19858864
H       -2.15991101      -4.99017265      -0.56186396      -0.42221851       1.08351573       0.68543945
H       -0.94078111      -2.79321423      -0.36676172       0.04720288       0.23788181       0.28264434
27
Lattice="50.0 0.0 0.0 0.0 50.0 0.0 0.0 0.0 50.0" Properties=species:S:1:pos:R:3:forces:R:3 energy=-17660.404544049677 dihedrals="_JSON [283.98, 291.63, 281.61]" pbc="F F F"
C       -2.44434293       2.28107028      -0.20011902      -0.09240289       0.11295344      -1.23374620
C       -1.26798443       1.56067650      -0.36468457      -2.27256894       1.05117967      -0.00238415
C       -2.82999655       3.27902181      -1.15532388      -0.15425445      -0.57903979       1.14657387
H       -3.15936913       1.92181656       0.53306008       0.13111222       0.34190161       0.40298654
C       -0.50982827       1.86880863      -1.55060178      -0.34358023      -1.38637714       2.18924482
O       -1.05807600       0.50701478       0.53285532       1.14170077       1.70576808      -0.63553086
N        0.56855235       1.06424115      -1.68502450       2.67009035      -1.13049908      -0.49860277
N       -0.85194494       2.74603231      -2.46695396      -0.14524109       0.43365812       0.06881694
H        0.89177104       0.50483063      -0.87534127      -0.64467437       0.88442941      -0.65715578
H        1.34929721       1.36486019      -2.27431229      -0.68798865      -0.04805570       0.10230614
C       -1.98401258       3.44007581      -2.25092747      -0.98297823       0.33797557       0.61885851
H       -2.28334080       4.16077106      -3.00291424       0.25289439       0.07687627      -0.33194476
H       -3.81197584       3.81339211      -0.95436157       1.47089001      -0.49381813      -0.76107499
C       -1.49585666      -0.74757676       0.04321019      -0.02999035       0.19801790       0.38117769
C       -2.97195434      -0.79582733      -0.06291743      -3.14399132      -0.59590021       1.56344733
H       -1.16615594      -1.40915402       0.84143711       0.28372991      -0.58007589      -0.31740353
H       -1.01448253      -0.89617245      -0.91512331       0.24162477      -0.68880513      -0.38568229
C       -3.67979253      -0.56316239      -1.26249191       2.08623265       0.19844425       0.98732339
C       -3.76657927      -1.00997868       1.13983599       0.36758496       0.38078741      -2.53587328
C       -5.04319983      -0.42429012      -1.24474368      -0.63780764      -0.76795182      -0.99099822
H       -3.02743671      -0.40191244      -2.12314935      -0.57939574       0.00336203      -0.34418900
C       -5.78101912      -0.66031805      -0.09245852      -0.21971423       0.41728879      -0.33853570
H       -5.57756151      -0.30807878      -2.19196507       0.07929969       0.34968658       0.23904250
C       -5.19693153      -0.97519127       1.10126712       3.55946624       0.04832473       0.88433525
H       -6.82596246      -0.50962562      -0.14613747      -1.25932497      -0.08312408      -0.05019726
H       -5.64591448      -1.12888518       2.06714428      -0.88671969      -0.03372384      -0.00858926
H       -3.19070788      -1.17104463       2.03870470      -0.20399318      -0.15328305       0.50779506
27
Lattice="50.0 0.0 0.0 0.0 50.0 0.0 0.0 0.0 50.0" Properties=species:S:1:pos:R:3:forces:R:3 energy=-17660.36753248001 dihedrals="_JSON [234.15, 190.49, 272.77]" pbc="F F F"
C        1.24432253       0.45154576      -2.09744042       0.82191288      -1.64177229      -2.46068974
C        0.57560624       1.10758100      -1.16416623      -0.88638547       2.77632807       1.57812811
C        2.48077801       0.92067891      -2.52418300       1.25242912       1.13802506       2.21535124
H        0.81020520      -0.42066561      -2.59411635      -0.00005671       0.06036719       0.22188961
C        1.10729894       2.34702242      -0.65482226       1.22018419      -0.39875454       0.39195438
O       -0.71126694       0.84087974      -0.79937670      -0.97457416      -1.14696264       0.77323539
N        0.28936837       3.04186529       0.17798595      -1.18936253       0.35471081       0.76807334
N        2.38875702       2.77814612      -0.89669048      -1.91974561      -1.50905350      -0.21802065
H       -0.64998364       2.66220282       0.37423614       1.08074061       0.17938777      -0.38767387
H        0.61997436       3.72624463       0.84865945       0.33924129      -0.16961612      -0.52168550
C        3.04658437       1.99311185      -1.77966602      -1.06250112      -0.37313475      -0.84998389
H        4.06335827       2.29342391      -1.94657824       0.56818889       0.08535071      -0.21438584
H        3.10155265       0.30306045      -3.13051259       0.43126271      -0.15650577      -0.74195232
C       -0.95305950      -0.43912799      -0.15883938      -0.66607152      -1.03940659      -1.05068814
C       -2.48963090      -0.66945068      -0.06428424       0.14975038       0.66350261      -1.26079699
H       -0.59350712      -0.44321082       0.89712483       0.39207410      -0.01366206      -0.77244202
H       -0.46727509      -1.28090554      -0.81021585      -0.67928538       1.38445421       1.40269050
C       -3.23955002      -1.23175131      -1.16407777       0.36685021       1.22889959       2.54979847
C       -3.15913918      -0.15683662       1.05509581       0.25081809      -1.17013968      -0.12627927
C       -4.60782175      -1.39372268      -1.05816954      -0.93179470      -0.37813263       1.05882399
H       -2.73387063      -1.45000415      -2.06103586       0.69188179      -0.60526435      -1.08955282
C       -5.29385300      -0.98033415       0.12901189       0.55117566       0.32089517      -0.20169127
H       -5.14826145      -1.96970229      -1.82275949       0.10092958       0.55331786       0.10068620
C       -4.55665873      -0.35629208       1.15423208       0.07051075       0.09120556      -0.25110634
H       -6.40150395      -1.08532272       0.24174886       1.08302659      -0.07208894      -0.18382667
H       -5.05974500      -0.00988988       2.05551832      -0.10448860      -0.03949450      -0.07983897
H       -2.51990579       0.23649151       1.88724799      -0.95671106      -0.12245626      -0.65001692
27
Lattice="50.0 0.0 0.0 0.0 50.0 0.0 0.0 0.0 50.0" Properties=species:S:1:pos:R:3:forces:R:3 energy=-17660.24345707195 dihedrals="_JSON [255.04, 190.89, 232.79]" pbc="F F F"
C        1.34400892      -0.48244302      -1.54502684      -0.19783307       0.30578364      -0.55737914
C        0.60733518       0.67552304      -1.27048321       0.94255684      -1.26431008      -0.62212799
C        2.72462299      -0.33204272      -1.73078258      -2.12164692       1.21489453       0.93470161
H        0.89448420      -1.47020634      -1.71610681      -0.13760836       0.46053466       0.16611245
C        1.30574324       1.85230043      -1.09760734      -0.76841683       1.10169701       1.69095537
O       -0.73301853       0.77094644      -1.17173166      -0.99570459      -1.05212107      -0.63866848
N        0.57099816       2.96753825      -0.54986763       0.70029157      -2.37743607      -0.62638028
N        2.60942365       1.98760543      -1.22732923       0.45526230       0.74061693       0.15875518
H       -0.32318825       2.99863514      -0.99471691      -0.88896916      -0.03992132      -0.13090841
H        1.10568451       3.68372869      -0.92347299       1.11274979       2.69482358      -0.26318793
C        3.30131680       0.90558731      -1.53184741      -0.43946550      -1.10454407      -0.69559200
H        4.34959842       0.91856405      -1.71735533       0.99765113       0.85374290       0.11251561
H        3.27093682      -1.15138673      -2.02430256       1.54228077      -1.89830892      -0.56358364
C       -1.20403830       0.23757777       0.07402440       0.51293198       2.14695388       0.12115485
C       -2.70695272       0.11609957       0.03649618       1.48290151       1.03228746       1.60536374
H       -0.84026914       1.03387155       0.76631249      -0.64945996      -0.77361992       0.47353137
H       -0.63307359      -0.65994328       0.28030850      -0.27233880      -0.67576623       0.17847828
C       -3.30518970      -0.57244753      -0.96822876      -2.84943735      -0.68888544      -0.29834134
C       -3.44250642       0.69944160       1.07080550      -2.14631866      -0.80388720      -0.41774448
C       -4.69095300      -0.81224729      -0.94101822       0.29888789       2.23168967       2.60272525
H       -2.79741334      -0.94259075      -1.80761525       1.21662188      -0.52507382      -0.98978041
C       -5.47603979      -0.26316382       0.13765369       0.77297994      -1.18041210      -0.88736524
H       -5.15023231      -1.33668085      -1.72646241      -0.67706749      -0.81975093      -0.97829861
C       -4.84540975       0.50739681       1.15164509      -0.15416231      -1.44115409      -1.31597340
H       -6.54294035      -0.60891466       0.16737410       0.92417005       0.82665654       0.23553416
H       -5.48194999       0.76914203       1.99895891       0.49429993       0.49888527      -0.02931821
H       -2.99569332       1.26484689       1.84422460       0.84484340       0.53662518       0.73482170
27
Lattice="50.0 0.0 0.0 0.0 50.0 0.0 0.0 0.0 50.0" Properties=species:S:1:pos:R:3:forces:R:3 energy=-17660.794246349895 dihedrals="_JSON [273.65, 180.41, 213.98]" pbc="F F F"
C        1.69915732       0.60098427      -1.68197442       0.08778331       0.84572546       0.24942985
C        0.49601358       1.21382324      -1.35677330       0.15772299      -0.13640007      -0.50608851
C        2.82176629       1.44614937      -1.68675434      -0.15046595       0.45743120       0.13831964
H        1.81009281      -0.46814620      -1.89241227      -0.27576818       0.29595662       0.16384401
C        0.49789045       2.61802660      -1.11232946      -1.11895110      -1.00072915       0.19728152
O       -0.70429973       0.52836792      -1.29437635       0.59382606      -0.06844030       0.67794960
N       -0.71106443       3.14082672      -0.65083257       0.10354048       0.01880872      -0.11046402
N        1.56651481       3.39203298      -1.19585591      -1.09603893       0.97222332       0.31312860
H       -1.57225515       2.80562982      -1.07025867       0.37050606      -0.29050572      -0.05983935
H       -0.69874761       4.13454850      -0.58316143       0.09972176       0.80013951       0.02730653
C        2.71650653       2.82104317      -1.47259062       1.57028514      -0.77750640       0.07405133
H        3.64752770       3.46619768      -1.45358522      -1.19516981      -0.72020157      -0.13542254
H        3.79904851       1.04947434      -1.75009646       1.03377141      -0.61365978      -0.47601681
C       -1.00907989       0.10483268       0.08070684       0.45442978       2.36901850      -1.33800680
C       -2.30231248      -0.62262640       0.02315096       0.34017439      -0.55056640      -0.07304076
H       -1.11297349       1.07370030       0.67967796       0.13315598      -1.32950055      -0.45782509
H       -0.13584271      -0.43525426       0.45137516      -0.09770584      -0.41947549       0.15722965
C       -2.71999792      -1.46945523      -1.04419325       0.20683954       1.04552492       1.57682960
C       -3.07644890      -0.43968805       1.15629252      -0.78694268      -0.45269241      -0.35220869
C       -3.93842089      -2.12959450      -0.88086084       0.48747003       0.04973142      -0.95271539
H       -2.10137804      -1.53369812      -1.94513089      -0.29911217      -0.10887464       0.26176377
C       -4.71346528      -1.99261187       0.26118920      -0.42097142       0.46294695       0.71405397
H       -4.26276085      -2.69494657      -1.73845001      -0.38684134      -0.51864775      -0.06185762
C       -4.28407730      -1.11350596       1.25084054      -0.79137512       0.08874093       1.58694004
H       -5.68137382      -2.48055382       0.43723981       0.40295448      -0.04572488      -0.52159796
H       -4.89594512      -0.93045736       2.17828366       0.45597456      -0.37708998      -1.06771299
H       -2.77779923       0.24356284       1.94578749       0.12118658       0.00376756      -0.02533158
27
Lattice="50.0 0.0 0.0 0.0 50.0 0.0 0.0 0.0 50.0" Properties=species:S:1:pos:R:3:forces:R:3 energy=-17659.954320643235 dihedrals="_JSON [141.59, 111.93, 78.25]" pbc="F F F"
C       -0.20983682      -1.18165105       1.23245206       1.03595165      -0.73397334       1.55621087
C       -0.41751024       0.15089788       1.16089866       0.40496742       1.40722687       0.34734641
C        0.83763592      -1.65855890       2.06083991       0.98225584       1.58320845       1.13957907
H       -0.92752485      -1.87580219       0.90555818      -0.85512442      -0.86913206      -1.08204221
C        0.39329907       1.00957076       1.98329564      -0.95279993      -0.89949318      -1.04329578
O       -1.41392857       0.82960867       0.49598305       0.36383011      -0.29116752      -0.26099123
N        0.01353653       2.28826948       1.99727670       1.16661083       2.13865992       1.13494532
N        1.40167136       0.60141248       2.72023244       0.28050617       0.54779315       0.34590499
H       -0.75981235       2.62473754       1.49938708      -1.08044985       0.01258721      -0.86074086
H        0.53062981       2.99292960       2.50924475       0.11161128      -0.52408655       0.03613170
C        1.63051433      -0.70266529       2.77158782      -2.68848633      -1.37541431      -2.66794911
H        2.44653156      -1.00376003       3.32994009       1.69898026      -0.73585031       1.36378253
H        0.98993283      -2.70677336       2.29073299      -0.05205815      -0.12917350      -0.36552663
C       -1.77449200       0.50455625      -0.82324637      -1.76440017      -0.17327169      -2.21502037
C       -3.20892654      -0.11112629      -0.84687335       3.65320131      -1.10802381       0.66852207
H       -1.14321126      -0.18019140      -1.43894270       0.39986038       0.20973113       1.20626700
H       -1.81498784       1.43720836      -1.46295362       0.16733038      -0.49601277       0.99363478
C       -3.33134765      -1.53300540      -0.79004371      -0.21466193       0.93473064       0.00161860
C       -4.27017385       0.73189774      -0.75330917      -0.88763843       0.95944110       0.10341959
C       -4.61556415      -1.97016393      -0.69249623      -3.07653856      -2.95193468      -1.25038878
H       -2.57783423      -2.34575050      -0.84895658       0.13197853       1.24402157      -0.08568572
C       -5.74367787      -1.13412185      -0.65607846      -1.98155057       0.22835777       0.14129509
H       -4.90830460      -3.06283794      -0.91065459       0.94130107       1.44851080       0.84785758
C       -5.56134529       0.24297856      -0.62159291       1.13579307      -1.56776484      -0.52610446
H       -6.85052753      -1.51510232      -0.70667955       2.42836635       0.35324548       0.24115056
H       -6.34949684       0.92117656      -0.64602796      -1.63207637       1.06417052       0.16742364
H       -4.14457577       1.81891233      -0.80652138       0.28324007      -0.27638604       0.06265536
27
Lattice="50.0 0.0 0.0 0.0 50.0 0.0 0.0 0.0 50.0" Properties=species:S:1:pos:R:3:forces:R:3 energy=-17660.5670559282 dihedrals="_JSON [145.02, 274.16, 308.53]" pbc="F F F"
C       -2.59420325       2.49134443      -2.32274474       0.22234548      -1.39184575       0.30872189
C       -1.84573786       2.02175988      -1.25730025       0.51563975      -0.28088160       0.37786345
C       -3.33664673       3.65844068      -2.13178661      -0.37033506       1.04297811      -0.07831671
H       -2.62300639       1.84876458      -3.22141042      -0.32118766       0.64581844       0.30055884
C       -1.67973007       2.85281049      -0.11861223       0.58900051       1.04618950       1.07845127
O       -1.08673491       0.86663876      -1.20416267       0.04571359       0.13212282      -0.60322144
N       -0.85124944       2.44961072       0.97392949      -1.37472796       1.41498667      -0.78756585
N       -2.21958449       4.07909060      -0.00081595      -1.47109025      -0.66064398      -1.82869488
H       -0.06158620       1.92847931       0.67195121       0.73108429      -0.60123577      -0.24002706
H       -0.58141048       3.31170691       1.46285681      -0.09487002      -0.62647956      -0.08734059
C       -3.12480938       4.44051053      -1.00420290       1.12271740      -0.91514160       1.64815176
H       -3.70991527       5.34822657      -0.77888549       0.42498166      -0.37046613      -0.36522575
H       -4.08049830       3.99353633      -2.85699271       0.26907526      -0.10804258      -0.05836396
C       -1.57276988      -0.38351748      -1.75281808      -0.24833340       0.75355590       1.69197209
C       -2.41443267      -1.08277894      -0.69123659       1.75234324       0.65645917       0.14715000
H       -0.66469115      -0.96425486      -1.94680472      -0.15552480       0.13390060      -0.42037712
H       -2.19069579      -0.18536276      -2.62297173       0.14515486      -0.23460085      -0.52092063
C       -3.67267946      -1.47691887      -0.93959261      -2.25231904      -0.45610628       0.52281157
C       -1.90415432      -1.28046093       0.60545000       1.71903121      -0.06693879       0.25621080
C       -4.38731645      -2.12487335       0.09447291       0.85567946       0.03922069      -1.42224858
H       -4.20433995      -1.23109479      -1.86061798       0.23045957      -0.21094004      -0.05916428
C       -3.87618172      -2.43115442       1.31783395       0.27783918       0.29079504       1.29833869
H       -5.31871409      -2.50599464      -0.16573230      -1.97270359      -0.53778835      -0.33025147
C       -2.58732094      -1.92477093       1.62906700      -0.53557018       0.23804333      -0.44754079
H       -4.54646375      -2.98069878       2.01621152       0.86412798       0.44556983      -0.24153708
H       -2.16279440      -1.92812916       2.63632582      -0.05537965      -0.39010316      -0.26592548
H       -0.84456290      -0.97187632       0.76582163      -0.91315183       0.01157434       0.12649131
27
Lattice="50.0 0.0 0.0 0.0 50.0 0.0 0.0 0.0 50.0" Properties=species:S:1:pos:R:3:forces:R:3 energy=-17660.43909302632 dihedrals="_JSON [161.01, 288.41, 325.62]" pbc="F F F"
C       -2.74966586       1.86939424      -2.25463881       0.09225627      -1.46450173       0.00267401
C       -1.78926240       1.95035938      -1.23059755      -0.38348855       0.86284543      -0.73314265
C       -3.59426760       2.91382128      -2.57074518       1.50427783       1.73497719       2.09121817
H       -2.94066011       0.95208275      -2.82893362       0.44422199      -0.06144218       0.53037650
C       -1.64154585       3.24849692      -0.63928889       0.16027471      -0.02199034       1.05125836
O       -0.92539645       0.95203694      -0.85681845       0.17628897       1.74635187       0.33727861
N       -0.80036848       3.51571242       0.45090268       1.44445714      -4.19658082      -0.86891192
N       -2.42133343       4.27668207      -0.96453305       0.25780173       0.27411903       0.08623814
H        0.09336820       2.97975683       0.49136113      -1.33041347       0.31128843      -0.17295920
H       -0.63016877       4.41836783       0.74789882      -0.28662511       2.52264321       0.14551215
C       -3.35687559       4.11918398      -1.87195414      -1.08365075      -1.33632192      -1.40701442
H       -4.01808482       4.93607304      -2.11922869       0.01895093       0.63900211       0.27289012
H       -4.41927981       2.83288051      -3.21460252      -0.87308315      -0.22362919      -1.09974894
C       -1.16846567      -0.39841620      -1.04165820      -0.68271164      -1.01111380       1.25440727
C       -2.24635540      -1.02406653      -0.14060194       0.32048558       0.68932940      -0.45604087
H       -0.22979742      -0.83353808      -0.68610747       0.11227375      -0.27646037      -0.51521772
H       -1.38499329      -0.69237019      -2.05825478       0.19149664       0.07990300      -0.74945581
C       -2.95344932      -2.13064291      -0.60471347      -1.13482359      -2.21661943       0.94859166
C       -2.43367935      -0.59741527       1.16988655      -1.45328824      -1.38555085       0.28939705
C       -3.80531744      -2.92878833       0.22493339       1.59201217       3.16660007       1.09295534
H       -2.86530033      -2.57752343      -1.58818498       0.55627938       0.57200678      -0.48190133
C       -3.99186441      -2.43886582       1.55511039      -0.53921029      -1.00191625      -1.55774106
H       -4.20691597      -3.83573799      -0.16522847      -0.62797037      -0.50283700      -0.10435114
C       -3.32404324      -1.32517102       1.99257821       1.33740895       1.41716460       0.17607761
H       -4.74596148      -2.84325214       2.20264925      -0.13986586      -0.70075332       0.36916612
H       -3.37178154      -0.97132717       3.03266569      -0.50615913      -0.26717369      -0.35366042
H       -2.03268091       0.28569643       1.61264011       0.83280412       0.65065978      -0.14789566
27
Lattice="50.0 0.0 0.0 0.0 50.0 0.0 0.0 0.0 50.0" Properties=species:S:1:pos:R:3:forces:R:3 energy=-17660.237002330417 dihedrals="_JSON [174.38, 301.29, 325.89]" pbc="F F F"
C       -1.52225847       0.13758583      -1.89468485      -0.01816006       2.08949432      -0.29568584
C       -1.34254159       1.27593036      -1.14292722       1.37984494       0.31881058       1.81668624
C       -1.51201548       0.36422548      -3.26036950       0.00960577       1.19468933      -1.43537909
H       -1.66978514      -0.80715817      -1.48567001      -0.41695224      -1.62925512       0.76948282
C       -0.97189137       2.49337118      -1.76206427      -0.45511266       1.53787134       1.98292524
O       -1.23382199       1.36482738       0.26816644       0.20669872       1.20501606      -2.87078105
N       -0.64201148       3.59269258      -0.94335067       0.04879991       1.48638617      -1.46293904
N       -0.93459777       2.68619101      -3.05313353      -0.09855947      -0.35001785      -1.18565278
H       -0.88095838       3.69097383       0.03095679      -0.21632954      -0.81766919      -0.08007668
H       -0.67785841       4.52644897      -1.42698744       0.12630712      -1.74485795       0.45634149
C       -1.24531314       1.61267652      -3.80912193       0.88521453      -0.04862295       0.70851615
H       -1.08901373       1.70105305      -4.89259740      -0.45648093       0.18828958       0.32878625
H       -1.75198439      -0.31845903      -4.02552506      -0.19238182      -1.65226566      -0.35662442
C       -1.67728897       0.29382897       0.96155462      -1.16435216      -1.27015873       1.45670452
C       -3.16728984      -0.09670036       0.74826067       1.83884299       2.07378258       0.14946625
H       -1.42340786       0.53133086       2.00856977      -0.85597870       0.23481253       0.05751890
H       -1.06746934      -0.60164250       0.86855159       0.33373508      -0.52517638      -0.89725030
C       -3.43589634      -1.38836161       0.96733986      -1.83007559      -2.97831819       0.63870220
C       -4.18611009       0.83828712       0.51757500      -0.68902041       0.32797623       0.48525419
C       -4.79295677      -1.78235390       1.18298977       0.84053049       0.11428543      -1.15777483
H       -2.62823037      -2.15301763       0.95134948      -0.57646760       0.53343848       0.49429122
C       -5.85149305      -0.92540408       0.93394115       1.58742394       1.82913009       0.26015861
H       -4.99238852      -2.79731292       1.43943069      -0.15947979      -0.84554414       0.17282115
C       -5.54256975       0.44500600       0.62201195       1.65132689      -1.84432613       0.30281241
[truncated: 1,104,918 more chars]
