# Supplementary material for: Linear Atomic Cluster Expansion Force Fields for Organic Molecules: Beyond RMSE
Source: J Chem Theory Comput. 2021 Nov 4;17(12):7696–711. doi: 10.1021/acs.jctc.1c00647 (PMC8675139; doi:10.1021/acs.jctc.1c00647)
Supplement: Supplementary file 2 — ct1c00647_si_002.zip [file ct1c00647_si_002.zip › dataset_3BPA/train_mixedT.xyz]

27
Lattice="50.0 0.0 0.0 0.0 50.0 0.0 0.0 0.0 50.0" Properties=species:S:1:pos:R:3:forces:R:3 energy=-17660.321436367645 dihedrals="_JSON [160.34, 73.35, 28.36]" pbc="F F F"
C       -1.69765400      -0.02933130       2.02962510       1.71437450       0.13863573      -2.46470871
C       -0.76398902       0.59132778       1.20651098      -0.17199300       2.33624752       1.17667100
C       -1.96631370       0.51460038       3.24825774      -2.66047792      -1.68716481       2.51609114
H       -2.21806086      -0.87472376       1.70795622      -0.75835814      -1.49474067      -0.53719410
C       -0.23122570       1.84410039       1.73423519       1.12356587       0.01975031      -2.39964084
O       -0.39594170       0.41701043      -0.09452635      -0.24654507      -1.26019338      -0.16840075
N        0.64954340       2.58039387       0.90291895      -1.89472450      -0.10882950       1.36328265
N       -0.58022464       2.39358919       2.85155415      -0.61734235      -0.17051479       1.91094039
H        1.17193001       2.06416301       0.26727246       0.88743043      -1.14226810      -1.36630893
H        1.16564545       3.32119513       1.32874686       0.02785206       0.31830961       0.58846314
C       -1.44125098       1.67886973       3.63186498       1.40125928       1.53133181      -0.53998390
H       -1.69147454       2.04004757       4.59839449      -0.06978038       0.84443810       0.77956510
H       -2.72717625       0.02306586       3.94350978       1.15609927       0.52200739      -1.07075691
C       -0.46609670      -0.92802820      -0.59571794       0.01589253      -0.27541261       1.39444070
C       -1.90800636      -1.41280476      -0.83706774       1.41965977       0.42207091       0.81932359
H       -0.01857087      -1.58105151       0.21457283      -0.26631227       0.32867640      -0.95463148
H        0.21093378      -0.91908306      -1.46036116      -0.44169656      -0.20030004      -0.07250409
C       -2.29036922      -2.67535523      -0.48022462      -2.18719999      -1.43351063      -0.55492033
C       -2.91744169      -0.54937050      -1.14723647      -3.00628343       1.68250452      -1.00420362
C       -3.66520507      -3.11910743      -0.64343866       2.89798334       0.20221970       0.44927003
H       -1.56273560      -3.35564346      -0.07401208       0.24773408      -0.45485066       0.09515269
C       -4.65134852      -2.28647791      -1.11661985       0.65506993       1.33437572       0.68303177
H       -3.83164087      -4.14090311      -0.34908635      -0.44836168      -0.37017332      -0.00496676
C       -4.27602477      -0.92044274      -1.29778880       1.35619170      -1.92521425      -0.12228984
H       -5.65821755      -2.68046032      -1.12272488      -0.32188192       0.30994543      -0.43251484
H       -4.94959123      -0.18274624      -1.67149053      -0.67068869       0.48151767       0.05694716
H       -2.81377065       0.52574782      -1.25353491       0.85853314       0.05114196      -0.14015428
27
Lattice="50.0 0.0 0.0 0.0 50.0 0.0 0.0 0.0 50.0" Properties=species:S:1:pos:R:3:forces:R:3 energy=-17660.269975289983 dihedrals="_JSON [164.94, 288.71, 339.22]" pbc="F F F"
C       -1.12520043       0.11053741      -1.70403578       0.35999757       0.77090563      -0.61749720
C       -1.25008583       1.33848112      -1.02973403      -0.08503955      -1.14975659       0.13918142
C       -0.90984217       0.09262310      -3.15115249      -0.23137277      -0.80990636       2.43662430
H       -1.15551527      -0.85224681      -1.18503637       0.07254448       0.34945799      -0.00920433
C       -1.27764401       2.51757220      -1.82046626       0.77750531      -0.13227456      -0.04778145
O       -1.34592394       1.57410433       0.36719684       0.33299982      -1.10895086      -1.09838472
N       -1.27382532       3.73288033      -1.15127391       0.24927795       0.34490883       0.45736021
N       -1.22361706       2.47789068      -3.14367443       0.48953481      -0.68612769      -0.77418889
H       -0.93249613       3.72159401      -0.15912936      -0.52986073      -0.02215331      -1.68910319
H       -0.96965403       4.51747509      -1.73928879      -0.20527636      -0.52772911       0.53746866
C       -1.00115724       1.27885592      -3.80990093      -0.73262258       1.45689622       2.56009619
H       -0.95406903       1.30038511      -4.85623085       0.16675500       0.44313551      -1.56677848
H       -0.66548586      -0.87703719      -3.62099760      -0.34192797       0.66953635       0.07614909
C       -1.65634201       0.40766193       1.11219582      -0.42987528      -0.71004962       0.45977522
C       -3.07542911      -0.03103899       0.89506389      -2.60370362      -1.88097818       0.24180000
H       -1.52939858       0.53845170       2.20397166       0.18770022       0.85481617      -0.49114055
H       -1.01023068      -0.44730819       0.89706292       0.44256539       0.09957637      -0.35882875
C       -3.55054395      -1.36558217       1.21167933      -0.63934807      -0.30559407      -0.05924227
C       -4.05773134       0.84372426       0.41980856       0.26359659       1.05228148      -0.48314410
C       -4.95485442      -1.76714953       1.16608870       3.14033928       1.32931796      -0.46822766
H       -2.81609132      -2.17626927       1.47353302      -0.56759074       0.92538138      -0.14250675
C       -5.86257057      -0.74994751       0.74867158      -0.17438398      -3.05309422      -0.01622856
H       -5.09891814      -2.87128699       1.31923600      -0.62191678       1.41521379       0.03832646
C       -5.40767185       0.45398936       0.27923825       0.08170276       0.80752167       0.70385898
H       -6.92616163      -1.02826413       0.63069328       0.50169429       0.33147042       0.15291885
H       -6.22804141       1.08554943      -0.06933623       0.70517896       0.51067156      -0.18480596
H       -3.71039363       1.87122336       0.12797904      -0.60847397      -0.97447678       0.20350348
27
Lattice="50.0 0.0 0.0 0.0 50.0 0.0 0.0 0.0 50.0" Properties=species:S:1:pos:R:3:forces:R:3 energy=-17660.57332279593 dihedrals="_JSON [183.11, 177.28, 14.93]" pbc="F F F"
C       -1.10638234       2.34630801       1.57764382      -0.38961633      -1.48242813       0.51187030
C       -1.90661203       1.57804617       0.73209067       0.68751770      -0.98051843      -0.76315748
C       -1.21792802       3.70652621       1.37616618       0.98727670       2.71285204       1.76384544
H       -0.52767550       1.92494820       2.46213452      -0.67222752       0.49560525      -1.52766373
C       -2.74837775       2.17908625      -0.26271790       0.66723270       0.90230626       0.36457613
O       -1.86232153       0.21047756       0.58333502       0.93584168      -0.57561674       1.44299973
N       -3.53487910       1.38059163      -1.06950594      -0.23654325       1.00569735       0.66621796
N       -2.79746804       3.50179501      -0.38225498       0.01544378       0.32538735      -0.08148211
H       -3.24494522       0.46517179      -1.27243817       0.53860313      -1.24147322       0.02853066
H       -4.06991248       1.81277634      -1.79515464      -0.01087808       0.55065243      -0.18475901
C       -2.01507799       4.27728629       0.43026698      -1.63369825      -2.89137025      -0.58885572
H       -2.25926993       5.30130364       0.46342765       0.12195760       1.38414095      -0.40771935
H       -0.76644415       4.46136906       2.06433986       0.07059775      -0.99036606      -0.36667511
C       -1.08642484      -0.52095941       1.59072141      -0.08600042       0.47009690      -1.55298906
C       -1.18167767      -2.01590340       1.33985363      -0.33576776       1.50452237       1.17630265
H       -1.49009115      -0.24223805       2.55528464      -0.11195507      -0.09948540       0.52764973
H       -0.00687870      -0.24280499       1.57266233      -0.55117458       0.27859452      -0.20159834
C       -0.84921141      -2.82111976       2.41635054       1.13122167      -0.03172402       0.19452174
C       -1.64626968      -2.54459944       0.14830000      -0.08685673       0.80471282      -0.97203904
C       -0.89988052      -4.20145522       2.28178603       0.02638862       1.14024352       1.06497549
H       -0.33879318      -2.44087532       3.32040558      -0.69475933       0.26487940      -0.39148281
C       -1.36907497      -4.71663060       1.12706852      -0.83963382      -0.77539850      -2.82475287
H       -0.61620345      -4.78547616       3.13807029       0.15834696      -0.59199661       0.10637421
C       -1.75164893      -3.90060048       0.01289241       0.22022125      -1.29069705       0.93732413
H       -1.39012581      -5.78531812       1.00408818      -0.19321451      -0.48268977      -0.06507004
H       -2.13215199      -4.30676742      -0.93437119       0.25744945      -0.17571958       0.49631142
H       -1.87811146      -1.88822949      -0.70947742       0.02422662      -0.23020741       0.64674510
27
Lattice="50.0 0.0 0.0 0.0 50.0 0.0 0.0 0.0 50.0" Properties=species:S:1:pos:R:3:forces:R:3 energy=-17660.42396957178 dihedrals="_JSON [176.11, 294.14, 309.14]" pbc="F F F"
C       -3.10132484       1.54566564      -1.78869073      -0.46942500      -0.52911028      -0.49595120
C       -1.99905082       1.96853047      -1.06500363      -0.22196112       1.12104961       0.30462155
C       -4.03164945       2.47850026      -2.29458059      -0.07631931       0.62744131       0.93256775
H       -3.36481289       0.49577658      -1.96042698       0.73840605       0.24783780      -0.10741659
C       -1.92078603       3.32818429      -0.61467506       0.74122487      -0.15226032      -0.11346960
O       -0.90142910       1.26483950      -0.73781308       0.66940673      -1.43387237       0.69254034
N       -0.84396027       3.76684065       0.21853027      -1.21468829      -1.78182216      -1.10889412
N       -2.83898897       4.17044249      -1.00887945      -0.81571805       0.59544428      -0.15936433
H       -0.08164461       3.06526553       0.21957146      -0.48565016       1.25039880       0.01749646
H       -0.65115295       4.76069874       0.15149604       0.19902238      -0.38337812      -0.05023197
C       -3.86189960       3.77097639      -1.81466631       0.35771898       0.63029214      -0.25877550
H       -4.51092305       4.61202528      -2.09463176      -0.00110342      -0.46847133      -0.04337766
H       -4.87718724       2.17171833      -2.94833374       0.67414944       0.28814112       0.63787770
C       -0.93244123      -0.12224597      -1.07249688       0.01167369      -0.06232214       0.21075905
C       -2.01659647      -0.90204496      -0.25583924       2.38478224       0.84852374      -0.80060941
H        0.13049697      -0.51813149      -0.92134497      -1.54088538       0.48673185       0.10168418
H       -1.13704604      -0.13956348      -2.15077303      -0.11000873      -0.54110241      -0.05868055
C       -2.81086202      -1.83746262      -0.83831729      -1.40286024      -1.72645876       1.55655665
C       -2.02994177      -0.75285050       1.11588644       1.32613125       1.55840388       2.03748718
C       -3.58468522      -2.65644748       0.01188684      -0.94773000      -0.51168282       1.38089502
H       -2.91043762      -1.99595631      -1.87708728       0.15687723       0.00127560      -1.30363302
C       -3.57177522      -2.58730363       1.42677368       1.57859340       2.43782712      -0.56211799
H       -4.33649434      -3.35562582      -0.34305324       0.22453104      -0.06740551      -0.72468592
C       -2.73635660      -1.57241871       1.99630318      -1.08950046      -0.25840033      -0.78170597
H       -4.24794416      -3.08328362       2.10833631      -0.13006181      -0.64613318      -0.33595988
H       -2.77673663      -1.34264037       3.07548219       0.23293272      -0.24855251      -0.57367598
H       -1.40986990       0.11401904       1.52298700      -0.78953805      -1.28239505      -0.39393617
27
Lattice="50.0 0.0 0.0 0.0 50.0 0.0 0.0 0.0 50.0" Properties=species:S:1:pos:R:3:forces:R:3 energy=-17660.1307029516 dihedrals="_JSON [196.3, 152.17, 5.81]" pbc="F F F"
C       -0.77534374       2.20035554       1.68183865       2.07549735       0.35276942       2.07636619
C       -1.67887123       1.51678278       0.97876300      -0.25053487      -0.85075679      -3.54193510
C       -0.78817802       3.58544584       1.72912258      -0.44842650       2.31895807       0.09392901
H        0.04005765       1.69570591       2.20474773      -0.18090608      -0.17743365      -0.09149328
C       -2.57652926       2.27986858       0.12381166       0.18079599      -1.06320524       0.70498204
O       -1.38922081       0.21606514       0.50523949      -1.66890390       1.42131606      -0.11414634
N       -3.47241202       1.59044666      -0.66569677       1.37695379      -1.76892288       0.93332981
N       -2.57395801       3.59501389       0.07204767       0.62409942       1.12048700       0.96251502
H       -3.12634116       0.61801963      -0.86767663      -0.84455606       1.56975377      -0.06684633
H       -3.81334345       2.16491331      -1.39694301      -0.42598525       0.18049606      -1.01664553
C       -1.70099466       4.24720215       0.90062752       0.52980881      -0.98887167       0.46897078
H       -1.63063525       5.33645426       0.94142447      -0.61999057      -0.08376494      -0.60275117
H       -0.09265199       4.23046558       2.35378760      -0.81016781      -1.21104137      -0.77606096
C       -0.84285250      -0.67748722       1.40150146       1.60395278       0.15807132       0.99410717
C       -1.19243429      -2.08557854       1.04608805      -1.18564730       0.69204798      -0.16759583
H       -1.17392073      -0.44263081       2.41805782      -0.40086545      -0.16692783       0.12961770
H        0.26110691      -0.52995473       1.48719485      -0.22271559      -0.17786167      -0.38931810
C       -1.06460604      -3.03868128       2.02872799       1.18310061      -1.57774988      -0.22540414
C       -1.88402790      -2.40368190      -0.14436153       1.21564996       1.11455249       1.43492648
C       -1.56102075      -4.31408871       1.81715415       0.02684652      -1.59627904       1.58017342
H       -0.33883458      -3.03207006       2.82899428      -0.11050862       1.08055915       0.57441477
C       -2.30454578      -4.60850483       0.70735070       0.08975148      -0.96051422      -1.26750946
H       -1.34989260      -5.14812782       2.56790075      -0.36105838       1.32075187      -0.93394322
C       -2.37186699      -3.65295197      -0.31766155      -1.10731868      -1.28609308      -0.34813533
H       -2.65399339      -5.64649403       0.57593858      -0.08065328       0.62975355      -0.12546115
H       -2.84758789      -3.82470397      -1.27849232      -0.21204861      -0.52741471       0.08240943
H       -2.00624289      -1.66697515      -0.91002439       0.02383025       0.47732023      -0.36849586
27
Lattice="50.0 0.0 0.0 0.0 50.0 0.0 0.0 0.0 50.0" Properties=species:S:1:pos:R:3:forces:R:3 energy=-17660.530926484593 dihedrals="_JSON [175.18, 293.36, 311.41]" pbc="F F F"
C       -3.18876459       1.45404626      -1.81901276       0.83276067       2.53195839       0.97721418
C       -2.07690059       1.99689111      -1.18567898       0.17874458      -0.97871305       0.12818186
C       -4.28206898       2.33298182      -1.99461437       0.42301074      -1.97360490      -1.26951373
H       -3.13183549       0.45402506      -2.12726964      -0.41639884      -1.41441771      -0.49963719
C       -2.05817360       3.33269994      -0.77460916      -1.59533661       3.50385197       1.01122211
O       -0.93327270       1.34635654      -0.80118002       0.63575291      -1.22733760      -0.16448971
N       -1.01530969       3.88747078      -0.04772702      -0.18415781      -0.28086020      -0.42144428
N       -3.11252167       4.18942262      -0.96307284       0.18737653      -2.15946003      -0.69978924
H       -0.28293329       3.23860557       0.19356838       0.16550648       0.41193637       0.26049445
H       -1.09454040       4.83776849       0.36699780      -0.05068672      -1.50344784      -0.67134332
C       -4.18597806       3.63121785      -1.59974927       2.05339016       0.01575600       1.23846642
H       -5.02743699       4.22653490      -1.70056463      -1.55985573       1.58734370      -0.31433710
H       -5.11197331       1.94988004      -2.59412426      -0.16079583       0.33759827       0.41655791
C       -0.76956213      -0.08281219      -1.02624686      -0.59347143       0.95855232       0.63955979
C       -1.73266351      -0.92317407      -0.19949854      -0.03817898      -0.45673529      -1.77397897
H        0.22937874      -0.30430988      -0.64722341       0.23703377       0.24011299      -0.24285200
H       -0.80827020      -0.29336410      -2.09810825      -0.10809905      -0.12195862      -0.10028861
C       -2.43925008      -1.98624669      -0.81198374      -1.39629963      -0.01986084       3.67111302
C       -1.85404942      -0.65850692       1.15178017      -0.78393781      -1.18549893      -0.52179848
C       -3.30212316      -2.77686729       0.02655985       0.04688269      -0.17389994      -0.93034084
H       -2.48829997      -2.14723679      -1.84813667       0.45641862      -0.23530413      -1.48133017
C       -3.47246462      -2.45100287       1.38553742       1.53432552      -0.01252180      -1.72165237
H       -3.84141236      -3.66032641      -0.42332192       0.52012188       1.09473125       0.50155646
C       -2.71386225      -1.43630359       1.90996472       0.05680338       1.60691793       1.87299165
H       -3.98729212      -2.99644811       2.11373177      -1.37930215      -1.22383862       0.49877341
H       -2.85440169      -1.16538554       2.99157058       0.25409186      -0.38217087      -1.01510468
H       -1.30142815       0.12939622       1.57536892       0.68430081       1.06087118       0.61176942
27
Lattice="50.0 0.0 0.0 0.0 50.0 0.0 0.0 0.0 50.0" Properties=species:S:1:pos:R:3:forces:R:3 energy=-17660.46356495447 dihedrals="_JSON [151.32, 309.49, 323.94]" pbc="F F F"
C       -2.89675462       2.23432428      -1.44268657       2.41208072       0.88964086       3.25599460
C       -1.76061428       2.12554124      -0.61881404      -1.09669066       0.40089541       0.04693074
C       -3.88388115       3.06198208      -0.94511978      -1.42358635      -0.28929912      -1.68562317
H       -2.92473189       1.85453772      -2.39512800      -0.22100637      -1.47596905      -2.16983303
C       -1.61946908       2.87236502       0.59063401      -2.02946729       0.82698036      -1.03595088
O       -0.69514722       1.32684367      -0.77874952       0.27066535      -2.52094155      -1.47312152
N       -0.42121757       2.84850478       1.21396613       0.91288702      -0.00774770       0.64522832
N       -2.60095939       3.68103738       1.01312115       0.21266890      -0.37765807      -0.88657517
H        0.17888533       2.05943457       1.11192970       0.08512113      -0.55086260      -0.57262971
H       -0.35578277       3.21649226       2.13274203      -0.40715880       0.66009999       0.74131940
C       -3.69204416       3.74147749       0.19806628      -0.00404713       0.74898743       2.65133084
H       -4.51821486       4.32935908       0.59967834       0.14522439       0.15623162      -0.01817748
H       -4.84500750       3.12127805      -1.47289740       0.37552703       0.24683915       0.13971877
C       -0.91238598       0.07716536      -1.52869937       0.04920316       1.48566764      -0.80197198
C       -2.07976332      -0.81480043      -1.11012775       1.23773075       0.85479660       1.01564464
H        0.08211555      -0.35125398      -1.47963793       0.10363409      -0.63190358       0.24181126
H       -1.06264725       0.32007012      -2.61968615       0.09836334       0.01000225       0.87471761
C       -2.70246929      -1.54061159      -2.08495661       0.35232882      -0.49855946      -0.44476165
C       -2.47184045      -0.97577169       0.22918897       0.05903502       0.29368747      -1.62543369
C       -3.73894366      -2.38416138      -1.78122527      -1.26001069      -0.87326193      -0.45633533
H       -2.27350322      -1.62641022      -3.06255580       0.13970973       0.47757514      -0.76323580
C       -4.26002376      -2.42151040      -0.49216237       0.00670161      -1.12137696      -0.05772232
H       -4.13644159      -3.02347526      -2.60456779       0.08406045       0.47592569       0.84583864
C       -3.58020623      -1.72152985       0.52816448      -1.05870191      -0.99008840      -0.26130917
H       -5.06272785      -3.18451735      -0.32333606       0.56396047       1.08694128       0.32980415
H       -3.90937001      -1.82678997       1.54967680      -0.07506624      -0.00878512       0.32166513
H       -1.87451025      -0.51310069       0.96251033       0.46683348       0.73218268       1.14267680
27
Lattice="50.0 0.0 0.0 0.0 50.0 0.0 0.0 0.0 50.0" Properties=species:S:1:pos:R:3:forces:R:3 energy=-17659.741931163175 dihedrals="_JSON [153.76, 195.49, 283.43]" pbc="F F F"
C        1.60821815       1.16755296      -1.02526680       1.17183562      -2.01864847      -0.78537019
C        0.33438528       1.60640538      -0.70571896       2.23064520       0.92398754      -0.27066147
C        2.53184438       1.97273579      -1.76088063      -2.58758761       1.84566537       0.00720254
H        1.89601358       0.04018421      -0.87625763      -0.60764632       2.33839492      -0.13743695
C        0.10403403       2.99234466      -0.84549068      -0.42849567       0.33497457      -1.38506347
O       -0.65776218       0.84369863      -0.25885968      -0.96545337      -0.55179764       0.77510524
N       -1.05638086       3.51730778      -0.40392855      -1.92812274      -1.85697327       2.16474055
N        0.83341284       3.76463508      -1.63564662       1.89682062      -0.42949040      -0.60587525
H       -1.57622064       2.96024807       0.29367783       0.50521946       0.50581370      -0.79776286
H       -1.34760444       4.46063492      -0.44701765       0.44944910       1.01243506      -0.46007246
C        1.99533738       3.27439946      -2.15449533       0.55811053      -1.66756448       1.29928208
H        2.48785899       3.95882305      -2.86269377       0.03492163      -0.45175283       0.36507714
H        3.47072331       1.50478091      -2.03405846       0.12151039       0.51307050      -0.31150029
C       -0.61782237      -0.49878654      -0.65725947      -0.32102934      -1.30854626      -0.31859057
C       -1.95730623      -1.12252700      -0.40745282       0.83310790       1.09828757      -0.70569348
H        0.17912093      -1.09765534      -0.15712524      -0.37871712       0.54841781       0.03211154
H       -0.46811022      -0.62605149      -1.71997859       0.64486316       0.55948337      -0.73419934
C       -2.88235116      -1.35795182      -1.39700613      -0.67019839      -1.92696439       2.30803219
C       -2.21682766      -1.42729477       0.87693101       2.54344167      -0.34013945       3.19028472
C       -4.02887042      -2.08585984      -1.00048368      -2.14894889       0.78778699      -0.33788156
H       -2.50473944      -1.23992308      -2.35429304      -0.20538127       0.48641932      -2.36884097
C       -4.30044074      -2.38725767       0.36560323       0.19795389      -0.98283962      -1.12929840
H       -4.89834406      -2.24089934      -1.72562277       1.51222063      -0.07169379       0.78925421
C       -3.27793900      -2.12970517       1.31135445      -3.68399311      -0.41093836      -0.40918863
H       -5.24607906      -2.98071211       0.59791670       1.37099112       1.02929639      -0.11631246
H       -3.49978732      -2.34060608       2.34744020       0.42748214      -0.18156947       0.29221840
H       -1.39196627      -1.27011050       1.60529127      -0.57299925       0.21488530      -0.34956027
27
Lattice="50.0 0.0 0.0 0.0 50.0 0.0 0.0 0.0 50.0" Properties=species:S:1:pos:R:3:forces:R:3 energy=-17660.5542200087 dihedrals="_JSON [181.87, 67.73, 39.28]" pbc="F F F"
C       -0.42191680      -0.89442727       0.94550566       0.26204378       0.94843537       0.09733447
C       -0.46215566       0.46874465       0.88226978      -0.03082588       0.86031390       0.53364979
C        0.25341595      -1.57168192       1.97931223      -0.10195438      -0.07257866      -0.84630105
H       -0.92602733      -1.35769123       0.15816941      -0.65257791      -1.54133117      -1.07886819
C        0.13145695       1.14532399       1.99070262      -0.81814345      -0.83571601      -0.23718866
O       -1.07100787       1.31339873      -0.06049856      -0.07365454      -1.61609172      -0.17250620
N        0.02751818       2.48687675       1.98071555      -0.51186248       0.85918126      -0.38747662
N        0.61848913       0.50735755       3.03517296       1.25366360       0.78804004       0.25573859
H       -0.16229506       2.86389305       1.07259366      -0.12808702       0.34859315      -0.20643648
H        0.59755460       3.03961427       2.56915313       0.64088918       0.29802953       0.74544161
C        0.80826948      -0.81138022       2.98587822      -0.54678990      -0.93019468       0.21389286
H        1.34294529      -1.28635646       3.82879442      -0.30131134       0.36097846      -0.36161502
H        0.31286044      -2.64838327       1.85653955       0.22718569      -0.05463138       0.52778340
C       -1.73683827       0.68512016      -1.20279081       1.21098823      -0.79171484       0.87449247
C       -2.98421813      -0.10708036      -0.85957034      -0.81741601       1.00746539       0.65502255
H       -1.09306186      -0.10810936      -1.64506896       0.34514033       0.80934990       0.04852198
H       -1.80094096       1.51280300      -1.90769631      -0.53478713      -0.02088501      -0.11307026
C       -3.20241940      -1.32708042      -1.50679091       2.08325216       0.94490500      -0.64023050
C       -3.92044120       0.34063113       0.11681895       1.76683689       0.56794722      -2.27115053
C       -4.24501918      -2.10033833      -1.13636964      -2.07074820      -1.73106007       0.47138497
H       -2.48335037      -1.66292031      -2.28667410      -0.50348737       0.16174714       0.55206117
C       -5.16193384      -1.71330174      -0.15667213       0.11800781      -0.40273911      -1.20364048
H       -4.45807147      -3.07707291      -1.56787969       0.44186514       0.04417651      -0.34009565
C       -5.00837596      -0.44997343       0.37963215      -0.74976737      -0.05644196       2.00650454
H       -5.99403432      -2.42188248      -0.01218730       0.25631394       0.74283093       0.56046213
H       -5.62935901      -0.11137119       1.19915692      -0.62398609       0.03032922      -0.09935100
H       -3.79746208       1.38159831       0.45867980      -0.14078766      -0.71893842       0.41564012
27
Lattice="50.0 0.0 0.0 0.0 50.0 0.0 0.0 0.0 50.0" Properties=species:S:1:pos:R:3:forces:R:3 energy=-17660.679557885476 dihedrals="_JSON [90.74, 188.89, 308.77]" pbc="F F F"
C        0.76082263       1.12391652       1.53687846       0.29637609      -1.65074335      -0.66527983
C       -0.59160865       0.85419242       1.66119248      -0.80084590       1.35876573       1.19736214
C        1.29592150       2.39174074       1.83121182      -0.55525200      -1.29240842      -0.22773703
H        1.38558435       0.26384220       1.20273191      -0.26642653       0.82327215       0.05925391
C       -1.41620556       1.88280200       2.24532319      -0.58376307       0.24612017      -0.60890580
O       -1.24143034      -0.31480041       1.33858011       0.49837364      -0.28260638      -0.10093630
N       -2.81820452       1.63752551       2.39527475       2.97946047       0.41159109      -1.19144167
N       -0.91170908       3.08666136       2.53966568      -0.51433911      -1.05231994      -0.14549730
H       -2.96107343       0.69393174       2.66944884      -0.67428005      -0.71208738       0.34895967
H       -3.31262273       2.36937144       2.84961563      -0.35662506       0.38979145       0.68413114
C        0.39795106       3.29286005       2.30694397      -0.81322323       1.70709053       0.98498606
H        0.68951835       4.29869240       2.62484686       0.30311721      -0.13546911      -0.30075078
H        2.33283688       2.62520164       1.68997157       0.42944998       0.05496696       0.01485419
C       -1.72508118      -0.25949631      -0.00990274       0.54605805      -0.04797511      -0.51458260
C       -2.63399499      -1.44368871      -0.32601761       2.09278985       1.10892978      -0.08588600
H       -0.79991786      -0.25040361      -0.68943772      -1.30677795       0.01031326       0.60813059
H       -2.28841275       0.67463197      -0.13241526       0.12457107       0.05872346      -0.17141681
C       -3.73499538      -1.25080500      -1.11887021      -1.23867885       1.45416101       0.74788003
C       -2.15318361      -2.70631218      -0.03551565      -1.68084550      -1.76081292      -0.43903731
C       -4.47439076      -2.34356670      -1.52162934      -1.44063584       0.20076664      -1.36173248
H       -4.10900285      -0.20590151      -1.23035563       0.29744590      -0.88274726      -0.35878760
C       -4.09573310      -3.62312309      -1.25658114       2.83606403      -0.10341880       1.86500864
H       -5.38065590      -2.27881819      -2.13234576       0.17452573       0.64043864       0.11110101
C       -2.91927262      -3.82148360      -0.45221540      -0.36416811       0.13928908      -0.86976473
H       -4.61534755      -4.42947400      -1.70473228      -0.55005171      -0.95808602      -0.10392586
H       -2.60375209      -4.86047366      -0.27335010       0.07448352       0.51370744       0.12879584
H       -1.23716954      -2.80217075       0.50746085       0.49319735      -0.23925272       0.39521887
27
Lattice="50.0 0.0 0.0 0.0 50.0 0.0 0.0 0.0 50.0" Properties=species:S:1:pos:R:3:forces:R:3 energy=-17660.335262925575 dihedrals="_JSON [136.37, 289.27, 240.45]" pbc="F F F"
C       -2.87744471       1.47502549      -2.63947460       2.13979202      -2.06421574      -1.35577894
C       -1.89451262       1.61956917      -1.68642903       0.86094407      -0.02697213      -0.10834600
C       -3.63984915       2.51815691      -3.06212030      -0.40164090      -0.05306006      -0.01558671
H       -2.79941745       0.62234111      -3.32264811      -0.43053202      -0.33841013       0.57382080
C       -1.79671379       2.86026987      -1.04768651      -2.04976900       0.82841883       0.30869283
O       -0.88903692       0.69608422      -1.37363655      -1.09229349      -0.38054332       0.16932859
N       -1.08951320       2.95189219       0.11560335       0.77591949       0.75920281       0.40463812
N       -2.61128447       3.90276221      -1.41647213       1.89556671      -1.30537249       0.71773115
H       -0.29811900       2.33567092       0.25522917      -0.27697175      -0.05354688      -0.23887370
H       -0.94859670       3.89034393       0.47384641      -0.10285264      -0.12833677      -0.16805937
C       -3.43520122       3.69513320      -2.43903080      -0.27132770       2.10609353       1.19267089
H       -3.99328169       4.58569473      -2.67961907      -0.36008463       0.24129792      -0.40250485
H       -4.33518291       2.41176660      -3.84785172      -0.76532363      -0.09509480      -0.90318528
C       -1.35543422      -0.64817940      -1.13596562      -0.34041030      -0.07047046       1.65403936
C       -2.16435343      -0.86747728       0.19965701       0.70329531       1.09690701      -1.06081142
H       -0.44427592      -1.30544175      -1.08243394      -0.86342427       0.63460854      -0.47053588
H       -2.06369535      -0.91348369      -1.92125339       0.39116611      -0.39021218      -0.44278779
C       -3.37388814      -0.21027417       0.44107168       0.04225066       0.64388137      -1.12245256
C       -1.69781449      -1.75352060       1.15108731       1.17856835      -1.20993360       0.47796929
C       -4.09610667      -0.47308873       1.59380402      -0.77300037      -0.95994401      -0.41902542
H       -3.74914214       0.49669988      -0.33493049       0.12974366      -0.55667861       0.85756735
C       -3.74035664      -1.48494514       2.45249393       3.07931088      -0.18031961       0.21315899
H       -5.09901019      -0.16210803       1.73013433      -0.90287430       1.23686324      -0.09826011
C       -2.45568460      -2.07603753       2.26832929      -2.02537979      -0.01590076       0.23298748
H       -4.26668795      -1.70864560       3.36490392      -0.55712965      -0.15494686       0.04401352
H       -2.24266567      -2.88661529       2.95743828       0.74372509       0.03959855      -0.02624820
H       -0.71655936      -2.26507078       1.01414383      -0.72726791       0.39708659      -0.01416214
27
Lattice="50.0 0.0 0.0 0.0 50.0 0.0 0.0 0.0 50.0" Properties=species:S:1:pos:R:3:forces:R:3 energy=-17660.68118163277 dihedrals="_JSON [162.8, 287.43, 331.87]" pbc="F F F"
C       -2.72958278       1.74047964      -2.20910449       0.09800469      -0.23940247       0.76860965
C       -1.81583257       1.93622593      -1.18229546       0.03409731       0.31231649      -0.08683961
C       -3.60003324       2.78401072      -2.53853668       0.77187957       0.43507895      -0.52863811
H       -2.77115400       0.76435236      -2.66901546      -0.22564251      -0.10806565      -0.28937997
C       -1.73510831       3.17042475      -0.54255631      -0.43599198       2.14619041       0.85438554
O       -0.88615945       1.07917160      -0.69224051       0.54216256      -1.53747231      -0.23983586
N       -0.78725031       3.45427404       0.44992752      -0.13292943      -0.61968631       0.49067992
N       -2.53931626       4.19126250      -0.87736020       0.86024639      -0.93891934       0.03741260
H       -0.32237704       2.63617852       0.84844940      -0.29329759       0.34864084      -0.28350442
H       -1.06935483       4.13156441       1.17521828       0.02342481      -0.46913043      -0.96866008
C       -3.38381764       3.98798833      -1.89000191      -0.10641857       0.37851438       0.70939438
H       -3.87374845       4.91741510      -2.09526412      -0.94080978       0.18500899      -0.70976186
H       -4.25962808       2.74310376      -3.40007544      -0.13446826      -0.19799272       0.16561595
C       -1.06900977      -0.29993864      -0.95531765       1.62172458      -0.66484995      -0.57196011
C       -2.15713122      -0.92847686      -0.19511110      -2.49573129      -0.75055408       2.01322881
H       -0.08933756      -0.84481780      -0.72264818      -1.05734617       1.05371007      -0.09379696
H       -1.25423783      -0.53202348      -2.01458411       0.24820601       0.44148716      -0.16798771
C       -2.80966089      -2.07451397      -0.68509489       0.34822427       0.31985639       0.97666102
C       -2.58518923      -0.46649968       1.09284580       2.08167156      -0.54915828      -0.77208347
C       -3.66290893      -2.86454916       0.10020932       0.10759990       1.20969220       0.70533152
H       -2.58512562      -2.42251117      -1.66544434       0.29980086      -0.29498852      -0.92357872
C       -4.01429747      -2.43467905       1.38692828       0.18428440      -0.38620471       0.72018998
H       -4.02322358      -3.77975751      -0.31217029      -0.42592123      -0.62908455      -0.22318141
C       -3.42551099      -1.23959649       1.86805142      -1.93063086      -0.09415140       0.70412024
H       -4.66223280      -3.04895431       2.10233360       0.86514339       0.89604539      -1.31407924
H       -3.80625844      -0.86529843       2.85165660       0.75601331      -0.30275770      -0.73592061
H       -1.99605067       0.34332454       1.54924631      -0.66329596       0.05587714      -0.23642147
27
Lattice="50.0 0.0 0.0 0.0 50.0 0.0 0.0 0.0 50.0" Properties=species:S:1:pos:R:3:forces:R:3 energy=-17660.310869603367 dihedrals="_JSON [185.2, 251.15, 44.32]" pbc="F F F"
C       -1.18013480      -0.11629282      -2.05675478      -0.10927795       2.18598155       0.28425954
C       -1.38713896       1.20287264      -1.58521356      -0.23603545      -2.50908187       0.40457236
C       -0.88982302      -0.23083051      -3.38846848      -0.23804887      -0.16921836      -1.95391778
H       -1.21648525      -1.05795299      -1.55136657      -0.23362805      -0.08579761       1.09010093
C       -1.37695484       2.26622444      -2.48231014       0.62898107      -1.02151380      -1.26528570
O       -1.73363607       1.56223481      -0.32890918      -0.29455448       1.26025436      -0.22062861
N       -1.68820479       3.49952947      -2.03585674      -0.78208276      -0.29662563       1.48304411
N       -1.06688087       2.07152458      -3.76232050       0.00932473       0.71394718      -1.18529513
H       -1.93100535       3.60799546      -1.05952825       0.21240799      -0.00622026      -0.29491934
H       -1.44753414       4.28520141      -2.55766847       0.38896956       1.31163406      -1.05614770
C       -0.85397035       0.84673190      -4.27000070       0.09001117       0.42934822       2.58688852
H       -0.56850931       0.72332165      -5.30247206      -0.13132028       0.22809341      -0.35495630
H       -0.86862938      -1.21170306      -3.79007663       0.44610699      -1.04287503      -0.45579967
C       -1.71791662       0.71646452       0.75454238       2.31676177      -0.72213795       1.97404444
C       -3.10254273       0.35009769       1.23432739       0.42902771      -0.89606811      -1.21858354
H       -1.09453750       1.25682649       1.57952718      -1.24639961      -0.80307782      -1.09336518
H       -1.08253659      -0.20544513       0.53324192      -0.88956491       0.81912148       0.16373044
C       -3.33813563       0.07752286       2.56460895       0.71916259       0.70493985      -0.27472762
C       -4.06819738       0.00911971       0.28435556      -0.17407028       0.62934816       1.84836668
C       -4.55342089      -0.29619283       3.01959856      -1.59568746      -0.96617147       0.71406093
H       -2.56077199       0.16293020       3.26871614       1.20730873       0.36641117       0.86779557
C       -5.55303274      -0.53184160       2.05875333      -0.67745214      -1.23779088       1.03777311
H       -4.63327475      -0.50935782       4.11443179      -0.50126711       0.22238204      -1.07482870
C       -5.30745762      -0.46311729       0.71168552       1.36711686       0.73924290       0.04109178
H       -6.50477646      -0.99868445       2.29794838      -0.11699988       0.30078382       0.60782137
H       -6.03612486      -0.78906542       0.01667060      -0.81328991      -0.15500098      -0.72887049
H       -3.85500459       0.24272884      -0.70859991       0.22449997       0.00009156      -1.92622400
27
Lattice="50.0 0.0 0.0 0.0 50.0 0.0 0.0 0.0 50.0" Properties=species:S:1:pos:R:3:forces:R:3 energy=-17660.397779356474 dihedrals="_JSON [149.77, 294.41, 289.28]" pbc="F F F"
C       -2.88892752       1.47413195      -2.38960820       0.41897120       1.14888599       0.40014356
C       -1.81497536       1.62242037      -1.52301020      -0.61650867       0.96517819      -0.54646174
C       -3.70394255       2.57624627      -2.72799381       0.55280881       0.94739340       1.12195822
H       -3.00514804       0.51977118      -2.81486587      -0.61477516      -1.23624016      -0.75109844
C       -1.58191436       2.91415209      -1.03159789      -1.98939999      -0.52012549      -1.03389232
O       -0.87193019       0.72081997      -1.15613777       0.05989100      -1.16171579       0.41836452
N       -0.47822440       3.17513930      -0.33710758       1.10072707       2.54743505       2.39588220
N       -2.44042895       3.90694702      -1.21717720       0.24234375       1.56679099       0.08215349
H       -0.02152800       2.39655628       0.08604800       0.24299072      -0.53031952       0.26673945
H       -0.66096274       3.99049880       0.30416003       0.70359989      -1.20927068      -0.97367611
C       -3.44550733       3.82558760      -2.07188149      -0.39739369      -3.39788247      -0.81728855
H       -4.15052373       4.63425299      -2.20870202       0.18072870       0.47312335       0.14978904
H       -4.55258296       2.46145662      -3.38718396      -0.06376534      -0.04316416      -0.20386786
C       -1.25059456      -0.65566512      -0.99296884       0.91730657      -0.14108729       0.81595608
C       -2.21224218      -0.98953821       0.12361060      -0.58211331       0.61438699      -0.58959720
H       -0.29147133      -1.18862143      -0.83133468      -0.35411961       0.35792610      -0.09313835
H       -1.67346942      -1.03075672      -1.89022387      -0.37908851      -0.36442835      -1.31851917
C       -3.54854428      -1.29631094      -0.17431510       1.43324788       0.60468836       0.19150113
C       -1.81261519      -0.92264935       1.45760966       1.69857916       0.18926306      -0.12261145
C       -4.45360462      -1.57119403       0.81675767       0.72285999      -0.30439232       0.29597467
H       -3.95199876      -1.27046572      -1.15332284       0.16644611      -0.07670675      -1.33801276
C       -4.01276744      -1.48551699       2.11834885      -0.83270661      -0.21870800       1.98957915
H       -5.40403356      -1.93018169       0.47069078      -0.76804065       0.06996933       0.53403367
C       -2.66233450      -1.13047118       2.48250036      -4.62183406      -1.06673247      -0.05628737
H       -4.80111258      -1.71736106       2.90095521       1.28522419       0.35259540      -0.60772929
H       -2.54293152      -1.06868950       3.54863650       1.00384708       0.11801578       0.26059789
H       -0.78618575      -0.75174298       1.75010142       0.49017348       0.31512145      -0.47049246
27
Lattice="50.0 0.0 0.0 0.0 50.0 0.0 0.0 0.0 50.0" Properties=species:S:1:pos:R:3:forces:R:3 energy=-17660.50843272742 dihedrals="_JSON [185.47, 80.61, 64.49]" pbc="F F F"
C       -0.32492768      -1.33710428       1.11777909       0.29621946       4.03600506       0.09589474
C       -0.35091926       0.08199497       0.94898646      -0.85584647      -1.13755002      -2.01188374
C        0.18021237      -1.66548652       2.35942382      -0.48537647      -2.25958733       0.05092073
H       -0.58777380      -2.03669192       0.34095098      -0.28686682      -0.15036826       0.08247339
C        0.18154024       0.98450667       1.90570716      -0.14898824       0.86395399      -1.73271635
O       -0.80773923       0.74032827      -0.19894474       0.54266740      -0.00313490       0.66984778
N        0.24380924       2.32100136       1.54623311      -0.18521622       1.91382746       0.20570507
N        0.75141972       0.56123899       2.99423152       0.13435968       0.54603369       1.15947506
H       -0.15232185       2.63124326       0.65240791       0.15741343      -0.72511042       0.74644530
H        0.36418808       3.12091998       2.21690359      -0.04071716      -1.94845436      -0.64654699
C        0.67435093      -0.73566052       3.23446327       0.48821561      -0.65302876       0.37406233
H        1.14280399      -1.07239801       4.14272377       0.02304359      -0.13200641       0.52044411
H        0.09130758      -2.72557524       2.60083358       0.54514487       0.11838865       0.45334238
C       -1.47222619       0.00718855      -1.20083873       0.31249298      -0.07255823      -0.60609905
C       -2.91590383      -0.23195731      -0.86106756       1.26224146      -0.18329251      -0.17546368
H       -0.89865415      -0.93680619      -1.41799843      -0.66062589       0.69140258      -0.02439199
H       -1.48870655       0.64310503      -2.11292216       0.56342152      -0.24738941       0.44884298
C       -3.34176307      -1.51820980      -0.67744138      -1.98879673      -0.61040398       1.21945450
C       -3.80547040       0.81509589      -0.75168826      -1.06246795       0.84848946      -0.47944162
C       -4.68345774      -1.76602612      -0.33305208       0.35288970       1.12218123       0.26160134
H       -2.68584294      -2.36338006      -0.56230877       0.55093582      -0.18356976      -0.55963208
C       -5.61157122      -0.71006915      -0.17048141       1.44393600      -0.76578457      -1.04172165
H       -4.88091786      -2.78954056      -0.10929593      -0.79906496      -0.67658106       0.16873496
C       -5.15454827       0.57401437      -0.46734175       0.30056330       0.14503756       0.23308984
H       -6.64219391      -0.90317474       0.05706939      -0.43718909      -0.07404577       0.21328074
H       -5.83022113       1.42198530      -0.47357919      -0.16467291       0.03041759       0.17050218
H       -3.51702345       1.85201037      -0.98775492       0.14228409      -0.49287153       0.20377972
27
Lattice="50.0 0.0 0.0 0.0 50.0 0.0 0.0 0.0 50.0" Properties=species:S:1:pos:R:3:forces:R:3 energy=-17660.373518934917 dihedrals="_JSON [135.17, 82.19, 58.33]" pbc="F F F"
C       -1.35044801       0.33443097       1.92481709       1.31584379       1.07704112       1.11562719
C       -0.90019760       1.01801597       0.77259132      -1.52151741      -1.53845699       0.19211858
C       -0.81743417       0.72658439       3.22375542      -0.27941085       0.94635305      -1.76577593
H       -2.07876930      -0.46726408       1.89752583       0.06494285      -0.08711240      -0.36056857
C       -0.06641670       2.12746632       0.85543618       0.61942421       0.48448644       1.01000843
O       -1.27910625       0.72992558      -0.54136927      -0.23179592      -1.51326728       0.07888552
N        0.21322587       2.82372554      -0.28034000       0.55074817       0.63386101      -0.27907425
N        0.43530868       2.52209422       2.02930553      -0.69886546      -0.43173045       1.07641387
H       -0.11241433       2.46831757      -1.16153913      -0.03629182      -0.15547898       0.04338572
H        0.93186329       3.54262324      -0.30125548      -0.33381828      -0.39224664       0.35236959
C        0.03172621       1.86742824       3.16147680       0.33344965      -0.86191973       0.10236007
H        0.50214963       2.22113387       4.10309728      -0.30159775      -0.03399864      -0.66692313
H       -1.13558586       0.22054065       4.18687463       0.51338427       0.77370978      -1.35523704
C       -1.19549342      -0.68541741      -0.88222414       0.84281848       0.10828393       1.51304323
C       -2.40800536      -1.50394703      -0.43515232      -0.97377045      -0.76777896      -0.66867100
H       -0.19987802      -1.06559202      -0.53580406      -0.90717839      -0.02564444       0.74179521
H       -1.00412852      -0.79393520      -1.92278307      -0.65965726       0.57071665      -1.46946536
C       -2.31170295      -2.70642333       0.31481563       0.53838459       1.59568866       0.32913160
C       -3.70046361      -1.15410669      -0.89749551       0.43717017      -1.13241334       0.08095593
C       -3.44918407      -3.30321044       0.82973941      -1.14251209       0.81609289      -1.25412756
H       -1.31395378      -3.01119872       0.62854528      -0.07335659      -0.19514757       0.08381430
C       -4.74288795      -2.88892569       0.36782683       0.62180963      -2.07111262       1.12849760
H       -3.36131037      -4.09138959       1.55098347      -0.02658364      -0.47861166       0.26945581
C       -4.85708069      -1.92057123      -0.61643765      -0.05438372       1.22197583       0.78293764
H       -5.57462992      -3.50079781       0.81854077       0.47146968       1.03443056      -0.84106975
H       -5.85311207      -1.58026260      -0.99279108       0.95178235      -0.45552003       0.20662349
H       -3.79930490      -0.34344957      -1.57921495      -0.02048819       0.87779981      -0.44651118
27
Lattice="50.0 0.0 0.0 0.0 50.0 0.0 0.0 0.0 50.0" Properties=species:S:1:pos:R:3:forces:R:3 energy=-17660.722668269762 dihedrals="_JSON [161.43, 290.99, 317.73]" pbc="F F F"
C       -3.08192473       1.50381065      -2.05074645      -1.16928737       0.62927289       0.07484985
C       -1.94379010       1.78501494      -1.35697125       0.75462502      -0.65259122       0.72942929
C       -3.97925584       2.55727384      -2.22465592       0.80801416       1.82101708       0.20044628
H       -3.39295792       0.53555158      -2.39874769       0.35247963      -0.49258673      -0.15805171
C       -1.73677938       3.07053368      -0.81595447       0.94305780       1.60228195       0.10683837
O       -0.92472348       0.89512473      -1.07807799       0.18595161       0.95893217      -0.19819127
N       -0.57348247       3.27003155      -0.09574843      -0.49925703      -1.35364025      -0.34546995
N       -2.53478049       4.14252431      -1.05400490       1.12665123      -1.66941385       0.55270755
H        0.01512151       2.43784328      -0.01906300      -0.07458680       0.91758062       0.13392525
H       -0.29761777       4.17636703       0.23293462      -0.05891112       0.06676666      -0.04531693
C       -3.61584298       3.84736413      -1.75005563      -1.46703110      -0.45880434      -1.18457363
H       -4.22545222       4.72927158      -2.00144451      -0.09225410      -0.48733452       0.11447248
H       -4.84939195       2.45164992      -2.84098769      -0.53187956      -0.11823553      -0.10528103
C       -1.13902744      -0.48310365      -1.19438978      -0.22672744      -0.24003116      -0.07264592
C       -2.08743737      -0.98790954      -0.12194827       1.20606196       1.94949695       0.00814175
H       -0.11486419      -0.87815870      -1.13541221      -0.31416304      -0.32165948       0.13091860
H       -1.56171614      -0.76517028      -2.17390380       0.27366327       0.18653942      -0.05674807
C       -3.14699774      -1.75231195      -0.52125519      -0.65541316      -1.13714430       2.52401460
C       -1.93095670      -0.50181563       1.19581736      -0.61043897      -1.24403029      -0.79448644
C       -3.98439808      -2.28193800       0.48112469       0.70536580       0.83655848      -0.58046790
H       -3.25638980      -2.02134477      -1.53135881      -0.25007983      -0.41348986      -1.38520309
C       -3.76621145      -1.92823156       1.82120385      -2.04414331      -1.47932697      -1.37124733
H       -4.76678311      -2.94664311       0.16006756      -0.48394851      -0.24101105       0.25005531
C       -2.78538437      -1.05571311       2.16727019       2.15362302       1.06934344       0.16699110
H       -4.48749750      -2.33923548       2.52691007       0.40937564       0.04088249       0.34201146
H       -2.54197701      -0.93957987       3.20884171      -0.24001682       0.60666740       0.48710550
H       -1.15324833       0.25446902       1.34438177      -0.20073098      -0.37604002       0.47577588
27
Lattice="50.0 0.0 0.0 0.0 50.0 0.0 0.0 0.0 50.0" Properties=species:S:1:pos:R:3:forces:R:3 energy=-17660.52162883446 dihedrals="_JSON [183.42, 270.01, 301.85]" pbc="F F F"
C       -1.25046943       0.15840719      -1.85276660       0.88191422       0.41636709      -3.14754234
C       -1.38477786       1.35046538      -1.24890112      -0.23898832       1.77704899      -0.25324258
C       -0.88757828       0.20387978      -3.26720885       0.28474379      -0.45797609       1.39812962
H       -1.31759113      -0.74354449      -1.29307857      -0.17300884      -0.85707315       0.08250601
C       -1.27434769       2.57449448      -2.00879504       0.64774138      -1.62054943      -2.63653541
O       -1.66366469       1.57538889       0.05135251      -0.26796280      -0.50744363       1.41302845
N       -1.51790156       3.71722310      -1.35058532      -0.80725899       0.85328002       1.52584054
N       -0.91275668       2.57905948      -3.32900105      -0.63595388       1.82826805       2.95008540
H       -2.01694198       3.52708167      -0.46385143       0.47201484       0.78655255      -0.86505551
H       -1.69620801       4.58650132      -1.84951529       0.08211785      -0.57418334       0.08548144
C       -0.65254889       1.42565432      -3.90233981      -0.21462067      -2.12324854       0.71881804
H       -0.18171578       1.50319974      -4.86820795      -0.16429069      -0.28180265      -0.57522125
H       -0.66643500      -0.75958881      -3.71709453       0.00673781       0.15788057      -0.36958567
C       -1.72888415       0.43727788       0.95307132       1.44370403       2.99141122       1.40892612
C       -3.05691049      -0.12865560       1.04169671      -2.72404203       0.71345876       0.51787885
H       -1.46788479       0.90223744       1.94874521      -0.31012250      -0.26492364      -0.84220548
H       -0.89422022      -0.17810900       0.76677229       0.85047501      -1.44511642      -0.60066448
C       -3.44271450      -1.39534534       0.68542679       0.17800675      -0.49751320      -0.99643015
C       -4.09452125       0.76043017       1.47196643       1.37970468      -0.42149605       0.05654708
C       -4.77241213      -1.79714128       0.64700616      -0.16315118       0.61713357       0.63970530
H       -2.73002087      -2.09960687       0.29081179       0.54240679      -0.20895371      -0.04649198
C       -5.77169953      -0.95213255       1.10733133      -0.12868386      -0.59355656      -0.19958946
H       -4.98890338      -2.75365562       0.23796971      -0.32976310      -0.92589588      -0.09596642
C       -5.40432277       0.33374658       1.48690449      -0.88899479       0.94085344       0.45303930
H       -6.81037774      -1.31381490       1.20003499       0.48311093       0.38847707      -0.27592387
H       -6.18767382       1.04544457       1.77823805       0.24462762      -0.25888872       0.12433314
H       -3.78355185       1.74785299       1.86548240      -0.45046407      -0.43211033      -0.46986468
27
Lattice="50.0 0.0 0.0 0.0 50.0 0.0 0.0 0.0 50.0" Properties=species:S:1:pos:R:3:forces:R:3 energy=-17660.580587076005 dihedrals="_JSON [166.27, 187.42, 48.12]" pbc="F F F"
C        0.25524526       1.66393668       1.06478261      -2.12370954       2.94864995      -0.53923785
C       -1.10507770       1.47574306       0.93768717      -0.25647065      -0.80819804       0.47677137
C        0.72754635       3.02064615       0.95784007      -0.60451357      -2.66659102       0.12771150
H        0.87991764       0.86014508       1.16979077       1.80531267      -1.95715769       0.32155941
C       -2.00092450       2.56538944       0.79054194       0.49865928       0.71888326       0.11853363
O       -1.79260726       0.27307853       1.02081123       0.25033826       0.46727111      -0.72316090
N       -3.32779791       2.27666819       0.63846846      -0.51190790       0.41562889       0.06937924
N       -1.54570190       3.81681931       0.77020687      -0.03189134      -0.44810875      -0.53977486
H       -3.61689819       1.30755820       0.85820381      -0.03276813       1.36919573      -0.30493090
H       -3.96945507       3.08468891       0.51160162       0.66458119      -1.32247668       0.35095989
C       -0.19718359       3.98519838       0.78137740      -0.78956230       1.60863535      -0.51088163
H        0.15786207       4.99631100       0.52329981      -0.35103510      -0.19359716       0.50925364
H        1.77043982       3.20258402       0.95036477       0.96860493       0.35960685       0.00690375
C       -1.00830282      -0.87204841       0.86626477      -0.51701909      -1.52054612       0.80696960
C       -1.87814300      -2.14551967       0.78919956      -0.71584222       0.02974757      -0.75278710
H       -0.31361279      -0.86905715       1.70552298       0.22038775      -0.68679058       0.34209465
H       -0.40440012      -0.88630299      -0.02433997       0.37167435       0.60239820      -0.85285654
C       -1.54054796      -3.33613222       1.41307220       1.20754731       0.14351862       0.28838014
C       -3.00263956      -2.18007231      -0.07556766       0.23215733      -0.57657931       0.43598964
C       -2.32989948      -4.50093033       1.25233677       1.09828024       0.42825965       1.90919456
H       -0.57697516      -3.28211021       1.98692393      -1.05696290      -0.66133754      -0.20646496
C       -3.50733546      -4.42560016       0.55411151      -1.53093822      -0.64600805      -1.03651291
H       -2.08937714      -5.38003140       1.89915862      -0.20111199       0.60841500      -0.86648372
C       -3.84983935      -3.29944994      -0.21622452       0.67161587       1.36709271       0.76647502
H       -4.20970091      -5.27164870       0.58284537       0.37967891       0.17447215      -0.11004526
H       -4.79058130      -3.15929598      -0.79869731       0.86037986      -0.58693281       0.43665516
H       -3.17365654      -1.29325934      -0.63568497      -0.50548501       0.83254870      -0.52369457
27
Lattice="50.0 0.0 0.0 0.0 50.0 0.0 0.0 0.0 50.0" Properties=species:S:1:pos:R:3:forces:R:3 energy=-17660.604117990883 dihedrals="_JSON [153.38, 180.46, 61.6]" pbc="F F F"
C        0.10920799       1.73448825       0.90557183       1.35179596       1.84421740       0.29053664
C       -1.23556843       1.51245958       0.81316312       0.08307471      -1.12457712      -0.66454230
C        0.52168212       3.08839684       0.88762916      -1.54591379       0.87244039      -0.46639967
H        0.89507143       0.97514481       1.02585870      -0.70027024       0.01883672       0.10448885
C       -2.13707832       2.54759672       0.45115706       0.37773793       0.16976020       0.65347037
O       -1.76835920       0.25673841       0.93483252       0.41689864      -1.05978166      -0.27328528
N       -3.44645642       2.17376087       0.24881256      -0.97565582       2.72303671      -0.85645853
N       -1.73749704       3.84306621       0.40331849      -1.76459155      -1.45258535      -0.35992855
H       -3.69800277       1.19954732       0.26153310       0.01699548       0.10518022      -0.09977182
H       -4.09720902       2.92557108      -0.14674727       1.39579271      -1.92428290       0.92504029
C       -0.46924820       4.09546807       0.63857426       2.42118924      -1.50253289       0.84143758
H       -0.16952674       5.13419825       0.69841825      -0.03334548       0.26770873      -0.20556613
H        1.54665304       3.38428564       1.07476483       0.10963977      -0.05925254      -0.11019724
C       -0.91154093      -0.91796033       0.72037660      -2.17771365       0.45976366      -0.25420199
C       -1.81578229      -2.11604357       0.92041033       0.93232131      -0.64568873      -0.70349573
H       -0.14749732      -1.05889391       1.45125514       1.01280416       0.72959302       0.66865794
H       -0.48787460      -0.91041336      -0.30449151      -0.10052342       0.23692042       0.42357953
C       -1.37485377      -3.15881949       1.74797054      -0.41972914       0.12669669      -0.18561868
C       -2.91959268      -2.30286459       0.08194472       0.22116546      -1.11231258       1.35203332
C       -2.10793989      -4.33795182       1.84214656      -0.01708902      -0.34621001      -0.50508678
H       -0.46018427      -3.08307003       2.32295443       0.13074358       0.31149115       0.14575595
C       -3.20734491      -4.52561625       0.99128455       0.67547239       0.65526415       0.36097299
H       -1.76757905      -5.14790387       2.51588923      -0.33670123       0.51376693      -0.36134672
C       -3.59327777      -3.51810749       0.07892052      -0.55400216      -0.55755501       0.97294536
H       -3.73722888      -5.44760231       1.14043657      -0.52874113      -0.36088528      -0.46301100
H       -4.51492570      -3.66289314      -0.49770935       0.40714492       0.09373770      -0.03133645
H       -3.29322327      -1.45976194      -0.41916557      -0.39849965       1.01724996      -1.19867194
27
Lattice="50.0 0.0 0.0 0.0 50.0 0.0 0.0 0.0 50.0" Properties=species:S:1:pos:R:3:forces:R:3 energy=-17660.671996561287 dihedrals="_JSON [166.95, 68.41, 21.67]" pbc="F F F"
C       -1.02866463      -0.16392627       2.03333194      -0.24135105      -0.43362774      -0.30492638
C       -0.78262210       0.84325899       1.12383824       0.24999129      -1.11784571      -0.71366742
C       -1.10612756       0.19803706       3.36200532      -0.21089989      -0.74606055       2.34601480
H       -1.17233292      -1.22923386       1.82738902      -0.04419090       0.47635961      -0.55256397
C       -0.45448571       2.12949565       1.60793957       0.57896064       0.94662779      -2.98708105
O       -0.71054807       0.66850370      -0.25343920       0.16243322      -0.87638643       0.33689975
N       -0.16461569       3.11535156       0.63826239      -0.38861820      -0.87977059       0.87527717
N       -0.36545280       2.40950454       2.86782752      -0.29650081       0.85786982       0.62883053
H       -0.04640237       2.73865732      -0.30367350       0.25178885       0.63482426       0.51364250
H        0.30313389       3.96678327       0.96401102      -0.22644599      -0.76981897      -0.41323699
C       -0.76916688       1.47828475       3.72872591       0.48107312      -0.12019922      -0.61795497
H       -0.67195882       1.82511345       4.71397506      -0.24472060      -0.03350016       1.72717458
H       -1.35998443      -0.55417540       4.16122307       0.28032009       0.80570348      -0.98509750
C       -0.75287638      -0.67033418      -0.76494664      -0.03301917      -1.10632383       0.34583092
C       -2.11528145      -1.39568970      -0.59341916      -0.18100049       1.02809320      -1.39118637
H        0.07850514      -1.39323273      -0.43177152      -0.80789446       1.37269471       0.23452019
H       -0.56868088      -0.57107574      -1.84399225      -0.17299604       0.27453169       0.16419495
C       -2.22912732      -2.71864992      -1.02532229       0.61544096       0.06173365       0.70300589
C       -3.29437846      -0.68422492      -0.41225950      -0.13866857       0.63842218       0.80011816
C       -3.44779635      -3.34448315      -1.19908278      -1.26460085       0.05674010      -0.05319529
H       -1.28171995      -3.21980848      -1.14003084       0.17164229      -0.68765448      -0.33841814
C       -4.65530257      -2.60408746      -0.99240307       0.50766518      -1.14347320      -0.01289380
H       -3.50676011      -4.41304190      -1.48998021       0.09310669       0.76731890       0.08547428
C       -4.55725157      -1.29622403      -0.52743454       0.34251491       0.49303918      -0.30328386
H       -5.61867654      -3.13003998      -1.19031421       0.68308742       0.66660441       0.34445432
H       -5.41146669      -0.65070698      -0.30013798      -0.06833416      -0.47403121      -0.20643101
H       -3.23487052       0.38312964      -0.11525400      -0.09878345      -0.69187091      -0.22550131
27
Lattice="50.0 0.0 0.0 0.0 50.0 0.0 0.0 0.0 50.0" Properties=species:S:1:pos:R:3:forces:R:3 energy=-17660.507647061728 dihedrals="_JSON [246.06, 184.07, 240.18]" pbc="F F F"
C        0.89375147       0.49950525      -2.33151217      -0.15361854       1.07490722       1.46166720
C        0.47064071       1.14605031      -1.13641805       0.50049737      -0.22774183      -2.45732811
C        2.14200627       0.78395956      -2.82506553       2.09264352      -0.11213099      -0.52557961
H        0.19786437      -0.15677824      -2.83108478      -0.17899471      -0.10039479      -0.19025797
C        1.30919282       2.03230495      -0.45004804       1.69082841      -0.72721534      -0.56789366
O       -0.84440350       0.99723163      -0.83716409      -0.07762520       0.50558931       0.44183027
N        0.92950012       2.66954468       0.70872059      -0.60777669      -0.19384825      -0.04634111
N        2.59562503       2.20270490      -0.85210253      -0.12405756      -0.57677242      -2.27566194
H       -0.07123218       2.80188056       0.74323316      -0.09442971       0.11098671       0.23143848
H        1.46141017       3.50204697       0.90399620       0.12684451       0.10465133       0.00726052
C        2.97422149       1.63178633      -2.05742750      -2.93159453      -0.07663896       2.04189425
H        3.92370395       1.87044866      -2.42776143       1.61148824       0.41221626      -0.20547279
H        2.58090217       0.31022898      -3.75571678      -0.77952177       0.64648796       1.09730454
C       -1.08585646      -0.29760322      -0.33048200      -0.92584801       0.10448952      -1.10933905
C       -2.57812725      -0.36796661      -0.13746266       2.56176039      -0.75354326       0.89429120
H       -0.52276603      -0.38167293       0.57590263       0.30091299      -0.53067151       0.92341710
H       -0.74337776      -1.07290787      -1.06696546      -0.19067127       0.45463968       0.57702295
C       -3.40725817      -0.29805423      -1.21831851      -0.07915015       0.76168462      -0.80908724
C       -3.02434403      -0.60153115       1.14433310      -0.67844971      -0.78354631       0.62934114
C       -4.75163007      -0.48629734      -1.03224343      -0.69912532       0.41353452      -0.43905302
H       -3.02067452       0.05512607      -2.16987455       0.12093520      -0.30111489      -0.13369794
C       -5.22591703      -0.78970983       0.21126235       0.02482913      -0.67260998       1.43681332
H       -5.46544671      -0.28888629      -1.80687787      -0.22789195      -0.17581344      -0.68939024
C       -4.35668761      -0.87847948       1.30354866      -1.76872518       0.53144744       0.35161700
H       -6.26365252      -1.00355933       0.39377198      -0.52713792       0.11023174      -0.13471299
H       -4.82107762      -1.00743057       2.28996945       0.41476274      -0.25017351      -0.20750669
H       -2.41964671      -0.69103156       2.04129124       0.59911573       0.25134916      -0.30257562
27
Lattice="50.0 0.0 0.0 0.0 50.0 0.0 0.0 0.0 50.0" Properties=species:S:1:pos:R:3:forces:R:3 energy=-17660.420040859186 dihedrals="_JSON [167.16, 79.59, 29.57]" pbc="F F F"
C       -1.07191175       0.32106942       2.04547777       0.76904573       1.80314935      -1.23115736
C       -0.77557549       0.95799759       0.82129568      -0.60787217      -0.17453455       0.98478700
C       -0.96465730       1.12108344       3.21179004       0.21145399      -0.15401005      -4.09685978
H       -1.41579753      -0.69826286       2.03500596       0.04744531      -0.39988903       0.25797040
C       -0.53068691       2.37035410       0.81219940      -0.29718354      -0.18716889      -0.55451638
O       -0.81779057       0.37465352      -0.41185660      -0.24404486       1.42604912      -0.39242004
N       -0.59049489       3.05931877      -0.41058877       0.36883561      -1.84345795      -0.86111164
N       -0.41060718       3.06553389       1.92365329      -0.11838949       0.31356965      -0.49589372
H       -0.36825932       2.42476430      -1.19079951      -0.49392342       0.19271307       0.51058481
H        0.01493552       3.84015671      -0.53150886       0.38446392       0.93172211       0.69296294
C       -0.64026542       2.43763426       3.06979071       0.41095080       0.74876351       1.44225549
H       -0.55997490       3.06345426       3.96823464       0.03125714      -0.12340263      -0.21694336
H       -1.18448290       0.66953739       4.07785778      -0.74403366      -1.32114934       3.63887594
C       -0.78136729      -1.00554239      -0.54779997       0.75844169      -0.10685617      -1.77694838
C       -2.10011497      -1.69059158      -0.29616955       0.12878012      -2.13635734       0.47308064
H        0.05753265      -1.34621955       0.05535658      -0.08076777      -0.73261383       0.50703006
H       -0.42396442      -1.17021450      -1.63622223      -0.77609226       0.14200668       1.49216322
C       -2.04873048      -3.07710302       0.07181094      -1.73978925       0.56519175       0.08458095
C       -3.34080360      -1.12051106      -0.52762119      -1.86325136       0.81368865      -0.44226977
C       -3.23706115      -3.81012665       0.30105087       1.24587429       1.37010653      -0.95181368
H       -1.11243198      -3.56631141       0.22288096       0.81440197      -0.25414570      -0.05960568
C       -4.43836378      -3.13432482       0.12741766      -1.04117743      -0.79005141       0.71644119
H       -3.24693146      -4.88636937       0.40233875       0.21052910      -0.12047176       0.62597188
C       -4.56090283      -1.84903759      -0.33816538       2.16885296       0.02894037      -0.24039609
H       -5.36227887      -3.60181166       0.45403214      -0.12133151      -0.52890702      -0.43252035
H       -5.56465605      -1.59124163      -0.65522762       0.12904878       1.00725409       0.24449992
H       -3.44977490      -0.07303473      -0.85936628       0.44847529      -0.47013923       0.08125179
27
Lattice="50.0 0.0 0.0 0.0 50.0 0.0 0.0 0.0 50.0" Properties=species:S:1:pos:R:3:forces:R:3 energy=-17659.662349512902 dihedrals="_JSON [294.24, 285.01, 298.13]" pbc="F F F"
C       -2.37843598       2.66593349      -0.25416738      -3.72429829       1.60354161       0.16289527
C       -1.33648014       1.84345067      -0.25335734       1.54915501      -3.34800662       0.38027914
C       -2.69662861       3.42747125      -1.42434888       2.68084242      -2.00872411       0.20714037
H       -3.20622357       2.73597999       0.50412021       1.48919186      -0.45409968      -0.08481602
C       -0.50800547       1.70868723      -1.45709989      -1.18095966       0.61764906       1.57592367
O       -1.12054888       0.79639463       0.76638186      -0.69943368       1.31597546      -1.32047254
N        0.61937853       0.95648676      -1.27289428       0.08227283      -1.04360696       0.52408263
N       -0.85768195       2.31863342      -2.58248353       0.44121146       0.10430306       0.41146575
H        0.60123118       0.23709204      -0.48744330       0.35323560       1.78331696      -1.76798546
H        1.24748770       0.85310631      -2.05670991      -0.09684485      -0.28649066       0.06030306
C       -1.92538659       3.17325724      -2.53111779       0.68739723       0.12254685       0.98008547
H       -2.07001907       3.82129625      -3.36366301      -0.11293242      -0.00922434      -1.19951609
H       -3.44218309       4.14816772      -1.44590663      -1.51786125       1.22057197       0.05851532
C       -1.55112585      -0.45338499       0.21895914       0.58271580      -2.28635650      -1.33001101
C       -3.06835985      -0.74635364       0.09900554       1.76401808       1.13470392      -3.32734798
H       -0.95776893      -1.35487908       0.69875761      -1.13652726       1.99178572      -0.30429033
H       -1.23712478      -0.47666544      -0.87278286      -0.05760358      -0.21663397       1.25095928
C       -3.57711762      -0.74815643      -1.25133462       0.74407112      -0.06180856       1.35311373
C       -3.90964469      -0.81429629       1.14913565       0.70929528      -0.18093138       1.21779665
C       -4.93695581      -0.83165966      -1.43126632       0.02802988      -0.08066978       0.69535148
H       -2.89138122      -0.67153345      -2.11071914      -0.30957656       0.01814337       0.41302021
C       -5.77588593      -0.88569945      -0.31146756      -1.13130462       0.65301140       0.06931895
H       -5.33653393      -0.81556003      -2.41671692      -0.48220443      -0.03155944      -0.78096957
C       -5.28071330      -0.84592442       0.97581884      -0.20496486      -0.47635663       0.74196328
H       -6.86669506      -0.81132022      -0.40794248       0.31830551      -0.32237405      -0.31282352
H       -5.92027502      -0.88252596       1.86885297       0.01054894       0.05294643      -0.52248789
H       -3.33617574      -0.85896312       2.06639706      -0.78577956       0.18834684       0.84850613
27
Lattice="50.0 0.0 0.0 0.0 50.0 0.0 0.0 0.0 50.0" Properties=species:S:1:pos:R:3:forces:R:3 energy=-17660.42418907422 dihedrals="_JSON [188.29, 84.84, 34.3]" pbc="F F F"
C       -0.55289950      -0.15316150       2.22837160      -0.48231111       2.70029672      -0.21130360
C       -0.52647235       0.64569982       1.08785671      -0.49962534      -0.99354383      -0.94576119
C       -0.64125928       0.56257588       3.42527672       0.31014032       0.35567420       1.16486767
H       -0.61811733      -1.20346499       2.20689359       0.15269790      -1.26494589      -0.05655409
C       -0.57984325       2.04947209       1.19066907       0.28833983       1.13502397       0.70835684
O       -0.50493158       0.18445854      -0.24237941       0.28985583      -0.40783009       0.99520476
N       -0.42458735       2.78932143       0.04360157      -0.10508996       1.60664075       0.62666886
N       -0.71476353       2.72622661       2.37955218       0.44809414      -0.43519201      -2.64901347
H       -0.30393174       2.30399490      -0.83429721       0.09190625       0.31254163       0.18311095
H       -0.25648638       3.82353707       0.15819175      -0.35671721      -1.99664540      -0.38147330
C       -0.71624039       1.97847528       3.45324957       0.18722126      -1.75230849       1.12680522
H       -0.74242343       2.51506341       4.41637835      -0.13730081      -0.32763286      -0.35745523
H       -0.57368870       0.01772409       4.37474788      -0.23931061       0.20668178      -0.25309539
C       -0.63415836      -1.23357580      -0.47334582       0.10995117       0.55009354      -0.97599573
C       -2.11003065      -1.65676641      -0.50673682      -0.46343535      -0.26337917      -0.49863664
H       -0.03987432      -1.80867572       0.23161681       0.00205828      -0.15229339       0.42809746
H       -0.09821625      -1.36248616      -1.45170750      -0.76593796      -0.02958665       0.55028389
C       -2.60601504      -2.89425456      -0.09635220      -1.83754067       0.67816411      -0.33298672
C       -3.03341675      -0.73202810      -1.05143245       1.03237190      -0.91514482       0.46952475
C       -4.02922934      -3.12551275      -0.15384342       0.19736745       0.16783063       0.64190674
H       -1.94536028      -3.66887265       0.21864405       0.43260608      -0.60228565       0.53485411
C       -4.91978753      -2.15547191      -0.59858823       3.63020996       1.75589452      -0.08030140
H       -4.55121806      -3.96723705       0.32835796       0.92852292      -0.24638244      -0.43032771
C       -4.39929191      -0.91134600      -1.02824904       0.67689212      -1.00509911       0.06626770
H       -5.93377050      -2.25632589      -0.58270567      -2.88491308      -0.71401742       0.20561429
H       -4.98706479      -0.07274999      -1.32815605      -0.80810768       0.25345791      -0.43321857
H       -2.53388795       0.06300898      -1.54880788      -0.19794561       1.38398747      -0.09544019
27
Lattice="50.0 0.0 0.0 0.0 50.0 0.0 0.0 0.0 50.0" Properties=species:S:1:pos:R:3:forces:R:3 energy=-17660.277808197272 dihedrals="_JSON [193.63, 270.28, 302.9]" pbc="F F F"
C       -3.42533626       1.62388991      -1.73357156       2.65507949       0.54111731       1.06344677
C       -2.23136343       2.06633347      -1.17963905      -0.09535306      -0.95695737       0.68679417
C       -4.27465773       2.60757188      -2.13017104      -1.54727582       1.41106639      -1.30712570
H       -3.61844948       0.59347214      -1.86601950      -0.33095015      -1.09105270      -0.09441513
C       -2.04060052       3.48620308      -1.00147153       2.67943064       0.13633451      -0.36290087
O       -1.23115420       1.21904881      -0.67786104      -0.21444205       1.48450973      -0.67447594
N       -0.82352291       3.89416806      -0.43788257      -0.78288571      -0.88237831      -0.52349960
N       -2.76163594       4.44961042      -1.55023630      -2.50176988      -1.95540327      -0.02766813
H       -0.46975539       3.19596432       0.17641858       0.63058446      -0.26712747       0.58285253
H       -0.75563717       4.84270201      -0.11904851      -0.25175924       0.24268858       0.06130874
C       -3.94305262       3.94631344      -2.06846961       0.59997953       1.82000660       0.23306442
H       -4.62389102       4.75704927      -2.41166187       0.34696211      -0.88113387      -0.00485437
H       -5.16960613       2.30930086      -2.64318518      -0.64478497       0.11003944      -0.04422147
C       -1.14279063      -0.16506315      -1.02485414      -0.70557039       0.58684820       1.63045471
C       -1.95773191      -0.97328838      -0.03587979      -0.97975237      -0.68037059      -2.30163229
H       -0.11142614      -0.40550681      -0.80391849       0.53608543      -0.02105789      -0.35330568
H       -1.37061475      -0.39232603      -2.05308910      -0.24549258       0.12321592      -0.66841575
C       -2.91639942      -1.90534537      -0.44666727       0.59267310      -0.44642306      -1.42762354
C       -1.67902007      -0.88353396       1.27534524       0.71353957      -0.73848514       1.81797880
C       -3.48045748      -2.83248844       0.39099340      -0.59265733      -1.41662823       2.04004427
H       -3.03196533      -2.11643041      -1.51154761      -0.32465922       0.57127975      -0.11364439
C       -3.06236042      -2.82443199       1.77130818       0.27707528       0.92043732      -0.90032608
H       -4.23133069      -3.60385555      -0.01138480       1.34490425       1.17914540       0.74133246
C       -2.16527997      -1.80601746       2.20319265      -2.02267621      -0.80239546      -1.79667624
H       -3.36498484      -3.60036343       2.47902113      -0.23220658       0.24271027      -0.19187475
H       -1.99193758      -1.64715551       3.22899756       0.61284684      -0.20636710       1.32551706
H       -0.87598468      -0.24613058       1.54999827       0.48307485       0.97638105       0.60986598
27
Lattice="50.0 0.0 0.0 0.0 50.0 0.0 0.0 0.0 50.0" Properties=species:S:1:pos:R:3:forces:R:3 energy=-17660.403204277438 dihedrals="_JSON [151.61, 299.31, 308.91]" pbc="F F F"
C       -3.33467290       2.21701335      -1.66507920       0.52823079      -0.57027537      -0.39169765
C       -2.14667405       2.16596674      -0.96723533       0.20972677       0.23408852      -0.08808375
C       -4.37528011       3.00284966      -1.12854120       1.27936808       0.60035428       0.08938386
H       -3.32602047       1.68425131      -2.65472032      -0.69637225       0.43143294       1.13946214
C       -1.92780532       3.00396039       0.17663122      -0.50519046       0.11627362       0.72491929
O       -1.05790040       1.41815913      -1.34653531       1.13254855       0.79195335       0.30829900
N       -0.64757930       3.07512423       0.75007122      -1.72450385      -0.67741644      -2.05942612
N       -2.92067362       3.71027135       0.74735601      -0.09209843      -0.21265600      -2.63187033
H       -0.16717227       2.25025790       0.39195433       0.62938589       0.25547606       1.03550073
H       -0.75809661       3.29139979       1.71723931       0.61844474      -0.22665765       0.80600847
C       -4.07349565       3.77595999      -0.01905454       0.73940007      -0.41559929       1.72302343
H       -4.75953451       4.49292306       0.41793830      -0.52963718      -0.17264139      -0.17875465
H       -5.31628606       3.10831667      -1.61471967      -0.65886202       0.09262550      -0.41921660
C       -1.15838383       0.17590285      -2.00090785      -3.46928749      -0.32171351       0.73846619
C       -1.94787542      -0.84010123      -1.05581905       2.90521488       1.50840016      -0.58596713
H       -0.15172263      -0.13268290      -2.22561530       0.41008395      -0.19258470      -0.10376911
H       -1.77774123       0.30793161      -2.93939114       0.88603450      -0.37473174       0.57161945
C       -2.97241417      -1.58142797      -1.53905671      -1.31194312      -0.45789016      -0.06825346
C       -1.52251148      -0.98647662       0.26780897      -0.83785988      -1.44274631       1.31519964
C       -3.64886657      -2.47194615      -0.68699342      -1.27898912       0.36578069      -2.21699331
H       -3.33565707      -1.32454928      -2.53205244      -0.15398980      -0.45209312      -0.08487204
C       -3.22965290      -2.69702140       0.57947398       0.21611315      -0.38275040       1.86172614
H       -4.60542963      -2.87134137      -1.04450884       0.38763676      -0.25874605       0.08577693
C       -2.13722867      -1.98619060       1.08403178       0.11474569       1.38336799      -0.84127332
H       -3.80530721      -3.33733568       1.27765856       0.39350279       0.23051018      -0.60440871
H       -1.93483429      -2.12679441       2.14140965       0.52099497       0.23071490      -0.02765163
H       -0.80600339      -0.29977353       0.70546047       0.28730203      -0.08247606      -0.09714745
27
Lattice="50.0 0.0 0.0 0.0 50.0 0.0 0.0 0.0 50.0" Properties=species:S:1:pos:R:3:forces:R:3 energy=-17660.55402942617 dihedrals="_JSON [236.23, 72.3, 266.8]" pbc="F F F"
C        0.59138849       0.77320640       1.55160007      -0.59667621       0.74866256       0.69085657
C       -0.65249387       1.03458607       0.99592619       2.01818416      -0.14093118      -2.28370886
C        0.72914666       1.14409280       2.89752648       1.61559062      -0.98663485       0.74900131
H        1.42292063       0.38925951       0.97024304      -0.07332556      -0.01314999      -0.13585398
C       -1.63890105       1.69440851       1.71630924      -2.49284050      -0.78171776      -2.10479391
O       -0.79680464       0.91678791      -0.39713664      -0.26226995      -0.75017286       0.98203098
N       -2.84250501       2.01866065       1.09394130       1.83255618       0.34739606       2.06930786
N       -1.54843994       1.87920154       2.98849193       0.25391164       0.12749334       2.18443725
H       -3.00198104       1.86070471       0.15725042      -0.14956406      -0.54776246      -2.23188388
H       -3.60188868       2.25006147       1.68094889      -0.67788896       0.25406827       0.59073072
C       -0.38819825       1.54447635       3.57248007      -0.48000947       1.83167025       1.09563135
H       -0.32916677       1.84783236       4.63629938       0.03914459      -0.48645031      -0.50072758
H        1.68576762       1.09884665       3.48205364      -0.85513794      -0.26831114      -0.85161947
C       -0.75984440      -0.44150312      -0.90941461      -1.07044297       1.31813163      -0.05401965
C       -2.01562220      -1.22398852      -0.57385081      -0.61029954      -0.07407607      -0.16321089
H        0.09105814      -0.99758003      -0.55264446       0.70317666      -0.10473314       0.32644868
H       -0.62591822      -0.20929697      -1.96778849      -0.19942267      -0.66838311      -0.22033419
C       -3.17045890      -1.20081690      -1.37603700       0.03290129       0.35043724      -1.78039327
C       -2.08489019      -2.01592760       0.56662647      -0.06957710      -1.09736141       0.94893662
C       -4.24827510      -2.07766734      -1.20340705      -0.41627902       1.05192857      -0.25671764
H       -3.19146276      -0.55709715      -2.29836060       0.17074967      -0.54570404       0.94987368
C       -4.29079328      -2.85996272      -0.06054798      -0.45284969      -1.56104919       0.02324493
H       -5.09868206      -2.04451442      -1.91511040       0.66103094      -0.14780052       0.41304182
C       -3.23532567      -2.81258260       0.82954054       0.74749751       0.52950236       0.44112704
H       -5.04777199      -3.67619337       0.10580184       0.40525030       1.25368966      -0.23001029
H       -3.36202669      -3.39967193       1.74671422       0.59004160       0.12637166      -0.22085278
H       -1.20784273      -2.11009979       1.24574387      -0.66345153       0.23488642      -0.43054241
27
Lattice="50.0 0.0 0.0 0.0 50.0 0.0 0.0 0.0 50.0" Properties=species:S:1:pos:R:3:forces:R:3 energy=-17660.41867888409 dihedrals="_JSON [91.69, 176.24, 323.83]" pbc="F F F"
C        0.60489449       1.01170739       1.53881718      -0.52032610       0.51112327      -0.55927922
C       -0.76575976       0.87328092       1.72794445      -0.17973016       0.94207243       0.81100715
C        1.23250208       2.10670236       2.17007152      -1.42666710      -0.45213591      -0.12926322
H        1.08567050       0.39004749       0.74097949      -0.13578804       0.33034669       1.14961335
C       -1.47704609       1.89970499       2.46770387       2.75269348       0.47727439      -0.45142846
O       -1.47824733      -0.19580842       1.24231964      -0.66781499      -0.05985139      -0.10357851
N       -2.83051113       1.88113314       2.40193271      -1.73542964       0.07354700       0.75711489
N       -0.82599948       2.95453894       3.05689557      -1.67472631      -1.27800778      -0.18650566
H       -3.24520265       0.95407461       2.39899391       0.18793774       0.08576880      -0.18058384
H       -3.34122541       2.51595283       3.02181532       0.59610543      -0.18525700      -0.25738400
C        0.49278161       3.00978781       2.94930129      -0.06186402      -2.74844110      -2.16796414
H        1.04625407       3.77452313       3.37490598       0.59335128       1.90767403       1.18879171
H        2.23490632       2.31714354       1.94562664       1.56018861       0.19611603      -0.02513228
C       -1.99459987      -0.05804766      -0.10823438       1.22429523       0.85338343       1.02887220
C       -2.65743527      -1.30538385      -0.53351824       0.18332877      -2.10344687      -0.25113870
H       -1.10817176       0.29653223      -0.65317709      -0.19911332      -0.58963198      -0.77584500
H       -2.70192359       0.74002012      -0.19809144      -0.67939659       0.96381857       0.36696307
C       -3.76676757      -1.27540431      -1.40257613       0.44586299      -0.78507439       0.20779407
C       -2.11264489      -2.55503301      -0.10949131       0.39470954       0.60915505      -0.23948617
C       -4.27564672      -2.48125957      -1.96337892       1.09743878       1.17580284       0.64346909
H       -4.20037458      -0.28799417      -1.60455654      -0.03304586      -0.40776624      -0.31510968
C       -3.68657109      -3.70634992      -1.61183742      -1.16197021      -0.29486123      -0.21732663
H       -5.04322863      -2.36870249      -2.71289876      -0.41206139      -0.37998999      -0.05309402
C       -2.65565185      -3.74153787      -0.67776726       1.11524242       0.05386165       1.00818242
H       -4.12786398      -4.67726140      -1.97922231       0.64739418       1.16201532       0.20355694
H       -2.25311103      -4.73943618      -0.40779263      -0.14873196       0.74232211      -0.00603642
H       -1.22167219      -2.45475622       0.63335236      -1.76188274      -0.79981775      -1.44620895
27
Lattice="50.0 0.0 0.0 0.0 50.0 0.0 0.0 0.0 50.0" Properties=species:S:1:pos:R:3:forces:R:3 energy=-17660.473234515077 dihedrals="_JSON [184.07, 67.47, 23.11]" pbc="F F F"
C       -0.70427631      -1.28963870       0.66504151      -0.23849945      -1.05613426      -0.52351951
C       -0.46369412       0.04610067       0.88042736       0.64809876      -0.19531339       1.47056890
C       -0.21191890      -2.22483680       1.62814479      -0.01757538       0.42889082       0.09143050
H       -1.28746133      -1.72199530      -0.21185591       0.89559062       1.03897489       1.03567881
C        0.16873518       0.50668007       2.11649331      -0.01901352      -2.72884634      -0.99898687
O       -0.72620128       1.08015663       0.08198714       0.02344360       0.93939765      -0.43191219
N        0.29326597       1.80256211       2.40921984      -0.41365082       1.89090335      -0.81893640
N        0.66491713      -0.36755504       2.95385721      -0.28410365      -2.30848291       0.84028700
H        0.09463163       2.49534351       1.70529167      -0.05935720      -0.08924323       0.03666723
H        0.63264920       2.12409882       3.29130835       0.28600931      -0.29505709       0.36304698
C        0.44625962      -1.72731535       2.73639380       0.03815476       0.75079162       0.36613399
H        0.77012648      -2.42657331       3.55120249      -0.01583811       0.85543744      -0.80375618
H       -0.36110020      -3.30307470       1.46783337       0.02887149       0.51230448       0.20850379
C       -1.40556298       0.88553113      -1.11471137      -0.48160796       2.10850063      -1.15448257
C       -2.83376747       0.46665742      -0.90510879       0.03396838      -0.43655100       1.59638846
H       -0.82240421       0.31417337      -1.85288341      -0.22216276      -0.44197788       0.26638785
H       -1.43287048       1.92994349      -1.50890028       0.07199714      -0.58148941      -0.12591255
C       -3.48732132      -0.38704383      -1.75603241      -2.43510911      -0.93756909       0.57766155
C       -3.44076901       0.79647840       0.32792283       0.17866585       0.33952366       0.22835415
C       -4.79805329      -0.92108781      -1.41492544       0.64661291       0.15305279       0.25170833
H       -2.95848088      -0.69842199      -2.63506838      -0.10348259      -0.24239139      -0.74581404
C       -5.33113825      -0.68648595      -0.11216478      -0.37516812      -1.00520842      -1.85223205
H       -5.35719158      -1.53304526      -2.15674679       0.57478512       0.30622286       0.60485993
C       -4.62874449       0.18027535       0.69463708      -0.42660090       0.66343300       1.08062137
H       -6.27986821      -1.16129246       0.31406504       1.35426312       0.64726097      -1.09452211
H       -5.13438484       0.36881208       1.64551828       0.62381213       0.32534563       0.11489425
H       -2.94711305       1.50286705       1.03284987      -0.31210362      -0.64177538      -0.58311863
27
Lattice="50.0 0.0 0.0 0.0 50.0 0.0 0.0 0.0 50.0" Properties=species:S:1:pos:R:3:forces:R:3 energy=-17660.61088964544 dihedrals="_JSON [257.43, 277.45, 294.65]" pbc="F F F"
C       -2.62889298       2.21297535      -1.25894814      -1.13494091      -0.40067942      -0.40846064
C       -1.49901597       1.68504400      -0.74078014       1.33023026      -0.86703945       1.52258078
C       -2.56546420       2.99401976      -2.40945593      -0.92530730       0.13660425      -0.62421580
H       -3.61674368       1.99283977      -0.88944213      -0.11964268      -0.29756447       0.54384310
C       -0.22060912       2.04313203      -1.31679435      -1.99052092       0.65865523      -0.53888265
O       -1.47771924       0.87088944       0.43351918       0.64784228       2.14557051      -1.19643002
N        0.89731679       1.53490096      -0.75464943       2.55788926       0.79400126      -0.76822157
N       -0.15789805       2.86359084      -2.36108860      -1.06661938       0.28900669      -0.16130307
H        0.76112950       1.25036235       0.18176974      -0.05027620      -0.41728812       1.10584645
H        1.78909681       2.07343375      -0.91831239      -1.61540215      -0.89088263       0.10117065
C       -1.35761558       3.31403478      -2.90071230       3.45627207       0.04140024       0.20438380
H       -1.19525477       4.02240216      -3.71647263      -0.27974418      -0.31253174      -0.09362070
H       -3.43875523       3.26925710      -2.99181851      -0.26344418       0.24091580       0.43437646
C       -1.77860471      -0.48390992       0.22037012       1.05999768      -0.67181300       0.83288040
C       -3.27246725      -0.66048570       0.17694005       1.88717544      -1.07199234       0.22473506
H       -1.36059619      -0.97413720       1.15850909      -0.49374506       0.24652995      -1.09897207
H       -1.18317463      -0.87176957      -0.64732101      -0.76644903       0.09079370       0.37063952
C       -3.85599355      -1.26981084      -0.91964446       0.06706654       0.01589750      -0.44748942
C       -3.94398364      -0.39413930       1.35835520      -1.86679221      -0.58655821      -2.01349181
C       -5.18727461      -1.56879506      -0.84575460      -1.71266811       0.34464202       0.67493063
H       -3.29536893      -1.53259077      -1.82540582       0.05511203       0.18795256       0.40917189
C       -5.95128440      -1.17607091       0.27755129       0.04314270      -0.44152647      -0.93898367
H       -5.70513102      -2.03999771      -1.65951992      -0.12108394      -0.32309611      -0.45150635
C       -5.33002004      -0.56968553       1.35367059       0.57627885      -0.30417082      -0.63349793
H       -7.03237108      -1.38477601       0.29221338       0.47361699       0.18396787       0.01947399
H       -5.93963217      -0.25108408       2.14719914      -0.63218273       0.29418359       1.40539748
H       -3.41278865      -0.13339123       2.21265573       0.88419488       0.91502163       1.52564550
27
Lattice="50.0 0.0 0.0 0.0 50.0 0.0 0.0 0.0 50.0" Properties=species:S:1:pos:R:3:forces:R:3 energy=-17660.36985645869 dihedrals="_JSON [185.01, 70.31, 39.22]" pbc="F F F"
C       -0.82223990      -0.17297097       2.15808563       0.31774336       2.87074554      -1.34231954
C       -0.42721328       0.46954857       0.95321220      -0.53807633      -1.13251089       3.29181401
C       -0.67872750       0.63386958       3.30606906       0.51196381      -0.62174400       0.07675146
H       -1.36450989      -1.10240804       2.16765421       0.04358987      -0.35932507       0.08272351
C        0.12638630       1.76031078       1.03875416       0.35152528       0.92097308      -0.69210066
O       -0.45689232      -0.08635170      -0.24306443      -0.33284545      -0.01512402      -2.71265457
N        0.57969352       2.38888665      -0.08881799       0.17663085      -0.24061709       0.02712915
N        0.29213072       2.47795720       2.13910467      -0.04874917      -0.70325621       1.31562720
H        0.41972188       2.08152398      -1.01144172      -0.37911845      -0.64408485      -0.77196380
H        0.85935157       3.33263074       0.02189804       0.21301478       0.75773872       0.22032774
C       -0.06013952       1.88078458       3.30100903      -0.77055080      -1.35152362      -2.30100729
H        0.14497407       2.37904021       4.20032796       0.16136396       0.94343361       1.22856540
H       -0.96826704       0.17344610       4.22062067      -0.22349183      -0.09906655       0.97447629
C       -1.07831987      -1.32122451      -0.45631493      -1.17437548      -0.91759797      -0.89123259
C       -2.64985288      -1.42972073      -0.38134028       3.44693364      -2.61858761       0.16599551
H       -0.66900773      -2.02663723       0.23240657       0.38688705      -0.80589086       0.81945188
H       -0.77301560      -1.70278131      -1.46611713      -0.08070502       0.75395710       0.63703857
C       -3.17151909      -2.69639337      -0.01472361      -1.42136176      -0.48053546       1.54072204
C       -3.42342504      -0.45579155      -0.88206732      -0.92544793       1.78748716      -0.52436012
C       -4.59390041      -2.85812113       0.08079135       0.36161563       2.00352155      -1.05071247
H       -2.53162004      -3.53656659       0.38102292      -0.43096494       1.11211756      -0.54736134
C       -5.38946312      -1.77553001      -0.38920051      -0.73493869       0.31431815       0.78660923
H       -5.18106615      -3.66125759       0.52399270       0.79327428      -0.48561924      -0.15064332
C       -4.79145028      -0.58311739      -0.82445661      -0.65636041      -0.94951062      -0.23932147
H       -6.52183050      -1.79416828      -0.29737635       1.51309907      -0.21376133      -0.17579106
H       -5.34307500       0.26367554      -1.17606725      -0.80698229       0.25489220      -0.15150469
H       -3.01694906       0.45002064      -1.33608165       0.24632699      -0.08042928       0.38374095
27
Lattice="50.0 0.0 0.0 0.0 50.0 0.0 0.0 0.0 50.0" Properties=species:S:1:pos:R:3:forces:R:3 energy=-17660.231841217115 dihedrals="_JSON [160.8, 293.63, 326.72]" pbc="F F F"
C       -2.72047404       1.94943140      -2.14611953       0.29457403       0.07530308       1.12232840
C       -1.80190401       2.05466618      -1.10258398       0.24307551      -1.89702375      -2.08702846
C       -3.69568973       2.92801255      -2.25347172      -1.19735203      -1.60936497      -2.38651087
H       -2.71571184       1.06641760      -2.75200827      -0.17232638      -0.44023345      -0.39576203
C       -1.75973911       3.23066409      -0.42458837      -0.29273312       2.31064073       3.42480937
O       -0.86024046       1.11346960      -0.79962834      -0.18310240      -0.96945639      -0.10434610
N       -0.83366330       3.46677055       0.63444933      -0.42220166      -0.02976946      -0.90879829
N       -2.77005650       4.09872556      -0.46380694       1.03752543       0.97623246      -0.05337819
H        0.06156496       3.09657886       0.37171818       0.56853878      -0.10977299       0.24273912
H       -0.77857514       4.45459778       0.92640040      -0.25413311      -0.81096775      -0.47743970
C       -3.68442922       3.98875851      -1.40436107      -0.47086391      -0.47447401       1.00650200
H       -4.54889715       4.60234103      -1.29194705      -0.49627743       0.88237218      -0.23924256
H       -4.52107797       2.72752463      -2.98316530       0.74943668       0.60836251       0.59761553
C       -1.02943120      -0.30920086      -1.13725233       1.56344744       1.14925921       0.86335694
C       -2.12634392      -1.05384594      -0.43024404       1.92588388       1.80769654       1.45285257
H        0.00654235      -0.61706835      -0.87291285      -0.77844862      -0.47737489       0.18801720
H       -1.08199190      -0.48146943      -2.17274677      -0.26630384       0.20108079      -1.92945756
C       -2.71990086      -2.18319109      -0.87664243      -0.59168751      -0.67299028      -1.86988067
C       -2.35152768      -0.62025911       0.87585947      -0.71684191       0.44249451      -0.02356318
C       -3.73318177      -2.79177401      -0.15956793      -0.99028528      -2.47035156       0.73740670
H       -2.44396198      -2.60516667      -1.84750359      -0.21749694       0.24816746      -0.02542783
C       -3.92359663      -2.51807490       1.19550796       0.89789973       1.20871552      -0.51821075
H       -4.30953507      -3.63831626      -0.62335336       0.72305460       0.78721416       0.38672716
C       -3.19230660      -1.37272479       1.65683858      -1.61556678      -1.28704768       1.03379482
H       -4.56674526      -3.14878597       1.85807310       0.46881677       0.88122567      -0.66472048
H       -3.41192432      -1.09584708       2.67328926       0.23981100       0.36056021       0.50336342
H       -1.93618238       0.34987200       1.19676332      -0.04644294      -0.69049784       0.12425347
27
Lattice="50.0 0.0 0.0 0.0 50.0 0.0 0.0 0.0 50.0" Properties=species:S:1:pos:R:3:forces:R:3 energy=-17660.519737563267 dihedrals="_JSON [145.77, 281.7, 265.3]" pbc="F F F"
C       -3.31208463       1.08446255      -2.53184343       1.66947283      -2.09462906       0.96729381
C       -2.09714908       1.28960906      -1.86481530      -1.61905789       0.15946300      -0.81561843
C       -4.05718991       2.14671873      -2.94768349      -2.98955653       0.70775692      -1.76715498
H       -3.65559371       0.04919046      -2.73562026       0.21146373       0.70711555       0.17958162
C       -1.68875195       2.63870982      -1.66766065       0.60002732       0.40610463      -0.15130967
O       -1.25575933       0.30152292      -1.47837510       0.55811827      -0.54483877       0.33542731
N       -0.44891678       2.86618283      -1.08280562       0.06123207       0.25182616       0.42398704
N       -2.38772705       3.66407632      -2.12580758      -2.11584304       0.11036319      -1.02987807
H       -0.10855650       2.03691126      -0.59400860       0.14182834       0.71235102      -0.03588330
H       -0.17007054       3.81608734      -0.73724785      -0.80476731      -1.59543926      -0.56950454
C       -3.60430848       3.42163843      -2.78363952       2.53207523       0.90842893       1.52971019
H       -4.15678137       4.30601277      -3.13667581       0.34891745      -0.38075222       0.22846472
H       -5.05236952       1.97718131      -3.47496461       1.38952803       0.17536834       0.71247460
C       -1.76412377      -0.93111048      -0.95838713       0.34182196      -0.48645623       0.52735829
C       -2.20880474      -0.82554457       0.48948520      -0.57134890       0.22554193       1.93786070
H       -0.94423749      -1.66820975      -1.05485179      -0.13023252       0.48481815       0.03861605
H       -2.59660572      -1.34999505      -1.54369004       0.09601101       0.39115306      -0.11862056
C       -3.48486395      -0.30964137       0.77690529      -0.87353699       0.55312176      -0.92558284
C       -1.43693920      -1.14401027       1.65402066      -1.85357025       0.93606155      -0.60553751
C       -4.05771728      -0.20663694       2.07009072       2.10316278      -0.67815145      -1.56225082
H       -4.06753407       0.10362397      -0.09238471       0.39602720      -0.54683586       0.92409248
C       -3.31919519      -0.66500174       3.14731722       0.67985236       0.17744424      -1.59734917
H       -4.97234374       0.30320937       2.14728545      -1.42955005       0.33926985       0.36781569
C       -1.99074282      -1.04956984       2.93948762      -0.42651111       0.05787674      -1.09847885
H       -3.72969619      -0.66820688       4.10816404      -0.54672466       0.13997991       1.63503443
H       -1.39151504      -1.20453254       3.80381876       0.67571289      -0.43703077       0.60608036
H       -0.40640517      -1.30275268       1.54659446       1.55544779      -0.67991132      -0.13662855
27
Lattice="50.0 0.0 0.0 0.0 50.0 0.0 0.0 0.0 50.0" Properties=species:S:1:pos:R:3:forces:R:3 energy=-17660.50418873696 dihedrals="_JSON [180.59, 286.74, 133.57]" pbc="F F F"
C        0.69518818       1.09751858      -0.48236919      -1.45348673       0.67042656       0.30400526
C       -0.04047910       1.06050908      -1.65540932       0.09975560      -0.25820121      -0.45529749
C        2.02569050       0.69844331      -0.57585447       0.31212425      -0.11969273       0.63256030
H        0.21878793       1.40461323       0.51035443       0.86743106      -0.32364388      -1.55912950
C        0.59011604       0.52786937      -2.83808012       0.08595081      -0.64939371       1.44276921
O       -1.34366122       1.46246573      -1.85784649       0.48360885      -0.66006125       0.25394821
N       -0.17003791       0.24496277      -3.93803878       0.61629335       0.61664395      -1.25439204
N        1.84205323       0.08209990      -2.86542022      -0.14033764       0.04401188       0.05102124
H       -1.01265609       0.82595589      -3.93626409       0.44543027      -0.28798899      -0.84711622
H        0.48848104       0.19397904      -4.76686112      -1.79574416       0.20609765       1.04376033
C        2.55069245       0.15717702      -1.73551436      -0.60852342       0.68680429       0.46146413
H        3.54660532      -0.24844278      -1.74618887       0.49085984      -0.00702443      -0.14567771
H        2.59878760       0.85269150       0.31804443       0.64057695      -0.38903828       0.31199163
C       -2.08297155       2.01935239      -0.77962633       0.06521194       3.37470503      -1.50031104
C       -2.53822959       1.07174522       0.28283556      -0.73581657      -0.84010589       0.23199562
H       -2.90938406       2.56499159      -1.42271569       0.99595954      -1.20066530       1.82451846
H       -1.46560335       2.90979876      -0.32269744      -0.98928508      -1.61559897      -0.56707528
C       -3.17076526      -0.15023150      -0.03009848       0.67560470       0.01373229       3.78958594
C       -2.35644876       1.41053879       1.64461280       0.79266866       0.54889535      -0.07021438
C       -3.52488577      -1.03758639       1.06012611       0.14985527       0.88457631      -3.06706199
H       -3.32588906      -0.50112439      -0.99839245      -0.20642029      -0.24948115      -1.84135345
C       -3.31565198      -0.68326261       2.35678969      -0.45382185       0.47327781       0.51182909
H       -3.98691263      -1.97623432       0.76054948      -0.02382358      -0.05736522       0.31188079
C       -2.74138556       0.55772074       2.66026172      -0.39061910      -0.78497719       0.19131625
H       -3.73067266      -1.31003836       3.13574290       0.31207660      -0.16640005       0.28859732
H       -2.64284965       0.75319356       3.72228161       0.30166063       0.58302124      -0.03324152
H       -1.80819906       2.34038724       1.91288186      -0.53718991      -0.49255412      -0.31037318
27
Lattice="50.0 0.0 0.0 0.0 50.0 0.0 0.0 0.0 50.0" Properties=species:S:1:pos:R:3:forces:R:3 energy=-17660.289623056346 dihedrals="_JSON [168.67, 187.89, 50.95]" pbc="F F F"
C       -0.33980717       2.02884130       1.51779532       3.35490336      -2.14463678       0.48562071
C       -1.37167437       1.56911630       0.80157254      -4.56033002      -1.73260466      -0.88498653
C       -0.05344493       3.36840681       1.45486378       0.21520391       2.47185010       0.03458491
H        0.45816724       1.32451399       1.94991741      -1.51178077       1.02662018      -0.44057121
C       -2.28929428       2.49210866       0.16071414       0.42589254      -1.06876967       0.32767558
O       -1.93813143       0.27438199       0.80993772       2.55724668      -0.17231063      -0.16806861
N       -3.37693005       2.00228313      -0.56398351      -0.94165005       1.08922714      -0.20993015
N       -2.07535353       3.77372384       0.24677082      -0.44401936       0.99445318       0.06242640
H       -3.76268741       1.12764551      -0.26685357       0.38075314      -0.61941842       0.28323389
H       -4.17582867       2.65227333      -0.73693569       1.52549997      -0.29240712       0.30472355
C       -0.99033474       4.22487013       0.90833136      -0.41198881       0.07460648      -0.48410237
H       -0.97597768       5.32503698       0.96330104       0.59766895      -0.49549634       0.00119537
H        0.89290821       3.78249335       1.78043536      -0.00450254      -0.08403736       0.51232214
C       -0.95056613      -0.76858121       1.20415275      -2.55481808       0.16329676      -1.22252550
C       -1.59868590      -2.15495920       0.99199414       0.33056127       1.97743300      -0.85967927
H       -0.85734177      -0.60434375       2.26155536       0.95205087      -0.09909227       0.65424910
H       -0.03398003      -0.65567398       0.59680670      -0.17607809       0.08908643       0.46208194
C       -1.49741160      -3.03824115       2.02904976       1.11336263      -0.90061496       1.77727310
C       -2.22083077      -2.52435956      -0.22316894       0.66067166      -1.13741178       3.05437692
C       -1.93672156      -4.37978926       1.89791893       0.36204371       0.58384111       0.85204001
H       -0.95904618      -2.66002819       2.95571813      -0.73890557      -0.83281101      -1.04874658
C       -2.64046405      -4.71493172       0.77394640       0.54430865      -0.06317151      -0.32452934
H       -1.72116532      -5.17983564       2.62048004      -0.15635437       0.67718074       0.12481334
C       -2.72909166      -3.79537357      -0.26019760      -1.59404512      -0.40778676      -2.69226991
H       -2.99872973      -5.71834445       0.67171997      -0.34000042      -0.50764606      -0.25150539
H       -3.24289991      -4.05144879      -1.23546133       0.45039317      -0.11410938       1.26863523
H       -2.36366255      -1.88308579      -1.02007419      -0.03608733       1.52472958      -1.61833733
27
Lattice="50.0 0.0 0.0 0.0 50.0 0.0 0.0 0.0 50.0" Properties=species:S:1:pos:R:3:forces:R:3 energy=-17660.417182505455 dihedrals="_JSON [191.75, 286.4, 129.77]" pbc="F F F"
C        0.61292711       0.78010054      -0.24624724      -1.18418083      -0.77069796      -0.17325346
C        0.03734510       1.33910088      -1.36771346       1.38612264      -0.42636353       0.18624296
C        1.82512787       0.13956971      -0.38504782       3.43955600       0.03066555      -0.78214412
H        0.07012434       0.60877012       0.67269026      -0.24162854       0.25291944       0.11696340
C        0.88624074       1.41682667      -2.52742855      -1.82956012       1.17466789      -0.97391916
O       -1.23025502       1.78972897      -1.49008194       0.01598353       0.08796058      -1.89258551
N        0.37800824       2.22028387      -3.57358691      -1.67553796      -0.57964198       2.08351325
N        2.06127749       0.84951751      -2.68712647       1.13337993       0.02503760       1.35232949
H       -0.67438808       2.26258865      -3.50485857       1.81743869       0.02206837      -0.71917644
H        0.80696921       2.03098869      -4.44683037       0.08771133      -0.19744088      -0.98002891
C        2.60341648       0.27535682      -1.57538468      -2.22847104      -0.42789323       0.86629571
H        3.60336896      -0.16605795      -1.62289038      -0.28069226       0.10267288      -0.29211514
H        2.30251369      -0.38385837       0.46187845      -0.39996188       0.34529401      -0.32437053
C       -2.04591093       1.98064901      -0.38164284      -0.35798864      -0.82622325       0.38835910
C       -2.57500925       0.68410409       0.26866215       0.72069641       1.01491498      -0.56232317
H       -2.89831846       2.57472939      -0.72420386       0.03768756       0.00354956      -0.13034920
H       -1.44934972       2.59837570       0.26511634      -0.03885595       0.27578805       1.26236833
C       -3.23318363      -0.29094571      -0.46848105      -1.78075634       0.98982615      -1.42386081
C       -2.44217955       0.50286092       1.62972700       1.61956792      -0.07441578       0.70916689
C       -3.90501538      -1.32316722       0.13819834       1.65422789       0.15028429       2.59661522
H       -3.56273440      -0.13054152      -1.50788900       0.85368795       0.23384965       0.17735122
C       -3.69202395      -1.56969421       1.50137740       0.24249985       1.44380480      -0.09718480
H       -4.56622656      -1.94683933      -0.34711852      -1.26385540      -1.38012566      -1.56954728
C       -2.94643916      -0.63395518       2.23119900      -0.28531916      -1.05592964       1.30690844
H       -4.16058049      -2.39028525       1.99871624      -0.25800386      -0.60435322       0.28142610
H       -2.75382095      -0.79325748       3.32346432      -0.23044013       0.07867137      -1.03130199
H       -1.70344259       1.09688975       2.21310079      -0.95330760       0.11110998      -0.37537960
27
Lattice="50.0 0.0 0.0 0.0 50.0 0.0 0.0 0.0 50.0" Properties=species:S:1:pos:R:3:forces:R:3 energy=-17660.661106076757 dihedrals="_JSON [164.89, 80.32, 7.05]" pbc="F F F"
C       -1.03054175      -0.40044448       2.02932771      -0.41392462      -0.61022226       1.42312262
C       -0.74324345       0.73571129       1.32275982      -0.64430190      -1.42390196      -0.61959637
C       -1.04046903      -0.32232799       3.47204008       0.01652870      -0.71207340      -1.89852965
H       -1.31699567      -1.34980201       1.56156964       0.19058349       0.41945098      -0.12477227
C       -0.48652343       1.95083536       2.00698634      -0.57113801      -0.19733940       0.27909929
O       -0.83828620       0.82312591      -0.04790616      -0.21278540       1.27602630       0.43760938
N       -0.25311016       3.04894023       1.26830119       0.80449927       1.36066761       0.10862630
N       -0.52079724       2.07409821       3.31566785       0.07749073      -2.21847362       0.84489088
H       -0.69489566       3.08442807       0.37746394      -0.09744347       0.27284646      -0.63468962
H       -0.12708719       3.90374429       1.81235964      -0.31495568      -0.35902239      -0.46666954
C       -0.75267600       0.88229395       3.99255846       1.05290930       2.49849095       2.08641174
H       -0.59854341       0.95020965       5.10363650      -0.49348956       0.19855980      -1.02319518
H       -1.26380204      -1.16147818       4.13407684       0.13449794       0.04389700      -0.39684656
C       -0.78190354      -0.28535841      -0.90205557       0.24079533      -0.51437210       0.33968043
C       -2.05268333      -1.09602985      -1.05681616      -1.25129830       1.17688071       0.67337023
H        0.07782749      -0.89376271      -0.55531853      -0.26488648      -0.12542970      -0.60292897
H       -0.63117376       0.17315755      -1.86965756       0.74034653      -0.01802767      -0.45862388
C       -2.18789071      -2.16904537      -1.89724395       0.24463899      -1.20882492      -0.59299408
C       -3.23227863      -0.62867808      -0.47728240      -0.68876725      -0.56917734       0.64046826
C       -3.38420429      -2.89883135      -1.94982242      -0.20067093      -0.45269982      -0.19171597
H       -1.35129343      -2.42612451      -2.55482074      -0.10516986      -0.35454179       0.23476768
C       -4.51935205      -2.51090020      -1.19980937       0.67119439       0.61478263      -0.70193685
H       -3.38835710      -3.80682168      -2.59402700      -0.28132568       0.74517243       0.45588360
C       -4.46208963      -1.31456522      -0.47526892       1.52671927      -0.46751743      -0.69366003
H       -5.47867860      -2.98780762      -1.33272383      -0.05828326      -0.55603006       0.14701886
H       -5.30486121      -0.94740411       0.09314642      -0.17428796       0.18442778      -0.07414621
H       -3.18446398       0.30345669       0.01824626       0.07252443       0.99645120       0.80935593
27
Lattice="50.0 0.0 0.0 0.0 50.0 0.0 0.0 0.0 50.0" Properties=species:S:1:pos:R:3:forces:R:3 energy=-17660.041470076023 dihedrals="_JSON [262.8, 186.08, 260.6]" pbc="F F F"
C        0.75467170       0.74069859      -2.81751269      -0.77250217       0.42446696       0.58665762
C        0.44064088       1.03482455      -1.49894328       0.17414885       1.84863263      -0.27606960
C        2.04016986       0.98099516      -3.29388006       1.81598639       0.10588225      -1.17661626
H       -0.02748032       0.44377739      -3.51315424       0.00385963      -0.40494209       0.17029137
C        1.45752162       1.78103014      -0.75065126      -2.64146764      -2.55650397       0.58519748
O       -0.88682247       0.95679797      -0.98206345       1.83759083      -0.04464095      -0.48972590
N        1.02917956       1.99890342       0.57257583       2.59328774       1.59977903      -0.23946527
N        2.68990461       1.97682576      -1.19127370       0.10059093       0.43583049       0.27297050
H        0.04275779       1.85867232       0.74030068       0.07172151       0.57868969      -0.15890843
H        1.53918331       2.78128465       1.04820481      -1.06500822      -1.20465814      -0.42308389
C        3.01414831       1.59173586      -2.43996968      -1.67591909      -1.50745514      -0.68053747
H        4.07904056       1.61926933      -2.71236814      -0.48202272       0.41762044      -0.01691000
H        2.23418321       0.66327292      -4.38635509       0.11357982       0.72144824       1.94773350
C       -1.08235468      -0.27792891      -0.26251117       0.34663905      -0.36786786      -1.37289277
C       -2.55596870      -0.34294904       0.11697749       1.22655215      -0.45050355      -1.15292037
H       -0.40617285      -0.28722277       0.60593219      -0.22561108      -0.16618796       0.07898685
H       -0.71742862      -1.08007814      -0.99715582      -0.89510001       0.50420127       1.24879358
C       -3.51832653      -0.73330564      -0.82811922      -0.52606204       0.51471995       1.78252512
C       -2.95401904       0.00921587       1.38991577      -1.00046162      -0.55821951       0.28304387
C       -4.85357710      -0.74819743      -0.45237465       1.56954013       0.91046660       2.26688945
H       -3.37550492      -0.97864057      -1.85033552       1.03284415      -0.18753602      -0.83922519
C       -5.26918346      -0.44487768       0.85667093       2.59504101      -0.15507692      -0.85939323
H       -5.46411985      -0.92455117      -1.24348539      -2.63096867      -0.71991940      -1.98311303
C       -4.27136040      -0.12641364       1.78853737      -1.90812782      -0.03899486       0.22334171
H       -6.26930883      -0.42363025       1.14799058      -1.78312874      -0.18375813       0.35964221
H       -4.62005025       0.00796003       2.83746087       0.66465278       0.23879817      -0.71624152
H       -2.32277571       0.35864044       2.15825292       1.46034485       0.24572878       0.57902970
27
Lattice="50.0 0.0 0.0 0.0 50.0 0.0 0.0 0.0 50.0" Properties=species:S:1:pos:R:3:forces:R:3 energy=-17660.450377824953 dihedrals="_JSON [178.16, 286.84, 309.51]" pbc="F F F"
C       -3.09227565       1.45941085      -1.77701750      -1.03750817      -2.57609107      -0.02007628
C       -1.97996590       1.97227694      -1.17506304       0.38149074       0.80090059       1.58516802
C       -4.18741968       2.27357005      -2.05566710      -0.91719764       1.92011664       0.08325657
H       -3.20127088       0.33815468      -1.89757955       0.22724761       1.43197002      -0.00438134
C       -1.99544553       3.34459852      -0.82604295       1.43092486       1.63889377      -0.60562300
O       -0.91195785       1.30717895      -0.62387366       0.09852024       0.73433774      -0.31290421
N       -0.85565222       3.94132565      -0.22794511      -1.68930056      -0.82566563      -0.18356020
N       -2.98217270       4.16197284      -1.19753196       0.07863652       0.37053762       0.09118256
H       -0.02041498       3.43421472      -0.08068307       0.47819992      -0.96456185      -0.03309880
H       -0.70888799       4.92717749      -0.21810157      -0.66216497       0.55486673      -0.25994281
C       -4.07159279       3.66537151      -1.79427406       1.52096226      -2.93476758       0.13841609
H       -4.82880512       4.31076123      -2.14916388      -0.83553784       1.04362693       0.03606023
H       -5.19788477       1.92506769      -2.34636135       0.96857904      -0.22980099      -0.23397755
C       -0.76705526      -0.05371945      -0.83417411       0.03586769      -1.36737500       0.66730200
C       -1.74772677      -0.90653365      -0.06267623      -0.60335411      -0.74537467       1.17129078
H        0.26893134      -0.30134980      -0.54981201      -0.23887246       0.12458140      -0.06668281
H       -0.91956704      -0.33171923      -1.84846721       0.19342721       0.01469778      -1.54177473
C       -2.48669155      -1.96089354      -0.63029056      -0.06500777      -0.24498523      -0.91804816
C       -1.92993559      -0.73449728       1.30020257      -1.15299132      -0.43910371       0.23440992
C       -3.49529596      -2.73331388      -0.04621499       1.69051809       2.78575881       1.91720013
H       -2.23094158      -2.22667256      -1.62577809       0.22167145      -0.09442648      -1.27741020
C       -3.75600109      -2.37704674       1.29336759       0.79340093      -0.94041099      -1.29587275
H       -3.96340718      -3.53246926      -0.54143124      -0.68842938      -0.90747999      -0.72008356
C       -2.93695264      -1.48652231       1.94680046       0.71908322       0.79618804       0.24325101
H       -4.44379971      -2.96110187       1.83783320      -1.04547470      -0.47390312       0.81533723
H       -3.05080041      -1.39998707       3.01597359      -0.10445904       0.27952086       0.32387643
H       -1.35706126      -0.01285057       1.85943117       0.20176818       0.24794938       0.16668544
27
Lattice="50.0 0.0 0.0 0.0 50.0 0.0 0.0 0.0 50.0" Properties=species:S:1:pos:R:3:forces:R:3 energy=-17660.040168248757 dihedrals="_JSON [139.99, 278.1, 307.41]" pbc="F F F"
C       -2.77373528       2.43846857      -2.10719526       0.08158736      -1.86728994      -1.46096355
C       -1.80903793       2.02778634      -1.21641107      -1.10066052       1.34923917       1.13702695
C       -3.46287457       3.64142147      -1.97866678      -1.19661494      -0.79563395      -1.12293325
H       -3.02030023       1.70595479      -2.90050087       0.14771962       0.75264709       0.04579661
C       -1.71165999       2.84042977      -0.04094860       2.49101865      -2.08208804      -0.51636696
O       -0.99784552       0.96026699      -1.30606442      -0.87464490      -2.17153062      -1.31557935
N       -0.92822682       2.42296847       1.01398785      -0.14909779      -0.35399933      -0.30867289
N       -2.24658358       4.00219577       0.00246735       0.17940039       1.06095680       2.78710232
H       -0.30758434       1.65491594       0.81946981       0.14415287       0.04499416       0.15520500
H       -0.67011115       3.08871127       1.72695903      -0.05204813       0.04365252      -0.21660569
C       -3.14310454       4.33500800      -0.86198545      -1.72657269       2.51437283      -1.01878709
H       -3.64721921       5.26350803      -0.63427873      -0.18304836       0.47705261      -0.15667301
H       -4.28245184       3.93465271      -2.68406889       0.91392324      -0.25162177       0.77178631
C       -1.58437439      -0.32570827      -1.88884052       0.50936674       0.95003471       2.25311828
C       -2.35189399      -1.04497020      -0.75829727      -2.13534292       0.76063502      -2.12591955
H       -0.64650379      -0.81582934      -2.05036282       0.47682319      -0.70243583      -0.55260783
H       -2.15784456      -0.24961443      -2.83786140       0.33656858       0.44647428       0.64131865
C       -3.70987211      -1.36291094      -0.98057949       0.44675159      -1.47313234       3.75646832
C       -1.74776064      -1.31245469       0.45399244      -0.06569734      -0.55734183      -0.17483162
C       -4.44811924      -2.02389185       0.11115955       0.36104036      -0.30350863      -1.23477288
H       -4.13875357      -1.15055027      -1.91390138      -0.88044587       0.26178708      -1.22894935
C       -3.80655607      -2.37494818       1.30724158       1.11113965       1.16564311      -1.18606988
H       -5.50027441      -2.44767104       0.03588476       1.23933338       1.10492952      -0.46113113
C       -2.40655631      -2.01348725       1.44834266      -2.00307286      -0.18257656      -0.10711572
H       -4.46817819      -2.86008731       2.04256605       0.99202825       0.07716826       0.06953363
H       -1.87910539      -2.26772461       2.33805034       0.34588437      -0.18546962       0.76572118
H       -0.71820848      -1.00709241       0.46652994       0.59050811      -0.08295871       0.80490252
27
Lattice="50.0 0.0 0.0 0.0 50.0 0.0 0.0 0.0 50.0" Properties=species:S:1:pos:R:3:forces:R:3 energy=-17660.590622430132 dihedrals="_JSON [288.87, 305.91, 281.3]" pbc="F F F"
C       -2.43189916       2.53237076      -0.04869157       0.30151001       0.03639685       2.17932487
C       -1.36276812       1.77806240      -0.47137333      -0.30756122      -1.40552181      -1.11136651
C       -2.86234975       3.54971870      -0.87210522      -0.67819181       1.04384393      -2.25410677
H       -2.80605705       2.38830225       1.01441854       0.45136957       0.25622471      -1.46360385
C       -0.94382572       1.87408577      -1.84904222      -1.15914831       1.82474120       2.25213604
O       -0.81587762       0.78803642       0.34352600      -0.42523062       0.29901168      -0.25205839
N        0.10652681       1.11650760      -2.23067724       1.32330119      -0.58731082      -1.55377010
N       -1.44994140       2.79161420      -2.68116868      -0.18016432      -0.32012127       0.00049203
H        0.80431301       0.99856346      -1.51892153       0.08153756      -0.27277691       0.50031332
H        0.53705417       1.51361760      -3.06070903      -0.11098329      -0.22716252      -0.11637530
C       -2.41188417       3.60369537      -2.20970391       0.47974539       0.30327438       0.92358973
H       -2.73953315       4.43840203      -2.87860979       0.17636840      -0.91329390       0.48145772
H       -3.56346101       4.33821000      -0.61864903      -0.24277723      -0.30880402       0.51808351
C       -1.27163301      -0.54348855       0.01830734      -1.04034495       0.78388597       0.22990748
C       -2.77138281      -0.73912168      -0.01347641       0.43862127       0.19604656       0.30216662
H       -0.86008424      -1.19900335       0.76397372       0.41142804      -0.17911331       0.53147048
H       -0.89428693      -0.81389070      -0.91724192       0.98128347      -0.49410168      -1.82693821
C       -3.56944753      -0.83511013      -1.14430700       0.39144085      -0.37303258      -1.45563926
C       -3.37339041      -0.87444465       1.21702253       0.52031742       0.56911193      -0.24934848
C       -4.91199826      -1.13600640      -1.02487344      -1.18793000      -1.06492354       0.84468577
H       -3.15091482      -0.81426120      -2.16744587       0.03849470       0.28099998       0.59953627
C       -5.50521292      -1.34442152       0.25293919       0.77037745       0.90400202      -2.26092928
H       -5.55368570      -1.37899150      -1.88825321       0.54548699       0.44029759       0.15004858
C       -4.71736853      -1.10698467       1.35259337      -0.73592351      -0.37709901       1.80036004
H       -6.54692203      -1.59954325       0.20418922      -0.47551776      -0.12635487       0.75329740
H       -5.07925049      -1.13023269       2.38658582      -0.34285860      -0.22939883      -0.35595824
H       -2.71265886      -0.72274233       2.04817294      -0.02465071      -0.05882172       0.83322455
27
Lattice="50.0 0.0 0.0 0.0 50.0 0.0 0.0 0.0 50.0" Properties=species:S:1:pos:R:3:forces:R:3 energy=-17660.28454144217 dihedrals="_JSON [250.02, 190.98, 256.59]" pbc="F F F"
C        1.17153656      -0.24817443      -1.81694454       0.15971419       0.09793712       1.29727668
C        0.54405194       0.87894557      -1.27082234       0.01536307      -1.10339927      -0.34516284
C        2.58243238      -0.28720870      -1.95653491      -0.96753744       2.27720975       0.81305148
H        0.51934942      -1.12072131      -1.89835234       0.34166475      -0.09322564      -0.37599343
C        1.30507524       2.03568836      -1.05248754       0.54474716       1.11897582       0.05777039
O       -0.80637820       0.88411906      -0.95193912      -0.08016408      -0.16673628      -0.27853263
N        0.62833196       3.22929378      -0.76664086       0.49560376      -1.54747345      -0.29650285
N        2.65922774       2.02766761      -1.16215201      -0.24377816      -0.52429500      -0.79887080
H       -0.37954684       3.22685044      -0.68709622       0.29124380      -0.22342517       0.05475248
H        1.13685969       4.01656855      -0.43747913       0.43144315       0.43711942       0.18004017
C        3.27851526       0.89973549      -1.62526083      -2.64018495      -0.33520310       0.43682865
H        4.34189071       0.86555333      -1.73275381       0.74432499       0.55123753       0.25046281
H        3.14806159      -1.16571239      -2.12188636       0.28841414      -0.96642280      -0.68145912
C       -1.20048259       0.07449716       0.19172337       2.08545041       2.11934277       1.41966348
C       -2.68748556      -0.02699372       0.23852077       1.86916522       0.40468864      -0.41178574
H       -0.81552846       0.61660478       1.11454233      -0.38672493      -0.47405969      -0.73854371
H       -0.60955286      -0.85413958       0.16792690      -0.65692721      -0.23203674      -0.13900574
C       -3.17571208      -0.83103244      -0.76514753       1.41031223      -1.46668488      -0.21532058
C       -3.49556860       0.67897312       1.10835297      -0.40709809      -0.87841579       0.00051530
C       -4.50149939      -1.05734036      -0.86345995      -2.15194922      -0.74555510      -1.39928871
H       -2.42890971      -1.42517728      -1.34331009      -0.77981338       0.65390318       0.12969168
C       -5.38808664      -0.40820408      -0.01398976       1.96545060      -0.02485966       1.27845470
H       -4.90337445      -1.73559832      -1.63533561       0.21299032       0.31188359       0.32771522
C       -4.86356654       0.34477988       1.02667263      -0.05236577       2.90695853       0.84768316
H       -6.40549527      -0.60431283      -0.01879776      -2.06366533      -0.32161617      -0.30572699
H       -5.47654758       0.98169643       1.71632844      -0.07199702      -1.11416302      -0.64925882
H       -3.08653996       1.40186180       1.84585760      -0.35368221      -0.66168462      -0.45845423
27
Lattice="50.0 0.0 0.0 0.0 50.0 0.0 0.0 0.0 50.0" Properties=species:S:1:pos:R:3:forces:R:3 energy=-17660.38361163677 dihedrals="_JSON [262.42, 193.89, 230.29]" pbc="F F F"
C        0.96601772       0.38356283      -2.45452716       0.56900344       1.17207465       1.34954074
C        0.50256619       1.11237603      -1.36088969      -1.45786435      -0.42348196      -1.23325733
C        2.30615973       0.51398566      -2.81032047       0.13822114      -0.48018964      -0.45027504
H        0.23450059      -0.18650035      -2.96330534      -0.46699952      -0.92345226      -0.71317221
C        1.32796211       2.03667252      -0.76528198       1.11783934       0.99810029       1.47157617
O       -0.84852331       1.08187678      -1.00770818      -0.08629379      -0.62674066       0.40618417
N        0.82527815       2.75591543       0.32593892       0.09706036       0.77819094      -0.07117999
N        2.61564916       2.18364432      -1.09800683       0.44216109       0.17194456      -0.21026047
H       -0.18247935       2.69897934       0.30368791      -0.22937657       0.21747158       0.13514479
H        1.14950171       3.72895927       0.50714430       0.00845321      -1.37095876      -0.54639405
C        3.10886016       1.43805160      -2.08416484      -1.38756547      -1.57145847      -0.94881030
H        4.15293456       1.46040237      -2.37770182       0.24041626       0.61207155       0.40555119
H        2.64995736      -0.15273544      -3.64493335       0.18618628       1.01415053       0.83540710
C       -1.11862900       0.03385495       0.01510379       1.03119168      -0.57364265      -3.22131303
C       -2.58295134      -0.24888258       0.16806142      -0.30018554      -0.13366520      -0.40613773
H       -0.61424485       0.38722393       0.85616429       0.59444601       0.30536174       2.14787598
H       -0.52699470      -0.84677688      -0.40719831      -0.97113662       0.56230844       0.88670031
C       -3.30841814      -0.54910133      -1.00790515      -1.05482549      -0.08206173       1.06613969
C       -3.20877387      -0.26278920       1.42188057       0.00640788       0.23687361      -0.27832010
C       -4.71024786      -0.82862763      -0.95858433       2.89855815       0.67114866       2.87965368
H       -2.71593745      -0.49755901      -1.90183914      -0.15992959      -0.04219834      -0.74109394
C       -5.25568432      -0.88096329       0.33920512      -1.90577814       0.93789689       0.06362781
H       -5.31061073      -0.93113340      -1.80361506      -0.89428138      -0.32447833      -1.48546175
C       -4.55834917      -0.58412297       1.50994795       0.48818480      -0.57748273       0.70483351
H       -6.35869912      -0.88075272       0.49215855       0.66930914      -0.66773468      -0.51139351
H       -4.99719782      -0.67214242       2.54569401       0.08277006       0.28703096      -1.41930103
H       -2.70242478       0.05235038       2.33187689       0.34402760      -0.16707896      -0.11586463
27
Lattice="50.0 0.0 0.0 0.0 50.0 0.0 0.0 0.0 50.0" Properties=species:S:1:pos:R:3:forces:R:3 energy=-17660.68708355467 dihedrals="_JSON [161.42, 283.39, 346.75]" pbc="F F F"
C       -1.13128119      -0.39270286      -1.84481622      -0.98747248       0.39462404      -0.26483428
C       -1.28350210       0.92946398      -1.50725294       0.49537690       1.01971182       1.88456103
C       -1.14306200      -0.68415526      -3.23180406       0.19840009       0.64862308       1.64530388
H       -1.19087163      -1.14664915      -1.04989603       0.24194296       0.03659370      -0.50061552
C       -1.29059508       1.96188106      -2.49635608       0.56991379      -0.97636172      -0.58613057
O       -1.24046228       1.45347107      -0.18531662      -0.52444796       0.73100791      -1.67856119
N       -1.30316969       3.27167756      -2.12037234      -0.45370543      -0.28813325       0.74313003
N       -1.21638733       1.64758568      -3.80016456       0.02872934       0.76320799       0.93192185
H       -1.27238690       3.51461502      -1.13676029       0.10142738      -0.24332174      -0.35791277
H       -1.06211119       3.95851431      -2.79659352       0.09185166       0.38862707      -0.50333323
C       -1.14685266       0.35295835      -4.12217125      -0.76494387      -0.06287369      -1.00779931
H       -1.24330742       0.13773793      -5.19839375       0.33588985       0.10117904       0.36461069
H       -1.21051458      -1.68468962      -3.52969392       0.14821274      -1.47393193      -0.69285912
C       -1.60090643       0.70143265       0.94401129       0.86412684      -0.04883710      -0.40261245
C       -3.08161040       0.49634122       1.19512737       1.41729624       0.36067534       0.76564225
H       -1.13391689       1.24448929       1.77984310      -0.21657027      -0.03978042      -0.04378330
H       -1.01393679      -0.21366749       0.83039199      -0.44740326      -0.68998884       0.60409525
C       -3.43695837      -0.32958583       2.25464523      -0.82725934      -0.70508293       0.02126051
C       -4.05462626       1.19950634       0.55820738      -1.96188536      -0.05205138      -1.81097752
C       -4.78018609      -0.54531217       2.55106380      -0.44359429      -0.16576642      -0.63102153
H       -2.65689730      -0.84851604       2.79673187       0.07787457      -0.20256062       0.18304637
C       -5.81133399       0.06937078       1.77939874       1.30129814      -0.71955208       0.53235758
H       -5.06978307      -1.33618563       3.25265442       0.15447903       0.53661381       0.20725790
C       -5.42859519       0.86860937       0.71476968       1.06286356       0.78026813       0.99272310
H       -6.82258345      -0.14449530       2.09532716      -0.36610728       0.03955296      -0.45285003
H       -6.09752509       1.37618762       0.04383050      -0.64020841       0.07441633      -0.01526714
H       -3.86906439       1.93555563      -0.22606092       0.54391488      -0.20685910       0.07264751
27
Lattice="50.0 0.0 0.0 0.0 50.0 0.0 0.0 0.0 50.0" Properties=species:S:1:pos:R:3:forces:R:3 energy=-17660.142398230593 dihedrals="_JSON [147.37, 181.11, 92.57]" pbc="F F F"
C       -0.09433436       1.97439665       1.40736270       0.49845046       0.23625372       1.03607369
C       -1.36560239       1.53625928       1.04509825       1.03236502      -1.55116415      -0.70647980
C        0.19451504       3.37774923       1.44123674      -0.87466133      -1.37775072      -0.53428973
H        0.65589675       1.24907176       1.80620874      -0.58510850       0.60709445      -0.52459704
C       -2.25905491       2.49332653       0.58324206      -0.25434837       2.73057562       1.21626527
O       -1.83661287       0.20838495       0.96505475       0.15452664       1.03234267       0.45435105
N       -3.53037326       2.19608306       0.26199061      -3.62544380       1.20802148      -0.18551345
N       -1.99753524       3.81647167       0.59583552       0.12514942      -0.25735153      -0.21070403
H       -3.83495614       1.29311645       0.52834392      -0.12925182      -1.14447084       0.12861583
H       -4.30832689       2.91587662       0.50028425       2.48431070      -1.42534772      -0.76105860
C       -0.80457710       4.24186374       0.99727742       1.08653259       0.24510092      -0.55312341
H       -0.54352328       5.31782405       0.81564271      -0.58752173      -0.85824838       0.51858722
H        1.16677419       3.74246246       1.72009673       0.32268458       0.04502799       0.15668930
C       -0.88553192      -0.82132900       0.71907333      -1.19674267      -1.00187328       0.27659982
C       -1.58540293      -2.20981947       0.63565944       0.67402700       0.94115882       0.57483857
H       -0.16006126      -0.86261699       1.51064708       0.58685376       0.03872695       0.62511736
H       -0.38844187      -0.58551624      -0.19945907       0.56920073       0.00226743      -0.86314671
C       -1.77720749      -2.99753759       1.78119385      -0.20362544       0.76748089       0.40804663
C       -2.00841555      -2.73114247      -0.58205957      -0.13327251       2.71540492       0.96554088
C       -2.46691674      -4.20499089       1.75747059       1.92973984      -0.17068135      -0.37739048
H       -1.45988262      -2.63974174       2.75664141       0.32375421       0.15685408      -0.01396928
C       -2.88897855      -4.67345230       0.53091679      -2.01007545      -2.31392469       1.14699186
H       -2.27026020      -4.89362702       2.56085990      -0.85995121      -0.08534621       0.73215575
C       -2.72896564      -3.88828639      -0.54760907       0.21850968       0.17389750      -3.09247572
H       -3.48839996      -5.63196471       0.43864064       0.99243868       1.09110046       0.15288176
H       -3.04820239      -4.16377430      -1.52497101      -0.75665455      -0.82709356      -0.63805267
H       -1.99994658      -2.01830099      -1.43065573       0.21811406      -0.97805546       0.06804592
27
Lattice="50.0 0.0 0.0 0.0 50.0 0.0 0.0 0.0 50.0" Properties=species:S:1:pos:R:3:forces:R:3 energy=-17660.346777981784 dihedrals="_JSON [123.66, 304.62, 318.67]" pbc="F F F"
C       -2.79154516       2.58898091      -1.89844840      -1.61766654       1.62140887       1.89206141
C       -1.93742391       2.19477395      -0.93758611       2.21219541      -0.74433636       0.86486354
C       -3.88836135       3.39433379      -1.48024698      -0.30734683      -0.84789561      -1.43316123
H       -2.59557530       2.36279047      -2.89155436       0.19201850      -0.38525876      -1.98924849
C       -2.14004145       2.58974987       0.42857922      -0.10916449      -0.81657139      -0.67001488
O       -0.73138396       1.51938439      -1.27193387      -1.07236744      -0.25268103       0.47397683
N       -1.17229314       2.27688878       1.38092312      -0.14228632       0.73596920       0.07897763
N       -3.27654637       3.17904965       0.82643114       1.25179890       0.06821600      -0.37474161
H       -0.18986067       2.20270661       1.05236629      -1.26785987       0.22364211       0.25959864
H       -1.34734562       2.91166814       2.16908443       0.63570734      -0.60157175      -0.16720316
C       -4.11505683       3.59369505      -0.14511438      -0.04736849       0.10042516       0.71644614
H       -4.99212291       4.13413140       0.23072909       0.14498898      -0.16612759      -0.29580744
H       -4.60602743       3.70620674      -2.24477820       0.11095612       0.17040511       0.34245061
C       -0.89544591       0.22633605      -1.90417918      -2.39535402       0.24050724       0.80930323
C       -1.75905923      -0.76751578      -1.09720777      -0.87297403      -0.43193755       1.22770768
H        0.09655947      -0.10876941      -2.07458777       1.02840696      -0.41574493      -0.33200251
H       -1.48336618       0.32105989      -2.83361388       0.68425259       0.24540691      -0.22222756
C       -2.83326191      -1.51195062      -1.66752452       2.06565585       1.64441908      -1.41543740
C       -1.66437793      -0.91373774       0.31290298       0.61468588      -0.41089704      -1.22983312
C       -3.69356118      -2.25874419      -0.97282228      -0.87575274      -1.26120905       4.26745049
H       -3.07531228      -1.60113686      -2.71288271       0.68189021       0.76630942      -0.81798842
C       -3.64873156      -2.35740822       0.44501046       1.69781980       1.64061801      -0.02166568
H       -4.42261701      -2.82402640      -1.45927761      -1.32715430      -0.77884793      -1.03793294
C       -2.56025114      -1.66698086       1.06308678      -1.39165927      -0.69875458      -0.20974144
H       -4.40850565      -2.83260811       1.06985616       0.18826104      -0.20024113      -0.39231792
H       -2.40391199      -1.66548960       2.15044362      -0.23269531      -0.22862851      -0.35969725
H       -0.78844518      -0.58077373       0.84567778       0.15101207       0.78337611       0.03618485
27
Lattice="50.0 0.0 0.0 0.0 50.0 0.0 0.0 0.0 50.0" Properties=species:S:1:pos:R:3:forces:R:3 energy=-17660.484143510672 dihedrals="_JSON [164.75, 277.07, 297.67]" pbc="F F F"
C       -1.16011530       0.22202410      -2.05121722       0.38379575       0.64429063       1.16570023
C       -1.20466363       1.31508308      -1.23284310      -1.51803812       0.79681720       1.57773268
C       -1.07130073       0.43802081      -3.43234015       0.25209480      -1.03796150       0.55535451
H       -1.06976770      -0.70431070      -1.49613458      -0.17156205      -0.61978851      -0.71439572
C       -1.32891295       2.61708890      -1.81366908       1.33934355       0.06305867      -1.23132619
O       -1.34134646       1.31859707       0.18560558       0.62699679      -0.28913053      -1.98989291
N       -1.42043709       3.70679527      -1.03193101      -0.07121541       1.80390153      -0.15048437
N       -1.12972491       2.84069633      -3.11690723      -0.45908074      -1.32084403      -0.05431208
H       -1.72411771       3.52226958      -0.12170284      -0.44379868      -0.00651988       1.64584490
H       -1.54991479       4.67259574      -1.39101716       0.14217313      -1.57137314       0.02331854
C       -1.02397988       1.73021468      -3.88763909       0.22016741       0.58536257      -0.12889145
H       -0.82408934       1.91327849      -4.93449609      -0.13635979       0.11598453      -0.29545743
H       -0.94734355      -0.45609227      -4.03081044      -0.04705697       0.26427177      -0.57848165
C       -1.57049443       0.11079327       0.92175204      -1.84106634       2.18003542       1.64354700
C       -3.05390619      -0.27289829       0.92659853       0.38044766      -0.87224627      -0.45794033
H       -1.38581508       0.55134333       1.95432431       0.29198480      -1.28481544      -0.93480380
H       -0.95921234      -0.72625604       0.68454893       1.06827530      -0.61979056      -0.33556980
C       -3.57773505      -1.48254744       0.40783706       0.92196758       0.79542914       0.39718580
C       -3.92878658       0.60956394       1.52064308      -1.66752124      -0.29968343      -0.82858739
C       -4.93106524      -1.77984920       0.48014780       0.34655617      -0.49993050       0.02803827
H       -2.87636733      -2.21488175       0.01185382      -0.08117158      -0.05532494      -0.12195697
C       -5.82069859      -0.85462992       1.00648083      -1.11668747       1.00313956       0.59247398
H       -5.21004327      -2.78467229       0.17500212      -0.42970964       0.12503087      -0.11202639
C       -5.31796248       0.36502900       1.47202251       0.13627888       1.33383640       1.28248009
H       -6.91979653      -1.00807315       1.13896281       1.02131575      -0.25821612      -0.44149077
H       -5.95223448       1.19744813       1.94266268       0.53698830      -1.60682871      -0.84077278
H       -3.57948747       1.52860103       1.93739005       0.31488216       0.63129529       0.30471405
27
Lattice="50.0 0.0 0.0 0.0 50.0 0.0 0.0 0.0 50.0" Properties=species:S:1:pos:R:3:forces:R:3 energy=-17660.644941922015 dihedrals="_JSON [160.67, 275.77, 241.11]" pbc="F F F"
C       -3.14981796       1.32333057      -2.47765759      -0.47208356      -1.33908289      -0.60266329
C       -2.03266595       1.49733594      -1.72074785       1.03937023       0.91683815       0.72078178
C       -3.76244467       2.46264963      -3.01342108      -0.22488927       0.40394606       0.19803865
H       -3.57995385       0.33139297      -2.77624138       0.66876693       0.76923203       0.63744375
C       -1.55268850       2.86974452      -1.38917700      -1.11992691      -3.09914591      -0.38743116
O       -1.22160303       0.54689160      -1.18385936       0.25733028      -0.93130069       0.00559452
N       -0.50283748       2.97992008      -0.54002379       0.64193798       0.29724047       0.51301195
N       -2.18408313       3.91325563      -1.82919064      -0.75927132       0.46590210      -1.50100134
H        0.17869779       2.24472842      -0.38647015      -0.59872051       0.01222556      -0.28336817
H       -0.16633829       3.91833392      -0.44177892       0.20266875       0.33109433       0.07842792
C       -3.22396298       3.67388436      -2.70233075       0.14239464       1.73487941       0.00265108
H       -3.61426706       4.57237515      -3.22672952       0.12286903      -0.42387995       0.72635903
H       -4.68596119       2.40275498      -3.58363396       0.24460710      -0.05620953      -0.22900760
C       -1.62203126      -0.83634176      -0.98046476       0.94677580       0.17840676      -1.59855759
C       -2.34921493      -0.95492974       0.30606917      -0.99507433       0.47708689       0.50029604
H       -0.62523381      -1.40222042      -0.98674482      -1.45077850       0.68950379       0.16066692
H       -2.22568206      -1.23428017      -1.84916453       0.53151630       0.55321595       0.64991287
C       -3.51676054      -0.19463698       0.58422122       0.92066504      -1.34434084       0.13857470
C       -1.84720487      -1.76186577       1.29154136       1.31659275      -1.13685633       1.25823956
C       -4.16924432      -0.31766499       1.78893711       0.98207886      -0.41116891       0.91761765
H       -3.89477451       0.45680967      -0.15294242      -0.47652421       0.81049893      -0.83314400
C       -3.63618325      -1.15387321       2.80537816       0.82860271       0.44908093      -0.47414159
H       -4.98670740       0.34818473       1.98590333      -0.62898876       0.04632830       0.19013083
C       -2.43297021      -1.84679276       2.57416494      -1.26629203      -0.08737339      -0.09164920
H       -4.05510059      -1.14802126       3.81065185      -0.21647594      -0.14330999      -0.17027101
H       -2.06309247      -2.50395311       3.38601885       0.13353379       0.46430985      -0.71080308
H       -0.89918056      -2.31779020       1.09403854      -0.77068483       0.37287892       0.18429079
27
Lattice="50.0 0.0 0.0 0.0 50.0 0.0 0.0 0.0 50.0" Properties=species:S:1:pos:R:3:forces:R:3 energy=-17660.513226669056 dihedrals="_JSON [142.79, 85.88, 37.71]" pbc="F F F"
C       -1.06522211      -0.36791674       1.79644636      -1.71237847      -0.88067420       0.42921656
C       -0.47091709       0.39364310       0.89984979       2.28505641       2.30918720      -2.61013948
C       -0.60821695      -0.34095845       3.09659401       1.31788154       1.71259935       0.63622489
H       -1.98541684      -0.82727778       1.45459630      -0.03327101      -0.52875283       0.53886025
C        0.72380531       1.14505918       1.22930203      -1.44807591      -0.21282972      -1.64064559
O       -0.92314855       0.56349970      -0.39757642       0.43479148      -0.87465089      -0.23853740
N        1.40320135       1.85600000       0.27052142      -0.97632111      -0.52095023       1.04190623
N        1.13702124       1.23255647       2.45226624       0.23554543      -0.22133970       2.22820464
H        1.17380411       1.69896894      -0.68323114       0.20672952       0.05529632      -0.63652022
H        2.25213730       2.24394489       0.61917314       0.60238774       0.32406920      -0.38922442
C        0.44406219       0.55290781       3.39569410      -0.80356500      -1.82268335      -0.37813885
H        0.77822302       0.57452564       4.42885229       0.26473210       0.45922909      -0.01216072
H       -1.18890614      -0.83841967       3.82791533      -0.15204311      -0.55018446       1.06216642
C       -1.46200053      -0.60521758      -1.02343824      -1.62186504       0.93314347      -0.27049224
C       -2.97721719      -0.78665802      -0.68090619       0.94813235       0.63688107      -1.34753015
H       -0.90610917      -1.52248143      -0.84760291       0.25792971      -0.13356767       0.72687754
H       -1.34538672      -0.43898101      -2.09190692      -0.10782959       0.32508105      -0.32036339
C       -3.47106283      -2.07724867      -0.62803845       0.44799418      -1.50537337       0.07306719
C       -3.87063179       0.29317081      -0.57483371      -0.41488711      -0.85204325       1.14958603
C       -4.74257258      -2.34843068      -0.10167791       0.60020033       0.27132537      -1.04735768
H       -2.81552534      -2.89344601      -1.04710696      -0.62085615       0.60697841       1.01194287
C       -5.59223472      -1.27830962       0.10751802      -0.18942886       0.43506859       0.55363762
H       -5.08273928      -3.36411828       0.06602208      -0.00358346      -0.08230804      -0.10592392
C       -5.18406595       0.03477953      -0.12683058       1.41865221       0.10623389      -0.76104262
H       -6.56917021      -1.48690484       0.49778408      -0.59172166       0.06877626       0.19157747
H       -5.78063644       0.92231940       0.01240805      -0.69809358      -0.12444316       0.14359941
H       -3.57301437       1.32468000      -0.70911497       0.35388706       0.06593161      -0.02879047
27
Lattice="50.0 0.0 0.0 0.0 50.0 0.0 0.0 0.0 50.0" Properties=species:S:1:pos:R:3:forces:R:3 energy=-17660.527559859205 dihedrals="_JSON [165.66, 288.87, 313.77]" pbc="F F F"
C       -3.06798499       1.57153678      -2.04101361       1.53926971      -0.32880108       1.97584817
C       -1.89676662       1.82620352      -1.30986839       0.11308703       1.19046837       0.51623350
C       -3.91885139       2.62350635      -2.20843775      -0.15241708       2.38795506      -0.87205207
H       -3.41804971       0.57634892      -2.21036293       0.16612636      -0.70063982      -0.59462909
C       -1.64782091       3.15835466      -0.78508540      -1.68589082      -0.06825246      -1.34949300
O       -0.88610763       0.96341013      -1.00738259      -0.26050813      -1.61778793      -0.44433601
N       -0.50234839       3.41619640      -0.08362021       0.62688666       0.76793531       1.06597505
N       -2.49838696       4.17587803      -0.99296597       0.47945488      -0.89307274      -0.32064104
H        0.27126602       3.09308476      -0.59818855       1.37662167      -1.02811329      -0.37633377
H       -0.30156167       4.39947879       0.13276281      -0.90689845      -0.42374963      -0.20881848
C       -3.55521944       3.90129580      -1.76052065      -0.88873968      -0.44202379       0.46904254
H       -4.23366686       4.73656763      -1.91709033      -0.02452585       0.04348216      -0.15986815
H       -4.76230968       2.55979119      -2.87208136      -0.58171446      -0.25050497       0.05470648
C       -1.13126652      -0.45993946      -1.18184323       1.47461929      -0.34108730       0.96339284
C       -2.09012919      -1.03234020      -0.15029095      -0.36174949      -0.22561902      -0.06388383
H       -0.09478367      -0.94566863      -1.07677280      -1.38475432       0.83963853      -0.03774298
H       -1.48470099      -0.74402992      -2.17254809      -0.09049540       0.44188669      -0.42638297
C       -3.16362229      -1.85187918      -0.51377833       1.12999196       0.56422343      -0.80502474
C       -1.97959620      -0.75968663       1.18872853       0.44382698       0.67027676       1.11038594
C       -4.02734986      -2.39018248       0.38253837      -1.08102625       0.14294532       1.42115175
H       -3.27658236      -2.03380897      -1.55140799      -0.33364404      -0.43737761      -1.16048852
C       -3.93337092      -2.01009838       1.72956421      -1.06440054      -0.17999402       0.73481717
H       -4.87868888      -2.95245483       0.05169913      -0.26625556      -0.50915671      -0.20790971
C       -2.94219678      -1.16355149       2.13064111       1.06466523       0.12812138      -0.77468905
H       -4.63823959      -2.24472958       2.55390631       0.01786370      -0.45855896      -1.07964695
H       -2.94201316      -0.84528091       3.15860800       0.44676175       0.21269781       0.31679808
H       -1.11968316      -0.19594808       1.50801072       0.20384485       0.51510854       0.25358881
27
Lattice="50.0 0.0 0.0 0.0 50.0 0.0 0.0 0.0 50.0" Properties=species:S:1:pos:R:3:forces:R:3 energy=-17660.356410868495 dihedrals="_JSON [164.97, 287.4, 323.5]" pbc="F F F"
C       -2.85030638       1.86281469      -1.91908593      -0.46863177      -0.22133533      -0.88119686
C       -1.80141830       2.12933036      -1.05370503      -0.84380147      -1.90220795      -0.83762198
C       -3.84000049       2.80830484      -2.21963333       0.99945667       0.90518082       0.32797551
H       -2.91128835       0.89921096      -2.44950651       0.11950479       0.41283168       0.35194684
C       -1.79677725       3.37174280      -0.43173989      -0.86879125       0.72203847       0.88175813
O       -0.86329589       1.14232182      -0.77096717       0.03198348       2.55963003       1.19826958
N       -0.81476243       3.73834508       0.44617798      -0.15854255       0.43738447      -0.61592942
N       -2.81106899       4.24795825      -0.57382790       0.81820224      -0.26063311      -0.26965678
H       -0.18028942       3.01995362       0.66044775       0.93928709      -0.92194401       0.62808242
H       -1.10098576       4.35006368       1.18489262      -0.02971724       0.24920395       0.21490172
C       -3.75488022       4.02144041      -1.47975601       0.45503974      -1.89324042      -0.70576768
H       -4.41624801       4.83740928      -1.60177626      -1.05283561       0.68278797      -0.27070472
H       -4.45169292       2.60839751      -3.11072534      -0.29419195       0.37621393       0.76145391
C       -1.05840614      -0.17634768      -1.16140391       0.67806985       0.43240757      -0.27598349
C       -2.07614394      -0.95203232      -0.42144429      -0.88327743      -2.47030418       2.46474195
H       -0.04353604      -0.52754675      -1.02961093       0.20999324      -0.94672791       0.16710333
H       -1.23648983      -0.19634383      -2.20921219      -0.31991291      -0.32838773      -1.33817928
C       -2.66783285      -2.14990836      -0.90274012       1.25495698       0.45282243      -2.61973873
C       -2.29006573      -0.79829598       0.96303248      -1.87118691      -1.35967092      -0.64867449
C       -3.49697350      -2.97505209      -0.18357503      -0.70156905       0.41911764       1.46093258
H       -2.41918547      -2.49571435      -1.96414959      -0.43360243       0.66678413       1.33212068
C       -3.85501918      -2.71064273       1.16233424       0.46420223       0.56515944      -0.31584558
H       -3.94053844      -3.79637873      -0.68667949      -0.32301293      -0.90752180      -0.45382769
C       -3.19489966      -1.60383627       1.72852913       0.16146965       0.18723842      -0.47798691
H       -4.61983203      -3.33261687       1.70600943       1.01143388       0.71599602      -0.54217858
H       -3.37493101      -1.29480795       2.76997154       0.09522711      -0.27164629      -0.40797403
H       -1.86063097      -0.00707615       1.47804139       1.01024655       1.69882266       0.87197956
27
Lattice="50.0 0.0 0.0 0.0 50.0 0.0 0.0 0.0 50.0" Properties=species:S:1:pos:R:3:forces:R:3 energy=-17660.588252114132 dihedrals="_JSON [176.39, 291.36, 295.04]" pbc="F F F"
C       -3.07328187       2.27212269      -1.56274262      -0.06705379       1.16101611       0.93167708
C       -2.05154469       2.09707302      -0.68082232       3.78591602      -0.62586106      -0.20362850
C       -3.74828004       3.50216148      -1.50174050      -0.21462144       0.35845080       0.73978901
H       -3.33917995       1.52298612      -2.25496797      -0.30539519      -0.86469221      -0.80285892
C       -1.53634420       3.15331032       0.16699634       0.07009400      -0.94119569       0.07989974
O       -1.04075322       1.11593468      -0.82096727      -1.20931624      -0.19387182       0.45411427
N       -0.34751153       3.00035440       0.92103593      -1.67573560       0.93919920      -0.33082037
N       -2.22364953       4.26347482       0.27767191      -1.18923064       0.72882691      -0.73197765
H        0.34321957       2.34065741       0.60029685      -0.05576403       0.12344996      -0.08614584
H       -0.04917547       3.88403399       1.36437912      -0.09985566      -0.96199052      -0.56411484
C       -3.32261796       4.41871801      -0.54042183       0.43563600      -0.66596996       0.23713903
H       -3.90447259       5.31488809      -0.37026951       0.10573273       0.32469990      -0.03281491
H       -4.61675817       3.68761594      -2.14652642       0.33793543       0.10457756       0.32066048
C       -1.29620854      -0.08946541      -1.54768279      -1.33904014       1.09593037      -0.72921538
C       -2.27121808      -1.04288518      -0.89970547       0.13049185       0.82069229      -0.21022947
H       -0.32424318      -0.54596497      -1.56433440       0.55049285      -0.32930646      -0.42721297
H       -1.66908271       0.16101835      -2.57629036       0.59226110      -0.18817335       0.47467102
C       -3.51916526      -1.39190857      -1.41950885      -0.00955232       0.44779909      -1.49449093
C       -1.86886830      -1.59034892       0.29112663       0.22547329      -0.48250863       1.80718261
C       -4.35456095      -2.33224419      -0.82769584       0.28726212       0.20593013      -0.04048362
H       -3.81702713      -0.94860716      -2.38203797       0.11730028      -0.13656468       0.26657461
C       -3.93692395      -2.84549848       0.37304781       0.06923794      -1.48074242       0.63495467
H       -5.25740648      -2.73508250      -1.27392517      -0.13032605       0.45528187      -0.23078141
C       -2.69871510      -2.50387163       0.89963808      -0.74603792      -0.04957514       0.09781334
H       -4.50855868      -3.65070284       0.85867163       0.08221987       0.45271424      -0.08288208
H       -2.41265094      -2.96064619       1.81235119       0.38591265      -0.38167582       0.95798986
H       -0.98307014      -1.31407750       0.89481594      -0.13403712       0.08355932      -1.03480880
27
Lattice="50.0 0.0 0.0 0.0 50.0 0.0 0.0 0.0 50.0" Properties=species:S:1:pos:R:3:forces:R:3 energy=-17660.596899544795 dihedrals="_JSON [173.72, 296.28, 132.96]" pbc="F F F"
C        0.64453984       1.21557061      -0.63514572      -0.40155559      -0.01932344       1.19403555
C       -0.12103035       1.03260396      -1.75845625      -1.36430669       1.34402761       0.76892467
C        2.01022659       0.84503699      -0.67290394      -1.93654495       0.83170354       0.09470423
H        0.19023996       1.54505255       0.33632803       0.52169252      -0.13595698      -1.15037986
C        0.48078084       0.43308850      -2.89033392       0.47326705      -1.01457589      -0.45248804
O       -1.47588994       1.49175448      -1.89605165       2.15442797      -1.31964041      -0.44231611
N       -0.35040489       0.07784317      -3.92441571       0.44714438       0.13745326       0.09311990
N        1.76922554       0.06531165      -2.97038499      -0.50411480       1.63058035       2.04475096
H       -1.16907206       0.65913316      -3.89828709      -0.43936910       0.01150513      -0.73393741
H        0.16636289      -0.04321835      -4.79045810      -0.49832816       0.12817130      -0.00027957
C        2.50041548       0.39037153      -1.83286496       1.05903412      -2.32502398      -3.01604039
H        3.54428016       0.05111522      -1.93977902      -0.32075978       0.41663275       0.26898283
H        2.60027455       0.95968804       0.18546491       0.95232621       0.16300943       1.13331330
C       -2.14599257       1.96945785      -0.75243528       1.68495606      -0.99308602       1.05092987
C       -2.38554761       0.95063953       0.37667182       0.32914437      -0.43208756      -1.98272672
H       -3.08088837       2.24110803      -1.13803680      -1.62650025       0.70953655      -0.54596417
H       -1.64643637       2.86944260      -0.33087168      -0.11475976      -0.31891659      -0.22151691
C       -2.95890510      -0.32257428       0.13988756      -0.10227679       0.88117366       1.03966916
C       -2.07530647       1.35274289       1.64643428      -0.69367171      -0.05830067       0.76819516
C       -3.46608460      -1.07168151       1.22101154       0.55535526       1.22028538      -1.26569911
H       -3.01284590      -0.69066741      -0.86695050      -0.28218551      -0.07854122      -0.52738031
C       -3.31930614      -0.54012077       2.48996818       0.15982455      -0.11431827       1.66028582
H       -4.02965992      -1.95986206       0.98736879       0.03878829      -0.47878854       0.30731387
C       -2.60750291       0.64960607       2.71131062       0.19050990      -0.72170616      -0.46215438
H       -3.66689845      -1.09849471       3.37829295      -0.05577818       0.30448318      -0.54208198
H       -2.38481149       1.05534068       3.67364073      -0.16606034      -0.20184997       0.94530128
H       -1.46872394       2.22719840       1.83146469      -0.06025903       0.43355357      -0.02656167
27
Lattice="50.0 0.0 0.0 0.0 50.0 0.0 0.0 0.0 50.0" Properties=species:S:1:pos:R:3:forces:R:3 energy=-17660.528146162207 dihedrals="_JSON [66.37, 186.98, 290.64]" pbc="F F F"
C        0.84680251       1.03848460       1.34442157      -0.93010712       0.52582236      -0.26768943
C       -0.54398834       0.92000068       1.45237056       0.66777632       0.56220666      -0.56644311
C        1.43438825       2.27126483       1.70492877      -0.10874880       1.06215825       0.22759490
H        1.42009846       0.23230627       0.86836138      -0.15809444       0.16409074       0.49991437
C       -1.31467737       2.07503448       1.86612688       1.71029026      -1.72221619       0.60406873
O       -1.17523484      -0.27431950       1.11615836       1.15116299       0.66266855       0.62499007
N       -2.66158644       1.93933131       1.93380915      -0.60119576      -0.23475287      -0.34878589
N       -0.73591045       3.17921449       2.31961791       0.75390123       0.35379033      -0.82355598
H       -3.02431324       0.98467407       1.92847628      -0.00003498       0.71428545       0.45122534
H       -3.11464739       2.67327440       2.44418814      -0.45432760      -0.01429078       0.27632728
C        0.61778757       3.31426774       2.16852758      -1.28334854      -1.34468400       0.28135232
H        0.96786612       4.27906736       2.53155417       0.42526160      -0.16371444      -0.20006328
H        2.50338508       2.49082212       1.61729835      -0.23055884      -0.42245681      -0.06342041
C       -1.97181721      -0.22819430      -0.04115642       0.04176863       1.51795269      -0.27993956
C       -2.68407327      -1.50802273      -0.14577806      -2.57316795       0.99912806      -1.33292376
H       -1.45784365       0.07601579      -0.97818744       0.62922959      -0.59879137       0.42558050
H       -2.66755039       0.60710943       0.07347502      -0.42276428      -0.12623924      -0.11073010
C       -4.11484859      -1.39307481      -0.25276478       1.43955438      -1.24687748       0.32189883
C       -2.06536226      -2.69670499      -0.43311959       1.14394815      -0.55596168       0.27929156
C       -4.85005234      -2.55900643      -0.42407180      -0.07983048      -0.52973198      -0.23717549
H       -4.60820300      -0.41580198      -0.21059482       0.17422633      -0.28929692       0.14376337
C       -4.21657647      -3.83018940      -0.58971893       0.34645677       1.40470302      -1.05041942
H       -5.93054689      -2.43169898      -0.49871583       0.01154146      -0.43924863       0.08467822
C       -2.82181148      -3.83318419      -0.72068447       0.09781188      -0.66551431       1.09577729
H       -4.77292357      -4.72811429      -0.86109170      -0.11877267       0.17427630       0.36325034
H       -2.23780738      -4.74945971      -0.87332555      -0.54935570       0.06201352      -0.20383095
H       -0.94715557      -2.77028256      -0.38859928      -1.08262244       0.15068078      -0.19473574
27
Lattice="50.0 0.0 0.0 0.0 50.0 0.0 0.0 0.0 50.0" Properties=species:S:1:pos:R:3:forces:R:3 energy=-17660.442657155378 dihedrals="_JSON [201.32, 293.19, 150.39]" pbc="F F F"
C        0.40735549       0.82636448      -0.71441585       0.46471099      -0.65294452      -1.33738413
C       -0.40179683       0.83814882      -1.85788521       1.31322327       0.70492752       1.13269183
C        1.76276686       0.44914706      -0.95470424      -0.21036347       0.63447440       1.54189092
H        0.05006281       1.06368660       0.31366265       0.28368730      -0.36895208      -1.07337675
C        0.17781968       0.65540210      -3.17178978       1.34087393       0.25442672       1.96194578
O       -1.70214548       1.19983336      -1.83840152      -1.36513507       1.00143915       0.38408733
N       -0.62328099       0.72883467      -4.23852593      -1.37108117       0.27426749       0.55123274
N        1.49489249       0.51973955      -3.33064813      -0.28748572      -0.35688717       0.01666237
H       -1.59006831       0.91444447      -4.13066177      -0.74613465       0.15173199       0.40768664
H       -0.33649381       0.57178427      -5.14736757       1.23101976      -0.38259416      -1.86106720
C        2.26874862       0.38481476      -2.22772925      -0.79733276      -0.12504806      -0.30267307
H        3.32654468       0.22267107      -2.40111481       0.10407386      -0.05800262      -0.07249415
H        2.39332146       0.31642832      -0.06522163       0.05679450       0.09315702      -0.49082927
C       -2.25806139       1.84686541      -0.66711764       0.02234065      -0.83151143      -0.08651806
C       -2.30413753       0.93267564       0.53959180      -0.53369484       1.50566139       1.80078048
H       -3.25794525       2.12162387      -0.99055433      -0.38541782      -0.23000298      -0.10682657
H       -1.84219753       2.81219968      -0.32065024       0.81899710      -0.30506038      -0.74839914
C       -2.59236995      -0.40765640       0.47975817      -0.56487426       0.30144116      -1.59022243
C       -2.19700175       1.52776811       1.82064786       0.96329484      -0.42191541       0.41244116
C       -2.62323717      -1.19352217       1.60431801       0.20234031      -0.40276515       0.42578149
H       -2.88009593      -0.71664848      -0.52085170       0.32478847      -0.86512684       0.00191099
C       -2.46017071      -0.61071174       2.85685152      -0.55840058       0.98921757      -0.59168703
H       -2.74408474      -2.27031663       1.50906833      -0.16581009       0.04243887       0.07509623
C       -2.32489746       0.78560220       3.01271941       0.00132642      -2.29718651      -3.64191743
H       -2.55913508      -1.24355333       3.69768583       0.09198381      -0.58743839       1.10339952
H       -2.26810580       1.14243707       3.97402273       0.28751869       1.39643071       2.13568759
H       -1.76390551       2.51850156       1.89800122      -0.52124346       0.53582172      -0.04789984
27
Lattice="50.0 0.0 0.0 0.0 50.0 0.0 0.0 0.0 50.0" Properties=species:S:1:pos:R:3:forces:R:3 energy=-17660.20386834372 dihedrals="_JSON [239.79, 70.41, 259.79]" pbc="F F F"
C        0.54219955       0.40454043       1.43640037       2.58093409      -1.58478266       1.96753273
C       -0.44177452       0.86735544       0.69429992      -3.13303316       2.58821775       1.00406979
C        0.64127507       0.61644168       2.82268463      -1.89112864       0.73330515       0.13347822
H        1.30652050      -0.20028344       0.98841672       0.44416179      -0.35903539      -0.41682405
C       -1.39356834       1.74531344       1.38306400       1.45725912      -0.84645972       1.91435328
O       -0.61792695       0.63418119      -0.61334735      -0.31408024      -1.03645531      -1.88285262
N       -2.37749404       2.27996558       0.66594200      -1.27755106       0.05501405      -2.05293474
N       -1.31104313       2.02140999       2.70756628      -0.40931874      -0.40155528      -1.31265590
H       -2.62567298       1.66500134      -0.10774700      -0.18951241       0.80625922      -0.06790932
H       -3.04734725       2.97933726       0.96674805       0.36111892      -0.53609716       0.44549524
C       -0.37358709       1.38631069       3.41709451       1.98046005       0.54587878      -0.62678954
H       -0.26549514       1.73101555       4.44903056      -0.30519114      -0.47326363       0.06545267
H        1.40233986       0.14294665       3.39728115       0.61182482      -0.21166864       0.41556792
C       -0.80994190      -0.78789282      -0.91842857      -1.11295003       1.40507974      -0.98072023
C       -2.14526866      -1.26657377      -0.42202654      -1.81481442      -0.13972988      -0.26669585
H        0.01636383      -1.30724595      -0.50244365       0.72255044      -0.89673629       0.59623982
H       -0.77475307      -0.93156935      -2.01943474       0.14667700       0.58426200       0.49407378
C       -3.38772790      -1.03852934      -1.09360372       3.32451042       0.12424801      -1.05045972
C       -2.25924851      -1.97383056       0.76775474       2.42149760       0.03629702       0.16324473
C       -4.53877781      -1.65838635      -0.71559556      -1.64648273       1.94611175      -1.81743033
H       -3.35402927      -0.50587051      -2.03566331      -0.07472366       0.34185104      -0.16139415
C       -4.56370186      -2.34582737       0.41883568      -0.72286736      -2.23174669       5.00892738
H       -5.47190684      -1.38908414      -1.22852732       0.32007960      -0.47350579      -0.05940073
C       -3.42482649      -2.47762980       1.24128303      -1.29115860       0.28182958      -1.33305723
H       -5.48279902      -2.72988657       0.90557325       0.22160908       0.16198055      -0.87807986
H       -3.41774638      -2.90521036       2.21448458      -0.41053584      -0.65269140       0.64914727
H       -1.34753288      -2.18149694       1.33254161       0.00066509       0.23339320       0.04962146
27
Lattice="50.0 0.0 0.0 0.0 50.0 0.0 0.0 0.0 50.0" Properties=species:S:1:pos:R:3:forces:R:3 energy=-17660.298028235386 dihedrals="_JSON [144.82, 277.92, 19.77]" pbc="F F F"
C       -0.78078015      -0.17622552      -1.82610258      -0.26145399      -1.04985374      -0.83097494
C       -1.17867200       1.05117101      -1.42879467      -0.01122031       1.64673608       1.77927375
C       -0.81907377      -0.39179373      -3.22072792       0.56641707      -1.95340845      -0.20290413
H       -0.56499984      -1.02991162      -1.16926138       0.26968501       0.59756267      -0.21579111
C       -1.61621918       1.99090682      -2.39911041       0.43043170       0.73166592       1.48872312
O       -1.11584985       1.57874274      -0.12092288      -0.92037963      -1.80599073      -0.56251241
N       -2.16640953       3.16555367      -1.92832136      -0.08387983       1.35878016      -0.14347216
N       -1.49433449       1.79491795      -3.66588867      -1.20871174       0.04426951      -1.98049424
H       -1.83246496       3.50820580      -1.03519486      -0.04019024      -0.42915839       0.00388935
H       -2.25346655       3.94116823      -2.59601545       0.10402419      -0.87527297       0.08909539
C       -1.20950031       0.55220871      -4.10935759       0.79455601       1.73237931       1.82665972
H       -1.12173409       0.47434625      -5.15128318      -0.02349767      -0.50091924      -1.49782829
H       -0.44656938      -1.32769268      -3.62528552      -0.18989072      -0.29139834       0.15787610
C       -1.48394071       0.56820052       0.86369048       0.09345250       1.08221694      -1.58976404
C       -2.98549723       0.38195163       1.06568355       1.33052283      -0.14960364       1.50225741
H       -0.99408217       0.88992319       1.75291224       0.05936375       0.51098646       1.09686123
H       -0.93185577      -0.32379981       0.58969187      -0.34645828      -0.63857590       0.03341129
C       -3.31051275      -0.16635752       2.31609581      -1.41120756      -0.05912230      -0.13632708
C       -4.01203408       0.73637858       0.23476722      -0.82670820       0.27205193      -2.31945401
C       -4.62463933      -0.41220545       2.64911332      -2.03276903      -1.10507739      -1.07705116
H       -2.62438478      -0.44935381       3.07048175       1.32226470      -0.08569465       0.43640255
C       -5.65529388      -0.17690981       1.70105075       0.40765075       1.67430498       0.22843443
H       -4.95606874      -1.00160489       3.50446098       0.58292491       0.39621432       0.40783783
C       -5.36186748       0.50113370       0.53308953       0.76254694      -0.86837825       0.46301921
H       -6.72016314      -0.22090969       1.85882226      -0.26626604      -0.86418626       0.82311740
H       -6.18248669       0.70805970      -0.15141070       0.35440763       0.26597589      -0.17900769
H       -3.85537742       1.08143018      -0.79310581       0.54438524       0.36349609       0.39872249
27
Lattice="50.0 0.0 0.0 0.0 50.0 0.0 0.0 0.0 50.0" Properties=species:S:1:pos:R:3:forces:R:3 energy=-17660.29465724652 dihedrals="_JSON [129.95, 290.7, 272.93]" pbc="F F F"
C       -2.75340114       1.66657682      -2.76854087       2.20062047      -1.62981577       0.97732126
C       -1.93715447       1.62155928      -1.60322530      -0.43654522       1.88374860      -1.30383032
C       -3.60741243       2.72484479      -3.05194292       1.05905525      -0.78489269       2.36341831
H       -2.65482458       0.77749910      -3.41233157      -0.13354049       0.64297656      -0.23242199
C       -2.09870758       2.73336547      -0.72047241      -0.22596068      -1.20373518       1.18541397
O       -0.86329407       0.76134761      -1.38086103      -0.59992763       0.71477138       0.00602167
N       -1.37995929       2.76815348       0.45265144       0.76405901      -1.15729993      -0.94404722
N       -3.07990990       3.63106140      -0.84562036      -0.48687935       0.17965883      -1.51136777
H       -0.83200132       1.92093754       0.69854730      -0.65522475       1.33627923      -0.09756174
H       -1.57944659       3.51878449       1.08427488      -0.00096417      -0.05587489       0.38094850
C       -3.78593737       3.62236750      -2.00310624      -0.55590670       0.25507784       0.08282730
H       -4.66892063       4.28256964      -2.09377156       0.77716877       0.20003450       0.37008014
H       -4.14371707       2.66446728      -3.94300669      -1.23587801       0.41551315      -1.32223804
C       -1.25385894      -0.60479595      -1.35107114      -1.83372848       0.73508721      -0.51188648
C       -2.07937450      -0.85746521      -0.09391482      -0.76187457       0.68114480      -2.93048703
H       -0.35681150      -1.18746408      -1.24330692       0.56846892      -0.29691362      -0.61389531
H       -1.81836817      -0.75517660      -2.32673625       0.68548409      -0.72162105       1.20039741
C       -3.47485403      -0.73316455      -0.04724632       1.29707780      -0.76936976       1.91626387
C       -1.35452881      -1.16957123       1.00200624       1.97891718      -0.73363487       1.50340479
C       -4.06609228      -1.04079232       1.16360399      -0.43269220      -0.40758510       0.91302866
H       -4.13007320      -0.43179889      -0.80809376      -0.39086070       0.30535298      -1.60948061
C       -3.34164726      -1.38123225       2.32905060       0.10710893      -0.34242208      -1.22475861
H       -5.15465238      -1.11065046       1.17751144       0.03437324       0.33359156       0.27020806
C       -1.93065425      -1.48297704       2.20814654      -1.52617317       0.21053123       2.45809576
H       -3.96370633      -1.63528897       3.20115123       0.82191478       0.07194544      -0.06278937
H       -1.31683497      -1.73160923       3.11359769      -0.52205113       0.16864232      -1.00376627
H       -0.25162828      -1.20982289       0.96009200      -0.49604120      -0.03119070      -0.25889892
27
Lattice="50.0 0.0 0.0 0.0 50.0 0.0 0.0 0.0 50.0" Properties=species:S:1:pos:R:3:forces:R:3 energy=-17660.449229423564 dihedrals="_JSON [158.04, 81.22, 37.85]" pbc="F F F"
C       -1.05656836      -0.08519310       2.09982496      -0.77646879      -0.79701490      -2.14745780
C       -0.58244913       0.47709814       0.93510553       0.85337683       0.31160388      -0.09153213
C       -0.59130123       0.40320090       3.30492674       0.07268313       0.51395032       0.55085905
H       -1.82212120      -0.87263113       1.97206008       0.53032511       0.21767979       0.61701165
C        0.33983652       1.58049122       1.08032808      -0.67850754      -1.83693211      -2.81900124
O       -0.76820745       0.06362592      -0.37274782       0.22508184       0.49208175      -0.54910981
N        0.82393860       2.09964019      -0.10172826       0.34472284       0.57840951      -0.21214486
N        0.76039486       2.04881960       2.20915302       0.36102606       1.06355056       1.06987907
H        0.84734839       1.55107403      -0.95810472      -0.29964812      -0.04638685       0.66100445
H        1.61560605       2.70609045       0.02567469       0.15894462       0.16863210       0.01509898
C        0.27447219       1.49801855       3.31717539      -0.93481020      -1.32004032       1.20723412
H        0.54300246       1.89618420       4.30212371       0.35622056       0.14397919      -0.42874037
H       -0.95595144      -0.12006612       4.17504097       0.11176355       0.37049482       0.61176916
C       -1.24947287      -1.26131396      -0.65275855       0.19186428       1.13669250       0.07486155
C       -2.74055201      -1.29615201      -0.50087230       0.33899114       0.84282624      -0.18412448
H       -0.73523239      -1.85904734       0.10326651      -0.16757512      -0.83092575      -0.27068946
H       -1.00749095      -1.60458428      -1.71447823       0.33539807       0.88869046       1.33201115
C       -3.21953197      -2.46095033       0.09323002      -0.01795989       0.79226996      -0.37639018
C       -3.58245939      -0.20002107      -0.91068204       0.88067205      -2.05597472       1.43439550
C       -4.58679481      -2.57702544       0.16434697      -1.79588157      -1.17454943       0.28247947
H       -2.52495802      -3.21503342       0.53320232      -0.66824035       0.53477443      -0.57417432
C       -5.49574118      -1.58752012      -0.28359375       1.19185420       0.08518763       1.54856574
H       -4.92876677      -3.52529506       0.58910802      -0.47950387       0.28378983       0.00036655
C       -4.94098022      -0.37574681      -0.67752332       0.47366191      -0.36173639      -1.22983433
H       -6.55963666      -1.56678656      -0.03242567       0.18432641      -0.67387637      -0.35633193
H       -5.57924449       0.40237892      -0.99951449      -0.89689251       1.00706359      -0.02979571
H       -3.17719656       0.76335405      -1.22031234       0.10457536      -0.33423971      -0.13620983
27
Lattice="50.0 0.0 0.0 0.0 50.0 0.0 0.0 0.0 50.0" Properties=species:S:1:pos:R:3:forces:R:3 energy=-17660.637965002777 dihedrals="_JSON [174.12, 267.94, 342.09]" pbc="F F F"
C       -2.87957479       1.85173404      -2.15460702       0.29471843       0.89890552       0.05325715
C       -1.88113314       1.99488274      -1.19520612      -0.11108465      -1.55142992      -0.61608571
C       -3.53172907       3.03355270      -2.61245249       0.48638376      -1.27142029       0.16862180
H       -3.11273074       0.86642766      -2.56681258      -0.06178070       0.43423623       0.00097384
C       -1.62751074       3.25305236      -0.62851334      -0.65969816       1.69089590       0.32318658
O       -1.05612759       0.96418148      -0.75757668      -0.01695650       0.19493127      -0.22998411
N       -0.69657672       3.42944993       0.37092238       0.08760832       0.49731745       0.78583078
N       -2.29974579       4.34696347      -1.00372074      -0.68385923      -0.44639636      -0.64921520
H       -0.41868349       2.55775438       0.80724071       0.11801378       0.34778070       0.22242499
H       -0.82100681       4.27769154       0.98754577       0.10643890      -1.62891717      -1.21085947
C       -3.22630984       4.21819741      -1.99209526       0.55385464       0.68763454       0.15587792
H       -3.72454131       5.13559314      -2.35176733       0.36379964      -0.27013814       0.43957581
H       -4.17545874       2.99275416      -3.48519594      -0.29179329       0.01233151       0.21448364
C       -1.33773108      -0.37235551      -1.19529761      -0.24240568       0.91331363       1.24980608
C       -2.25044815      -1.04325990      -0.16484991      -0.72807171      -0.92908201      -0.58858161
H       -0.38230729      -0.89201915      -1.30128105       0.16127639       0.06637518       0.39858065
H       -1.73944748      -0.33783117      -2.20106305      -0.40721765      -0.29130516      -0.20735267
C       -2.97405191      -2.17346215      -0.53801945      -0.10458615      -1.32358468      -0.29038836
C       -2.46669225      -0.63875606       1.14550502      -0.03782287      -0.12982294      -0.75878575
C       -3.73448944      -2.98455829       0.32505462       0.83696629       2.82228897       0.86643084
H       -2.92344633      -2.50934081      -1.55420648       0.17336233      -0.14191101      -0.77352067
C       -3.88758844      -2.52181665       1.61948639      -0.11667595      -0.17568581       0.92808406
H       -4.32038727      -3.78625710       0.04478975      -0.84476299      -1.92280712      -1.17452718
C       -3.27764655      -1.34807693       1.99530533       0.20924163      -0.25922238       0.24813553
H       -4.44778394      -2.97859445       2.44271823      -0.15667280      -0.51256890      -0.72897729
H       -3.40581782      -1.05210864       3.01478037      -0.02439932       0.57707192       0.55958159
H       -2.09784874       0.27237064       1.48004829       1.09612355       1.71120905       0.61342677
27
Lattice="50.0 0.0 0.0 0.0 50.0 0.0 0.0 0.0 50.0" Properties=species:S:1:pos:R:3:forces:R:3 energy=-17660.359094634434 dihedrals="_JSON [225.44, 274.14, 307.52]" pbc="F F F"
C       -2.35929615       2.00544095      -1.28102411       0.92418198      -1.11553624       0.72176703
C       -1.22082538       1.27862246      -0.89202685      -2.35601476      -0.61346484       0.87769575
C       -2.13244015       3.15699603      -2.00334223      -0.07729717       1.17590863      -0.79957072
H       -3.37221148       1.65688363      -1.01614978       0.61639221       0.24692631      -0.17310260
C        0.06207384       1.77300881      -1.13908742       0.46312537      -2.26541711       0.02895681
O       -1.32860650       0.10288053      -0.13684589       1.00906491       0.43108811      -0.54450522
N        1.12123067       0.95819799      -0.75236192      -1.30669773       1.62697955      -0.56055410
N        0.24350344       2.83067039      -1.88525351       0.51068166       0.84365672      -0.49110723
H        0.92526521       0.16318916      -0.21316996      -0.23528058      -0.98775741       0.72509618
H        2.04480397       1.19951269      -0.98072382       1.11088273       0.41054085      -0.27707130
C       -0.82124357       3.50985909      -2.33686287       0.07257352      -0.91019149       0.97026388
H       -0.50366419       4.31404212      -2.96375611      -0.50089296       0.83470247      -0.43880461
H       -2.99408990       3.76531624      -2.27596795       0.24689373       0.06388278      -0.27918220
C       -2.20438105      -0.92947188      -0.56886208       1.04045379      -0.29621274       1.12964150
C       -3.57019723      -0.68725340      -0.07556254      -2.04382034      -0.78509539       0.36484836
H       -1.79522452      -1.86808752      -0.13807944      -0.04119005       0.44498382      -0.05349891
H       -2.25000084      -1.09072667      -1.64320005       0.42103495       0.39040958      -0.39486832
C       -4.55978668      -0.87809792      -1.03791131      -1.36626843       1.10378624       0.38732436
C       -3.98307317      -0.43337179       1.27740443       0.49703564       0.83781546      -0.65930945
C       -5.94326965      -0.58666990      -0.73495477       0.31300019      -2.26143333      -1.66931230
H       -4.24756118      -1.11113108      -2.07569570      -0.44475915      -0.00755155       0.64910410
C       -6.33882325      -0.20040217       0.51944886       2.15733192      -0.65450798       0.75807669
H       -6.71930023      -0.99599738      -1.45289086       0.87761727       1.24001281       0.49782662
C       -5.31578503      -0.19132882       1.53539982      -1.20681116       0.45292790      -1.89725692
H       -7.37618529      -0.01642732       0.71613516      -0.42368735       0.12267405       0.38748383
H       -5.62122114       0.12051103       2.49082926      -0.22987090       0.24735833       1.51229184
H       -3.29345039      -0.20513259       2.11438514      -0.02767927      -0.57648553      -0.77223305
27
Lattice="50.0 0.0 0.0 0.0 50.0 0.0 0.0 0.0 50.0" Properties=species:S:1:pos:R:3:forces:R:3 energy=-17660.220473181114 dihedrals="_JSON [248.26, 85.07, 259.32]" pbc="F F F"
C        0.91225263       0.47946770       1.38472565      -0.37571182       0.50601028       1.60016059
C       -0.38581410       0.69191402       0.91843595       2.00335686       0.96620779      -0.07952290
C        1.19480926       0.74163548       2.73203750      -1.64212208      -0.43813236       1.17702405
H        1.72459182       0.12263792       0.77264770      -0.09550380      -0.31622023      -0.53333135
C       -1.29124608       1.39549022       1.72755497      -1.06258907      -0.58232870      -1.48465796
O       -0.59500523       0.46900332      -0.41896792      -1.07089211      -0.58132484      -0.46759551
N       -2.51116609       1.75835315       1.14452778       0.21738871       0.40899248       2.64713995
N       -1.06415466       1.64674924       3.00850708      -0.59478764      -0.03449976       0.17406540
H       -2.59845206       1.35904386       0.23655413      -0.74444352      -0.36108857      -0.55116146
H       -3.29059685       1.71130355       1.84679035       0.93337982       0.02520355      -1.54209494
C        0.07592486       1.25557113       3.53670491       2.59700104      -1.12456313      -2.09054418
H        0.11041028       1.31256269       4.59634128       0.44953897       0.24635911       1.00909400
H        2.14187419       0.29850741       3.12680250      -0.84881068       0.98546647       0.11469648
C       -0.83115991      -0.92053502      -0.69936714      -1.06134067       0.24698298      -1.11668395
C       -2.27525642      -1.33646604      -0.52173089       0.13632092       1.14319397      -1.36328670
H       -0.20579141      -1.49208549      -0.07470554       1.05772686      -1.00888644       0.89050215
H       -0.57357744      -1.11304512      -1.74325199       0.34605323       0.34995238      -0.07874642
C       -3.21192101      -0.96246814      -1.47183798      -1.08047676      -0.09086048      -0.47030150
C       -2.73508402      -1.99313189       0.58731529      -0.20172778      -0.03501419       1.70952146
C       -4.60895920      -1.13425354      -1.19581369       1.77340278       2.11810223      -3.33056250
H       -2.87675956      -0.57305771      -2.45905345      -0.36801318      -0.12933188       0.76417768
C       -5.04935664      -1.48705278       0.01152786       0.50920028      -1.66437213       2.59016141
H       -5.28099440      -0.80783726      -1.98802528      -0.18486556      -0.14548636       0.08047270
C       -4.08926698      -1.98347430       0.91596081      -0.07847760      -1.32413036       0.40431886
H       -6.07669643      -1.59129870       0.30208542      -0.59916686       0.22369869      -0.18746243
H       -4.44964184      -2.55797636       1.79552708       0.36981472       0.68974988      -0.36060569
H       -1.95374188      -2.42224431       1.21288731      -0.38425504      -0.07368035       0.49522275
27
Lattice="50.0 0.0 0.0 0.0 50.0 0.0 0.0 0.0 50.0" Properties=species:S:1:pos:R:3:forces:R:3 energy=-17660.533901838142 dihedrals="_JSON [144.67, 84.88, 42.72]" pbc="F F F"
C       -1.06260282      -0.33214599       1.95988482      -0.58365671      -0.17332123      -0.34479333
C       -0.49327550       0.39003469       0.94209716      -2.53704531      -1.78468157      -1.71307851
C       -0.42114928      -0.28658592       3.17213728       1.15209463       0.79182234       1.02237993
H       -1.98894940      -0.89033540       1.83726484       0.16365340      -0.06236711      -0.14333908
C        0.60897974       1.15012561       1.20816010       1.78634191       1.73145886      -1.76911285
O       -0.98326281       0.40046277      -0.38746749       1.88383995       1.95585929       1.43310244
N        1.17912170       1.80752445       0.14990439      -0.21889937       0.68380897      -1.63639329
N        1.21799763       1.26817446       2.36824945       0.02041209      -0.26829899       0.87859066
H        0.62631762       1.85988380      -0.73866589       0.99598552       0.06654205       1.50784246
H        1.90688560       2.50077406       0.34562726      -0.65853488      -0.50291154      -0.13452360
C        0.70073452       0.52745621       3.34288283       0.44980609      -0.62292415       0.79613012
H        1.28655382       0.50734989       4.29731756      -0.75289879       0.16955014      -0.72133286
H       -0.74955799      -0.82135687       4.02146393      -0.59411717      -0.72528283       0.79800471
C       -1.53874777      -0.70546387      -0.99691236       1.38346686       0.21562137      -1.90875953
C       -2.92747965      -0.82282865      -0.67947014      -3.30110201       0.27429845       0.82994734
H       -1.03024718      -1.64203304      -0.74807555       0.38627017      -0.00842921      -0.09116357
H       -1.46868375      -0.50137371      -2.11868136       0.36696914      -0.37671850       1.22643128
C       -3.42315217      -2.06227163      -0.33831307      -0.30016845      -1.76650998       0.23819777
C       -3.83581298       0.26416062      -0.65623847      -0.01501998       0.07118145      -0.01195928
C       -4.77676215      -2.26935174      -0.08560241      -1.56204242      -0.01447985       0.75528315
H       -2.76096518      -2.95823906      -0.24205330      -0.34491159       0.86217535      -0.33132234
C       -5.65530220      -1.16502429       0.00621907       0.55162392       0.23630148      -0.71022754
H       -5.18366717      -3.29497319       0.11602756       0.54263199       0.99315975      -0.16398056
C       -5.17556206       0.11702951      -0.28208780       1.06426430       0.06566654      -0.18761169
H       -6.71563262      -1.21205282       0.18327961      -0.35031524      -0.69591137       0.32872149
H       -5.75539834       1.05914815      -0.24436757      -0.10625638      -0.90225684       0.05324959
H       -3.55713847       1.28469224      -0.91804898       0.57760835      -0.21335288      -0.00028289
27
Lattice="50.0 0.0 0.0 0.0 50.0 0.0 0.0 0.0 50.0" Properties=species:S:1:pos:R:3:forces:R:3 energy=-17660.651503099496 dihedrals="_JSON [162.35, 270.88, 310.11]" pbc="F F F"
C       -2.90839629       1.93097542      -2.20752068       0.61534246       0.85512260       0.45930728
C       -1.95841857       2.13258740      -1.22653097      -0.05425592      -0.49319481       0.80848300
C       -3.76318904       2.99937179      -2.47310394      -1.66614873       0.98271755      -0.14746636
H       -2.93850345       1.00758796      -2.74626263      -0.25556123      -0.38035523      -0.36989912
C       -1.92978468       3.35652095      -0.49657743       2.87093056      -1.29772344       0.95207706
O       -1.05397439       1.20735784      -0.78683743       0.16271923      -1.08059703       0.20933313
N       -0.92652645       3.56812706       0.50275482      -1.07489315      -0.57191310      -0.63688439
N       -2.69892452       4.33166572      -0.77752418      -2.26474106       2.11489943       0.08713697
H       -0.69966072       2.66148864       0.91988073       0.13521625       0.67817036       0.20546805
H       -1.18251529       4.32978075       1.15777122       0.15714716      -0.98487636      -0.62831063
C       -3.67455337       4.15568258      -1.66858601      -0.38074196      -0.73747149      -1.71458788
H       -4.40826305       4.96628510      -1.80526189       0.47831844      -0.21172061       0.06660133
H       -4.58227430       2.91252380      -3.24855383       1.03872141       0.10824580       0.98962752
C       -1.23191734      -0.17745168      -1.16468173       1.00192879       0.45014302      -0.17492623
C       -2.08269128      -1.03800435      -0.24819793      -0.31861890      -0.34649692      -0.58492071
H       -0.21750042      -0.62029240      -1.19529129      -0.16559746       0.43592612       0.31299239
H       -1.52378565      -0.18871019      -2.21886788      -0.44569155      -0.37554315       0.11137226
C       -3.01447963      -1.92323428      -0.81850993      -0.15497923       0.74193594       1.82386824
C       -1.88010631      -1.09099848       1.14222224       2.06586670       1.58415887       0.08824599
C       -3.76463917      -2.77748461       0.03688527       0.36335941       0.06665524      -0.96792605
H       -3.24048836      -1.80626702      -1.86725268      -0.06893356      -0.40395081      -0.33222699
C       -3.58665554      -2.80308820       1.40941918       0.98061406       0.68798803       0.18365797
H       -4.47163993      -3.44621281      -0.43332657      -0.27442089      -0.15699582      -0.01759657
C       -2.60410002      -1.92076800       1.93959562      -1.34360477      -0.81653554       1.62577097
H       -4.13685725      -3.49733970       2.05555223       0.09300412       0.33335874      -0.24875064
H       -2.45681130      -1.79521704       3.04003673      -0.13292968      -0.56889773      -0.89327098
H       -1.05775974      -0.48688511       1.67441150      -1.36205051      -0.61304969      -1.20717562
27
Lattice="50.0 0.0 0.0 0.0 50.0 0.0 0.0 0.0 50.0" Properties=species:S:1:pos:R:3:forces:R:3 energy=-17660.57670771262 dihedrals="_JSON [244.64, 198.61, 258.99]" pbc="F F F"
C        1.38450062       0.25191102      -1.80043241       0.38099509      -0.03992645       0.06360688
C        0.47564690       1.18867521      -1.33417590      -0.94482009       0.00643589       0.89288804
C        2.70441551       0.67064883      -2.10271161      -1.72427595       1.41036955       0.95468317
H        1.14826545      -0.80803947      -1.90042676      -0.34386749       0.15475758      -0.00947110
C        0.89918814       2.52948131      -1.13462230      -0.81976418      -0.19104941       0.97736641
O       -0.85734705       0.95703790      -0.93127841       0.71777678      -0.15877788      -0.18942071
N        0.04634889       3.44257987      -0.52633683       1.36545804      -1.07747280      -0.00016065
N        2.11808630       2.92802817      -1.36635217       1.34474634       0.18595271      -0.77885990
H       -0.88446395       3.22492991      -0.71047201      -2.02025171      -0.19698788      -0.14425882
H        0.30597377       4.38649030      -0.68355254       0.26743207       0.86903827      -0.15200627
C        2.97059695       2.02571454      -1.85717020       0.44235410      -1.31411755      -0.95491565
H        3.94137991       2.35301594      -2.19430380       0.43348284       0.59783341       0.35993623
H        3.44560781      -0.01617587      -2.45133833       0.42368878      -0.25479747      -0.27531973
C       -1.04020647       0.03219002       0.18497390      -0.50402038       1.19354986      -1.25403999
C       -2.46003340      -0.44229459       0.17973984      -0.29336140       0.93680312       0.78952715
H       -0.77922743       0.50051260       1.13571468       0.30744269       0.07101624       0.02865004
H       -0.42763155      -0.79176189      -0.08175755       0.96101475      -1.07517092       0.47983119
C       -2.79956436      -1.46731738      -0.65947850       0.64933802      -1.85789390      -1.40781430
C       -3.43074323       0.08398117       1.04975151       0.47863513      -1.45210581      -0.33873039
C       -4.09612288      -2.04680209      -0.63580852       0.75386964      -0.33341971      -1.36924011
H       -1.91423790      -1.85788506      -1.29528047      -1.93038190       0.29432915       0.76649532
C       -5.06179212      -1.51245795       0.20094780       1.49202433      -0.59683889       0.02965116
H       -4.34609185      -2.90254191      -1.30974546       0.30752449       0.76928132       0.56560332
C       -4.66721083      -0.53359101       1.09259546      -1.86395672       1.53161838       0.70747488
H       -6.02332246      -1.95866085       0.29017065      -0.82935312      -0.26085071      -0.10166362
H       -5.48520373      -0.17357611       1.75815157       0.93219338      -0.05574625      -0.15549535
H       -3.12780903       0.78967880       1.78558752       0.01607650       0.84417016       0.51568280
27
Lattice="50.0 0.0 0.0 0.0 50.0 0.0 0.0 0.0 50.0" Properties=species:S:1:pos:R:3:forces:R:3 energy=-17660.58919084257 dihedrals="_JSON [159.78, 67.83, 36.82]" pbc="F F F"
C       -0.62578413      -0.76355107       1.17641026       1.04054577      -0.00968710       1.50024123
C       -0.63710407       0.60569473       1.01708366       0.51547224      -0.22556326      -0.18350912
C        0.10822765      -1.33915557       2.27168029      -0.23021548       1.22256843      -0.84149616
H       -1.13641753      -1.43410130       0.54114033      -0.75644578      -0.51864705      -0.78386978
C        0.22185415       1.35481859       1.88833279      -0.06959274       0.46007738       0.46668957
O       -1.29649626       1.33740956       0.02244162       0.59893802      -0.62135882       1.30947034
N        0.23469193       2.72339301       1.76139864      -0.65429701      -0.67711103      -0.38323395
N        0.97319252       0.84770509       2.87324188      -1.17321404      -0.71344353      -1.02065416
H       -0.04983016       3.02737026       0.84650841       0.13415550       0.50241492      -0.11499614
H        1.01915885       3.14576287       2.20672161       0.49054273       0.49274610       0.08934326
C        0.85537504      -0.49445981       3.05427880       0.15330250       1.06647531       0.23093766
H        1.39688166      -0.79818150       3.93197075       0.28706794      -0.70548679       0.21720185
H        0.12392872      -2.39357593       2.46735005      -0.18879329      -0.46821229      -0.07361881
C       -1.78398664       0.63405843      -1.09362101      -1.62740013       1.04624228      -0.77876723
C       -2.95946038      -0.34337698      -0.82970397      -0.84333450       0.12713023       0.40409329
H       -1.00525162       0.14317677      -1.62990560       1.09003366      -0.88227628      -0.24231866
H       -2.05412072       1.49333374      -1.78790748      -0.28960916      -1.08254611       0.70105704
C       -3.10656494      -1.56153594      -1.55374952       0.71068561       1.73079714       0.30770709
C       -3.94692638       0.01951965       0.11408550      -0.68681849       0.91965605      -0.78665565
C       -4.19247392      -2.38401504      -1.31032556       0.05071378       1.29477425       1.57815189
H       -2.33343843      -1.69022964      -2.31240778      -0.22691745      -0.73404517      -0.07282388
C       -5.10911531      -1.99193787      -0.30936693      -1.81682900      -1.37315214      -1.05816157
H       -4.32385345      -3.32584014      -1.76284904      -0.03959287      -1.06463923      -0.78936424
C       -5.12252752      -0.75710891       0.30837991       1.55157174      -0.71921360       0.74035745
H       -6.00526732      -2.65496203      -0.12788122       1.12580665       0.53179941      -0.17655639
H       -5.92661758      -0.66148179       1.07116846       0.79923329       0.87819435      -0.60589285
H       -3.87485576       1.04520476       0.50091029       0.05499050      -0.47749346       0.36666791
27
Lattice="50.0 0.0 0.0 0.0 50.0 0.0 0.0 0.0 50.0" Properties=species:S:1:pos:R:3:forces:R:3 energy=-17660.032724892157 dihedrals="_JSON [164.93, 289.29, 313.48]" pbc="F F F"
C       -1.12266475       0.43119311      -1.86487958      -0.22554566       2.06857971       2.72819953
C       -1.27668839       1.55516444      -0.97853037       0.13968417      -2.80268173      -2.09490136
C       -0.99880208       0.62401433      -3.21723684      -0.84251328      -0.99814970      -1.46753405
H       -1.11591180      -0.52977942      -1.38803035       0.01397592      -0.67424945      -0.21123966
C       -1.31926035       2.77791437      -1.61025207      -0.13484077       4.35309201       1.17080546
O       -1.40770929       1.49573461       0.35098656      -0.54321654      -0.71606468       1.17000243
N       -1.44512292       4.03105825      -0.86492472       0.06479291      -1.08200251       0.68260209
N       -1.28142715       2.95929241      -2.91368298       0.47746103      -0.87015391      -1.76058171
H       -1.42967480       4.04881865       0.18532596       0.15475189      -0.40856498      -1.88028473
H       -1.16362366       4.92056036      -1.31382946      -0.26608135      -1.38635138       0.18570700
C       -1.12708144       1.89679782      -3.75485994      -0.03908878       1.33114788       1.14618501
H       -1.10816939       2.15276232      -4.83355182      -0.02201754      -0.42051356       0.72140507
H       -1.06577003      -0.28475349      -3.83176674       0.51733429       0.47648791      -0.10368934
C       -1.69598532       0.21837598       1.02062571      -0.16642456       1.59862418      -0.14695556
C       -3.10022496      -0.35242282       0.81140376       1.74205598      -0.59520707       0.05347532
H       -1.54456646       0.56445115       2.04751764      -0.15932950      -0.48911222       0.14897033
H       -0.91979614      -0.48258007       0.77562558       0.50855213      -0.61397063      -0.18732495
C       -3.28402287      -1.74603191       0.59293803      -0.11356526       2.63522880       1.04953489
C       -4.15099405       0.48538584       0.95178406      -3.38438778       2.50681717      -0.69602307
C       -4.54011841      -2.26944837       0.48071724      -1.60752110       0.13062298      -0.80270315
H       -2.40278677      -2.25261165       0.80434707       1.55168775      -1.85578950      -0.44851675
C       -5.63232182      -1.37693570       0.52287757       0.75017944       2.15273196       0.64626691
H       -4.75840354      -3.31422717       0.21003424       0.36946470       0.33735188       0.46475423
C       -5.48011258       0.02319484       0.79242225       0.60177563      -1.66331710      -0.31915276
H       -6.61954055      -1.71317497       0.38770533      -1.24885405      -0.77884656      -0.25547041
H       -6.33555406       0.75290596       0.83845326       0.85213535      -1.06682310      -0.04792445
H       -4.14411098       1.60844090       1.02019136       1.00953499      -1.16888642       0.25439368
27
Lattice="50.0 0.0 0.0 0.0 50.0 0.0 0.0 0.0 50.0" Properties=species:S:1:pos:R:3:forces:R:3 energy=-17660.399225268487 dihedrals="_JSON [272.71, 200.78, 112.82]" pbc="F F F"
C        1.58334825       0.06150588      -1.00242674      -1.86666782      -0.31400499      -0.22937557
C        0.45016608       0.65804831      -1.62085410       0.27866613      -0.69355909       2.53709730
C        2.75617067       0.20215268      -1.66229473       1.89216256       0.58068566      -1.23342662
H        1.56817563      -0.57686204      -0.10038923      -0.60697149       0.38465615      -0.55286475
C        0.60273621       1.58047328      -2.64104803       0.60997873      -0.52304154      -1.84816540
O       -0.81542984       0.35855633      -1.13878218      -0.04715813       0.62078392       0.52051198
N       -0.50973903       2.31256615      -3.09169971       1.56025874      -0.25966990       0.32029950
N        1.76943606       1.64767706      -3.34263425       0.61515034      -0.03712588       1.43952008
H       -1.34418226       1.89057944      -2.73851281      -0.71324378      -0.20996721      -0.19771500
H       -0.46274984       2.42521597      -4.09288641      -0.27324807       0.15234393      -0.15160820
C        2.84113255       0.97932638      -2.81688291      -1.91449603       1.17986432      -0.21697740
H        3.81266470       1.18241692      -3.26100733      -0.13961037      -0.26487689      -0.41695596
H        3.67111587      -0.27993526      -1.37784806       0.34421272      -0.26114556       0.60089676
C       -1.31186238       1.21062931      -0.08259829      -0.26706964       0.20340030       0.22475328
C       -2.41219517       0.50727037       0.67886854      -0.78175595      -0.01872153       1.05775922
H       -1.74186995       2.13589518      -0.49500382       0.15307969      -0.00971115      -0.30209749
H       -0.51790880       1.54708177       0.61546843      -0.01570782      -0.46307248      -0.36312997
C       -3.69403118       0.32822022       0.13132232       0.57562182       0.25695399      -0.85099039
C       -2.25486888       0.10947455       2.01882237       0.08100161      -0.48358010      -0.05118962
C       -4.74254944      -0.38504595       0.76816370       0.57030089       1.20971344      -1.75532123
H       -3.79898604       0.84463850      -0.84841079      -0.45791011      -0.93112282       0.35366627
C       -4.59674949      -0.70901935       2.09982526       1.63600664       0.12054702      -0.51909402
H       -5.60358321      -0.63583461       0.11756629       0.15423123       0.31269947       0.90555522
C       -3.33816154      -0.49283340       2.68973445       0.68882948       0.11036951       0.43699767
H       -5.39972477      -1.14572049       2.62678158      -0.75230690      -0.68501908       0.74856638
H       -3.12324939      -0.85796478       3.69945729      -0.38954820       0.23555813      -0.07912624
H       -1.26851194       0.24460838       2.53012516      -0.93380628      -0.21295763      -0.37758580
27
Lattice="50.0 0.0 0.0 0.0 50.0 0.0 0.0 0.0 50.0" Properties=species:S:1:pos:R:3:forces:R:3 energy=-17660.794066306986 dihedrals="_JSON [159.53, 82.77, 23.83]" pbc="F F F"
C       -0.59533139      -1.03939844       1.19362715       1.03558529      -0.00350062       0.73413272
C       -0.58010803       0.33985227       1.01976261       1.07372601       0.52418998       0.54747266
C        0.17476941      -1.61469116       2.24307188       0.02312460       1.00637954       0.29634223
H       -1.07623088      -1.68620620       0.48925141      -0.48165146      -0.33296727      -0.23413837
C        0.27498549       1.07395090       1.88046749       0.65138557       0.17342607       1.19789014
O       -1.11788744       1.10237303      -0.01036627       0.71885946      -0.95278138       0.85540923
N        0.39092825       2.45877486       1.71065675      -0.87030563      -0.85541084      -1.04449623
N        0.98407250       0.51544262       2.88846837      -0.49678682       1.74512931      -0.63762188
H        0.08875698       2.69315397       0.75751878       0.35121023       0.28689226       0.64565836
H        1.27702989       2.84872362       1.98209457       0.21006012      -0.04370374       0.14136488
C        0.91168952      -0.78000058       3.10516454      -0.52636333      -1.09456222      -1.01998241
H        1.51615191      -1.16750616       3.94155418      -0.31285330       0.02065254      -0.40100658
H        0.25958643      -2.67570961       2.38906740      -0.32879241      -0.48051885      -0.13278565
C       -1.55731234       0.30073095      -1.06820561       0.20479080       1.04127208      -1.81616053
C       -2.93015757      -0.22977111      -0.77763742       0.19959783      -0.36424665      -0.60002814
H       -0.79087428      -0.42487294      -1.40164226      -0.34218635      -0.44772809       0.76775170
H       -1.51596554       0.96640896      -1.97083002      -0.72843100      -0.10359025       0.68824824
C       -3.39665421      -1.35287823      -1.41417753       0.98025304      -1.02288080      -1.20196256
C       -3.79365928       0.40048103       0.09182666      -0.03207630      -0.19644454      -0.25958260
C       -4.68690399      -1.84661336      -1.26367913       0.75284119      -0.66552412      -0.94542179
H       -2.67318594      -1.85932367      -2.06275381      -0.32386463      -0.13394284      -0.05866146
C       -5.53291546      -1.19872154      -0.42911625      -1.31600031       0.27159934       1.01130483
H       -5.04860280      -2.72811630      -1.79733591       0.35883487       0.08950925       0.00044030
C       -5.06137047      -0.07405018       0.26229704      -1.61712467      -0.15500585       0.78628741
H       -6.53330162      -1.65385176      -0.31964453       0.34153838       0.74286295       0.29817570
H       -5.68042016       0.45087089       1.00006901      -0.08861783      -0.27167999      -0.32635821
H       -3.49595900       1.24260053       0.64197607       0.56324665       1.22257473       0.70772800
27
Lattice="50.0 0.0 0.0 0.0 50.0 0.0 0.0 0.0 50.0" Properties=species:S:1:pos:R:3:forces:R:3 energy=-17660.46752052832 dihedrals="_JSON [193.65, 291.35, 325.17]" pbc="F F F"
C       -1.75687751       0.37423080      -1.86564355      -0.21095864      -0.35662577      -0.19694483
C       -1.43634698       1.43894676      -1.03292584      -0.36061183      -1.73954736       0.15671950
C       -1.62033368       0.56023187      -3.26314354       1.07469347       0.88125636       0.17540100
H       -2.10424184      -0.60976712      -1.48294065       0.22196815       0.89858049      -0.16870290
C       -0.98995305       2.63539574      -1.59388539      -0.07883389       2.35347329       1.41028983
O       -1.51451530       1.45488990       0.33770980       0.91660101       1.97108517      -0.65779355
N       -0.69384839       3.68656244      -0.70958396      -0.39978451      -1.40118476       0.23570200
N       -0.92640028       2.87209941      -2.88032673       0.92124412      -1.29629623      -1.15670804
H       -0.67840922       3.35608295       0.29557267       0.40536191       1.36170105      -1.85294788
H       -0.22745180       4.50130767      -1.13708714      -0.30591511      -0.85515919       0.95026523
C       -1.09706744       1.79290139      -3.69479513      -1.37670047      -0.26324236       2.10885475
H       -0.85372424       1.98021057      -4.69222450       0.11792086       0.18801207      -1.82505840
H       -1.80675997      -0.25216758      -3.96846475       0.06402712       0.18186462       0.18571052
C       -1.66379666       0.31764701       1.07936725      -1.17559047      -2.54475502      -1.98050280
C       -3.07706029      -0.25126041       0.81623005       0.45971655       1.21141559       1.09957209
H       -1.45878441       0.58201389       2.07374762      -0.00830289       0.41336985       1.72125775
H       -0.93547323      -0.46793564       0.78962216       0.01105499       0.25205580       0.02004162
C       -3.32070990      -1.61045620       0.87572628      -3.10008394       1.22858314      -0.35269142
C       -4.12902756       0.67140623       0.60147603      -0.62983941      -0.60889482      -0.14488914
C       -4.65283726      -2.04562295       0.69635504       0.53851130      -0.24370460      -0.08250192
H       -2.67402662      -2.29380313       1.30472881       1.97859379      -1.39730290       0.23587460
C       -5.70709395      -1.18109897       0.49606384       0.52765909       0.38117019      -0.20891464
H       -4.88442259      -3.09526718       0.68640851       0.11020507      -0.57512089       0.35517500
C       -5.42623915       0.18196558       0.39582820       0.32615912       0.14344210       0.67020578
H       -6.71478487      -1.57518445       0.48884793      -0.19810128       0.09789088      -0.32151882
H       -6.24366252       0.87371681       0.28206929      -0.24173798       0.34919494      -0.10753533
H       -4.01201799       1.76558636       0.66671676       0.41274389      -0.63126166      -0.26836000
27
Lattice="50.0 0.0 0.0 0.0 50.0 0.0 0.0 0.0 50.0" Properties=species:S:1:pos:R:3:forces:R:3 energy=-17660.75315128522 dihedrals="_JSON [205.34, 178.23, 279.68]" pbc="F F F"
C        1.57892305       0.99149135      -1.47754092      -0.31605514       1.41710429       0.51528155
C        0.39862464       1.56577046      -1.01678642      -1.14628399      -0.54160037       0.20405596
C        2.65541604       1.87092094      -1.59947344      -0.58026936       0.85605834      -0.65879802
H        1.70505734      -0.03760415      -1.75589644      -0.20347873      -0.47950405       0.12565219
C        0.29198035       2.96368497      -0.75707731       0.80037879      -0.21974715      -0.22117073
O       -0.80397748       0.89976934      -0.82195450       0.19086207      -0.51667680       0.27533946
N       -0.85613449       3.46534726      -0.16900828       0.75844513      -1.23714624      -0.37095237
N        1.29794069       3.77589142      -1.06139780      -0.95418043       0.88713354       0.79450850
H       -1.61757350       2.88446670      -0.46932400      -0.86383316       0.31286770       0.31229088
H       -0.95297424       4.46062772      -0.15901210      -0.11992506       0.37655704      -0.30463246
C        2.43501521       3.25239834      -1.44808031       0.97761455      -2.27889320      -0.10790895
H        3.27342790       3.88893280      -1.61986823       0.43964459       0.84408841      -0.18306326
H        3.56854573       1.50799767      -2.02569243       0.66962142      -0.07373411       0.03803615
C       -0.71551990      -0.50892096      -0.49892550       2.26181747       0.89805614       0.50254037
C       -2.03207266      -1.10907265      -0.27258402      -2.07994252      -0.10376344      -1.03853729
H       -0.06168843      -0.62083736       0.43320060      -0.60129254       0.13685987      -1.14964201
H       -0.21443579      -0.99942087      -1.35445135      -0.11697947      -0.11503908       0.39763293
C       -2.68864907      -1.75357059      -1.36206575       1.97410020       0.12334285      -0.05672767
C       -2.74362113      -0.99459098       0.92867472       0.79417896      -0.88471544       0.15978236
C       -3.93107575      -2.30533126      -1.19626750      -1.21881740      -0.47286901      -1.23257705
H       -2.14852889      -1.91351439      -2.34538592      -0.64065160       0.46835048       1.21478319
C       -4.59780773      -2.29536587       0.01589919       0.71741696       0.15933000       0.62792683
H       -4.41443980      -2.74035799      -2.07561551       0.04938117      -0.05078388       0.18634690
C       -3.92169867      -1.72554308       1.08969559      -0.68556161       0.63376451       0.58890081
H       -5.58387118      -2.72389257       0.16241994       0.05368381      -0.18181229      -0.13355872
H       -4.35896005      -1.79469678       2.08633039      -0.08064284       0.22199950      -0.08586726
H       -2.30503933      -0.48550798       1.79995009      -0.07923126      -0.17922760      -0.39964229
27
Lattice="50.0 0.0 0.0 0.0 50.0 0.0 0.0 0.0 50.0" Properties=species:S:1:pos:R:3:forces:R:3 energy=-17660.110505224242 dihedrals="_JSON [255.45, 182.76, 281.04]" pbc="F F F"
C        0.85525806       0.68528040      -2.81888263       0.06090322      -0.53250781       0.23103425
C        0.47262778       1.07110163      -1.55715833       0.50571499      -0.51698592       1.95902328
C        2.20071466       1.00486842      -3.19433420      -0.66659158       0.16724120      -0.40751734
H        0.09043896       0.11223693      -3.40245429       1.00629100       0.66855930       0.05607599
C        1.46001773       1.69666263      -0.69013129      -2.98655932       0.84750266       1.00889782
O       -0.77843555       0.88373543      -0.96626174       0.16470715       0.06877824      -0.44825716
N        1.10343516       2.09896235       0.59069149      -1.21729938      -0.67856605       0.41961355
N        2.62104808       2.14632186      -1.07175373       0.88059412      -0.64959725      -0.88402484
H        0.13281367       2.11773560       0.97144807       1.32586328      -0.15245433      -1.12065993
H        1.73573492       2.78602832       0.95378304       0.15131210       0.20685310       0.26012837
C        2.97373229       1.75341020      -2.29952829       0.13647734       0.70292406      -1.87944467
H        3.83622134       2.29465678      -2.71705239       0.17124295      -0.70040590       0.31853763
H        2.55329722       0.82024215      -4.23427351      -0.18360658       0.08285817       0.96421770
C       -1.20796259      -0.43133171      -0.52521224       0.11245335       0.89304722       0.12101366
C       -2.66250626      -0.29134393       0.01422609       2.29975299      -0.07639265      -0.39904324
H       -0.47151508      -0.79773348       0.25528111      -0.82887642       0.12887540      -0.77294076
H       -1.25259196      -1.11033086      -1.41163727       0.36018369       0.21876813       0.71459153
C       -3.60378830      -0.84790438      -0.81340220      -0.88882182       0.10365432       1.22819842
C       -2.96988456       0.21571069       1.28626256      -1.11193160      -0.83789983      -1.01742152
C       -4.88256261      -1.09334239      -0.36418395      -0.80202519       0.52262807       1.48010743
H       -3.39251451      -1.13151118      -1.79468560       0.80099732      -0.67877766      -1.55925459
C       -5.28169684      -0.60734921       0.89556530       1.77874417       1.39976069       0.68298763
H       -5.51004344      -1.73248734      -0.96323229      -0.59562756       0.14315069      -0.18761018
C       -4.30570870       0.12544312       1.71820780      -0.61650328      -1.49575325      -0.42017772
H       -6.31284818      -0.68612351       1.24495058       0.24631533      -0.24489237       0.02565911
H       -4.53830268       0.39389368       2.77415722      -0.13287100       0.06277948      -1.00279990
H       -2.13724631       0.57409020       1.86295305       0.02916076       0.34685230       0.62906548
27
Lattice="50.0 0.0 0.0 0.0 50.0 0.0 0.0 0.0 50.0" Properties=species:S:1:pos:R:3:forces:R:3 energy=-17660.36191157472 dihedrals="_JSON [195.8, 276.75, 326.89]" pbc="F F F"
C       -3.41765431       1.81547503      -0.98003502      -1.65163989       3.15834296      -0.03445933
C       -2.10507726       2.12151337      -0.76209563      -0.04537765       1.71259485       1.17001949
C       -4.39942272       2.88218604      -0.86701940       4.33319910       0.06799570       0.89838472
H       -3.83391129       0.91552128      -1.32072010       0.08802942      -1.66140493      -0.31713813
C       -1.76847186       3.48274126      -0.33594191       0.65763529       1.24654794      -0.28693368
O       -1.07225478       1.26524728      -0.83599654       0.78349755       0.07763407       0.55570749
N       -0.42510564       3.81103854      -0.00966498      -2.53709037      -5.30250356      -0.72173675
N       -2.67106325       4.49330157      -0.29587987       0.83231960      -1.78952353       0.60620675
H        0.24234180       3.04075626       0.00114755      -0.37696684       0.48974989      -0.15389275
H       -0.08469390       4.68902391       0.05312843       0.76102972       3.55557162       0.20140558
C       -3.95877476       4.14344657      -0.47739819      -1.20346678       0.11714115      -0.44418055
H       -4.72655045       4.94353884      -0.30623919       0.87316739      -0.54095712      -0.34571483
H       -5.37206368       2.68766775      -1.11067278      -2.70776222      -0.45562136      -0.38140457
C       -1.27630417       0.08076921      -1.54783585      -0.76908173      -0.59747818       0.49089490
C       -1.95474768      -1.05648612      -0.77323601       0.49051900       0.68848279       0.71253201
H       -0.28842438      -0.19612547      -1.81368870       1.10790220      -0.55297802      -0.65454816
H       -1.87772354       0.31089826      -2.43007401       0.09318762      -0.15927530      -0.32572032
C       -2.77884971      -1.90286775      -1.46144709      -1.36115704      -1.57754203      -1.74027095
C       -1.76610498      -1.26320922       0.61535254       0.03079612       1.30694440      -0.71227647
C       -3.56989265      -2.89093850      -0.81364192       0.48807944       0.07720905       0.62507576
H       -2.79206443      -1.87921973      -2.58729499      -0.19223487       0.26352783       1.12515166
C       -3.46460963      -2.97499951       0.56860293      -0.38302821      -0.46674968       1.25349212
H       -4.22041886      -3.63419804      -1.29531151       0.34199143       0.60338121      -0.33756337
C       -2.57627847      -2.14768016       1.28295649       0.48077613      -1.50715231       0.69821824
H       -4.02126403      -3.71864967       1.21119792       0.38662578       0.71193687      -1.17021789
H       -2.38526893      -2.42240145       2.34853600      -0.30385867       0.67873653      -0.78161436
H       -1.02734002      -0.63724460       1.12344127      -0.21709150      -0.14461086       0.07058340
27
Lattice="50.0 0.0 0.0 0.0 50.0 0.0 0.0 0.0 50.0" Properties=species:S:1:pos:R:3:forces:R:3 energy=-17660.16134970085 dihedrals="_JSON [171.14, 289.46, 327.32]" pbc="F F F"
C       -2.64558486       0.71640171      -2.39164108       0.36198146      -0.21544172       1.59777213
C       -1.47198635       0.90121746      -1.65236854      -2.89880512      -2.18250990       0.10311835
C       -2.91801428       1.64744146      -3.36715204      -0.70291555      -0.06194412      -0.64950600
H       -3.39473824      -0.05525340      -2.12823251       0.61209720       0.43113579      -0.15703363
C       -0.63609035       1.94651380      -1.99275822       1.27937166       0.74021454      -1.37868078
O       -1.12875766       0.06421888      -0.61473206       1.34306122       1.83514124      -0.26049942
N        0.58604013       2.02059220      -1.35117163       0.94880998       0.60154237       2.78620902
N       -0.81375908       2.73064003      -3.06330600      -2.44345653       0.23076331      -0.74553024
H        0.55437827       1.83818703      -0.30941199      -0.26251245      -0.27177971      -1.79740010
H        1.04309756       2.92829090      -1.42090681      -0.24910473      -0.13208629      -0.67007925
C       -2.04512851       2.61465280      -3.73616840       2.99905949       0.63854098       0.67648134
H       -2.29528649       3.24670131      -4.63339979       0.77479602      -0.33574823       1.19567486
H       -3.83279554       1.63559752      -3.88851220      -1.27160281      -0.36285422      -0.62592818
C       -1.96780312      -0.89160780      -0.08563158       0.80648876      -2.19943535       1.05483226
C       -3.15161175      -0.47176915       0.71834055       0.71014258       0.72853967      -0.19850184
H       -1.27916688      -1.49478358       0.57438587      -0.53224440       0.61927706      -0.35081270
H       -2.25922452      -1.61852055      -0.80989449      -0.43295678      -0.60816564      -1.21448422
C       -4.33647037      -1.20080846       0.73383737       0.43345005       2.19108013       0.61840113
C       -2.98273576       0.68242305       1.45320845      -0.85056296       0.52450715       1.16086215
C       -5.42308144      -0.68232842       1.42535683       0.39775332      -1.72628297      -0.77924121
H       -4.31804006      -2.03347910       0.12796283      -0.67628010      -2.09194100      -1.37648991
C       -5.23429999       0.35246253       2.28383752      -0.07566285      -0.03292408      -0.99488102
H       -6.41725648      -1.06950654       1.32517550      -0.39912340      -0.63951302      -0.07515634
C       -4.05618697       1.03126516       2.29732332       1.75405420       0.92209871       0.20795525
H       -6.11510198       0.66807644       2.73587410      -1.22618860       1.01224445       1.50753256
H       -3.98684077       1.83621788       3.00291298       0.32459388       0.68211289       0.14876784
H       -2.03404225       1.25003886       1.38334924      -0.72424353      -0.29657202       0.21661792
27
Lattice="50.0 0.0 0.0 0.0 50.0 0.0 0.0 0.0 50.0" Properties=species:S:1:pos:R:3:forces:R:3 energy=-17660.52152967511 dihedrals="_JSON [176.93, 177.17, 30.26]" pbc="F F F"
C       -1.10207971       2.29402717       1.49426856      -0.74971288       1.40706903      -0.02137124
C       -1.87056487       1.59931260       0.59258110       0.05630366      -2.67636782       0.28484841
C       -1.29788043       3.69044690       1.47292726       0.99832254       0.16934169       0.47226424
H       -0.45836250       1.88778356       2.27599778      -0.20399960      -0.34188390      -0.44173425
C       -2.72957407       2.24518218      -0.38145841       0.72571553      -0.26838250       1.30155876
O       -1.89879065       0.16842927       0.63396625       0.03963145       1.08622436       0.01213609
N       -3.55620415       1.51545396      -1.17843672       0.50625478      -1.08650909       0.94591871
N       -2.78943164       3.56740752      -0.43844083      -0.08244653      -0.71951344      -0.02260968
H       -3.51404598       0.50717035      -1.04948225      -0.05348206       0.42555542      -0.52835150
H       -3.85300734       1.93599165      -2.02692973      -0.35243586       0.11312939      -0.62414916
C       -2.10633759       4.22326394       0.49798483       0.21035169       1.19198466       0.11264659
H       -2.24166109       5.29432165       0.44647468       0.08662223       0.37279908       0.07316385
H       -0.74318808       4.33655348       2.18925370      -0.58017724      -0.40643582      -0.62079482
C       -1.00829400      -0.50662872       1.54311435       0.43059718       0.45760386      -0.36264800
C       -1.24084567      -1.99905441       1.48486278      -0.36112499       1.36437677      -2.48751949
H       -1.12968889      -0.18591032       2.58205505      -0.17354703       0.39955617       0.05009975
H        0.06344657      -0.28697350       1.24280647      -0.97931475      -0.15085637       0.27404142
C       -0.81718023      -2.86646448       2.41611355       0.55299229      -1.32121712       1.93590762
C       -1.67834235      -2.53239111       0.27004942      -0.30393673      -0.48983317       0.38768983
C       -0.88855457      -4.25389800       2.29474462       0.44340393       0.14090361       0.32985553
H       -0.44463915      -2.54277154       3.35263115       0.55729335       0.79320156       0.95995852
C       -1.36393573      -4.78358690       1.13112469       0.32992884      -0.11122317      -0.80544260
H       -0.43452393      -4.87498940       3.06363075      -0.41945839      -0.02612851       0.18677745
C       -1.65083553      -3.89397162       0.09022487      -0.78667389      -1.45640417      -0.83970752
H       -1.45502634      -5.85571664       0.97704322       0.15780326       0.00582776      -0.04769501
H       -1.87157148      -4.37557879      -0.87752550      -0.30970588       0.60406530       0.30516881
H       -2.16250022      -1.90005706      -0.43807698       0.26079509       0.52311645      -0.83001232
27
Lattice="50.0 0.0 0.0 0.0 50.0 0.0 0.0 0.0 50.0" Properties=species:S:1:pos:R:3:forces:R:3 energy=-17660.251741623593 dihedrals="_JSON [160.54, 67.35, 47.02]" pbc="F F F"
C       -0.69366477      -0.98454180       1.31970314      -1.71202598       0.68694315      -2.93267889
C       -0.58515825       0.37555723       1.09534906       0.98378840       1.43363868       0.52174657
C        0.06001601      -1.58917845       2.29917033       1.71043042       0.05551955       0.68732080
H       -1.30760589      -1.57667460       0.59816111       0.29870265       0.40309796       0.89840206
C        0.33461320       1.17073175       1.93657190      -1.55321244      -3.44437870      -0.74794984
O       -1.19134014       1.23306363       0.16339195       0.81844978      -0.31247945       1.89891173
N        0.29864191       2.49641832       1.80488712      -0.04003159      -0.14476999      -0.36915157
N        1.12232816       0.55723814       2.81606010      -0.26895694      -1.08619188      -0.03906566
H       -0.24321880       2.95003869       1.09611832      -0.06516017       0.05118267       0.00596411
H        0.83962210       2.94531626       2.47718042       0.97370303       1.51985783       0.95686872
C        0.99143661      -0.82466755       2.94351827      -0.36978542       2.54508447       0.10788977
H        1.62897749      -1.27360904       3.67623067       0.56122371      -0.13775800       0.40214728
H        0.15382773      -2.64013749       2.47760159      -0.59940869      -0.67135556      -0.16173708
C       -1.78342292       0.77287984      -0.99105299      -0.97708241       0.46205827      -0.25222361
C       -3.03996054      -0.05278295      -0.75242171      -0.31839721       2.03505564       1.63735027
H       -1.12204432       0.13144912      -1.54404607       0.82030129      -0.35857523      -0.41507552
H       -1.90364794       1.70916335      -1.59503795      -0.45227583      -0.78992589       0.28642293
C       -3.07842329      -1.21281625      -1.44849116       0.45681942      -0.13724409      -1.56875274
C       -4.11719344       0.28878679       0.11300481       0.37110060      -0.40609003      -2.20350266
C       -4.16261758      -2.02195270      -1.39347036      -1.75268272      -2.59139131       0.16843545
H       -2.27963719      -1.36576061      -2.17771101      -0.09642196      -0.51897440       0.17548623
C       -5.28681485      -1.74079151      -0.56774497       1.66430830      -0.49702847      -1.95719151
H       -4.11318781      -2.94896660      -1.99738198      -0.32324707       0.40905814       0.43366399
C       -5.27750921      -0.51397148       0.03020227      -0.28312833       1.31182993       2.23066813
H       -6.12566305      -2.42220745      -0.50335689      -0.12749745       0.04566360      -0.10787035
H       -6.19833652      -0.21453796       0.55671053       0.52948603       0.06970876       0.02743667
H       -4.07494950       1.24727533       0.61063365      -0.24899941       0.06746434       0.31648476
27
Lattice="50.0 0.0 0.0 0.0 50.0 0.0 0.0 0.0 50.0" Properties=species:S:1:pos:R:3:forces:R:3 energy=-17660.459629570516 dihedrals="_JSON [168.77, 201.89, 39.19]" pbc="F F F"
C       -0.08731599       1.95517146       1.40292728       0.69860355       0.38743745      -0.36170280
C       -1.35432014       1.49481311       1.10584005      -0.77165548       0.01460085       0.57002560
C        0.13374584       3.32926416       1.17815702      -2.15274332      -0.66951198       0.58277268
H        0.74842666       1.29423133       1.72890147      -0.83264970       0.37893971      -0.29709422
C       -2.43246730       2.42431912       0.79044864       2.60713625      -0.53954907       0.16357748
O       -1.75614570       0.19250349       1.20864732      -0.44158859      -0.48670796       0.28896370
N       -3.66318921       1.96389878       0.58094743      -2.67041101      -0.41622765      -0.64501154
N       -2.17115381       3.71790811       0.63743456      -3.87719760      -1.40469008      -0.33169926
H       -3.86994284       0.97249196       0.69960549       0.18994454       0.60088593      -0.09594901
H       -4.40344361       2.59418733       0.20533399       1.20310501      -0.82730574       0.63258211
C       -0.98681283       4.10858457       0.87213354       4.96288480       1.25007190      -0.57947216
H       -0.72880180       5.11328299       0.56322949      -0.32413199       0.69778142       0.37278960
H        1.03053583       3.83931026       1.36420334       1.45728910       0.36311353       0.18986803
C       -0.81017108      -0.88736514       1.27681923      -0.31604105       1.04017051       0.45349241
C       -1.52363005      -2.12291490       0.84618340      -0.45337645      -2.23281668       0.16985980
H       -0.48116597      -1.10449282       2.32495948       0.19115212       0.80670391      -0.60592930
H        0.01562446      -0.55754073       0.62114726       0.16252186      -0.67654709       0.26218773
C       -1.27806183      -3.37655953       1.53693254      -0.47778275       1.68475644      -1.49048285
C       -2.44794027      -2.10907291      -0.21056209       0.76668306      -0.85690581      -0.85682140
C       -1.97400174      -4.50549498       1.12055952       0.53967803       0.93243914      -0.65582590
H       -0.49633002      -3.42026305       2.28694774      -0.18188902      -0.00237048       0.38065293
C       -2.72592765      -4.47236834      -0.05053974      -0.80471052      -0.44246387      -0.03484970
H       -1.87920963      -5.44944316       1.60001018       0.25984196      -0.69012894       0.63221550
C       -2.94800639      -3.30721062      -0.77557869      -0.12074449       0.67590748       1.03966704
H       -3.21958239      -5.40718817      -0.30400355       0.02346626       0.02046766      -0.43049217
H       -3.57210473      -3.28020372      -1.68636360       0.36007288      -0.08001848       0.55555325
H       -2.64924343      -1.19641125      -0.74868643       0.00254252       0.47196789       0.09112243
27
Lattice="50.0 0.0 0.0 0.0 50.0 0.0 0.0 0.0 50.0" Properties=species:S:1:pos:R:3:forces:R:3 energy=-17660.518692772086 dihedrals="_JSON [271.98, 198.19, 152.24]" pbc="F F F"
C        1.58074386      -0.18587831      -1.33394112       0.37594730       1.76112219      -0.15879542
C        0.53229576       0.71285657      -1.51428193       0.81323517      -0.24753591      -0.17918673
C        2.94609065       0.18745643      -1.71575043      -2.40623944       0.65601318       0.50058011
H        1.24399646      -1.01633892      -0.74491539       0.58825337      -1.12705085      -0.08366499
C        0.85148373       1.97073381      -2.09479267      -1.72203636       0.37543158       0.34919258
O       -0.79113962       0.40816079      -1.19501060       0.66832451       0.14644433       0.13916368
N       -0.18385697       2.87998120      -2.28273369      -1.32633455      -2.13817801       0.90790079
N        2.06031953       2.36860392      -2.36855305       1.93685807      -0.51892409      -0.16563995
H       -1.11215385       2.44095215      -2.44568211       1.12478214       0.63156167       0.14086424
H        0.03893026       3.65116031      -2.84280507       0.35407909       1.20822544      -0.98549964
C        3.09939860       1.49998515      -2.17436770      -0.43807983      -0.26644916      -0.19977612
H        4.09148140       1.90744244      -2.44158668      -0.50043773      -0.30023035       0.17904775
H        3.77257407      -0.49209593      -1.57939958       0.17256174      -0.07274683       0.03562985
C       -1.24357488       0.80619329       0.10817079      -0.61707864       0.60164167      -0.25773292
C       -2.50786324       0.04076964       0.49009779       0.90484004       0.43909565      -0.06189143
H       -1.55217339       1.88073703       0.13614749       0.33137929      -0.37410678      -0.51236367
H       -0.43262354       0.76659722       0.84207448       0.02191006      -0.59133322       0.10927449
C       -3.51199591      -0.20705584      -0.45179244       0.88575275       0.86945450      -1.02972574
C       -2.75974987      -0.17330428       1.83692031      -0.29974993      -0.22001477      -0.14444657
C       -4.74108293      -0.64360145      -0.10151223      -3.14449512      -1.01178810       2.68316186
H       -3.41412328       0.03640413      -1.50425536       0.68759909       0.09205859      -0.06296410
C       -5.02872161      -0.89509116       1.29196140       2.40775435       0.99924875      -0.19657342
H       -5.61892310      -0.70447656      -0.79678974       1.19619278      -0.18246645       0.33141986
C       -4.00989165      -0.60068183       2.25700463      -1.38257796      -0.79100327      -1.54591726
H       -5.95990454      -1.29279159       1.63504425      -0.70569706      -0.06715659       0.00146559
H       -4.15674301      -0.72320826       3.31955231      -0.35341322      -0.21647131       0.20820388
H       -2.01011954      -0.04600505       2.60294933       0.42667010       0.34515813      -0.00172670
27
Lattice="50.0 0.0 0.0 0.0 50.0 0.0 0.0 0.0 50.0" Properties=species:S:1:pos:R:3:forces:R:3 energy=-17660.486029307125 dihedrals="_JSON [155.34, 193.9, 319.93]" pbc="F F F"
C       -2.08953295       2.32832307       1.98761897      -0.40382657      -1.11356441      -0.55780999
C       -2.10089901       1.55863554       0.82745321      -0.20263941      -0.47259019       0.99488177
C       -2.16634546       3.68470834       1.94321168       0.36408237       2.45211181      -1.74441371
H       -2.15147469       1.93218293       2.96081485       0.30089718      -1.14714837       1.11601138
C       -2.23912980       2.25009691      -0.37971430       1.24881240      -0.23686415      -2.27843485
O       -2.08033014       0.16626805       0.78039004      -0.30968263       1.05638944      -0.81630815
N       -2.10062387       1.51464921      -1.59583141       0.18819758       0.72964566       2.53615192
N       -2.27470995       3.59889827      -0.50859256       0.04388029      -0.68846202       2.01890427
H       -2.31560424       0.54040734      -1.48766931      -0.22471619      -0.27791336      -0.22882406
H       -2.51761052       2.00329282      -2.34378259      -0.54345055       0.31583327      -1.12358407
C       -2.20638241       4.29686704       0.66129139      -0.67286021      -0.30301584      -0.50986826
H       -2.28452550       5.38890075       0.49681284       0.20320004      -0.57955981       0.46324423
H       -2.12243865       4.27645600       2.85967975      -0.12390681      -0.04221202      -0.26801794
C       -1.44811822      -0.58143654       1.80560387       0.07825489       0.16527565      -1.32190461
C       -1.27765158      -2.00959295       1.33314038      -0.64348442      -1.06675392       0.61696361
H       -2.03526343      -0.45519535       2.71266242       0.04192912      -0.40023208       0.45074767
H       -0.44204586      -0.21837870       1.92759759       0.59379957       0.64509089       0.56186974
C       -0.17503326      -2.76642023       1.82191692      -0.15178413       1.65301709      -1.03837550
C       -2.28557901      -2.68577592       0.59089154       0.07655716       2.65141113       0.37745501
C       -0.17387389      -4.09155606       1.48906485      -0.49038816      -1.76403151      -0.26720812
H        0.76687469      -2.30109000       2.24746757      -1.48785176      -0.44727811      -0.15088609
C       -1.22750435      -4.77018368       0.81246612       1.78900317      -0.77922237       1.13699458
H        0.66132552      -4.65958189       1.82472750       0.71858990      -0.68557110       0.13585388
C       -2.28816164      -4.03488594       0.37209716      -0.79616523      -1.18702059      -0.58826312
H       -1.18109908      -5.88193921       0.68820394       0.01988720       1.10836542       0.05100247
H       -3.12902142      -4.56535253      -0.10544766       0.34103534       0.57588670      -0.01363409
H       -3.06825564      -2.06564660       0.13581478       0.04262985      -0.16158721       0.44745204
27
Lattice="50.0 0.0 0.0 0.0 50.0 0.0 0.0 0.0 50.0" Properties=species:S:1:pos:R:3:forces:R:3 energy=-17660.538785115026 dihedrals="_JSON [156.3, 79.81, 35.09]" pbc="F F F"
C       -1.06655812      -0.04669550       2.12555533       1.13729748       0.57001308      -1.54962878
C       -0.53941396       0.49373705       0.94054089      -0.66718425      -1.25921203      -0.52869825
C       -0.53188123       0.43526374       3.30046231      -0.91395565      -0.54814123       1.07272925
H       -1.77924604      -0.84492756       2.16661733      -0.39097077      -0.42262969      -0.32060113
C        0.37854903       1.56442348       1.05945077       1.55311723       0.61230569       0.64918982
O       -0.77779773       0.03497471      -0.38876598       0.61636046       1.87269973       0.82880762
N        0.88515243       2.13765652      -0.08867685       0.57072841       0.98779704      -0.06384825
N        0.90073366       1.98576926       2.26603734      -0.70363345       0.39481554      -2.34550283
H        0.54849571       1.73946210      -0.96875754       0.37293718       0.56208388       0.51147200
H        1.50691434       3.00296866      -0.06135478      -1.45492390      -2.08585832       0.08775553
C        0.39773568       1.44033519       3.35071953       0.29367264      -0.48638636       0.80096266
H        0.78741877       1.70812893       4.35102369       0.04580343       0.24857509      -0.71345276
H       -0.86284382      -0.02742113       4.21031984      -0.19513962      -0.05363503       0.56828386
C       -1.23542719      -1.24620755      -0.69312614      -2.01227151      -0.61723474       1.93833054
C       -2.78654393      -1.39282660      -0.49138982       0.85382595       1.47837848      -0.21861582
H       -0.69396358      -1.98023349      -0.07285591      -0.10709769      -0.14299846      -0.25561567
H       -1.09272233      -1.43076090      -1.73949847       0.72313806       0.08425015      -0.71019993
C       -3.40278697      -2.54810685      -0.03655164       1.26899819       1.07719576      -0.58530247
C       -3.58145679      -0.26567836      -0.79790605       1.24023116       0.87066882      -0.09309620
C       -4.75975442      -2.58150673       0.04241836      -1.48102153      -0.41514187       1.01374237
H       -2.78864332      -3.35559530       0.27010279       0.47251987      -1.05169811       0.19704579
C       -5.53077609      -1.44170526      -0.19918160       0.05843878      -1.01399406      -0.74113869
H       -5.20953347      -3.50567655       0.44064292      -0.13677341       0.48729598      -0.32518059
C       -4.94923310      -0.26508467      -0.67258079       0.11997308      -2.09781651       1.00794395
H       -6.58824144      -1.60756436      -0.14832897      -0.70197085       0.45714727       0.20082655
H       -5.54216082       0.58388703      -0.83917199      -0.70465326       1.26090635      -0.38907137
H       -3.12142633       0.70586684      -1.06097926       0.14255398      -0.76938645      -0.03713720
27
Lattice="50.0 0.0 0.0 0.0 50.0 0.0 0.0 0.0 50.0" Properties=species:S:1:pos:R:3:forces:R:3 energy=-17660.54741504066 dihedrals="_JSON [271.27, 186.76, 254.37]" pbc="F F F"
C        0.79677056       0.72692192      -2.84446800      -0.39607614      -1.24900070      -0.19402630
C        0.44625762       0.97682885      -1.53408933      -1.04236937       1.54312029       0.34437102
C        2.09114350       0.96392085      -3.36631038      -0.75620073      -0.55995765      -0.43218300
H       -0.00928946       0.18437759      -3.32912675       0.16228863       0.15561672      -0.87737265
C        1.37415235       1.68167317      -0.75900386       1.55334580       0.46714758      -0.07076321
O       -0.90453749       0.89528029      -1.07225248       1.58149428      -1.34209053      -0.62189655
N        1.12890735       2.09732616       0.53668870      -1.21122290      -0.31029830      -0.22713135
N        2.59596149       1.96656670      -1.24843465      -0.45172699      -0.29475895       0.81750883
H        0.15979578       2.38203280       0.66343173       0.17220228      -0.13798763       0.14314634
H        1.77933985       2.77834196       0.87942735       0.40763694       0.24827026      -0.03234529
C        2.94504589       1.56587372      -2.46940920      -0.52996372       0.14495192       0.45881346
H        3.96217229       1.76765011      -2.68859300       1.02951065       0.24407142      -0.57736418
H        2.42497809       0.68455310      -4.40253981      -0.58118859       0.26887690       1.18643673
C       -1.07996273      -0.24986510      -0.21118498       1.04015034       0.13892662       1.83579839
C       -2.52820786      -0.42750738       0.13925688      -0.12987346       1.10878958       0.24643760
H       -0.55131862      -0.02709202       0.77505162      -0.39148002      -0.19441847      -1.06811851
H       -0.58329940      -1.18086914      -0.54718777      -0.29540375       0.42432534      -0.68237390
C       -3.53651822      -0.68251053      -0.77566955      -0.55324762      -0.57953372      -0.58232574
C       -2.91656758      -0.07088187       1.43485338      -1.28247444       0.34564673       0.49253115
C       -4.89008324      -0.74746234      -0.37032650       1.16065726       0.12418221       0.19660082
H       -3.28318153      -0.89159996      -1.83050204      -0.10199208       0.04351677       0.55330502
C       -5.27241534      -0.39069460       0.91242052       1.56839602       0.63400045       0.44278096
H       -5.61300919      -1.12864164      -1.05017178      -0.65783878      -0.11388852      -0.70443102
C       -4.26133967       0.05791912       1.80202764       0.08288739      -1.69540750      -1.29342071
H       -6.29183947      -0.46024868       1.23011414      -0.61191053       0.05491991       0.12929562
H       -4.46108831       0.26496448       2.82670117      -0.45257449       0.42421048       0.73337629
H       -2.23397462       0.13882117       2.24630664       0.68697402       0.10676880      -0.21664983
27
Lattice="50.0 0.0 0.0 0.0 50.0 0.0 0.0 0.0 50.0" Properties=species:S:1:pos:R:3:forces:R:3 energy=-17660.38760621069 dihedrals="_JSON [226.14, 177.87, 227.99]" pbc="F F F"
C        1.56744416       1.00526202      -1.42266083      -1.44811313       1.84040211       1.10140575
C        0.29915149       1.60636674      -1.06891973       1.91412020      -1.38197152      -1.23602034
C        2.66024723       1.86478830      -1.48339581      -0.36501164      -0.79794348      -0.45609012
H        1.74011869      -0.05747779      -1.52629956      -0.43495349      -0.18537712      -0.05604484
C        0.18367630       2.98809974      -0.87823253       0.76117433       0.56206150       0.32990159
O       -0.83751314       0.87337630      -0.97932475       0.18126374      -1.53637179       0.83747770
N       -1.05497147       3.56847946      -0.51377092       1.38077990      -0.36003771       0.13121071
N        1.28217342       3.74908907      -0.95146565      -0.94703384       0.31442063      -0.47807165
H       -1.52264773       2.82117362      -0.00459512      -0.63037012       0.66219632       0.13738598
H       -0.90097681       4.45132127       0.01193708      -0.24852248      -1.06305438      -0.42890064
C        2.44052701       3.20929214      -1.32339081      -1.10630501      -0.06493088       1.07496736
H        3.21876508       3.90439701      -1.30180531       1.58774196       1.01811266      -0.26145685
H        3.64466680       1.46519167      -1.65090374       0.39680793      -0.00113376      -0.20886447
C       -0.71223593      -0.34007181      -0.16960571      -0.55176163       1.34269170       0.43564295
C       -2.05235959      -0.94452951      -0.16364006      -1.27752551      -1.35918610       0.79757551
H       -0.42905457      -0.08756351       0.87174540       0.10607849       0.22788370      -0.41054141
H       -0.01739406      -1.11607414      -0.49532386       0.47221676       0.44026420      -0.70459010
C       -2.67491173      -1.33626701      -1.33632452      -0.62733818       0.64492827      -0.53043810
C       -2.63378760      -1.37051677       1.03898836       0.78562123      -0.34910313       1.33896211
C       -3.90437945      -2.03725443      -1.35085552       1.15738616      -0.01626819      -0.98745123
H       -2.21843702      -0.93977871      -2.25112102      -0.28872415      -0.49438109      -0.04838660
C       -4.46305266      -2.50857350      -0.17815526       0.09656491      -0.31977162       1.10743880
H       -4.26096596      -2.33790441      -2.34124801      -0.36696117       0.23394478       0.32352254
C       -3.75049530      -2.21747170       1.02053138      -0.57833334       0.30971001      -0.63877844
H       -5.40878436      -3.13237788      -0.15413988       1.31981781       0.77548382      -0.06591632
H       -4.09820832      -2.67945106       1.92798647      -0.17589523       0.10732151       0.50761139
H       -2.08747236      -1.11682297       2.02844018      -1.11272448      -0.54989044      -1.61155126
27
Lattice="50.0 0.0 0.0 0.0 50.0 0.0 0.0 0.0 50.0" Properties=species:S:1:pos:R:3:forces:R:3 energy=-17660.450707698383 dihedrals="_JSON [102.9, 172.0, 313.09]" pbc="F F F"
C        0.53786290       0.93966604       1.42144811      -1.96419488      -0.65835115       1.03053002
C       -0.86568359       0.90081402       1.66665310       1.93544638       0.66889257      -0.50674640
C        1.31351140       1.76451116       2.20915041      -1.16486776       0.90418270       0.56210594
H        0.97949981       0.21140825       0.76522625       0.09270854      -0.32002942      -0.36693558
C       -1.43709163       1.92011805       2.47240312      -2.03872162      -1.43152597      -0.86806808
O       -1.61298695      -0.10148513       1.13293605      -0.37544146       0.07643533      -0.77770487
N       -2.84831972       2.16775851       2.42116748       0.43292238      -1.26068790       0.58774676
N       -0.71131854       2.65492342       3.27668111       1.06861985       0.69611536      -0.33122607
H       -3.44709824       1.29703545       2.39642064       1.10533113       1.39679446       0.08820687
H       -3.08516007       2.79043848       3.20255077      -0.08996761      -0.46391533      -0.38722632
C        0.62002431       2.57455475       3.11568276       0.01751182      -0.32976561      -0.16798182
H        1.16350929       3.20903572       3.76720347       0.68261377       0.61370709       0.74141581
H        2.38079662       1.77173559       2.16794473       0.62290708       0.11313491      -0.09408854
C       -1.91883810       0.04306479      -0.28582573      -0.46709565       1.23881227       1.45786373
C       -2.55849078      -1.22782423      -0.70727941      -1.57064300       0.11223279      -0.74004146
H       -0.99822332       0.30677730      -0.82521223      -0.05082622      -0.12362040      -0.04829531
H       -2.63899781       0.90845594      -0.34154861       0.62332478      -0.66006726      -0.37693641
C       -3.78455324      -1.16190683      -1.39127125       0.44708248      -2.29850729       0.21862040
C       -2.02235541      -2.45165505      -0.36211670      -0.07281682       0.38123733      -1.21882931
C       -4.40647434      -2.38040192      -1.76416893       0.87856784       1.27953779       0.76036644
H       -4.22417493      -0.20332464      -1.51134869      -0.62762379       0.75517119      -0.56063000
C       -3.83661017      -3.60492285      -1.38819969      -1.22119261       0.63116654      -0.77704541
H       -5.34502689      -2.35567380      -2.28286467      -0.50054390      -0.06518918      -0.19620974
C       -2.64116365      -3.66211327      -0.75292595       2.57466527       0.78748909       2.30328941
H       -4.40948390      -4.48482623      -1.55898749      -0.29048666      -0.86676938      -0.37593362
H       -2.12898670      -4.55537611      -0.35508798      -0.68847354       0.02277076      -0.63541059
H       -1.06988449      -2.27146201       0.09420681       0.64119421      -1.19925129       0.67916416
27
Lattice="50.0 0.0 0.0 0.0 50.0 0.0 0.0 0.0 50.0" Properties=species:S:1:pos:R:3:forces:R:3 energy=-17660.62155309493 dihedrals="_JSON [186.53, 176.8, 84.26]" pbc="F F F"
C        0.57204241       1.22796486       0.58489479       1.26392492       1.42059474       0.31935531
C       -0.76500248       1.21298655       0.74216738      -0.44105364       0.32866854      -0.23693865
C        1.27722669       2.49663249       0.64223629      -1.64698312      -2.66245263      -0.49095172
H        1.07290093       0.29199977       0.51099958       0.75302855      -0.60237634      -0.29692818
C       -1.42798580       2.44825617       0.89891947       0.75680454       0.75497540       0.67204976
O       -1.60238143       0.15588031       0.72502668      -0.21314279      -1.51627770       0.00473794
N       -2.74047133       2.45866208       1.12612154      -1.68543183      -2.88753799      -0.15914830
N       -0.80178167       3.60492721       0.99421434      -0.45305720       0.09210683      -0.07848780
H       -3.28948745       1.61361976       0.91601658       0.56853581       0.81007015       0.19674097
H       -3.20615922       3.30954217       1.12879324      -0.83799065       1.82002608       0.00259387
C        0.51956289       3.59801164       0.84771174       0.57995674       0.98748984      -0.00651259
H        0.99398214       4.56677274       0.91561987       0.12877930       0.34703077      -0.06127038
H        2.28107958       2.50817879       0.33140311       1.44293902       0.25727855       0.11447684
C       -1.04757306      -1.17180103       0.71382998      -1.68528867      -0.19976112       3.04813134
C       -2.19772395      -2.17158067       0.77624060      -0.37924934       1.37542221      -1.39229183
H       -0.43421194      -1.35731614       1.61341146       0.23066233       0.49188570      -0.20760791
H       -0.49095282      -1.35930563      -0.14354042       1.28599483      -0.10253640      -1.86161375
C       -2.85604727      -2.62158948       1.90520183       1.52830389       0.70748264       1.61734279
C       -2.78097454      -2.47382081      -0.45901144       0.32206810      -0.85371717       1.27135603
C       -4.00745435      -3.37460089       1.86797004      -0.10414122       0.38672954       0.44672646
H       -2.45713862      -2.37413731       2.90676716      -0.05130846      -0.00224429      -0.54345947
C       -4.54828272      -3.71119046       0.66011102       0.55623629      -0.28229166      -1.33232293
H       -4.46426289      -3.61083402       2.81252831      -0.35305556      -0.31479434       0.22608691
C       -3.85191782      -3.33454037      -0.49784297      -0.49532065       0.14994556      -0.51395118
H       -5.44459043      -4.28460224       0.58423373      -0.59407745      -0.49089626      -0.03544546
H       -4.07980031      -3.64702682      -1.50586801      -0.92859113      -0.31265195      -0.06348640
H       -2.35292702      -2.13984788      -1.37638744       0.45145737       0.29783128      -0.63918164
27
Lattice="50.0 0.0 0.0 0.0 50.0 0.0 0.0 0.0 50.0" Properties=species:S:1:pos:R:3:forces:R:3 energy=-17660.477102042896 dihedrals="_JSON [184.8, 167.57, 42.6]" pbc="F F F"
C       -0.11851398       1.87857319       1.33709406      -0.52221675       0.48658493       0.61857965
C       -1.32794187       1.47129575       0.78789035       2.05305942       2.77746312       0.15993712
C        0.14619656       3.25745958       1.54397928      -0.20373970      -0.54761188      -0.40993274
H        0.55919444       1.13760155       1.71270370       0.46661330      -0.27284058       0.25143424
C       -2.14679569       2.53176241       0.32698919      -2.09494882      -1.20812885      -0.94553614
O       -1.70929046       0.24119871       0.56181364      -2.21730916      -1.81531235      -0.56941213
N       -3.36809008       2.13360035      -0.30327341       1.74325188       3.63286985       2.35308303
N       -1.87612373       3.81395862       0.48137711      -0.74833191       0.28210733      -1.14636584
H       -3.45232525       1.26418289      -0.71350084      -0.29083200      -1.87306802      -0.90041066
H       -3.98780177       2.91435524      -0.48295579       0.03396956      -0.50092089      -0.40934406
C       -0.71945691       4.19712284       1.01392472       0.50523372      -0.93786759       1.33414497
H       -0.46835894       5.24898820       1.15884060      -0.53185154       0.05694425      -0.26278722
H        0.96173268       3.58087519       2.16857432       0.59516270      -0.03717411      -0.15394964
C       -0.98937139      -0.84093233       1.08192281       1.32195556       0.04254541      -0.11233326
C       -1.72581215      -2.16074572       0.97857411      -0.33368675       2.49253601      -2.90925225
H       -0.75130210      -0.68167295       2.12922220       0.15692138       0.30448515       0.45343172
H       -0.03210828      -0.79340015       0.50824115      -0.21483307      -0.77415858       0.43730496
C       -1.70430636      -3.04760601       1.99593726       0.33485933      -1.96138501       2.32454763
C       -2.40634353      -2.43206561      -0.23173093       0.49484094      -2.36897784       1.38671475
C       -2.34266312      -4.30250318       1.90515071      -0.24549771       0.54718383      -2.04037237
H       -1.12679274      -2.81285533       2.91805322      -0.57993127      -0.03523966      -0.56405066
C       -2.90250533      -4.66528097       0.64846144      -0.10903313       0.20907533       2.48968121
H       -2.42121638      -4.96795581       2.73671611       0.18534081      -0.37319319       0.58450460
C       -2.91016394      -3.73581872      -0.35661247       0.19137647       1.19334596      -0.78354841
H       -3.49836367      -5.57011894       0.52267295       0.47268316      -0.14858231       0.06705645
H       -3.30145205      -4.06245330      -1.29023282      -0.56029094       0.00431999      -0.90847642
H       -2.43735307      -1.79850253      -1.08663002       0.09723450       0.82499967      -0.34464852
27
Lattice="50.0 0.0 0.0 0.0 50.0 0.0 0.0 0.0 50.0" Properties=species:S:1:pos:R:3:forces:R:3 energy=-17660.108861768636 dihedrals="_JSON [176.47, 276.11, 317.15]" pbc="F F F"
C       -2.92551620       1.50356044      -2.08965336       0.37536439      -0.53356714      -0.33380603
C       -1.92030683       1.91286204      -1.26280164       0.67613035       2.02457138       1.80897151
C       -3.90528619       2.39273891      -2.60940167       0.74084887      -0.42553470       0.87126152
H       -2.90310559       0.46255943      -2.34695646      -0.32860376      -0.55967218      -0.28085922
C       -1.88730365       3.35407480      -0.82235529      -0.68539610      -3.16530343      -1.50704908
O       -0.95591078       1.12358131      -0.63767567      -0.47298659       0.70916336      -1.10606963
N       -0.90534873       3.84045821      -0.02260665       1.75417652      -2.26282471      -0.07947324
N       -2.81674871       4.11831787      -1.27697166      -1.69490720       1.20033306      -0.51867981
H       -0.32485996       3.06112308       0.32394468      -0.31326115       0.87238777      -0.00157000
H       -1.11967354       4.52853299       0.65076280      -0.48453662       0.90981823       0.55416129
C       -3.80124447       3.65014862      -2.10215878       0.79748771       0.45223948       0.02328679
H       -4.49089159       4.38181886      -2.43908922      -0.71522521       0.93509625      -0.09195302
H       -4.71242354       2.09499750      -3.28550113       0.36155793      -0.00479570       0.23659538
C       -0.93252545      -0.26125952      -0.90848730       1.84955380      -1.05189494       0.39402520
C       -1.94173582      -0.99725188      -0.00949485       0.73833556       0.43603021      -1.50237503
H        0.15902900      -0.55345842      -0.69002805      -1.53422521       0.26324577       0.26156188
H       -0.96777857      -0.54188586      -1.98961418      -0.74069244       0.49331319       0.48500588
C       -2.79244683      -1.97537471      -0.53911631      -0.30859547       0.12657215      -1.32403487
C       -2.02222085      -0.64177502       1.32734386       0.42821722      -1.20351926       1.52513746
C       -3.74778010      -2.49848899       0.29784641      -0.09509975       0.13499584       0.79249649
H       -2.83872166      -2.30641732      -1.63570027       0.46896617       0.81382509       1.60846011
C       -3.76953136      -2.20790335       1.65140405       1.53967837       0.70626066       0.71199597
H       -4.51842025      -3.10141820      -0.07715630      -0.95132124      -1.17019212      -0.68259009
C       -2.84570817      -1.36320017       2.22669598       1.38063740       1.98313656      -0.80917862
H       -4.31909682      -2.63090085       2.41714116      -2.19815987      -1.61202967       0.72940598
H       -2.69914269      -1.13105685       3.32189830      -0.68378812      -0.57154344      -1.24128041
H       -1.29017771      -0.00331708       1.81019929       0.09584446       0.49988829      -0.52344640
27
Lattice="50.0 0.0 0.0 0.0 50.0 0.0 0.0 0.0 50.0" Properties=species:S:1:pos:R:3:forces:R:3 energy=-17660.468054876783 dihedrals="_JSON [139.77, 286.66, 290.25]" pbc="F F F"
C       -2.82138438       1.57286816      -2.65916347       0.21776311      -1.29660352       0.07974039
C       -1.86625223       1.54321844      -1.63654362       0.12346403       1.84485434      -0.74921455
C       -3.60641414       2.70260236      -2.85832328       0.31006082       1.28727339       1.57847561
H       -3.06317375       0.72330568      -3.33947214       0.58770935       0.34578011       0.81814553
C       -1.62121075       2.79344177      -0.92349870       0.01583159      -2.75386542      -0.15753791
O       -0.98344342       0.51928183      -1.38688857       0.03875633       1.46329657      -0.04204436
N       -0.64041015       2.76360725       0.05292058      -1.22982911       0.06122853      -0.61154317
N       -2.37136405       3.83700641      -1.12436816      -0.80778112       1.43532014      -0.33835729
H        0.02439559       2.03085891      -0.01186035       0.53048133      -0.55085430      -0.06685820
H       -0.33705448       3.62951595       0.42372957       0.23994544       0.84462338       0.26342708
C       -3.36791825       3.80754539      -2.04517306       0.27963533       0.84093623      -0.24955126
H       -3.92236435       4.79428751      -2.19208774       0.61332303      -1.50824459       0.34999562
H       -4.44515251       2.70266085      -3.50687432      -0.54580628      -0.02923107      -0.88803355
C       -1.59440836      -0.70977679      -1.28611219      -1.17621635      -2.03618138      -0.63359109
C       -2.39019142      -0.92527788       0.00752427       2.07778413       0.38722410      -0.46596588
H       -0.80393565      -1.43835292      -1.51331483      -0.00664547      -0.13287692       0.80909879
H       -2.28790166      -0.88035061      -2.12416908      -0.07980090       0.21334272      -0.02452731
C       -3.76746561      -0.89020907       0.02575243      -1.02415619      -1.25934193       1.89130437
C       -1.64824656      -1.05021702       1.18648362       0.29031518       0.30120915       1.20737182
C       -4.46897131      -1.15258542       1.25250858       0.27206589       1.29777944      -1.48015246
H       -4.33265523      -0.82399166      -0.89019906      -0.11037609       0.28993376      -0.31833799
C       -3.69782266      -1.33148033       2.43773062      -1.49468837       0.49586839      -2.64536543
H       -5.60362721      -1.00757810       1.12642472       1.76705132      -0.72888004       1.01440736
C       -2.32288084      -1.23804129       2.40976434       0.38158675      -0.32799829      -1.10431652
H       -4.22460557      -1.52781198       3.31685104      -0.66555237      -0.26753914       1.67132017
H       -1.81066279      -1.41394475       3.33452539       0.57642310       0.12291711       0.38371713
H       -0.53080545      -0.92118757       1.20760349      -1.18134448      -0.33997076      -0.29160691
27
Lattice="50.0 0.0 0.0 0.0 50.0 0.0 0.0 0.0 50.0" Properties=species:S:1:pos:R:3:forces:R:3 energy=-17660.5665314209 dihedrals="_JSON [197.19, 62.86, 45.83]" pbc="F F F"
C       -0.09393061      -1.04206131       0.80712562       0.07172936      -1.12978649       0.93476517
C       -0.38516611       0.32178948       0.76561686       0.54131459       0.14262068      -0.89730962
C        0.36889572      -1.63966956       2.04742154      -0.42779376       1.90494661      -2.37444873
H       -0.19154112      -1.70027187      -0.09363271      -0.19103982       0.76977023       0.87987543
C       -0.05079547       1.15294951       1.88951116      -0.44837848      -1.95801068       1.50110932
O       -0.81391400       0.98091452      -0.38276219      -0.24497413      -0.01465785      -0.34939337
N       -0.32154546       2.51713234       1.94662183       0.25155590      -0.03144342      -1.56931843
N        0.37334533       0.54322891       3.00036252       0.70519879       1.56393856      -0.15606295
H       -0.35809351       2.78745647       0.96461770      -0.27920845       0.66991393       0.23477770
H        0.33699561       3.12068672       2.45290671      -0.28341757      -0.86500325      -0.02244362
C        0.65177467      -0.75212361       3.04365280       0.26227685      -0.63795345       1.22497699
H        1.15864904      -1.13999184       3.95986552      -0.63170723       0.50043784      -0.43903835
H        0.59886286      -2.66754352       2.17240014       0.13258921      -0.94495586      -0.23546949
C       -1.51805279       0.20573081      -1.40100576      -0.37100930       0.58636391       1.41487400
C       -2.82046702      -0.33701339      -0.81336010       0.43656207       0.71367494      -0.21961491
H       -0.82520237      -0.54274969      -1.76075174      -0.02678249      -0.50596891      -0.40984295
H       -1.82276801       0.87925300      -2.23479788       0.74496943      -0.05667624       0.64735150
C       -3.29508813      -1.59751401      -1.08538532      -0.93004507      -2.13920271       0.37593119
C       -3.61255661       0.55788346      -0.07203641      -0.20835876       0.51630703       0.10146125
C       -4.59836755      -2.00232698      -0.63859968       1.43422802      -0.60787200      -1.05889223
H       -2.66951519      -2.39714809      -1.54524051      -0.29517121       0.90677095       0.03349629
C       -5.36649573      -1.06954859       0.01566699      -0.66940914      -0.16868556      -0.09426253
H       -4.96732748      -3.05234801      -0.86507660       0.43240657       1.49229717       0.35978201
C       -4.90142167       0.20205674       0.31440553       0.88874874       0.85223177       0.30380994
H       -6.37698914      -1.31840845       0.24305107      -0.80241561      -0.24515560       0.45197411
H       -5.48085003       0.95072281       0.88093104       0.01176745      -0.60168225      -0.33405503
H       -3.23141138       1.56391563       0.19909058      -0.10363597      -0.71221935      -0.30403270
27
Lattice="50.0 0.0 0.0 0.0 50.0 0.0 0.0 0.0 50.0" Properties=species:S:1:pos:R:3:forces:R:3 energy=-17660.235580827204 dihedrals="_JSON [149.14, 298.18, 321.58]" pbc="F F F"
C       -2.89298230       1.92580490      -2.08331196       1.24879139      -1.73038936       0.21546476
C       -1.81887905       1.96239932      -1.19787493      -0.59935568       0.27605234       0.24664431
C       -3.93428737       2.80561820      -1.97071130      -0.36731496       2.38598347       0.12845352
H       -2.94066461       1.15137956      -2.83992536       0.05657249      -0.26784397      -0.03186732
C       -1.77372972       3.03273435      -0.27092935      -0.53615033      -0.02640832      -0.84367453
O       -0.76544791       1.09572096      -1.07899359       0.19346086      -0.61110959      -0.86195518
N       -0.71064930       3.16720768       0.55812360      -1.16899711      -1.55054656      -1.89675086
N       -2.72491722       3.95886729      -0.24367507      -0.02706160       0.54405312       0.10255300
H       -0.05483592       2.45060563       0.57803390       1.36041549      -1.16731943       0.17236623
H       -0.68043096       3.92013032       1.13175393       0.19623830       2.61851371       2.16773436
C       -3.76046484       3.87985497      -1.08493062       0.14919210      -1.28083427       0.26920974
H       -4.50075860       4.65201440      -0.95582211      -0.32957540       0.27128859      -0.14445525
H       -4.76606570       2.81636851      -2.66558099      -0.07458715      -0.20721195       0.00621827
C       -0.90533646      -0.30371727      -1.39271429       0.96400864       0.24615576       2.06577666
C       -1.95203831      -0.96163099      -0.45475416       0.84057660      -0.67514044       1.26097256
H        0.19507786      -0.64376467      -1.34979604      -1.77206409       0.04265759       0.45396350
H       -1.22125816      -0.55393085      -2.38412841      -0.31714751       0.48097474      -1.14137389
C       -2.73856877      -1.98496154      -0.98193457      -1.56740938       0.62208097       0.39081284
C       -2.14753923      -0.69845923       0.92528372       1.05450543       0.07247140      -1.31855395
C       -3.84883977      -2.49213934      -0.29322526       1.62093476       1.92133193       3.34075226
H       -2.65332502      -2.18180865      -2.02885983       0.14264782      -0.50985758      -0.74631355
C       -4.07323171      -2.08830200       1.11759742      -2.00584680      -2.28094816      -3.57553449
H       -4.48751660      -3.15233362      -0.78335502      -1.26699258      -1.15757820      -0.69668041
C       -3.15418984      -1.27723295       1.68707686      -0.05060920       1.85958862       1.89255781
H       -5.06283194      -2.39108658       1.58089146       1.53868650       0.25180821      -0.25771226
H       -3.30868374      -0.86582230       2.73500455       0.29999589      -0.79950492      -1.26790270
H       -1.48968696      -0.03136824       1.44320089       0.41708555       0.67173229       0.06929453
27
Lattice="50.0 0.0 0.0 0.0 50.0 0.0 0.0 0.0 50.0" Properties=species:S:1:pos:R:3:forces:R:3 energy=-17660.207269805094 dihedrals="_JSON [136.69, 308.59, 320.27]" pbc="F F F"
C       -2.65362448       2.34533810      -1.68617918       0.17857845       0.34039363       1.10382490
C       -1.70484947       2.12380811      -0.71554066      -0.95610367      -0.27219938       0.40778407
C       -3.64381646       3.31398826      -1.39375524      -0.43756164      -1.12372764      -2.17522273
H       -2.61011466       1.72876394      -2.57240824      -0.15483904       0.43658365      -0.57373986
C       -1.92487723       2.74248974       0.55804767      -0.21680412       0.76678612      -0.75630526
O       -0.62270371       1.29748043      -0.85779022       0.15458376       0.59128074       1.15571502
N       -0.97483580       2.61411344       1.53263727       1.91794074      -0.53295934       0.43048645
N       -2.98542516       3.52835001       0.85319514       1.51452638      -1.15974204       0.17302721
H        0.04255730       2.50898689       1.30233695      -1.76862928      -0.09223361      -0.23581440
H       -1.09789050       3.33939386       2.20301054      -0.14797632       0.42764778       0.81568841
C       -3.84643118       3.78037486      -0.13456585       1.65848898       0.29270974      -0.16538170
H       -4.50733439       4.58037812       0.05540766      -1.29078019       0.59894722       0.29413971
H       -4.23821273       3.64572929      -2.23946533      -0.44397573      -0.01434065       0.19046472
C       -0.75282944       0.07085028      -1.54125186       0.71979117      -0.25795471      -0.43256644
C       -1.93358028      -0.80075216      -1.02378752       1.40002703      -0.23717662      -2.65612586
H        0.30563877      -0.36726194      -1.38968492      -1.84854164       0.14233213      -0.31453228
H       -0.86301868       0.32733315      -2.63072825      -0.04931615      -0.73057759       0.62274697
C       -2.68693308      -1.55745397      -1.92106695      -1.88070247      -1.69587858      -1.42836579
C       -2.23664798      -0.90428434       0.28163914      -1.06886733      -0.68805833       3.42040733
C       -3.81064209      -2.36618440      -1.53618895       1.91450196       1.34009973       1.32072748
H       -2.47704675      -1.62422064      -3.00819983       0.17764222       0.65979307       0.61215182
C       -4.09304682      -2.47766586      -0.15288210      -0.28007764       1.62199122      -1.51320071
H       -4.50156223      -2.79106939      -2.25056394       0.26082303      -0.26402377      -0.34662812
C       -3.34447082      -1.69984984       0.73631981       0.63766141       0.27929341      -1.12124820
H       -5.08086101      -2.87956171       0.06439006       0.32744881      -0.39221612       0.69233815
H       -3.70691428      -1.62723147       1.74086297       0.27901216      -0.03053307       0.77268601
H       -1.59979022      -0.38838148       1.02406740      -0.59685087      -0.00623701      -0.29305688
27
Lattice="50.0 0.0 0.0 0.0 50.0 0.0 0.0 0.0 50.0" Properties=species:S:1:pos:R:3:forces:R:3 energy=-17660.570310846306 dihedrals="_JSON [201.01, 178.46, 33.16]" pbc="F F F"
C       -0.04487979       1.83523685       1.21550627      -0.82554793      -0.25808672      -0.52129024
C       -1.23970267       1.50245172       0.62221441      -1.68607547       0.05949680       0.55329515
C        0.27932347       3.15200846       1.44731344       0.08117136       2.57247152      -0.21940439
H        0.56604351       1.04090727       1.52258514       1.18457833      -0.88267029       0.49727506
C       -2.17565006       2.52952107       0.28799129       1.39604299       0.65404224      -0.12469662
O       -1.75990781       0.21817089       0.53352598      -0.74974152       2.04295316      -0.67663750
N       -3.41469962       2.18653142      -0.23659423       0.99353158       0.92783133       1.09792390
N       -1.83229894       3.82204777       0.46571545      -0.01402737      -0.47229346       0.50649325
H       -3.41800228       1.31220809      -0.69305803      -0.19764518      -1.03178602      -0.55626080
H       -3.84947322       2.93711380      -0.72770271      -0.35710840       0.46267406      -0.33487764
C       -0.65192919       4.13950572       1.07876667      -0.92576382      -0.81209934      -0.23307164
H       -0.55247545       5.22021546       1.33888388       0.24624810      -0.93780313      -0.42496660
H        1.24462397       3.49765507       1.84681592      -0.42313543      -0.51678997       0.07354037
C       -1.11492844      -0.74982468       1.23173068       2.60588356      -1.82387251       1.04531758
C       -1.83014066      -2.07791261       1.05785983       0.22540741      -1.15602959       0.33717850
H       -1.04091997      -0.58611580       2.36403403       0.02930108       0.41866838      -1.32090446
H       -0.01403779      -0.77694848       0.78944098      -1.81030373      -0.56272352       1.11664943
C       -1.76215551      -3.08318279       2.04834345      -0.53847684       0.48949229      -0.72091854
C       -2.47287392      -2.39020151      -0.13544735       0.38850921      -0.00651902      -0.03279276
C       -2.30441965      -4.36776383       1.89388590       0.35445647      -0.05375538      -1.06415743
H       -1.33701286      -2.79780095       2.97753198       0.58967618       0.05903888       1.01210532
C       -2.85588374      -4.70165333       0.63951572       0.36786090       2.25101234      -0.45581245
H       -2.16755164      -5.13269270       2.67813610      -0.29653764       0.50775160      -0.32848101
C       -2.92077513      -3.68381347      -0.38063215      -0.83613473      -1.36248282       0.19892145
H       -3.26293678      -5.66978623       0.43337239      -0.12212431      -0.58996329      -0.06388804
H       -3.38583753      -3.93908513      -1.37419713       0.49526471       0.28650785       1.11769033
H       -2.53589494      -1.57033334      -0.84176676      -0.17530951      -0.26506540      -0.47823021
27
Lattice="50.0 0.0 0.0 0.0 50.0 0.0 0.0 0.0 50.0" Properties=species:S:1:pos:R:3:forces:R:3 energy=-17660.283136038302 dihedrals="_JSON [201.34, 259.8, 127.32]" pbc="F F F"
C        0.92084061       0.45071240      -0.52187221       2.02874513       1.75515154      -1.31650633
C        0.17884244       1.25747643      -1.34756854      -1.01509559      -1.00849534      -1.44707306
C        2.30898752       0.37757969      -0.88251457      -1.46526368      -0.51698569      -0.32239172
H        0.65575617       0.00042013       0.39454813      -0.97785082      -0.14334003       1.03764993
C        0.62947401       1.59253844      -2.73256636      -0.79861919       0.46569462       2.89377155
O       -1.12737576       1.58612228      -1.15494005       0.07386520       0.40527564      -0.53276946
N       -0.26457332       2.16092644      -3.59261540      -2.24753105      -0.15427381       1.94772258
N        1.86702345       1.44450656      -3.03985967       1.87521678      -1.37098335      -0.05611346
H       -1.11424124       2.53470173      -3.10717376       1.23659951      -0.49535821      -0.95723213
H        0.07526388       2.66154659      -4.36893292       0.60765303       0.59489516      -0.87196902
C        2.66643249       0.79191324      -2.12122026       0.71780185       0.86975022      -1.36877902
H        3.68384195       0.62064856      -2.48304503      -0.06319127       0.22804909       0.17186430
H        3.01376534      -0.08948529      -0.23179269       0.46369563      -0.44573252       0.32917160
C       -1.65583280       1.78600844       0.13189605      -0.58209319      -1.09234541       0.38582613
C       -2.42210656       0.52876273       0.59266788       0.13798479       0.78855933       0.63529959
H       -2.35815322       2.60217607      -0.03698455      -0.15649579       0.18587301       0.44278305
H       -0.90682649       2.07618359       0.88861516       0.06473077      -0.00351530      -0.35647398
C       -3.47894468       0.05439874      -0.20175025       0.28902379      -0.91070756       0.95617271
C       -2.12772783      -0.09087409       1.85118209       0.57002462       1.43234220      -1.24674514
C       -4.23875453      -1.01992509       0.27560224       1.52761040       0.57557881       1.35202950
H       -3.72523866       0.38201745      -1.20846249       0.37187822       0.51765554       0.11214875
C       -4.00211340      -1.62768060       1.49984457       1.80525704       1.26368186       0.19395472
H       -4.92735068      -1.44236127      -0.34601539      -2.28977646      -0.98835549      -1.77135800
C       -2.90224651      -1.15773302       2.23813173       0.38639557      -1.83206858       1.90558637
H       -4.51389693      -2.46093730       1.92146686      -0.72856954      -0.64541806      -0.19880973
H       -2.55938806      -1.76932443       3.14396947      -0.75335375       1.09687070      -1.08234657
H       -1.26907986       0.29590973       2.48318808      -1.07864200      -0.57179839      -0.83541315
27
Lattice="50.0 0.0 0.0 0.0 50.0 0.0 0.0 0.0 50.0" Properties=species:S:1:pos:R:3:forces:R:3 energy=-17660.51861883557 dihedrals="_JSON [169.95, 281.25, 332.7]" pbc="F F F"
C       -2.82345120       1.88879018      -2.09063760       0.15722899      -2.33392362      -0.00551844
C       -1.88547897       2.00403769      -1.12056272       1.86257254      -0.46076073       1.18612545
C       -3.56189504       2.98123299      -2.40429471      -1.38753871       1.53532624      -1.02370364
H       -3.08448154       0.94826340      -2.59139856       0.36978255       0.14532839       0.28649366
C       -1.71511341       3.26747329      -0.47767070      -0.50911565       0.66440143       0.01321982
O       -0.95931607       1.03769238      -0.67926981      -0.62599883       0.53330817      -0.16355332
N       -0.79735625       3.38718655       0.51825169       0.78112880       0.05590013       0.87016646
N       -2.42372140       4.37936196      -0.79508599       0.30247514      -1.94506949      -1.04933157
H       -0.37642480       2.56172127       0.97789393      -0.48522991       1.07797789      -0.70177313
H       -0.66133312       4.33722647       0.88618397      -0.12236703      -0.99511573      -0.09966242
C       -3.30884373       4.18915873      -1.82277537       0.88078758       0.90223769       1.91018760
H       -3.82353987       5.10593936      -2.03471933      -0.60202873       0.21254251      -0.53493948
H       -4.36495115       2.86881871      -3.10681494      -0.30113599       0.17315889      -0.47055813
C       -1.14653700      -0.32733565      -1.07214375       0.88915506       0.66488415       1.40097852
C       -2.22440182      -1.01186357      -0.22529700       0.65207784       0.59802595      -1.78964470
H       -0.10630370      -0.81235355      -0.86961714      -1.84213117       0.70591583      -0.63423924
H       -1.41674449      -0.30912528      -2.12600838       0.22723774      -0.60306424      -0.30964180
C       -2.88447711      -2.06536640      -0.80231433       0.36600193      -1.12587683      -0.78857891
C       -2.53800654      -0.64908767       1.05386740      -0.01206253      -0.61469998       1.04176741
C       -3.71305411      -2.85837029      -0.06740199      -1.45693051      -1.38637737       0.24920897
H       -2.65188568      -2.45083099      -1.79143701       0.07789083       0.50222639      -0.30519880
C       -3.92605535      -2.65087935       1.28826890       0.31941661      -0.42819494       1.02594574
H       -4.20127567      -3.69662330      -0.56577892       0.07769826      -0.03588133       0.08912033
C       -3.29991713      -1.53494098       1.85076342      -0.03381375       0.05880716      -0.79247454
H       -4.43464195      -3.42792738       1.94901368       0.48174342       1.27330399      -1.05158180
H       -3.36053442      -1.43709612       2.90832912      -0.13642170       0.61399390       0.86382661
H       -2.06884600       0.26109928       1.38424812       0.06957724       0.21162553       0.78335936
27
Lattice="50.0 0.0 0.0 0.0 50.0 0.0 0.0 0.0 50.0" Properties=species:S:1:pos:R:3:forces:R:3 energy=-17660.357773675387 dihedrals="_JSON [172.13, 279.17, 327.07]" pbc="F F F"
C       -2.84074530       1.82986768      -2.02209141       1.43067366      -1.34148728      -0.33635738
C       -1.82183186       2.02074793      -1.11263069       0.30714061       1.28006202       1.59549586
C       -3.78996674       2.79222603      -2.11738211      -1.99594941       3.20494978       0.79191647
H       -2.83688509       0.96297252      -2.69469575      -0.23822977       0.05976437       0.51836569
C       -1.71978313       3.27390464      -0.37243474       0.87122324      -1.83423502      -0.10929498
O       -0.93913740       1.07242663      -0.67924683       0.79433797       1.58302318      -0.22888293
N       -0.65624101       3.48971207       0.49514681      -0.84008429       0.00014963      -0.83858571
N       -2.63294535       4.21669000      -0.46469786      -0.10741984       0.06350854      -0.07960231
H        0.06648102       2.80602929       0.58317961       0.07583873      -0.31248854       0.18486592
H       -0.81029584       4.16974828       1.21797422       0.13960469       0.07289563       0.05895239
C       -3.64650288       3.96577743      -1.27846865       0.49245017      -3.33830140      -1.83363189
H       -4.38549755       4.67582128      -1.31909964      -1.91087701       1.92199148      -0.06557398
H       -4.71473097       2.66014595      -2.74162005       1.13095253       0.30351928       0.53540934
C       -1.03412084      -0.21096663      -1.17572059       1.49841536      -1.05353254       1.05574704
C       -2.12281710      -0.96296455      -0.44345353       0.98367812      -0.75439608       0.29726014
H        0.03411861      -0.59780493      -1.05492345      -1.45777420      -0.13640890       0.32025205
H       -1.16065294      -0.25145829      -2.22453226      -0.51408150       0.13387043      -1.56973088
C       -2.73605463      -2.07403560      -1.00892324       0.53794396       0.43317659      -1.32518619
C       -2.36130406      -0.68381368       0.89400482      -2.26933945      -1.66095052       0.17285761
C       -3.61908283      -2.80631661      -0.28872256      -0.46995459       0.60073714       2.63256543
H       -2.52743381      -2.37924059      -2.04104713       0.05712563       0.22159494       0.18215637
C       -3.95319973      -2.51131424       1.04364596       0.06780034       0.59157199       0.87758649
H       -4.08535440      -3.65314997      -0.62822689      -1.00940992      -2.13477063      -1.55945563
C       -3.32944358      -1.39904792       1.66037880       0.33548671      -0.72606842      -1.86622607
H       -4.68609073      -3.17890390       1.59061853       0.89100017       0.97765971      -0.63016924
H       -3.57520919      -1.09611522       2.66551261       0.08628475       0.02323780       0.31413557
H       -1.86738861       0.10106591       1.34766462       1.11316333       1.82092683       0.90513082
27
Lattice="50.0 0.0 0.0 0.0 50.0 0.0 0.0 0.0 50.0" Properties=species:S:1:pos:R:3:forces:R:3 energy=-17660.458642201505 dihedrals="_JSON [262.9, 277.26, 312.41]" pbc="F F F"
C       -2.46877993       2.40672508      -0.75169192       1.77620711      -1.55280607       0.60052125
C       -1.33056005       1.62869967      -0.43710959      -0.44939010       1.62869881      -0.36378042
C       -2.29442778       3.39522580      -1.68998519      -2.01722006       1.79755320      -1.37314221
H       -3.41486029       2.16979663      -0.26175256       0.15016488       0.17759705      -0.13999546
C       -0.07702174       1.88939863      -1.15741901      -2.21386206      -0.72263921       1.58867215
O       -1.44427860       0.71261033       0.59960542       0.21484081       0.64555959      -0.89365749
N        0.93750805       0.97656130      -1.03877291      -1.35055967       0.48552124       0.31966572
N        0.03443966       2.98282714      -1.90205507       1.20850217      -1.14943886      -0.04450979
H        0.81538012       0.11916151      -0.54919094      -0.17979314      -0.25205831       0.44871190
H        1.80874910       1.16468816      -1.42340542       1.67582038       0.47223485      -0.83964101
C       -1.04810100       3.69464071      -2.17935772       0.36141205      -0.48357952       0.32051430
H       -0.82845203       4.50684865      -2.83699656      -0.35554759       0.74349003      -0.45827151
H       -3.16843237       3.96205491      -2.10308048       0.78039291      -0.40054580       0.64442939
C       -1.94476653      -0.51587680       0.11459455       1.09085672      -0.35333117      -0.13640424
C       -3.40774083      -0.69236167      -0.06606061      -0.95441822       0.35231932       1.49550980
H       -1.54466892      -1.18851266       0.85045072      -0.09573482      -0.98800569       0.42504463
H       -1.44938841      -0.73133186      -0.82863407       0.21167128      -0.26131936      -0.41867972
C       -3.90977628      -1.37043428      -1.16900968       1.22422156      -0.04262768       0.66146980
C       -4.29099516      -0.30677959       0.97798837      -0.44676424       0.63079794      -0.83046923
C       -5.25405143      -1.64748889      -1.27017888      -0.40480948      -0.60129388      -2.02351093
H       -3.17278544      -1.72657366      -1.88924105      -0.31751694      -0.07049331      -0.19787740
C       -6.17231572      -1.10949284      -0.41345806       0.40984363       0.38413141       2.01319869
H       -5.58041731      -2.24077769      -2.13080260      -0.07148530       0.22039399       0.12004104
C       -5.66905032      -0.49719922       0.75501206      -0.60319021       1.20079018       0.95913106
H       -7.24022605      -1.18623972      -0.54613781      -0.20412417      -0.21840814      -0.13978199
H       -6.39254991      -0.05041863       1.50641345       0.85257569      -0.70412062      -0.92351118
H       -3.93086871       0.31393312       1.84372720      -0.29209323      -0.93842002      -0.81367716
27
Lattice="50.0 0.0 0.0 0.0 50.0 0.0 0.0 0.0 50.0" Properties=species:S:1:pos:R:3:forces:R:3 energy=-17660.308691678914 dihedrals="_JSON [145.61, 186.99, 348.6]" pbc="F F F"
C       -1.59411423       2.34025548       1.83004021      -1.13717668      -0.52699921       0.71413421
C       -2.01942768       1.58607750       0.72531564       0.85670063      -0.61134739       0.82479244
C       -1.94514175       3.68934650       1.82436998       0.93951997       1.40814085       0.24609185
H       -1.18353281       1.89488741       2.77305348      -0.49561185       0.25112263      -1.08435676
C       -2.35537459       2.23876255      -0.46966138      -0.49745718       1.40651548       0.70876566
O       -2.07520407       0.20031176       0.69908582       0.48678098       0.39840588       0.41498045
N       -2.53799816       1.53867450      -1.60952072      -0.18256565      -0.13894587       1.09368373
N       -2.54894776       3.56862053      -0.48785564       0.17708533      -0.57536621      -0.87342191
H       -2.15023626       0.64125250      -1.64774234       0.37550417      -1.41300694      -0.23444513
H       -2.84578628       1.98335552      -2.42004342      -0.37030723       0.88948545      -1.34102651
C       -2.35921197       4.25906233       0.62263126      -0.05809566       0.16526169       0.54172377
H       -2.49320019       5.34342717       0.53899236      -0.19516901      -0.24527275       0.10435078
H       -1.77729785       4.38110415       2.68392544       0.03710958      -0.84967514      -0.61031738
C       -1.09394965      -0.43671102       1.50024510      -0.08152769      -2.10666856      -0.47880229
C       -1.15646404      -2.01622431       1.23365646      -0.60179492       1.94284767       1.10867053
H       -1.14075851      -0.17202290       2.61083548      -0.24611401      -0.55600327      -1.35884528
H       -0.12722120      -0.14400899       1.10680279       0.59902316       0.41947723       0.23005359
C       -0.21826373      -2.80874312       1.89264812      -1.64953877      -1.43236955      -1.10982989
C       -2.17873302      -2.64385970       0.53554594       0.30463526      -0.68188653       0.44103590
C       -0.30847993      -4.18592139       1.84739755      -0.11696645      -1.91827809       0.60080478
H        0.48695199      -2.45521227       2.55276455       1.90399403       1.44544225       1.15849426
C       -1.44558330      -4.84231181       1.25927179       2.60566290      -0.67726049       0.27519357
H        0.51194272      -4.76440244       2.37759278      -1.24017593       0.50934084      -0.66459644
C       -2.30747272      -4.04882154       0.56813107      -0.66389710       0.72611378      -0.41105221
H       -1.53789895      -5.96341068       1.19495898       0.16694058       1.29699648       0.37122050
H       -3.11808695      -4.54921660       0.05955744      -0.39593779       0.21351095      -0.25486100
H       -2.93018259      -2.08477585       0.03293080      -0.52062068       0.66041878      -0.41244124
27
Lattice="50.0 0.0 0.0 0.0 50.0 0.0 0.0 0.0 50.0" Properties=species:S:1:pos:R:3:forces:R:3 energy=-17660.60839317623 dihedrals="_JSON [152.09, 84.9, 51.69]" pbc="F F F"
C       -0.95425261      -0.34516822       1.97165618      -0.02180533      -1.11906291      -0.88357545
C       -0.40677522       0.33429630       0.91522949      -0.89637116       0.00759543      -0.89603536
C       -0.35270624      -0.15389715       3.21555224      -0.52235675      -0.76721988       0.68887858
H       -1.72795951      -1.13121484       1.78051293       0.49552673       1.00288541       0.43794805
C        0.63511179       1.26688514       1.15987918      -0.83235020      -0.15623482      -1.12232507
O       -0.90758436       0.33301702      -0.37764050       1.17574959       1.04872222      -0.04861408
N        1.04177707       2.12050144       0.17340002      -0.14052543       0.12961826      -0.80559751
N        1.20922853       1.38296627       2.30517811       0.78548007       0.02902587       2.78023914
H        0.34499857       2.19658179      -0.56536514       0.47697775       0.39100513       0.12084172
H        1.45383443       2.96941325       0.55793737      -0.22200018      -0.26166674      -0.43818286
C        0.72592936       0.67139068       3.35121674       1.03686524       0.55558170       0.86549948
H        1.24350199       0.78589734       4.36858354      -0.71198805      -0.05001626      -1.68191302
H       -0.75520461      -0.69944280       4.05273531       0.02925689      -0.11020819       0.41246077
C       -1.47108045      -0.80295133      -0.95795210      -0.65788313       0.25531846       0.94529695
C       -2.90456003      -0.92479136      -0.59264988      -3.37740704       0.41077940      -0.28513252
H       -0.94530909      -1.68733078      -0.72208355       0.82990226      -1.34212012       1.08482135
H       -1.33939875      -0.79884675      -2.01215416       0.01668295       0.93158278      -1.32572475
C       -3.45609979      -2.15006060      -0.18061001      -0.59821277      -0.12389582       0.20780521
C       -3.86586926       0.14384522      -0.75532561       0.08612323      -1.41837241      -0.09210687
C       -4.83578435      -2.32086779       0.12921908       0.11141466       0.30651910       0.02967274
H       -2.78013669      -3.00320548      -0.10245920      -0.09366069      -0.03018292       0.21457149
C       -5.73774717      -1.25694488      -0.10102861      -0.38119786      -1.78881285       1.02231645
H       -5.21597364      -3.25541197       0.60965999       0.50097260       0.68716512      -0.66967795
C       -5.25046929      -0.06779207      -0.57765830       1.30998024       1.02827764       0.13483178
H       -6.81441772      -1.36553032       0.18825009       1.00544014       0.04758722      -0.45147902
H       -5.92565192       0.77301423      -0.70586651       0.00560265       0.05903460      -0.15094873
H       -3.59890226       1.13347057      -1.08324042       0.58978359       0.27709460      -0.09387051
27
Lattice="50.0 0.0 0.0 0.0 50.0 0.0 0.0 0.0 50.0" Properties=species:S:1:pos:R:3:forces:R:3 energy=-17660.460889547867 dihedrals="_JSON [179.89, 268.75, 353.84]" pbc="F F F"
C       -1.55165682       0.15378676      -1.89084128       0.23972401       1.42766209       1.69645935
C       -1.23348666       1.31084860      -1.13394003      -1.05833942      -0.19358705      -2.14700741
C       -1.42438684       0.17104998      -3.26827736       0.01762898       0.53178209      -0.49800965
H       -1.97768700      -0.68241768      -1.35394366       0.14102262      -0.35365153      -0.10725507
C       -0.94764022       2.53634558      -1.87341382      -0.12574303      -2.45416726      -0.04350441
O       -1.40062821       1.38930899       0.20998637       0.84060581      -0.33206869       0.19319419
N       -0.84898924       3.75098608      -1.27353698       0.57309028       0.07143283       2.79785430
N       -0.78129318       2.50317753      -3.17540070      -0.51423130      -1.00630686      -1.35758137
H       -0.55882909       3.59718406      -0.28301886      -0.38790379       0.69083468      -0.98154806
H       -0.22594237       4.37469697      -1.76121587       0.03401213       0.17031333      -0.19907649
C       -1.05349516       1.35251172      -3.85891280       1.27254227       1.27355709      -0.94223603
H       -0.85510667       1.41044291      -4.97263478      -0.40378457      -0.04810223       1.34700516
H       -1.63105049      -0.66713658      -3.90291441      -0.18721235      -0.58034592      -0.06342270
C       -1.68130346       0.18376566       0.91535224      -0.95414667       1.29040220       1.90612592
C       -3.20814039      -0.02273911       1.01198541       1.75728168      -0.89621182      -0.65695496
H       -1.33821667       0.40048085       1.95512820      -0.00192729      -0.05777073      -0.57388799
H       -1.14354118      -0.73908129       0.63036851      -0.10071009       0.57828753      -0.59053322
C       -3.57451507      -1.30569885       1.40378686       1.05189122      -0.89422242       0.22844331
C       -4.14534143       0.91484766       0.58838768       0.00561770       1.52020169       0.28569388
C       -4.89212587      -1.72964897       1.27791951       1.03805613      -0.95896698       0.75114654
H       -2.76094740      -2.03973970       1.72786492      -1.14978224       1.01987738      -0.47639606
C       -5.82755896      -0.80510355       0.89335421      -1.50268551       0.26344866      -0.48736371
H       -5.10432744      -2.80328467       1.49866988      -0.21338950       1.00910973      -0.30818842
C       -5.47906176       0.56507167       0.65622893      -0.97637145      -2.06399391      -0.56477076
H       -6.82597631      -1.27791921       0.69833817       0.51721277       1.29670585       0.30098256
H       -6.26624695       1.24608120       0.35185711       0.03275486       0.15230115       0.01155067
H       -3.88956943       1.96580795       0.25302307       0.05478675      -1.45652092       0.47928042
27
Lattice="50.0 0.0 0.0 0.0 50.0 0.0 0.0 0.0 50.0" Properties=species:S:1:pos:R:3:forces:R:3 energy=-17660.37661632114 dihedrals="_JSON [162.35, 200.36, 345.06]" pbc="F F F"
C       -1.90555484       2.18132625       2.26754807       0.61756866      -1.39007145      -1.43212591
C       -2.13398502       1.50538757       1.03889829       0.04570957      -0.30843469       2.86930747
C       -2.00173162       3.58809811       2.22259779      -0.21668687      -1.26782827       1.79784221
H       -1.51246595       1.58551190       3.13777084      -0.76989663       0.91897012      -0.70912027
C       -2.47620370       2.24129471      -0.10862763       0.50909030      -0.27275552      -0.86074000
O       -2.14002833       0.12174541       0.89335972       0.10599699       0.90855123       0.26176683
N       -2.66143417       1.48887650      -1.23091939       0.08160820      -0.70292993      -1.45426189
N       -2.52837335       3.56408104      -0.15287272      -0.09276355      -0.64913264       0.59104577
H       -2.29354274       0.53659725      -1.10166025      -0.35221423       0.71742001      -0.56848230
H       -2.57112171       1.90925491      -2.17814122      -0.05852498      -0.31914518       1.44111058
C       -2.33632281       4.15026936       1.03344864      -0.31188963       3.94931787      -1.04125773
H       -2.42773620       5.29699505       0.96637277       0.12022731      -1.75181980       0.29612232
H       -1.97015023       4.13897015       3.17582539       0.27644260       0.05714827      -0.71196237
C       -1.45551664      -0.68645793       1.85461272       1.37410644       3.57019905       0.08376302
C       -1.20177947      -1.96591217       1.24307695       0.03424999      -2.92428686      -0.21211299
H       -1.96749551      -0.68228018       2.80037055      -0.91500409      -0.48353909       0.50290311
H       -0.50256648      -0.14084296       2.13254773      -0.40336169      -0.62626036      -0.43761554
C       -0.41513563      -2.96183291       1.84600103       0.00954970       0.05335525      -1.48780472
C       -1.85924592      -2.34332948       0.07994083      -0.60772103      -0.29583711      -0.33970049
C       -0.33755824      -4.24912579       1.28396246       0.06909248       1.98991650       0.42234634
H        0.30106447      -2.69678315       2.59289859       0.09555966       0.07755266       1.02552123
C       -0.94089542      -4.57073399       0.09505849      -0.93987420       1.30991164       0.10033877
H        0.30919576      -4.90392569       1.77537566       0.93098793      -1.44137069       0.72664466
C       -1.70399358      -3.58346884      -0.52214636      -0.02758192      -0.06132455      -0.30734012
H       -0.92282893      -5.55289260      -0.26367929       0.29045580      -1.47335713      -0.78799182
H       -2.20737024      -3.71878675      -1.48924839       0.12471482      -0.33365232       0.43479961
H       -2.63550336      -1.73928707      -0.34882164       0.01015836       0.74940300      -0.20299579
27
Lattice="50.0 0.0 0.0 0.0 50.0 0.0 0.0 0.0 50.0" Properties=species:S:1:pos:R:3:forces:R:3 energy=-17660.50872063556 dihedrals="_JSON [268.61, 182.79, 270.27]" pbc="F F F"
C        0.71635419       0.89702719      -2.76176975      -0.38980797       0.44590203      -0.56698375
C        0.38421809       1.18921623      -1.44519347      -0.63652305       0.40680126       0.26372647
C        2.00338585       1.22126994      -3.15860831       1.61456614      -0.64087670      -0.94454171
H       -0.00342403       0.50297825      -3.54062188       0.60558062       0.43242159       1.36883910
C        1.34122650       1.75154308      -0.54906844       0.14913415      -0.96027716       0.32778268
O       -0.90407443       0.99207120      -1.00248530      -0.31798212      -0.65977876      -0.30593571
N        1.03239928       1.90969753       0.81690592       0.00819886      -0.62148967      -1.35040086
N        2.60509187       1.89593262      -0.93709309      -0.32210727       0.53572554       0.90261185
H        0.05823761       1.95060607       0.97855137      -1.21863443       0.06426443       0.12031845
H        1.52082827       2.55095519       1.40492441       0.80222797       0.40766759      -0.21817182
C        2.92927680       1.64796678      -2.19516400      -0.02250391      -0.20576993      -0.26872946
H        4.01203541       1.74061195      -2.33103864      -0.32627468       0.05742197      -0.76346223
H        2.33832484       0.99004926      -4.19533895      -0.21001214       0.31070060       0.82853559
C       -1.07043788      -0.34832852      -0.43667684       1.91459726       1.11613303       0.42872008
C       -2.49596529      -0.48545752      -0.05460523       1.06094696      -0.19382649      -0.10034663
H       -0.35266386      -0.27452871       0.42104069      -0.82912245      -0.89870289      -0.08602928
H       -0.66419219      -1.11641027      -1.11855217      -0.42188002       0.21455112      -0.11447519
C       -3.46006360      -0.88877415      -0.93968529      -0.48226934      -0.58284578      -0.76207183
C       -2.86995476      -0.11299248       1.19599794      -1.88950204       0.27012876       1.56109429
C       -4.80040196      -0.87665893      -0.61336552      -0.63036069      -0.02579982       0.07558404
H       -3.15945545      -1.25927041      -1.89986096       0.16589196      -0.08776378      -0.63321923
C       -5.19904309      -0.38568393       0.64254534       0.72330408       0.63324397      -0.09461810
H       -5.53291953      -1.23658973      -1.36678794       0.36673115       0.40136996       0.66149880
C       -4.21834339      -0.00573249       1.58042977       0.09884734      -0.00542301      -0.18323552
H       -6.23874329      -0.15574453       0.77540633      -0.56459778      -0.27715580       0.49638556
H       -4.39041524       0.41919620       2.60477033      -0.39302166      -0.58195976      -1.13039096
H       -2.17744941       0.07958748       1.97353589       1.14457306       0.44533768       0.48751537
27
Lattice="50.0 0.0 0.0 0.0 50.0 0.0 0.0 0.0 50.0" Properties=species:S:1:pos:R:3:forces:R:3 energy=-17660.27097020193 dihedrals="_JSON [171.91, 284.38, 309.75]" pbc="F F F"
C       -3.22921081       1.49137980      -2.05067833       2.04042051      -1.38179432       0.32055179
C       -2.09886985       1.91441520      -1.30571517      -2.26833576       0.28445233      -0.57469621
C       -4.14740668       2.46675125      -2.48285318       0.00740215      -1.19103191      -0.51095493
H       -3.30806758       0.37904582      -2.28537714      -0.09797768       1.64477638       0.00482453
C       -2.13060813       3.28396926      -0.86366803       0.50205949      -0.84348218       0.53670962
O       -1.03514069       1.21397528      -0.83573978       0.39145396      -0.83447215       0.10013210
N       -1.16575180       3.57461962       0.09468482      -1.20404419       1.63479760      -0.13685374
N       -3.08390264       4.14003779      -1.20230702       1.55087959       0.20643579       1.14542352
H       -0.39713390       2.98020153       0.16310616       1.15180442      -1.39362048      -0.15294726
H       -0.89521173       4.52204222       0.29821876      -0.57099385       0.37265807      -0.24394326
C       -4.04169093       3.72839077      -2.02088215      -0.06342837       1.56884949       0.37675690
H       -4.75286020       4.52695333      -2.22993926      -0.18742566      -0.29335985      -0.46292571
H       -4.87334884       2.30247056      -3.25204193      -0.64025106      -0.69240833      -0.10654571
C       -0.87706734      -0.22252164      -1.00399416       0.40190763       1.17459162      -0.87370202
C       -1.75245899      -1.00925497      -0.09199524       0.26553746       1.01276739      -1.11793721
H        0.14675979      -0.41140714      -0.64968656       0.04833789       0.29764359      -0.57027929
H       -0.96352683      -0.42928682      -2.09353160      -0.03195955      -0.31166212       0.60287175
C       -2.60007428      -1.97813106      -0.56178283      -2.01640312      -1.60667379       0.81650356
C       -1.67257428      -0.62072052       1.22137862      -1.46832182      -1.09232585       1.08527114
C       -3.41972518      -2.61348634       0.36631053      -0.70399042      -0.46253858       3.62960758
H       -2.78293324      -2.30809279      -1.57917911       0.71880923       0.43217310      -0.37664053
C       -3.37775275      -2.22765132       1.80569005       1.38934680       0.21723207      -2.72853609
H       -4.10282398      -3.48661929       0.14395871       0.82014904       1.21402087      -0.17120825
C       -2.48464620      -1.20754041       2.21483468      -0.35719176      -0.64421942      -0.69258738
H       -3.93588057      -2.78325370       2.54183967      -0.39500329      -0.08470689       0.05609197
H       -2.40880312      -0.89796949       3.27314618      -0.07999172      -0.17432220      -0.63202189
H       -1.02168125       0.18595612       1.40942539       0.79721010       0.94621979       0.67703501
27
Lattice="50.0 0.0 0.0 0.0 50.0 0.0 0.0 0.0 50.0" Properties=species:S:1:pos:R:3:forces:R:3 energy=-17660.560572952898 dihedrals="_JSON [173.45, 298.23, 332.88]" pbc="F F F"
C       -2.18118992       0.55869202      -2.26798281      -1.31007398       0.64925246      -0.01140138
C       -1.35505147       1.18307151      -1.38204661       1.38860850       0.94955646       0.52692394
C       -2.61715149       1.35129461      -3.36207639       0.05989070       0.03080219      -0.28772326
H       -2.64709198      -0.39834832      -2.02726504       0.08710689       0.14373196      -0.19047823
C       -0.76137919       2.43607504      -1.76660930       1.32638057       0.02074301       1.24347107
O       -0.90330815       0.73814023      -0.16051027      -0.61870570       0.43925469       0.28564528
N        0.28615548       3.02858997      -1.06057395      -1.77248917      -1.39617245       0.05336839
N       -1.07859752       3.09317347      -2.84764801       0.09746342       0.62329682      -0.35453597
H        0.59749750       2.63266902      -0.19271827       0.37850384       0.10717371      -0.08421460
H        0.74977995       3.71680719      -1.60921794       0.59104535       0.51173468       0.19708108
C       -2.03816618       2.58960211      -3.60026465      -0.66073473      -0.99937149      -1.18308493
H       -2.26186836       3.14186904      -4.52598133      -0.23165476      -0.09253067       0.47652182
H       -3.42319739       1.03846396      -4.01402014       0.06438749      -0.36291687      -0.09159391
C       -1.51764637      -0.40362922       0.38293513       0.71717819      -2.17069390      -0.94339653
C       -3.00404137      -0.44275538       0.73381257       0.32689094      -0.47784238      -0.33199085
H       -0.92751062      -0.69941427       1.26767613      -0.07670550       0.47138490      -0.12909646
H       -1.30883601      -1.23745824      -0.36470643      -0.39854308       0.57427055       0.78705935
C       -3.60544113      -1.73086742       0.76018164      -1.55765040       1.05216912       0.19885148
C       -3.72039973       0.69622507       1.07161973      -0.44367510       0.87513688       0.57229794
C       -5.01311275      -1.81538286       1.04781345       1.49746661      -0.53926626       0.58082070
H       -2.94977306      -2.59273105       0.58284082      -0.55816502       0.05073480      -0.12812676
C       -5.71436457      -0.67382472       1.46795872       0.02094619      -0.42524302      -0.22315158
H       -5.56088208      -2.78554359       1.13146108       0.76576423       0.68985647      -0.34306078
C       -5.07635423       0.56349729       1.48739619       0.83235827       1.46486438      -0.01118013
H       -6.75006710      -0.85498800       1.79379160       0.37806677       0.57669274      -0.14381627
H       -5.53743867       1.52119776       1.84203098      -0.04388007      -1.16289858      -0.32873800
H       -3.20069535       1.71746348       1.09861383      -0.85978043      -1.60372017      -0.13645143
27
Lattice="50.0 0.0 0.0 0.0 50.0 0.0 0.0 0.0 50.0" Properties=species:S:1:pos:R:3:forces:R:3 energy=-17660.445150614407 dihedrals="_JSON [184.0, 283.1, 140.93]" pbc="F F F"
C        0.63156045       1.04394269      -0.40562790       0.19701593       1.02214861      -0.08712986
C       -0.00032780       0.98632932      -1.64241660       0.06080048      -0.29290138       1.09964161
C        2.01591279       0.77969623      -0.35437981      -0.82834658      -0.71049781      -1.56603923
H        0.05713550       1.45906585       0.44308895       0.55921247      -0.51275246      -0.29617480
C        0.69917963       0.51016874      -2.76756930       0.45885437       0.68680052      -0.64259877
O       -1.28134449       1.35980135      -1.85259964      -1.07948542      -0.42122090      -0.39740013
N        0.15864315       0.46574520      -4.02068620      -1.06335810       0.28499297      -0.38270630
N        1.98197998       0.27544195      -2.71635447       0.83230128      -1.10060792       0.27060167
H       -0.82608008       0.56912646      -4.02756050      -1.05089890       0.13229953      -0.13234244
H        0.48243542      -0.16981836      -4.73416198       0.57601602      -0.03182887       0.45199172
C        2.59257732       0.33316385      -1.53882714       0.82315444      -0.06562097       0.41247593
H        3.62269460      -0.04299138      -1.58472735      -0.08128715       0.47566957       0.31728874
H        2.63515383       0.85680311       0.49598284       0.32519530       0.06984549       1.21657290
C       -2.06693216       1.93349188      -0.82305134       1.17055457       2.59834215      -0.19758267
C       -2.61504686       1.04726011       0.20569135      -1.14864255      -1.36731304       1.20557625
H       -2.88105765       2.41035215      -1.40313136       0.35084791       0.14480560       0.42621063
H       -1.42417745       2.71414267      -0.26604833      -1.06027937      -0.59178420      -1.05970593
C       -3.14162530      -0.18424725      -0.12958360       0.49219649      -1.14952665       0.50581773
C       -2.69085140       1.38324323       1.56543210       1.15651441       0.97886924       0.11729044
C       -3.41273631      -1.10742088       0.91952407      -1.29684024      -1.76641519      -2.66478294
H       -3.23482674      -0.44379107      -1.19776606       0.19633027      -0.26879792       0.61630875
C       -3.46505025      -0.76720350       2.24596272      -0.03604180      -1.50673243       1.30819603
H       -3.67778219      -2.15873521       0.58647651       0.14755750       1.27889850       0.55070487
C       -3.04987841       0.50919329       2.57033873      -0.68192022       0.32634193       1.86443056
H       -3.78737191      -1.52314464       3.05707088       0.67880473       1.27713879      -1.47881677
H       -3.05892889       0.76650394       3.67396750       0.12780393       0.21352783      -1.53358706
H       -2.35853000       2.37115139       1.85824816       0.17394023       0.29631901       0.07575908
27
Lattice="50.0 0.0 0.0 0.0 50.0 0.0 0.0 0.0 50.0" Properties=species:S:1:pos:R:3:forces:R:3 energy=-17660.634751092068 dihedrals="_JSON [174.42, 276.85, 306.66]" pbc="F F F"
C       -3.06219809       1.87847655      -2.04985399      -2.26775419      -0.96112127      -1.02759827
C       -2.07215777       2.06006917      -1.16738538       1.69232072      -0.09202382       0.39271288
C       -3.97629765       2.93781690      -2.26560071      -0.49249961       1.39794210      -0.13278451
H       -3.25368277       0.86912490      -2.45684517       0.03707611       0.67007915      -0.03281223
C       -1.90313850       3.34724296      -0.62589664       1.58877809       0.34168312       2.12070464
O       -1.07944892       1.18440964      -0.80337732       0.04778354      -0.99600708       0.03850001
N       -0.84500196       3.50799267       0.27999348      -0.29083700      -0.23734060      -0.65744027
N       -2.70771200       4.37006470      -0.81969166      -0.37214425       0.21307983      -0.14795913
H       -0.14840004       2.78274703       0.44359336      -0.71483834       0.34047391      -0.23326461
H       -0.84368677       4.31903268       0.87121404      -0.03181962       0.17242912      -0.09384087
C       -3.76359464       4.17285812      -1.63148190      -0.19515732      -0.68325320      -0.37058745
H       -4.46833340       5.03614134      -1.75514440       0.70016144      -0.87654870       0.03977947
H       -4.85380347       2.89474159      -2.93008454       0.52229272      -0.49494271       0.24359863
C       -1.13083835      -0.22276926      -1.15790290      -0.82413168       0.98243478      -0.76719829
C       -1.96227286      -1.07762575      -0.22159036       1.22175506       0.90433584      -1.15254098
H       -0.08655603      -0.53357132      -1.15237983       0.12252993       0.01793396      -0.11960493
H       -1.56955297      -0.32787430      -2.20371005       0.81404819       0.06916675       1.07475537
C       -2.87408700      -1.89779973      -0.79011643      -1.66690818      -0.96768752       0.52956069
C       -1.79422451      -1.12245973       1.13550281       1.25046409       1.69415622       2.79892291
C       -3.71312870      -2.66733459       0.00153674       0.24143828      -1.40983212      -0.53542461
H       -3.03005508      -1.95805364      -1.82684275       0.01939938       0.16074679      -1.57884945
C       -3.58534481      -2.68991786       1.36596999      -0.15059907       1.16277975       0.79358108
H       -4.36106176      -3.41965824      -0.45175954      -0.21341996       0.41650338      -0.14267006
C       -2.64018888      -1.83010764       1.97692899      -0.82269613      -1.08232032       0.04191429
H       -4.34301753      -3.25354258       1.89907653       0.29877459      -0.13013018       0.51123628
H       -2.61801173      -1.75473292       3.08349981       0.34490770      -0.02295112      -0.81592183
H       -1.01044367      -0.47969466       1.63693876      -0.85892449      -0.58958605      -0.77676875
27
Lattice="50.0 0.0 0.0 0.0 50.0 0.0 0.0 0.0 50.0" Properties=species:S:1:pos:R:3:forces:R:3 energy=-17660.786794614552 dihedrals="_JSON [178.99, 180.85, 358.38]" pbc="F F F"
C       -1.50832474       2.37981106       1.83088848       0.63234980      -1.91701793       0.03388771
C       -1.87661441       1.61265500       0.75489528      -0.72090047      -1.31079646      -1.24220032
C       -1.61067409       3.72628153       1.65583249       0.22370515       2.68286367       0.61716751
H       -1.06173349       1.95661719       2.74020374      -0.30829668       0.04963897      -0.33499580
C       -2.38383780       2.23131811      -0.44233776       0.02458606      -1.50316068      -0.28087003
O       -1.89004042       0.23229025       0.63822347       0.07695048      -0.05482347       0.23546979
N       -2.68505775       1.43570655      -1.55718967       0.64249895       2.69754384       1.31767480
N       -2.56376710       3.52883600      -0.53291168      -0.00598551       0.01685087      -0.42651996
H       -2.68211457       0.46817175      -1.47203659      -0.17150827      -1.76152014       0.14349626
H       -3.19172588       1.90520050      -2.27989693      -0.22021553      -0.04257792      -0.30007388
C       -2.15272740       4.25891696       0.50140044      -0.06363167      -0.21423286       0.51800503
H       -2.32659700       5.30939654       0.40324830       0.09639274       0.75196743       0.01432749
H       -1.23736939       4.39705652       2.44391741      -0.32791458      -0.17737358      -0.32372930
C       -1.40753359      -0.55948530       1.70736628       1.68038931       1.47009417       0.30629924
C       -1.46532042      -2.02701952       1.43082472       1.54249809      -0.31252814       1.58447305
H       -1.94073939      -0.31335395       2.63013483      -0.29206246       0.00891827       0.13808593
H       -0.31163960      -0.26150433       1.91233814      -1.30543887      -0.40682969      -0.26832467
C       -0.78697296      -2.85546815       2.35172704      -1.24451798       0.17540127      -1.22812410
C       -1.95516456      -2.58796879       0.29642536      -0.72733720       1.67790160      -1.16491360
C       -0.70030291      -4.22247294       2.19867697       0.18691445      -0.43884878      -0.26408413
H       -0.31097726      -2.38098436       3.14309458       0.89390290       0.78074266       1.79255068
C       -1.24667475      -4.77374732       1.04622232      -0.94417661       0.44602359      -1.13283904
H       -0.15382151      -4.84073416       2.91888298      -0.16488059       0.19882691      -0.17901329
C       -1.89535443      -3.93355749       0.10663554       0.74724993      -2.30140909      -0.38674596
H       -1.17840037      -5.82267592       0.77687756       0.10097020      -0.14736588       0.35195496
H       -2.23021734      -4.37109774      -0.84880455       0.01993489       0.17752399       0.52187786
H       -2.28263915      -1.86925373      -0.46118408      -0.37147651      -0.54581264      -0.04283622
27
Lattice="50.0 0.0 0.0 0.0 50.0 0.0 0.0 0.0 50.0" Properties=species:S:1:pos:R:3:forces:R:3 energy=-17660.647329653166 dihedrals="_JSON [141.4, 293.73, 312.8]" pbc="F F F"
C       -2.77733639       2.51491106      -1.82606424       0.43700158      -0.38375154       0.47645253
C       -1.79973793       2.13788511      -0.88677140      -0.79262827      -0.50601499      -1.65680855
C       -3.82687685       3.40689108      -1.46815785       1.93546538      -1.56125427       1.81447367
H       -2.72930911       2.04369192      -2.81772428      -0.12917972       0.37167619       0.23532114
C       -1.81816464       2.76338841       0.37124047      -0.62000525       0.40039479       0.45554998
O       -0.78505883       1.19836960      -1.12889399       0.24211336       1.41504384       0.54916602
N       -0.71032109       2.62026799       1.16384240       0.37271645      -0.14488622       0.52864063
N       -2.85589053       3.51463435       0.79459462       0.04567527      -0.84002032      -1.54402378
H       -0.17823153       1.78696128       1.00764183       0.27929664      -0.33335151      -0.55424568
H       -0.80585360       2.76014976       2.15100574      -0.53017634       0.47666345       0.35204901
C       -3.86279188       3.73310125      -0.10829525       1.34270174       0.52469950       0.36015795
H       -4.64063177       4.30796313       0.35848015      -0.69176915       0.27742854      -0.23411086
H       -4.56282920       3.66407581      -2.17267843      -1.05790025       0.42665849      -0.69589769
C       -1.05711065       0.01563500      -1.86175290       1.83626883      -0.27804979       1.55227613
C       -1.98845214      -0.83583179      -1.08352381      -1.53362654      -1.22652303       0.86274073
H       -0.04817800      -0.50281532      -1.99060805      -1.13997843       0.77648036       0.14130603
H       -1.41792201       0.28208118      -2.81390958      -0.69744833       0.03126639      -1.58558269
C       -3.12961906      -1.36466849      -1.65680542      -0.61189080      -0.11892157      -0.01351236
C       -1.83300375      -1.13399508       0.28238083       0.80338483      -0.12076723       0.42984791
C       -4.08416042      -2.11271700      -0.92135945      -0.42539054       0.55452270      -3.23433230
H       -3.30085667      -1.13765367      -2.70382509      -0.26436645      -0.18992431      -0.19387331
C       -3.91860304      -2.36095733       0.39437750       0.66221076      -0.44489281       1.54395131
H       -4.94693888      -2.47626683      -1.52197497       0.43131686       0.18130060       0.77999476
C       -2.75154238      -1.92066247       1.01090894       1.45686599       0.97102953       0.41815351
H       -4.61139383      -2.92905999       0.98778474      -0.47948986      -0.26930995       0.02116628
H       -2.51792317      -2.16056352       2.07957227      -0.36427694       0.27093493      -1.01711287
H       -0.90360853      -0.75243564       0.73795697      -0.50689081      -0.26043176       0.20825250
27
Lattice="50.0 0.0 0.0 0.0 50.0 0.0 0.0 0.0 50.0" Properties=species:S:1:pos:R:3:forces:R:3 energy=-17660.49567774533 dihedrals="_JSON [185.86, 285.77, 308.66]" pbc="F F F"
C       -3.38925347       1.99469846      -1.16999481       1.02648817      -0.77495195      -0.24678115
C       -2.09380463       2.21339103      -0.76979384       1.90574148      -1.10084304      -0.33133081
C       -4.29354454       3.01763175      -0.85621922      -1.49683734      -0.06210596      -0.42622331
H       -3.56752504       1.04103834      -1.73603216      -0.51143612       1.07663530       0.88399991
C       -1.67287778       3.45871651      -0.19340606       0.02207766      -0.52068833       0.58004125
O       -1.03004188       1.26622037      -0.90707746      -1.00612644       1.94810873       0.46767617
N       -0.36659652       3.60256470       0.23539210       0.48508188      -1.38012559      -0.64922873
N       -2.53575900       4.41914126       0.06748491      -1.28957855       0.26750305      -1.00879920
H        0.28117840       2.90242469      -0.15420563      -0.53158742       0.68441161       0.37130082
H        0.01956032       4.52110696       0.36727161      -0.30381180       0.24466396      -0.05044892
C       -3.83073754       4.20392457      -0.32900218      -0.34255329       0.91754721       1.36981104
H       -4.58877593       5.02642204      -0.07513553       1.33199638      -1.16579220      -0.38320621
H       -5.38802237       2.85499361      -0.97598570       0.88521638       0.29417312      -0.24010509
C       -1.25695414       0.06100236      -1.56037071      -2.47847139      -0.18230274      -0.69709568
C       -2.08098403      -0.98891399      -0.77183443      -0.85252093       0.06677751      -2.86807479
H       -0.31992553      -0.35925922      -1.69166127       2.35587176      -0.81696644      -0.15245107
H       -1.61805429       0.20749108      -2.63728341      -0.13959263      -0.06487885       1.34366161
C       -3.09302903      -1.71973826      -1.52156347       1.60376224       0.68187681      -0.10860903
C       -1.76277726      -1.36023696       0.50908028      -1.41991385      -0.99396477       0.42716094
C       -3.73010818      -2.81588040      -0.94450219      -0.67423357       0.87901637       0.00107377
H       -3.22629792      -1.43881804      -2.61672482      -0.03214513      -0.44444744       1.52131892
C       -3.55562651      -3.07184959       0.41645287       1.25019576       0.54120751      -0.31204374
H       -4.48584987      -3.36254150      -1.48965197      -0.06478244      -0.17519552      -0.29645618
C       -2.55737772      -2.36829519       1.08509581      -0.34369746       0.25689411      -1.12074818
H       -4.09327029      -3.84076202       0.94525256      -0.26622243      -0.25951687       0.00357355
H       -2.40747455      -2.60837519       2.08474605       0.43888056      -0.42457413       1.97995001
H       -1.00917337      -0.91795523       1.13161317       0.44819850       0.50753854      -0.05796589
27
Lattice="50.0 0.0 0.0 0.0 50.0 0.0 0.0 0.0 50.0" Properties=species:S:1:pos:R:3:forces:R:3 energy=-17660.14780314833 dihedrals="_JSON [293.05, 282.34, 292.95]" pbc="F F F"
C       -2.08093908       2.46670209       0.00483744       0.18909759      -1.67627239       0.84730473
C       -1.19692006       1.53147893      -0.48795063      -1.75607023      -1.78395655       1.33541550
C       -2.36233702       3.58588381      -0.69458823       0.91592135       3.90808257      -1.14541376
H       -2.55698758       2.28852944       0.95044116      -0.39235054      -0.38842220       0.31262095
C       -0.52819220       1.82501076      -1.66120610       0.42322535      -2.49286703       0.30951573
O       -1.14602531       0.28569818       0.16316509       1.27111420       0.89274344       0.71002065
N        0.28513985       0.85258022      -2.20814791       1.66496327      -0.74377442      -0.00622852
N       -0.69742090       2.89522457      -2.33099336      -1.22420215       5.03533206      -0.50760250
H        0.81593954       0.41643319      -1.44026447      -0.17482729      -0.07051977      -0.76404448
H        0.91596566       1.23084912      -2.93890179      -0.65712703      -0.27117357       0.74610567
C       -1.52611040       3.87921566      -1.81596163      -0.86301640      -2.06843211      -0.58984904
H       -1.63931943       4.76961609      -2.46504899       0.07328389      -0.45828008       0.64011493
H       -3.04601950       4.34492222      -0.22253217       0.68111998      -0.68382539      -0.89300452
C       -1.71878686      -0.91204382      -0.41956902       0.08272355       1.84669969      -0.17769306
C       -3.19268194      -0.88376119      -0.24013100      -0.01227371      -1.09151299       1.53391365
H       -1.29428498      -1.74281531       0.13987709       0.47726765      -0.08006760      -0.22588368
H       -1.43328831      -0.81697120      -1.45647780       0.10644793      -1.01298061      -0.68273266
C       -4.06572103      -0.87361845      -1.28378830      -0.49345173       0.81769401       1.06079757
C       -3.70192746      -0.98738599       1.09190412       2.84242610       0.29121872      -1.18103038
C       -5.41452124      -0.62667564      -1.03110986      -0.38997885      -0.10153180      -0.09162456
H       -3.70717398      -0.97039435      -2.26444588       0.45785427       0.09789706      -1.52526591
C       -5.91831150      -0.57562712       0.25385493       0.91298111      -0.85449978       0.39682290
H       -6.01533178      -0.46533788      -1.90235636      -0.77233083      -0.00437423      -0.31452301
C       -5.00607455      -0.85649751       1.31544583      -4.06988754       0.53612430       1.98145907
H       -6.97911746      -0.49062200       0.46817055       0.00839972       0.26191542      -0.11438798
H       -5.44404334      -0.92254326       2.38063809       0.84085746       0.07450895      -1.71320976
H       -2.97708997      -1.12561821       1.89387941      -0.14216712       0.02027431       0.05840244
27
Lattice="50.0 0.0 0.0 0.0 50.0 0.0 0.0 0.0 50.0" Properties=species:S:1:pos:R:3:forces:R:3 energy=-17660.55816537145 dihedrals="_JSON [178.81, 297.88, 317.37]" pbc="F F F"
C       -2.01309404       1.06236316      -2.12730275       2.29031657       0.66139555       0.99279952
C       -1.20501431       0.99762039      -0.96690340      -0.79127077      -0.80159492      -1.35852013
C       -1.77988345       2.10952032      -3.04500258      -0.85883543      -0.87645688       1.00631462
H       -2.65443096       0.22522845      -2.28630464      -0.69573164      -0.25559818      -0.52401395
C       -0.27551534       2.03589529      -0.76681733       1.45528707       1.37214142       1.55293536
O       -1.20078210      -0.10107273      -0.11382911       0.61379806       1.34331790      -0.24636275
N        0.59417893       2.03003710       0.37256328       0.06522589       0.93570375      -1.01726117
N       -0.13222294       3.10807258      -1.59165563      -0.70727540      -1.10989041       0.29209936
H        0.26862471       1.58808042       1.21778978      -0.19892745      -0.16319382      -0.12382374
H        1.14029803       2.90946591       0.55480058      -1.15920466      -1.29492476      -0.62758454
C       -0.88842002       3.12546039      -2.69721632      -0.54622399      -0.23490102      -0.64890067
H       -0.86259318       3.99043646      -3.38220048       0.54741303      -0.22761501       0.53155274
H       -2.39982263       2.07338691      -3.93611209       0.24463582       0.56932199      -0.18724152
C       -2.12696971      -1.15683595      -0.25533630      -0.60827986      -0.24894149       1.27797019
C       -3.60011535      -0.69078012      -0.06402405       1.83658718      -0.81921359       0.78927951
H       -1.80313159      -1.79900220       0.61192370      -0.62769109       0.29680055      -0.77076475
H       -1.99815475      -1.78048762      -1.15188579       0.09473951       0.40589912      -0.28223477
C       -4.63786574      -1.25388129      -0.79794481       0.32778188       1.11456270      -1.05363854
C       -3.80086570       0.20322543       1.01041169      -1.69479167      -1.09277924      -0.68183414
C       -5.91186064      -0.73826773      -0.55162515      -0.42624401      -0.36569806      -0.06354462
H       -4.43528579      -1.86590993      -1.72989561      -0.26066890       0.46723876       1.39666386
C       -6.17843778       0.17120913       0.48389721       1.72936064      -0.75137597       0.08480270
H       -6.68535085      -1.10101105      -1.22432430      -0.39307640       0.18641964       0.25714407
C       -5.11571859       0.60674041       1.31132035       0.38352321      -0.17011885      -1.30896900
H       -7.17503423       0.46492059       0.70841661      -0.83807039       0.38658259      -0.01137084
H       -5.29685203       1.35185055       2.06852546      -0.10891020       0.00636244       0.47067790
H       -2.95257234       0.39063405       1.63823562       0.32653298       0.66655578       0.25382532
27
Lattice="50.0 0.0 0.0 0.0 50.0 0.0 0.0 0.0 50.0" Properties=species:S:1:pos:R:3:forces:R:3 energy=-17660.56101605114 dihedrals="_JSON [147.75, 91.36, 41.04]" pbc="F F F"
C       -1.04213235      -0.24254224       1.98371264       0.95779668       0.73380387      -1.21150374
C       -0.49762433       0.53932302       0.93437747      -0.78123167      -0.56554795       0.44581148
C       -0.47682565      -0.20032392       3.25234898      -0.00250196      -0.81230870       0.46622027
H       -1.85446742      -0.91314652       1.79044413      -0.50105607      -0.27207078      -0.18575467
C        0.53316558       1.44927634       1.21707619      -1.36272630      -0.58615804       2.37216567
O       -0.93443461       0.53299659      -0.37505610      -0.01721423       0.01373949       0.44563721
N        0.86488515       2.38510182       0.30568322       1.05671976       1.35815349      -1.61426143
N        0.97707098       1.49407071       2.48925502       1.70873138       1.12318665      -1.21411941
H        0.37976733       2.38481934      -0.61356834       0.77872427      -0.16771262       1.28257695
H        1.71084947       2.97588120       0.42025253      -1.15784620      -0.85614219       0.01315387
C        0.59974103       0.66144627       3.43823580      -0.92031736      -0.27119081       0.19705395
H        1.10025483       0.74385189       4.41063520      -0.04035626       0.02571833      -0.27758350
H       -0.85295206      -0.91002988       4.02007338       0.36529180       0.73915306      -0.36883320
C       -1.37548681      -0.73469989      -0.83666258      -0.16540167       0.39740898       0.18943042
C       -2.84868769      -0.97736661      -0.63982528       0.35888639      -0.49866576      -0.13850312
H       -0.83668294      -1.48699317      -0.21337106       0.06865666       0.01751680      -1.21841229
H       -1.19867918      -0.68850400      -1.92645794       0.51024535      -0.60559768       0.39365478
C       -3.22163297      -2.27166696      -0.27743040      -0.38440248      -0.65245694       0.62964448
C       -3.80406749       0.01160856      -0.87204937      -1.47362722      -2.60407571       1.08828504
C       -4.57351110      -2.56682858      -0.06692386      -1.01267765      -0.10140473      -0.87990426
H       -2.47869172      -3.09508257      -0.10467856      -0.52616574       0.99745006      -0.23660744
C       -5.58685164      -1.61427503      -0.25990786       1.10247034       1.35467094      -0.27042881
H       -4.92968359      -3.58242726       0.10282736       0.43851195      -0.07690884       0.30765514
C       -5.15781178      -0.29113997      -0.62911834      -0.14524137      -0.61872891       0.57394043
H       -6.65317918      -1.90188976      -0.14639278       0.78998912       0.44526804       0.02608226
H       -5.83627348       0.56566365      -0.61107317      -0.26800292      -0.40098174      -0.42432703
H       -3.53593294       0.95081415      -1.22308624       0.62274539       1.88388170      -0.39107305
27
Lattice="50.0 0.0 0.0 0.0 50.0 0.0 0.0 0.0 50.0" Properties=species:S:1:pos:R:3:forces:R:3 energy=-17660.573346928944 dihedrals="_JSON [166.09, 286.46, 304.82]" pbc="F F F"
C       -2.92613405       2.24166845      -1.62709400      -1.11129913      -0.60648713       0.38870110
C       -1.84600098       2.08115640      -0.81141895       0.71703395       0.08828241      -0.29875157
C       -3.87792797       3.27715175      -1.40820134       0.48371013      -1.12879172      -1.01270655
H       -3.16434776       1.39703571      -2.23387134      -0.27542729      -0.26325318      -0.97463503
C       -1.66180019       3.06181752       0.17383949       1.65266524       0.42520567       1.56013125
O       -0.86355985       1.09892170      -0.88014063      -0.76925389       0.92089840      -0.32112355
N       -0.56155783       3.01006944       1.01488360      -0.91661831       0.67811497       0.35822093
N       -2.46830730       4.07665870       0.39725582      -1.29408071       0.15761000      -1.22609104
H        0.11018931       2.29375571       0.85265846       0.30941820      -0.50660632       0.36523442
H       -0.70912514       3.44349173       1.94223001       0.49677715      -0.56254789      -1.07964858
C       -3.54071874       4.16651812      -0.43364928      -1.13604765       1.34350715       1.43276622
H       -4.26768058       4.98072689      -0.20215253       0.74917169      -0.43486839      -0.08015384
H       -4.83196267       3.29005891      -1.98556677       0.94959328       0.25314372       0.52216732
C       -1.14514358      -0.06404179      -1.63630817       0.04077509      -0.24779381      -0.60492884
C       -2.12421947      -0.95842973      -0.92473976      -0.89088588      -0.49451374      -0.94252663
H       -0.19207451      -0.55273531      -1.67147902       0.82063559      -0.43860809       0.03733388
H       -1.39140196       0.08179880      -2.73399720      -0.17275648       0.41926666       1.17887346
C       -3.29247096      -1.38210357      -1.60061155      -0.96190499       0.30988778       1.22668802
C       -1.86533896      -1.40059262       0.37003915      -1.87918510      -1.45938776       0.24263150
C       -4.28226910      -2.12358979      -0.88950310       2.35293295       0.27317394      -1.57793010
H       -3.49839327      -1.01638067      -2.61887684       0.07462334      -0.16029309       0.41513493
C       -3.94450992      -2.69771759       0.30996555      -0.18246560       0.75039760       1.67628478
H       -5.19507138      -2.39901528      -1.34223179      -1.04420161      -0.15250471      -0.69052336
C       -2.81263019      -2.29968557       0.99957614       2.47082794       1.77151024      -1.90019193
H       -4.65337798      -3.28619262       0.86157894      -0.42060626      -0.52589928      -0.01294102
H       -2.52153380      -2.66432025       1.95265015      -0.16092684      -0.52560812       0.94320540
H       -0.93450995      -1.11946645       0.83846921       0.09749519       0.11616466       0.37477885
27
Lattice="50.0 0.0 0.0 0.0 50.0 0.0 0.0 0.0 50.0" Properties=species:S:1:pos:R:3:forces:R:3 energy=-17660.6723543782 dihedrals="_JSON [140.74, 301.98, 280.08]" pbc="F F F"
C       -2.93800606       1.17555536      -2.51365449       0.48216177       0.38063200      -0.10150926
C       -1.82305966       1.13365769      -1.68241378       1.35881866      -0.63643990      -0.33583415
C       -3.51706077       2.43388956      -2.73593216      -0.41704479       0.32287037      -0.31750140
H       -3.26619964       0.27490540      -3.05078375      -0.06154438       0.30263008       0.40499047
C       -1.21910007       2.34968722      -1.24473386      -1.78513606      -0.03553782       0.29686218
O       -1.07231786      -0.02465372      -1.40817565      -1.05759362      -0.26063973      -0.01429725
N       -0.09632929       2.37273224      -0.48128883       1.48960069      -1.43344429       0.28040622
N       -1.84636468       3.52199210      -1.40762169       0.80767535       0.04958397       0.12059234
H        0.56851441       1.58493158      -0.53626024      -0.91414399       0.64398516      -0.06857868
H        0.34193515       3.26562425      -0.36660347      -0.04639945       0.43444649      -0.02668016
C       -2.95813553       3.55326878      -2.11983055      -0.13315549      -1.34962640      -0.72066609
H       -3.40727578       4.50054845      -2.30764294      -0.29801248       0.92341076       0.11233516
H       -4.35865764       2.61550605      -3.42516460       0.31931560      -0.46240182       0.40494552
C       -1.86897888      -1.20189365      -0.97796642       0.61904688       1.41763993      -0.94358174
C       -2.64226884      -0.82709854       0.24855991       0.28166664      -0.84629879      -2.34361960
H       -1.14063299      -2.00100897      -0.83839963       0.20713005       0.12183186       0.28711153
H       -2.50047693      -1.52898495      -1.81218993      -0.20479229       0.14194461       0.05656312
C       -3.93996062      -0.43145946       0.10783361      -2.59741308       0.98104147       0.92602250
C       -1.98211866      -0.83705742       1.44344937      -0.62237707      -0.03751716       0.13109393
C       -4.69436922      -0.06580190       1.27268178       2.49331486      -1.12338160      -0.96587176
H       -4.44879250      -0.31811839      -0.86790811       0.53554577      -0.37887498       0.46154573
C       -4.02927948      -0.17482907       2.47882897      -0.18349423       0.41191134       1.32709360
H       -5.70485404       0.23023416       1.19995627      -1.09688877       0.39000599      -0.03439278
C       -2.66907496      -0.54448081       2.56587702      -0.58643282       0.92409368       2.50199681
H       -4.54308747       0.09115248       3.42280452       0.19087778      -0.18376650      -0.56786467
H       -2.14598745      -0.49777945       3.56298507      -0.68759329      -0.20700003      -1.05922553
H       -0.97167026      -1.08197164       1.44513306       1.90686780      -0.49109872       0.18806395
27
Lattice="50.0 0.0 0.0 0.0 50.0 0.0 0.0 0.0 50.0" Properties=species:S:1:pos:R:3:forces:R:3 energy=-17660.579876894935 dihedrals="_JSON [121.25, 274.26, 248.89]" pbc="F F F"
C       -2.46701316       1.94133334      -2.79848597      -0.01210855       0.06256772      -1.40401256
C       -1.95490281       1.92449059      -1.54579937       1.42698613      -1.75955871       0.21864606
C       -3.23348531       3.03943976      -3.13236690      -1.53592788       1.32156005      -0.05972693
H       -2.23793263       1.21160386      -3.59611545       0.16051034       0.19568276       0.74801333
C       -2.34021929       2.88403919      -0.58824991       2.38216934      -2.04319458       1.99112084
O       -0.95155237       0.98652765      -1.24102866      -1.39133233      -0.34729531      -0.01819220
N       -1.85583690       2.71177331       0.69688501      -0.24995713       0.35764323       0.01804700
N       -3.05779882       3.91681774      -0.85380946      -1.54534350       1.44218993      -1.32900800
H       -1.24556635       1.91905495       0.88112145      -0.20603107       0.56926090       0.01881007
H       -1.96041483       3.49102851       1.35654016       0.17795631      -0.79665642      -0.54043175
C       -3.49935935       3.98734960      -2.12292330       0.23631452      -0.36193584      -0.97333567
H       -4.05541636       4.87582002      -2.36273580      -0.36153829       0.35485288      -0.11141938
H       -3.65703817       3.12543417      -4.15724150       0.26520945       0.19371900       0.89140737
C       -1.36739635      -0.41856955      -1.33719318       1.10116235       1.13755010       1.55164239
C       -2.00625389      -0.87931540      -0.04552588      -1.21890255      -0.73090439      -0.67817737
H       -0.41318270      -0.92013523      -1.51228364      -0.12446227      -0.28201213      -0.04063699
H       -2.05557842      -0.63771257      -2.13635480      -0.22677645       0.35790904      -0.77026453
C       -3.36891199      -0.58003483       0.19093202       0.87299795      -0.59001898       1.12514038
C       -1.37737154      -1.79905604       0.76441352       0.20044693      -0.06754107       2.22081496
C       -4.05769433      -1.13270755       1.27524745      -1.06195121       0.39027804       0.13410597
H       -3.80793284       0.12415819      -0.46030786      -0.88817228       0.79589820      -0.69490613
C       -3.39058290      -2.05954878       2.08798476       1.08212166      -0.23717996       0.33099968
H       -5.13843084      -0.82325863       1.52394518       1.77908500      -0.61503841      -0.60083189
C       -2.02611985      -2.34995539       1.91325052      -0.33159940       0.37378155      -1.44427168
H       -3.85394976      -2.58850443       2.90929469      -0.55185748       0.24076357       0.18166686
H       -1.50753340      -3.04120064       2.60283390      -0.26458495       0.41882611      -0.50425431
H       -0.31333882      -1.94591396       0.64991850       0.28558537      -0.38114726      -0.26094552
27
Lattice="50.0 0.0 0.0 0.0 50.0 0.0 0.0 0.0 50.0" Properties=species:S:1:pos:R:3:forces:R:3 energy=-17660.72234640255 dihedrals="_JSON [190.99, 204.39, 307.53]" pbc="F F F"
C       -1.91487913       2.07825973       2.04290825      -0.46441570       0.96677970      -0.16336741
C       -2.13595168       1.43000402       0.83440837      -0.28854031       1.73498725      -0.54721279
C       -1.91469953       3.49622145       2.07734700      -0.39068908       0.44606055      -1.65049071
H       -1.82661725       1.58396352       3.00669188       0.12532246      -0.21973830      -0.25124831
C       -2.39211079       2.23900835      -0.34871648       0.58380456       0.02624296       0.07446074
O       -2.14382813       0.10092272       0.62263747       0.05756625      -0.41491418       0.08046292
N       -2.57360997       1.61305412      -1.57064859      -0.08766039      -0.45521545       1.18379732
N       -2.40659085       3.58471142      -0.34035523       0.31656433      -0.89766661       1.14391887
H       -2.30651133       0.64686013      -1.70822479      -0.09202193       0.30133238       0.19752070
H       -2.72571716       2.18669346      -2.36851365       0.05488430       0.43148214      -0.42350399
C       -2.15713945       4.18773110       0.85246817       0.22627802      -1.72806508       1.05643155
H       -2.11651448       5.25482692       0.81230170      -0.12089026       0.73755210       0.06348426
H       -1.76893256       4.02367675       3.03460181      -0.01895682      -0.17314175      -0.63925325
C       -2.13975830      -0.72049884       1.78165001      -0.70087047       0.75845884       0.87113064
C       -1.56385515      -2.02629568       1.38466178      -0.14782686      -0.46449909       0.03011876
H       -3.20746399      -0.79521278       2.15813644       0.97438038      -0.05232323      -0.32254446
H       -1.54893444      -0.24709565       2.60920312      -0.26134590      -0.56513780      -0.73275561
C       -0.50863476      -2.59164318       2.08137365      -0.43928458       0.77519207       0.30263167
C       -2.08264422      -2.71384866       0.28690743       0.12916865       1.93737699       0.68023026
C       -0.01677581      -3.80437207       1.71309700       0.03253645      -1.63144893      -0.97110846
H       -0.04402743      -2.09475006       2.91809970      -0.04897910       0.34712479       0.31187951
C       -0.53154796      -4.51748345       0.60786432       1.24529299       0.85239772       2.36771624
H        0.75789731      -4.21505510       2.31533819       0.81199225      -0.48850240       0.32240084
C       -1.55674255      -3.90769519      -0.06168983       0.06138680      -2.70304170      -2.30600504
H       -0.08705542      -5.48266383       0.38097973      -0.30047381       0.02587154      -0.35710879
H       -1.87357833      -4.48875423      -0.93575725      -0.49153853       0.59399559      -0.00734047
H       -2.75599829      -2.16132514      -0.33778791      -0.76568369      -0.14116008      -0.31424500
27
Lattice="50.0 0.0 0.0 0.0 50.0 0.0 0.0 0.0 50.0" Properties=species:S:1:pos:R:3:forces:R:3 energy=-17660.55346250211 dihedrals="_JSON [183.29, 166.16, 130.06]" pbc="F F F"
C        0.60161038       1.07577268       0.58975586      -0.62985843       0.33325360       0.51812226
C       -0.77779171       1.28490868       0.72173978       0.67773994      -1.15055672      -1.16654710
C        1.42109350       2.11572741       0.97541154       0.88714690       2.13501439       0.39268134
H        1.11646617       0.18218667       0.26080836      -0.52335926      -0.42649186       0.02382672
C       -1.25320049       2.56736251       1.01895050      -0.89942589      -0.65345233       1.80288154
O       -1.75447949       0.32618127       0.52372034       0.40558191      -0.68553958      -0.36091993
N       -2.61995197       2.66293676       1.23643883       0.27149205       2.03072483      -0.28902940
N       -0.47152538       3.61324425       1.34449629      -0.61248156      -0.93603444      -0.69701022
H       -3.17457352       1.87146103       1.49538625       0.15876117      -0.42776010      -0.05620966
H       -2.85936536       3.54855312       1.68458542      -0.08341055      -0.52309576      -0.16796619
C        0.83511473       3.38588932       1.30887899       1.09396611      -0.93589066      -0.52218465
H        1.41340681       4.29467936       1.50273433       0.34301237      -0.49991008       0.14578671
H        2.52518110       1.93436548       1.00489957      -1.03316201       0.54426287      -0.11446688
C       -1.30039904      -1.02095282       0.28809363       0.51359332      -0.75676560      -0.68390838
C       -2.46256779      -2.04563248       0.42576615       0.77886623       1.33180615       1.39793136
H       -0.47658062      -1.23324741       1.00405579      -0.54070936      -0.06525724       0.01842084
H       -0.79917618      -1.18803461      -0.72812015      -0.77965972       0.74121410       0.90546692
C       -3.20770139      -2.01078249       1.63570802      -0.96698360      -2.05546812      -1.84029336
C       -2.70220348      -3.00747837      -0.57101011       0.97043522       1.14009733       0.01621306
C       -4.26010842      -2.97846625       1.75396915       1.59520636       1.56341265      -1.57728847
H       -3.04468144      -1.28576884       2.42450720       0.20449079       0.08926680      -0.07048633
C       -4.56430724      -3.84285462       0.68699120      -0.56113803       0.45871821       0.64643873
H       -4.86611632      -2.84694119       2.60686758      -0.93656125      -0.49897229       1.02390467
C       -3.78829038      -3.84815543      -0.47940255      -0.06733881      -0.23341127       1.39228329
H       -5.48487495      -4.44758580       0.76607136       0.64213293       0.06202358      -0.10550509
H       -3.98172347      -4.58442344      -1.21838268      -0.23284976      -0.51561577      -0.86379667
H       -1.98293398      -3.03057798      -1.41141117      -0.67548708      -0.06557267       0.23165489
27
Lattice="50.0 0.0 0.0 0.0 50.0 0.0 0.0 0.0 50.0" Properties=species:S:1:pos:R:3:forces:R:3 energy=-17660.664657929286 dihedrals="_JSON [193.81, 284.75, 299.25]" pbc="F F F"
C       -3.24372073       1.98631552      -1.21465954      -0.39008408      -1.03997054      -1.02476364
C       -2.06546197       2.15285414      -0.53262833       1.04018588      -0.54681281       0.53768756
C       -4.20570598       3.01977283      -1.15531490       1.31207172       0.78150297       0.27085107
H       -3.37909731       1.06558851      -1.85410008      -0.07912398       1.09909506       0.99350886
C       -1.80295010       3.36443654       0.19239982       0.06698848       0.30221837       0.09506656
O       -1.03952621       1.21436145      -0.41644261      -0.36143396       1.54508796       0.17855537
N       -0.65135007       3.56869570       0.89072619       1.02625294      -0.80069959       0.26770759
N       -2.62274526       4.39698733       0.17398039      -1.66872955      -0.93013551      -1.06970109
H       -0.06568954       2.76216998       1.04466193       0.01795904       0.04831353       0.05012385
H       -0.59181443       4.31063238       1.58461963      -0.38506572      -0.26756787      -0.50841737
C       -3.78387558       4.16627166      -0.50841866      -0.58250949       2.07354668       0.59512687
H       -4.41973638       5.08842171      -0.52748506       0.25797983      -0.97186957      -0.00683964
H       -5.15634698       3.07194330      -1.66124564      -0.11838849      -0.49258512      -0.22448775
C       -0.94118839       0.09135870      -1.24842861      -1.26790334      -0.36902773      -0.21414704
C       -1.97515798      -0.98216113      -0.86001487       1.72915960       0.64886086      -0.07322373
H        0.11014041      -0.17386672      -1.08713446      -0.23231562      -0.60480345      -0.36029604
H       -1.15566846       0.28118743      -2.32662000       0.57602853       0.52740120       0.44205830
C       -2.84201481      -1.44481946      -1.84481339      -0.06373270      -1.34824967       2.04613764
C       -1.91637389      -1.53353598       0.42863251       0.44051897       0.35541003      -0.63910159
C       -3.71117663      -2.47955306      -1.45642960      -0.67975462      -0.01560410      -0.57040160
H       -2.77885978      -1.04118493      -2.82645365      -0.21346314       0.23728877      -0.89834048
C       -3.67983608      -3.02159619      -0.17035590      -1.28235402      -0.50375189      -1.03164245
H       -4.46831505      -2.89314042      -2.14368380       0.39769761       0.37832273       0.13097726
C       -2.71788741      -2.59878257       0.72272996      -0.52713590      -0.19099789       0.55982862
H       -4.50575739      -3.73487264       0.07027320       1.12852161       0.30627427       0.06561657
H       -2.59373717      -3.07107987       1.66936001      -0.19813961      -0.38344339       0.83843810
H       -1.22687638      -1.18366553       1.20134277       0.05677000       0.16219670      -0.45032178
27
Lattice="50.0 0.0 0.0 0.0 50.0 0.0 0.0 0.0 50.0" Properties=species:S:1:pos:R:3:forces:R:3 energy=-17660.3827319787 dihedrals="_JSON [134.79, 299.71, 273.91]" pbc="F F F"
C       -2.89674112       1.15410139      -2.51721879       0.05432334       1.95703066       0.34695521
C       -1.72414646       1.15726422      -1.80409277      -0.15686267       0.99600716       0.29163737
C       -3.56490976       2.40800718      -2.73947746       1.53001783      -0.58179531      -0.47379710
H       -3.28263613       0.22648452      -2.86365345      -0.55072607      -0.65365130      -0.38062558
C       -1.17730815       2.38896370      -1.28864328      -1.39653735      -0.72621883      -0.24883090
O       -1.03357903       0.04697958      -1.43843768       0.38048944      -0.41116562       0.26085465
N       -0.12787586       2.21868708      -0.41318253      -0.89601557       2.61271912      -0.28324667
N       -1.77774789       3.54689947      -1.56483322       1.06499336      -0.09757817       0.37695745
H        0.27479213       1.32221053      -0.50099579       0.98119511      -0.70250247       0.36783712
H        0.33421487       3.06403846      -0.04123000      -0.20977083      -1.15351158      -0.50209492
C       -2.89381610       3.55982434      -2.31759689       0.32976352      -3.34431288       0.66880383
H       -3.28477126       4.49013930      -2.49371909      -1.04889371       2.48629134      -0.52920200
H       -4.42427740       2.42700116      -3.40918384      -0.04951272       0.21827772       0.33058333
C       -1.81204760      -1.06848209      -0.98714003       1.04491728      -0.63611786      -1.06166411
C       -2.64476511      -0.79120304       0.21207216      -2.17955810       0.14317455       1.63433217
H       -1.02070268      -1.85624471      -0.86800205      -0.87812995       0.51381761       0.38366017
H       -2.40671645      -1.37236293      -1.84122538      -0.49407915      -0.39647484      -0.11755087
C       -4.01928127      -0.37292345       0.20825356       0.81379443      -0.79946456      -1.74809553
C       -2.09434735      -0.93132795       1.49743012       0.06109790       0.74747018      -0.66702231
C       -4.67226814      -0.01581537       1.37134699      -0.29566112       0.23034000      -0.20640134
H       -4.67825218      -0.39017071      -0.69872857       1.14949148       0.31637254       0.44049304
C       -4.09391063      -0.20075227       2.60565217       1.17533807       0.48933827       0.69856301
H       -5.61904807       0.50696953       1.25677374      -0.27043324      -0.43349938       0.24327574
C       -2.73929521      -0.62909301       2.67495109      -1.55497746       0.01112771       1.75189082
H       -4.65982993       0.12164496       3.48576099       0.34407692      -0.25184296      -0.01895826
H       -2.25961756      -0.73308371       3.70488972      -0.46927877       0.07749999      -1.66980572
H       -1.06757262      -1.14756484       1.54584369       1.52093805      -0.61133108       0.11145141
27
Lattice="50.0 0.0 0.0 0.0 50.0 0.0 0.0 0.0 50.0" Properties=species:S:1:pos:R:3:forces:R:3 energy=-17660.279495978513 dihedrals="_JSON [274.79, 293.71, 263.73]" pbc="F F F"
C       -2.64438583       2.59833120      -0.80713326       0.23563157      -2.15993371      -1.12659196
C       -1.52707753       1.80594699      -0.53657366       0.61869279       0.26019087      -0.30627085
C       -2.75542789       3.19220398      -2.08625634      -0.23663910       0.89390191       0.94183220
H       -3.55166020       2.43012911      -0.24523234      -0.01307913       0.47371925       0.64546162
C       -0.43547408       1.83367401      -1.47698346      -1.92756570       0.72336204      -0.74475954
O       -1.31454486       1.07452167       0.63037890      -0.55218842       0.19964391      -0.13762273
N        0.68376501       1.08306966      -1.22393243       1.51052409       1.01462249      -2.26521115
N       -0.54948964       2.52046543      -2.64469608       0.23830360      -0.42752225       0.99504331
H        0.85335020       0.68330355      -0.34347561      -0.24568854      -0.16933729       1.44518298
H        1.54787234       1.44996915      -1.66284956      -1.01246504      -0.49567015       0.20665622
C       -1.70202265       3.20427509      -2.94512804       3.36857587      -0.15415758       0.08685519
H       -1.49697364       3.89101052      -3.81658724      -1.15170606      -0.97004672       0.69708051
H       -3.59075756       3.81704223      -2.30250849      -0.87170751       0.25451838      -0.14844131
C       -1.57884157      -0.34226446       0.58345506       1.61917166      -1.05445355      -0.04633036
C       -3.06228731      -0.68622538       0.37713754       0.44221565      -0.17742624       0.14596457
H       -1.00917917      -0.76651543       1.48891820      -1.73324240       0.72689438      -0.57644807
H       -0.92392162      -0.83203055      -0.20030960      -0.97818451       0.69331361      -0.04418028
C       -3.58928315      -0.69590873      -0.93614393       2.21060354       0.54544478       1.13795748
C       -3.91793004      -0.98796211       1.43472535      -0.22568217       0.50264806      -0.54620414
C       -4.89628975      -0.95816412      -1.15555112      -1.71602963       0.09887744      -0.10633643
H       -2.88245087      -0.44805871      -1.71845659      -0.10119064      -0.22275796      -0.44960593
C       -5.78120995      -1.06843928      -0.06322460       0.37310211      -0.89216452      -0.65530212
H       -5.24439733      -1.04911360      -2.18331495      -0.22542456       0.11641290       0.12798500
C       -5.29779260      -1.11595498       1.23154023       0.18619657      -0.12876103      -0.05721152
H       -6.80743233      -1.32767392      -0.25983005      -0.49289478       0.22897752      -0.02815328
H       -5.98597632      -1.30606171       2.06159678       0.28563605       0.07423163      -0.14418078
H       -3.52344368      -1.09028259       2.41549464       0.39503470       0.04547187       0.95283139
27
Lattice="50.0 0.0 0.0 0.0 50.0 0.0 0.0 0.0 50.0" Properties=species:S:1:pos:R:3:forces:R:3 energy=-17660.6682425028 dihedrals="_JSON [161.51, 297.82, 315.28]" pbc="F F F"
C       -2.70796875       2.25571651      -1.63218081       0.59873954      -1.58304384       0.43414320
C       -1.72621393       2.07650686      -0.63579346      -1.46514790       0.84906981      -1.22659993
C       -3.66528177       3.24783637      -1.41880008       0.57568584       0.84319020       1.00192057
H       -2.78934592       1.47337118      -2.44515907       0.03162180       1.25339356       0.76604615
C       -1.72630401       2.96572574       0.47267245      -0.02865838      -0.81658639       0.15370362
O       -0.76974077       1.10255533      -0.62603088       0.64738089       1.14829162       1.80683963
N       -0.81573149       2.68521451       1.44377276      -0.24290157       1.17146070       0.76418580
N       -2.61361840       3.94882359       0.68380113       0.72461589      -0.96741851      -0.27860110
H       -0.26899489       1.87013454       1.25504865       0.33225470      -0.33690039       0.63661418
H       -1.05771389       3.04293097       2.37645916       0.58893586      -0.57907298      -0.71420991
C       -3.54336138       4.05005672      -0.24689697      -0.82786867      -0.32804078      -1.99007363
H       -4.25915534       4.84018415      -0.09739073      -0.38842360       0.31806210       0.09083393
H       -4.43958399       3.43839433      -2.15189439      -0.15419927       0.02069350       0.10603537
C       -0.87725566      -0.01562657      -1.40288812       0.30614964      -2.35874638      -0.71149716
C       -2.08386581      -0.91095746      -1.10352482       1.78297311       0.48618794       2.16751823
H        0.06186714      -0.63238816      -1.26369627      -0.83227568       0.80726419       0.11034074
H       -0.86465548       0.29648054      -2.40944690      -0.09960827       0.19766299      -1.87050050
C       -2.86823054      -1.57636847      -1.99365628      -1.07244616      -0.43749767      -1.23493062
C       -2.25615619      -1.10123503       0.28821411      -1.19144579       0.34512505       0.46312706
C       -3.98671402      -2.30512929      -1.51498417       0.39621859       0.50531013      -1.17534964
H       -2.67010632      -1.50622219      -3.08252265      -0.25828825       0.09385562       0.62975463
C       -4.19341670      -2.44307506      -0.17125087       0.22079139       0.31063718       0.76880333
H       -4.76406148      -2.63625608      -2.21087101       0.44637425      -0.27369423       0.04126781
C       -3.33602191      -1.85013266       0.76791353       0.58384704       0.37899602      -0.90677711
H       -5.06058029      -2.96055981       0.17065856      -0.66411876      -0.41816607       0.28235754
H       -3.57300903      -1.90415716       1.82073885       0.15038737      -0.11988672       0.24379591
H       -1.65297979      -0.49289789       0.98566894      -0.16059358      -0.51014661      -0.35874810
27
Lattice="50.0 0.0 0.0 0.0 50.0 0.0 0.0 0.0 50.0" Properties=species:S:1:pos:R:3:forces:R:3 energy=-17660.314365211107 dihedrals="_JSON [163.47, 295.37, 325.71]" pbc="F F F"
C       -2.79931093       2.16924262      -1.39725568       1.55825426      -2.38205649      -1.25163651
C       -1.65706460       2.10104163      -0.58028061      -1.95823302       0.71315458       0.02587541
C       -3.80117904       3.10132753      -1.29452309       0.41952203       1.02166266      -0.15975886
H       -2.83006569       1.38029483      -2.18220991      -0.41269353       0.64447809       0.48288746
C       -1.60002091       3.09809302       0.40510851       1.49554046       0.52063152       1.02359203
O       -0.70841965       1.12408777      -0.59963006      -0.05182314      -1.09563755       0.02540425
N       -0.48118809       3.07893689       1.31150251      -1.33093214      -0.12943631      -0.54771753
N       -2.50065135       4.10795409       0.48057449       1.14889521      -1.19848618       0.78491183
H       -0.06406615       2.13389448       1.36741119      -0.40743045       0.97527633       0.17037432
H       -0.67787902       3.53920653       2.21529483       0.16316027      -0.53882754      -0.85504679
C       -3.55751630       4.08485214      -0.30435846      -0.78610299      -1.11372517      -1.12673667
H       -4.30601677       4.80985066      -0.09517123      -0.53698320       0.97315935       0.03755788
H       -4.57381703       3.09869286      -2.10270871       0.33633395       0.28309930       1.27124916
C       -0.96654595      -0.08389024      -1.36821382       0.10137988       1.75071686      -0.85730380
C       -2.08540509      -0.95779423      -0.93726197      -0.67868658      -1.21161150      -1.19219594
H       -0.04265313      -0.60760026      -1.39038590       1.14804291      -0.50209033       0.45208848
H       -1.10191413       0.22360696      -2.40680016      -0.19735396       0.04444379      -0.25406087
C       -2.79332742      -1.76293285      -1.90417038      -0.12211872       0.97516109       0.19889920
C       -2.40104128      -1.10540619       0.37999005      -1.76854590      -1.07470343       0.67102825
C       -4.01846275      -2.42144821      -1.63688668       2.28203250       0.86948530       1.72233654
H       -2.33172104      -1.79341112      -2.89311098      -0.46730146       0.13906007      -0.17727184
C       -4.38936833      -2.50801061      -0.28321892       2.88752497       1.48606455      -0.00044365
H       -4.57711584      -2.92728823      -2.37699330      -0.46349934      -0.44939197      -0.98174825
C       -3.50577525      -1.93945160       0.67109895      -0.69231142       0.28607669       0.83568400
H       -5.23533159      -3.03897168       0.01651194      -1.43529776      -0.83167028       0.57538960
H       -3.68991992      -2.03023427       1.75451970      -0.38511694      -0.25600826      -0.52996839
H       -1.89986541      -0.62289268       1.21854153       0.15374412       0.10117484      -0.34338931
27
Lattice="50.0 0.0 0.0 0.0 50.0 0.0 0.0 0.0 50.0" Properties=species:S:1:pos:R:3:forces:R:3 energy=-17660.412373515108 dihedrals="_JSON [240.95, 69.67, 267.71]" pbc="F F F"
C        0.62253007       0.33203450       1.75129657      -0.29169770      -0.25031717       0.51318762
C       -0.37678088       0.68708543       0.89558285      -1.58350765       0.65695608      -1.76161328
C        0.60809748       0.93499555       3.01129977      -0.94834370       0.30442936       0.39805684
H        1.28124028      -0.46612992       1.43591187       0.47187602       0.07442720       0.12399221
C       -1.34558842       1.68583425       1.24858882      -1.22852417       1.31194836      -0.54432335
O       -0.43632864       0.24998722      -0.42162023       0.37996326       0.30879224      -0.51277194
N       -2.39154600       2.13465709       0.36618655       1.30058639      -0.79595465       0.93074075
N       -1.32736285       2.32123164       2.41712989       0.79596565      -1.32226194       0.63329541
H       -2.01560916       2.23825555      -0.55910320      -0.27377247       0.05717574      -0.55530819
H       -2.90641639       2.96356745       0.70952613       0.87752338      -0.76939626      -0.13340894
C       -0.40419766       1.85633515       3.28974956       0.61901674       0.48697859      -0.25009708
H       -0.37563581       2.34288266       4.25919941      -0.22663556       0.07157730       0.15185950
H        1.26965716       0.69550823       3.82909023       0.41319475      -0.22266351      -0.08524590
C       -0.70255243      -1.12393027      -0.70042868      -1.98854345       0.32580861       2.94871474
C       -2.14077099      -1.46765891      -0.34523545      -0.30098784      -0.00246172       0.11316028
H       -0.14600739      -1.74374656      -0.01233463       1.01628787      -0.39097807      -0.15300168
H       -0.56021227      -1.37039711      -1.71126010       0.87211197       0.16560508      -1.54956560
C       -3.17761654      -1.27195355      -1.25116079       1.33737814      -0.09814422      -0.01060483
C       -2.43952507      -1.96962271       0.93825655      -0.15114906       0.23669058      -0.54446735
C       -4.46928363      -1.61432484      -0.96171714      -2.10467853       0.11462826      -0.40763209
H       -2.96458564      -0.87560937      -2.21825514       0.33388307       0.27237380      -0.78573909
C       -4.79653198      -2.02975289       0.29754002       2.87096867      -1.67863353       2.27787901
H       -5.28734330      -1.53979649      -1.70927266       0.71262312       0.15577997       0.34769045
C       -3.73046862      -2.29545934       1.27565973      -2.10521398       1.87403977      -2.83045612
H       -5.75107877      -2.38541536       0.58155865      -1.27976459       0.03229162       0.06244727
H       -4.04257870      -2.50919527       2.25698438      -0.08902053      -0.71260181       1.30046852
H       -1.66757337      -2.03763734       1.67951317       0.57046019      -0.20608968       0.32274284
27
Lattice="50.0 0.0 0.0 0.0 50.0 0.0 0.0 0.0 50.0" Properties=species:S:1:pos:R:3:forces:R:3 energy=-17660.18854953654 dihedrals="_JSON [167.48, 75.62, 49.13]" pbc="F F F"
C       -0.75749380      -0.32838918       1.72618735       1.26458417       1.34594111       0.32279156
C       -0.37028674       0.54231488       0.73419775      -0.20696242       0.17333224       1.34915977
C       -0.37935330      -0.04810512       3.06055359      -1.17586823      -0.69556600       0.54641570
H       -1.25910032      -1.21673410       1.45575471      -0.95726829      -0.79489510       0.09771338
C        0.46916023       1.66355966       1.10524126       0.18449849       0.18087148       1.67400166
O       -0.86942423       0.49510113      -0.52558244      -0.38253791      -0.68189293      -1.86584382
N        0.76916425       2.56933619       0.15086325      -1.42536200      -1.05973632      -1.45493034
N        0.93291580       1.90335216       2.35240605      -1.47816559      -2.38612444       0.50814455
H        0.45231742       2.24885345      -0.75037687       0.29587282       0.52269107      -0.40980791
H        1.47333894       3.25224201       0.21498565       0.88650233       0.62864486       0.41669757
C        0.44959826       1.02209979       3.33434804       0.92769844       0.50702318      -1.27033675
H        0.88208054       1.10596058       4.33923153      -0.33308168       0.52314949      -0.28374523
H       -0.95108849      -0.63343726       3.84403108       1.39218454       0.60046989      -0.62650897
C       -1.47812630      -0.76971601      -0.97505068       0.40338243       1.39433984       2.05406607
C       -2.85423622      -1.06905579      -0.42607750      -1.22717781      -0.04203815      -0.78125075
H       -0.77487073      -1.54125237      -0.70315627       0.22678731      -0.64671949       0.21484020
H       -1.57006432      -0.80293669      -2.03532312       0.30317084       0.79665793      -1.10932215
C       -3.17430243      -2.40099006      -0.29257940      -3.72996973       0.71841576       1.27041154
C       -3.95988370      -0.17678319      -0.41124258       1.40553725       0.11475458       0.00129193
C       -4.51214612      -2.81970301       0.01654523       0.92605620       0.47509750      -0.67755559
H       -2.49800839      -3.15685548      -0.31873755       2.53384242      -2.16083105      -0.30322687
C       -5.52017359      -1.88453317       0.08733132      -0.10333875       0.04248345       0.03298579
H       -4.78004410      -3.86977486       0.08480163       0.31426887      -0.09916018       0.21510926
C       -5.25112274      -0.55111973      -0.15720986      -0.89533707       1.16990739       0.12521014
H       -6.53141980      -2.12487874       0.31673846      -0.76711649      -0.66264373       0.14385204
H       -6.07477480       0.23495142      -0.15669263       1.15340221      -1.15604246       0.04354634
H       -3.79293446       0.85050148      -0.59735664       0.46439766       1.19187011      -0.23370911
27
Lattice="50.0 0.0 0.0 0.0 50.0 0.0 0.0 0.0 50.0" Properties=species:S:1:pos:R:3:forces:R:3 energy=-17660.436214807873 dihedrals="_JSON [273.82, 194.98, 126.41]" pbc="F F F"
C        1.45278584       0.05382286      -1.11805349       2.15962899      -0.63361849      -0.22475085
C        0.34318892       0.66052434      -1.64946165       0.67144387       0.75328866       0.80881980
C        2.72622037       0.28217559      -1.75346781      -2.73177206       1.78420566      -1.84648847
H        1.36676438      -0.63228714      -0.22910323       0.00097907       0.82654146      -1.00327234
C        0.46493316       1.62137531      -2.68251249       0.90530120      -1.46070021       0.75035464
O       -0.85132210       0.45550732      -1.06213749      -2.12589971      -0.31090884      -0.31276890
N       -0.66838745       2.27729423      -3.05152473       0.77378845       2.43123240      -2.30970785
N        1.64473369       1.86259730      -3.24041750      -0.53718639      -0.05125582      -0.89849568
H       -1.52360761       1.79470616      -2.98651278      -0.98930050      -0.84604876       0.36601955
H       -0.57094787       2.77623625      -3.96839524      -0.06208706      -0.64254357       1.35644306
C        2.73382659       1.15623343      -2.88449188      -1.09012364       0.18507989       2.06694527
H        3.59531724       1.50696654      -3.44605525       0.46656276      -0.60374697       0.27521916
H        3.63194977      -0.05952702      -1.39036584       1.71099567      -1.14213402       0.80207175
C       -1.27986635       1.26000311       0.04312429       1.54522964      -0.98523587       0.12740555
C       -2.42327472       0.59188370       0.69439246      -0.28383329      -0.93397074       3.07757299
H       -1.51023638       2.27283980      -0.18271234      -0.11760168       1.19689242      -0.95564365
H       -0.42478380       1.26447272       0.73157930      -0.10999099       0.26631765       0.22602411
C       -3.51940196       0.04988124       0.05162521       1.00835017       0.64146317      -1.07435060
C       -2.32516650       0.35471939       2.10731119      -0.32675782      -0.04411587      -1.11220425
C       -4.44772300      -0.71482152       0.71381943      -1.17356971      -0.83171962      -0.70678831
H       -3.50301542       0.16892120      -1.02256793      -0.54470920      -0.06412140      -0.33437497
C       -4.28694739      -1.04153364       2.03628797       0.75218121       0.38232788       0.02817925
H       -5.28353766      -1.18262822       0.17407540       0.33499931       0.30604552       0.00546305
C       -3.22277538      -0.50746573       2.74322980       0.63744666       0.49988112      -0.15028257
H       -4.90686831      -1.77922834       2.46707293      -0.86697010      -0.65753548       0.65836462
H       -3.02633124      -0.83155399       3.75425092      -0.07633855       0.14869983       0.37004320
H       -1.51034960       0.81698155       2.66303630       0.06923369      -0.21432002       0.01020245
27
Lattice="50.0 0.0 0.0 0.0 50.0 0.0 0.0 0.0 50.0" Properties=species:S:1:pos:R:3:forces:R:3 energy=-17660.492873082738 dihedrals="_JSON [230.2, 202.72, 262.69]" pbc="F F F"
C        1.31029071       0.24948009      -1.76573278       0.09369608      -2.46628057      -0.78319948
C        0.44367139       1.13578919      -1.22420397       0.08862512       0.17563807       0.49526420
C        2.57030205       0.65280134      -2.24221791       0.32177278      -0.52134618       0.31579115
H        1.03995628      -0.82138500      -1.92598647       0.07133113       0.81808926       0.38991715
C        0.89348079       2.44331897      -1.13168981      -0.70368271       2.04451274      -0.26770992
O       -0.79746496       0.94730671      -0.67328739       0.77914154      -1.16838087      -0.26387246
N       -0.02393900       3.37753524      -0.65425108       1.27168839      -0.38622742      -0.69446802
N        2.03440360       2.90141791      -1.58884597       2.03449453      -0.89476958      -0.87160442
H       -0.68569130       2.89860096      -0.08746750      -0.73332119       0.31865469       0.80081256
H        0.48808076       4.16144455      -0.29017798      -0.35263705       0.43762945       0.40057351
C        2.90951755       1.98292828      -2.13243244      -0.81718091       0.90087059      -0.50001596
H        3.81168258       2.34919010      -2.67502166      -0.54592280       0.03793142       0.97541082
H        3.26871199      -0.13089852      -2.58982704      -0.38912890       0.69399012      -0.10121168
C       -0.88041920      -0.14251345       0.23644422      -2.04430001      -0.77866553       0.74519286
C       -2.37668116      -0.49660490       0.23760499      -0.02332272      -0.35777144       0.91683205
H       -0.64944811       0.17187726       1.28570189       0.53370107      -0.10036595      -0.78914140
H       -0.32903330      -1.09066313      -0.04770321      -0.11361362       1.38560525       0.11398299
C       -2.82492203      -1.39755120      -0.74578935      -0.69546621      -0.25849019       0.00574935
C       -3.26669439      -0.00415115       1.25921932       0.58578250      -0.62631886      -1.91422847
C       -4.16304772      -1.80280837      -0.72885400      -0.07979044       0.46055703       0.46411294
H       -2.19845292      -1.83335829      -1.54863840       0.08473771       0.53637927       0.69224260
C       -5.02598417      -1.28465255       0.23718036      -0.46242505      -0.44695319      -0.47477308
H       -4.58512661      -2.51141943      -1.43390079       0.26906232      -0.02412532      -0.23009127
C       -4.61267719      -0.39973585       1.21299144       1.55279455       0.06644482      -0.38081802
H       -6.07323640      -1.57669184       0.20107458      -0.01141693      -0.06059120       0.08205673
H       -5.31735808      -0.04270339       1.91680532      -0.65349383       0.46693439       0.80337120
H       -2.89741016       0.73929999       1.96776726      -0.06112535      -0.25295079       0.06982407
27
Lattice="50.0 0.0 0.0 0.0 50.0 0.0 0.0 0.0 50.0" Properties=species:S:1:pos:R:3:forces:R:3 energy=-17660.600484273575 dihedrals="_JSON [147.52, 82.11, 25.36]" pbc="F F F"
C       -0.61024435      -0.81945287       1.22033750       1.64455930      -0.28850547       1.81139488
C       -0.64764548       0.55748683       1.09013252      -0.89675084      -0.97421670      -1.33753547
C        0.30401560      -1.35557043       2.20152492      -0.79283274      -0.61713240      -1.17773523
H       -1.19409551      -1.51658720       0.66122083      -0.62678798      -0.11512558      -0.46849944
C        0.19700841       1.36358327       1.83965808       0.44481365      -0.44532263       2.53128330
O       -1.49875542       1.28156039       0.26403531       0.64714957      -0.18671245      -0.18741087
N       -0.03801408       2.70241081       1.77983939      -0.55363446      -0.83493772      -0.05497779
N        1.03404352       0.86438966       2.78503139      -0.21395842       0.84287722      -1.44728123
H       -0.54530772       2.97384313       0.97284759      -0.34400738       0.52894517      -0.62947517
H        0.66007749       3.29107622       2.11223607       1.39891462       1.18134676       0.66574548
C        1.11487638      -0.46299465       2.87839469      -1.25226744      -0.04774810      -0.89165648
H        1.85375774      -0.86108679       3.50279415       1.16162082      -0.36525056       1.34256861
H        0.37823662      -2.47449078       2.38856787      -0.07191345       1.60067866      -0.38399364
C       -1.87860713       0.71443341      -0.97874619       0.77272391       0.07854794      -0.02729832
C       -3.00108940      -0.24112230      -0.80053860       0.69426632       0.91530960       0.93705506
H       -1.02543234       0.24246382      -1.53530516      -0.38549446       0.26766384       0.64753532
H       -2.20421921       1.55704521      -1.57950894      -0.10621528       0.36251427      -0.18754306
C       -3.11877247      -1.28343488      -1.63261560      -1.61621379      -4.30441904      -2.45868300
C       -3.86896000      -0.11510347       0.27509068      -0.61335407      -0.14180114       0.12724837
C       -4.22338864      -2.23025348      -1.50286926       0.74064545       1.50982626      -0.42082264
H       -2.40245113      -1.53857255      -2.46429652      -0.57941854       0.74288026       0.90707123
C       -5.13881174      -2.04544940      -0.47070441       1.18025279      -0.13901935      -1.60979816
H       -4.39679242      -2.96380390      -2.29579675       0.27055332      -0.04991067       0.34265005
C       -4.90749854      -1.01237538       0.39377818      -0.43130834       0.57161169       1.88812811
H       -6.02777732      -2.61063034      -0.33590074      -0.57714179      -0.86614370      -0.07226268
H       -5.56773041      -0.99568624       1.25955342       0.01475527       0.52630323       0.06377994
H       -3.73241760       0.65716341       1.01528037       0.09104395       0.24774059       0.09051281
27
Lattice="50.0 0.0 0.0 0.0 50.0 0.0 0.0 0.0 50.0" Properties=species:S:1:pos:R:3:forces:R:3 energy=-17660.34745878492 dihedrals="_JSON [193.15, 288.05, 339.76]" pbc="F F F"
C       -2.61941804       0.85569565      -2.05154792      -0.81692460      -0.98256825      -0.60322958
C       -1.45127153       1.17488091      -1.41598745       1.13926673       1.15726276      -0.09179663
C       -2.94588073       1.50776806      -3.25271420      -0.46949703       0.44197341      -2.62595159
H       -3.30412964       0.04485350      -1.75554105       0.54738846       0.44998719       0.29031040
C       -0.61149584       2.22705980      -1.97502476      -1.49318030      -1.90320200       0.19743208
O       -0.93170640       0.64477122      -0.26952091      -1.27329579      -2.09642167       0.26029097
N        0.60418823       2.47398602      -1.43861499       0.61718428      -1.01713387       2.09117654
N       -0.95141350       2.83733542      -3.05585861      -0.85345723       0.93568130      -2.30355666
H        0.66718578       2.16286708      -0.46757945       0.21289736       0.16549392      -0.43416426
H        0.99859025       3.36848676      -1.59405318       0.24475495       0.90382025      -0.43631598
C       -2.06808315       2.46729504      -3.75573227       0.05396411      -0.13199589       2.77327139
H       -2.32320400       3.13812647      -4.54079556      -0.12772760       0.12003821      -1.06728793
H       -3.82424969       1.22293158      -3.95330459       1.31945878       0.33649007       1.75209986
C       -1.58095893      -0.61991341       0.16054075       0.72657627       1.67171622       1.65620353
C       -3.00420786      -0.39551749       0.71566720       0.02100014      -0.36492501      -0.21885025
H       -0.89149325      -0.95389889       1.00423521      -0.85838516       0.21861529      -1.09671508
H       -1.61309290      -1.38261270      -0.62775447       0.28326416       0.29475564      -0.15570657
C       -3.83323056      -1.52987357       0.71483126      -0.18882017      -1.15633748       0.08392048
C       -3.50179999       0.84593251       1.19869653       0.15003059      -1.01035121      -0.09140032
C       -5.12632799      -1.58916057       1.35492204       2.59738664      -0.53917529      -0.55439687
H       -3.39891359      -2.47892040       0.27133973      -0.63843193       1.09441038       0.46985331
C       -5.49296604      -0.40853124       1.95549564      -0.24720998       1.05695503      -1.02282548
H       -5.62651907      -2.58585967       1.42434556       0.16477548       1.16593496       0.07015993
C       -4.79707183       0.80185733       1.70484372       0.12619573       0.30564491       0.90254052
H       -6.38470325      -0.30630147       2.52416259      -0.95386868      -0.13362732       0.38975546
H       -5.27942985       1.73633082       2.02718571       0.28966212      -0.36005991       0.10882648
H       -2.87120106       1.75824109       1.23778463      -0.57300733      -0.62298167      -0.34364373
27
Lattice="50.0 0.0 0.0 0.0 50.0 0.0 0.0 0.0 50.0" Properties=species:S:1:pos:R:3:forces:R:3 energy=-17660.577170075645 dihedrals="_JSON [231.57, 180.33, 257.99]" pbc="F F F"
C        1.41398154       0.28693840      -2.01742538      -1.11372558      -0.39352074       0.51982642
C        0.58107149       0.96843207      -1.12413748       2.60551217       0.57371221      -0.69715808
C        2.69508199       0.74719977      -2.17019800       1.94497417       1.35096898      -0.10285859
H        1.10813929      -0.62474950      -2.55297854      -0.17486911       0.48928734       0.21180766
C        1.11612740       2.10246866      -0.44999472       1.05434081      -0.28728520       0.90615603
O       -0.69226107       0.70230646      -0.88539668      -2.11012074       1.13765669       0.16230390
N        0.35640360       2.67975466       0.53276180      -0.04742382       1.30084086       0.31827396
N        2.39852670       2.54096004      -0.53038904      -0.64035545      -0.99406525      -1.32665444
H       -0.62210991       2.44766792       0.47876142      -0.19155406       0.28235579       0.07634579
H        0.61347712       3.65543755       0.78903214      -0.39151700      -1.32313860      -0.35715693
C        3.14934570       1.87399949      -1.42619740      -0.58555797      -0.77986934      -0.57060039
H        4.16935465       2.22844549      -1.59455113      -0.13798194       0.02040315       0.21702413
H        3.35925025       0.29850256      -2.92598129      -0.20477998       0.13111190       0.51967660
C       -1.07686174      -0.56948208      -0.49611618      -1.64705119      -1.16374463      -1.52080613
C       -2.58606235      -0.61292386      -0.29410086      -0.10045726       0.85968698      -0.51880877
H       -0.53585196      -0.87771198       0.35089572       0.81495335      -0.56029415       1.49474610
H       -0.88878829      -1.25938739      -1.32296126       0.42426923      -0.34224795      -0.05277631
C       -3.40685270      -0.50554586      -1.46957360       1.08113201      -0.97690942      -0.30084691
C       -3.16346192      -0.57468094       0.97208066      -0.21109340      -0.31344324      -1.06891749
C       -4.80822581      -0.45682073      -1.40774579       1.50659840       0.51962474       1.71511716
H       -2.82016551      -0.62163181      -2.43067528      -1.02289782       0.48608097       0.88073116
C       -5.32261843      -0.41767533      -0.08232633      -1.80203710       0.56289360      -1.80705454
H       -5.43929427      -0.28968184      -2.27597918       0.03801803      -0.33751138       0.01861697
C       -4.54502433      -0.45052258       1.03429811       0.45438089      -0.27494319       1.30011792
H       -6.40823983      -0.27255782       0.02541225       0.36214333      -0.19203598       0.06686048
H       -4.95494873      -0.39515913       2.03904174      -0.47456193      -0.01838629      -0.12649181
H       -2.63733964      -0.72046417       1.90323332       0.56966194       0.24277215       0.04252611
27
Lattice="50.0 0.0 0.0 0.0 50.0 0.0 0.0 0.0 50.0" Properties=species:S:1:pos:R:3:forces:R:3 energy=-17660.433861807567 dihedrals="_JSON [244.69, 86.31, 278.45]" pbc="F F F"
C        0.81530327       0.60407259       1.11065912       0.53691829       1.44021407       2.26683858
C       -0.43649508       0.93421483       0.68927203       0.09989485      -1.47969740      -2.32298707
C        1.18235033       1.12613110       2.40614171      -1.62509449      -0.67488342      -1.70971180
H        1.50843599       0.03111208       0.51801780       0.22560110      -0.00233400      -0.29678768
C       -1.34058867       1.53285401       1.51540526      -0.30262368       1.17746600       1.93993804
O       -0.94763807       0.64835096      -0.56285583       0.73548957      -1.50871876      -0.17558980
N       -2.62508503       1.69657224       1.14576265      -1.78508308       0.37923906      -1.38781884
N       -1.00344301       1.94764842       2.73194697      -1.19281214       0.33630578       0.46671345
H       -2.90098919       1.69745183       0.13451862       0.51896177      -0.07931335       1.79998799
H       -3.22051203       2.13546244       1.84825407       0.26596752      -0.07779419      -0.60162202
C        0.22480662       1.76044366       3.18038124       0.50606236      -0.03013681      -0.13950154
H        0.40293473       2.15207333       4.19831195       0.24464911      -0.26175369      -0.56176895
H        2.16609829       1.03835407       2.70549325       2.09406034      -0.36626465       0.92454001
C       -1.04276060      -0.80029172      -0.91190275       1.25487349       2.09636531      -0.75679929
C       -2.30236557      -1.32753560      -0.41910491      -2.57536026      -0.31639118      -0.36961959
H       -0.22494203      -1.41365210      -0.48157081       0.10069333       0.67510244      -0.33236539
H       -0.96197508      -0.69086633      -2.01575638      -0.11284447      -0.83182272       0.57698283
C       -3.45802581      -1.38804896      -1.21763531       1.87337429      -0.72722657      -1.30757161
C       -2.45210980      -1.70758685       0.89472370       2.18612290       0.83728511       0.60104786
C       -4.60580614      -2.00058050      -0.78513314      -0.87973161       0.03017806       0.77942885
H       -3.28043553      -1.21034385      -2.28872334      -0.54658479       0.32673344       0.27926086
C       -4.73530709      -2.39975596       0.55463408       0.30136491       0.96123369      -0.47891804
H       -5.42834589      -2.10000254      -1.46858422      -0.41144365      -0.16492908      -0.29119819
C       -3.65047545      -2.15963828       1.38566285      -0.60891021      -1.13163172       1.02376817
H       -5.67012600      -2.75577766       0.97758776       0.01642001      -0.21908574      -0.20068250
H       -3.73986309      -2.46611862       2.42646587       0.13000224       0.20084524       0.06314565
H       -1.52491944      -1.51978687       1.48943601      -1.04996770      -0.58898492       0.21129005
27
Lattice="50.0 0.0 0.0 0.0 50.0 0.0 0.0 0.0 50.0" Properties=species:S:1:pos:R:3:forces:R:3 energy=-17660.735866029157 dihedrals="_JSON [201.6, 273.88, 333.15]" pbc="F F F"
C       -1.72657689       0.57705317      -2.03688332      -0.21829852      -1.43733194       1.16329133
C       -1.53577351       1.57717539      -1.09903267       0.16080363      -0.63752428      -1.32862618
C       -1.58050193       0.79935425      -3.41247908       0.04855464       0.87437619       0.47615856
H       -1.95923828      -0.46800351      -1.69650085       0.01670682       1.10181705      -0.30540902
C       -1.09564291       2.83278301      -1.64992965       0.25621468      -0.69016903       2.31620313
O       -1.61787801       1.42260583       0.25851346       0.51158514       0.69589832      -0.09299640
N       -0.75724487       3.81430449      -0.75701457      -0.63959251      -0.23855374       0.73989806
N       -0.90649618       3.04622724      -2.91640176      -0.31059771       0.07985762      -1.55598573
H       -0.75848362       3.60687408       0.23629450       0.07497091      -0.03600788      -0.44323117
H       -0.18936317       4.55828497      -1.08316976       0.40156183       0.60396140      -0.29863698
C       -1.20525766       2.07052936      -3.80176264      -0.04862131       0.19203238      -0.97203775
H       -1.15281704       2.36269878      -4.88827540       0.16405119      -0.36692289       1.17236103
H       -1.78457003      -0.01548594      -4.07473578      -0.03511138      -0.22148430      -0.62154529
C       -1.59555585       0.11068291       0.83644208      -2.42399807       1.74645252       0.46993191
C       -3.01823408      -0.44466170       0.85101255      -0.29325940       1.30539609       0.15198776
H       -1.28255030       0.32092640       1.86643742       0.52812048      -0.51423435      -0.23316933
H       -1.00636295      -0.51299272       0.23322060       1.57333830      -1.12287881      -0.38895068
C       -3.28066508      -1.79161861       0.79902499       1.20553764      -0.80421645       0.21929927
C       -4.09214072       0.47120005       0.89765993       0.15719876       0.30215941      -0.14783063
C       -4.59529996      -2.27277322       0.73789503       1.36822897       0.19618463      -0.13207660
H       -2.38013034      -2.44538571       0.91977866      -0.98435710       0.09473954      -0.54645219
C       -5.61596647      -1.36806316       0.78714273      -2.13947991       0.45239504       0.56474457
H       -4.76675656      -3.32056507       0.57724031      -0.22087563      -0.49482390       0.35984800
C       -5.39366408       0.02641674       0.83702661       0.67965135      -1.37738557       0.26080777
H       -6.63574516      -1.77614877       0.96282927       0.50863746       0.45943774      -0.70799386
H       -6.17917843       0.74962754       0.86394330      -0.71910322       0.20538278       0.10867303
H       -3.94641677       1.55216941       1.00161682       0.37813294      -0.36855756      -0.22826261
27
Lattice="50.0 0.0 0.0 0.0 50.0 0.0 0.0 0.0 50.0" Properties=species:S:1:pos:R:3:forces:R:3 energy=-17660.30606519882 dihedrals="_JSON [123.57, 300.93, 288.64]" pbc="F F F"
C       -2.96273272       1.46189575      -2.57751494       1.99105860       1.20964318       1.75944972
C       -1.85206504       1.40430858      -1.71415938      -1.03393340      -0.59406335      -0.18012225
C       -3.65035174       2.63579869      -2.63176050      -1.31710377       1.80396197       0.68846837
H       -3.19496023       0.67134500      -3.19157940      -0.50016619      -2.01956601      -1.47867856
C       -1.55984175       2.52851051      -0.90714218       2.02393058       0.42807104      -0.49784048
O       -1.03994015       0.27053943      -1.64756527      -0.63904810      -0.08135743       0.21736203
N       -0.44813257       2.42578479      -0.07054484      -2.70464876       0.38679393      -0.63187055
N       -2.13204681       3.74504381      -1.10620387      -0.06191618      -1.47627796       1.67825558
H        0.14167792       1.69035723      -0.28205648       1.48359618      -1.66729632      -0.25019905
H       -0.09734193       3.19228862       0.43297872       0.26370882       1.16633307       0.37434397
C       -3.24938013       3.70149331      -1.79469487      -0.94993299       1.21732689      -2.57670046
H       -3.79940558       4.67006951      -1.98449417       0.67181805      -0.87416993       0.64234669
H       -4.52037272       2.84140160      -3.27286609       0.35771258      -0.49827749       0.20411474
C       -1.71329210      -0.98414900      -1.31966532       1.11535273      -0.47288717      -1.73078425
C       -2.39105363      -0.92955748      -0.03326571      -0.24657423      -0.00317049       2.85454618
H       -0.89630045      -1.76507592      -1.38218658      -0.73818100       0.90613801       0.21384703
H       -2.48906867      -1.29220284      -2.06759642       0.73039837       0.54334926       0.00882750
C       -3.76133092      -0.86243675       0.02386585      -1.47249380       0.84192866       0.04809521
C       -1.70426366      -0.91047290       1.21569253      -0.69188131      -0.07481054      -0.78955235
C       -4.50123413      -0.71181132       1.23298654       0.30015040      -0.16577676      -0.93657129
H       -4.27620029      -0.73734368      -0.92781028      -0.30129650      -0.41604548       0.03488215
C       -3.82885231      -0.62901430       2.41976693       0.55207758      -0.28387035       1.93946357
H       -5.59145416      -0.68293400       1.27994433       0.17370547       0.12845879      -0.50424464
C       -2.40565167      -0.77680159       2.41787076      -0.20018085      -0.11527530      -1.14226112
H       -4.44774232      -0.50410776       3.38090982       1.32096310      -0.23202762      -1.40005935
H       -1.79683636      -0.86632925       3.29334484      -0.07542703       0.26816346       0.86645648
H       -0.62190195      -1.02995349       1.13642359      -0.05168835       0.07470394       0.58842510
27
Lattice="50.0 0.0 0.0 0.0 50.0 0.0 0.0 0.0 50.0" Properties=species:S:1:pos:R:3:forces:R:3 energy=-17660.719182734425 dihedrals="_JSON [171.07, 181.45, 43.16]" pbc="F F F"
C        0.01607310       1.75189185       0.98412013      -0.20071062      -0.32182474       0.07771569
C       -1.32639599       1.49069028       0.78094003       1.41894042       0.53647563      -0.03785536
C        0.50223637       3.05631448       0.89217634      -1.39023195       0.11470827      -0.12705298
H        0.68633241       0.92721988       1.20192840       0.09748712       0.07381607       0.06339011
C       -2.18622890       2.55208516       0.44497679      -0.84458410       0.12250454       0.07523703
O       -1.85836208       0.26899793       0.82414651      -2.41110283      -0.48549650      -0.41426727
N       -3.53643404       2.25232966       0.23776366       1.33073362       2.78010620       0.65017468
N       -1.73625668       3.79116503       0.35013161       0.08956294       0.13256307       0.06384036
H       -3.64328607       1.30991109       0.01322208      -0.99515346      -1.55156780      -0.67617909
H       -4.10525709       3.02037382      -0.15136543       0.50981190      -1.11183131       0.12739343
C       -0.43154064       4.04047345       0.58723447       0.36432652       1.55809048      -1.05807952
H       -0.14578428       5.12772130       0.33474637      -0.21246190      -1.75838987       0.81569835
H        1.53787150       3.21301838       1.05649651       0.87930262       0.55219469       0.04702489
C       -1.05550426      -0.83848192       0.96329642       2.86531585       0.85545679       1.93934784
C       -1.74661645      -2.10924400       0.96429345      -1.10431336      -1.04834338      -0.57469568
H       -0.55298322      -0.77584011       1.97045014       0.10523309       0.14106527      -0.77447503
H       -0.27617997      -0.81446220       0.19156404       0.20343597      -0.05459147      -0.08523189
C       -1.38805768      -3.14262659       1.82323573       0.42436187       0.45439283      -0.04783633
C       -2.75310703      -2.31407077       0.04169444      -1.09510550      -1.85074420       0.30032460
C       -2.01802525      -4.35435147       1.80938035      -0.94978559      -0.99055868       0.08224522
H       -0.58983484      -3.02807024       2.51634579       0.75576518       0.45115705       0.61400949
C       -3.08966743      -4.55574303       0.96305460      -0.59884608       0.72890601      -1.74709882
H       -1.79095165      -5.17196589       2.48829911       0.41444307       0.22569951       0.15338159
C       -3.44154087      -3.54844645       0.03135001      -0.74290273       0.36724555       0.01692232
H       -3.61700177      -5.49874389       0.95570130      -0.17224840      -0.17704475       0.05716129
H       -4.34024361      -3.62662794      -0.65702253       1.24404451      -0.27226937       0.87426256
H       -3.08934613      -1.53493651      -0.60976897       0.01468184       0.52828010      -0.41535751
27
Lattice="50.0 0.0 0.0 0.0 50.0 0.0 0.0 0.0 50.0" Properties=species:S:1:pos:R:3:forces:R:3 energy=-17660.157780592766 dihedrals="_JSON [181.18, 81.93, 49.86]" pbc="F F F"
C       -0.55317669      -1.37827697       0.86475706       0.13967315      -0.96375740       0.49555870
C       -0.34864368      -0.00197510       0.80207560      -1.49332371      -2.22955952      -1.43271669
C       -0.04609043      -2.06772515       2.02030195      -1.39587366      -0.69031067      -1.97558809
H       -1.12013841      -1.92690586       0.06617500       0.70992151       0.59090275       1.01626010
C        0.34085078       0.63229063       1.79470915       1.38247597       3.13881939       0.86529027
O       -0.79223989       0.77234907      -0.20512270      -0.16458065       0.30156114      -0.81393305
N        0.51528227       2.05691218       1.77876107       2.02239549      -1.50177187       2.84303769
N        0.95601030      -0.03296194       2.74136413      -1.03904366       0.52456399       1.13572423
H       -0.13926720       2.67217476       1.37647359      -1.09479555       0.23513960      -0.77079005
H        0.84672564       2.40016586       2.73935109      -0.69014437      -0.85818342      -2.14099690
C        0.60221590      -1.31407753       2.92251914       2.34447214       0.70858811       1.52350574
H        1.01369638      -1.69316272       3.86395956      -0.11621864      -0.46951185      -0.34033983
H       -0.12525814      -3.15408492       2.18284674      -0.34806456       0.57168419      -0.24585562
C       -1.53284268       0.16753808      -1.24378386      -1.37437802       0.36304230      -0.58528466
C       -2.99606606      -0.01985125      -0.88432140       1.55201467       0.25845886       0.71103158
H       -1.22428969      -0.80893585      -1.58250054       1.18869833      -0.27647384      -0.17053085
H       -1.47654249       0.89133831      -2.05624227       0.24407819      -0.07804337      -0.24881853
C       -3.62319135      -1.24272734      -0.83378082       0.21002921      -1.13270723      -0.80336913
C       -3.61120996       1.09478885      -0.39050268      -2.43302453       0.07982261       0.60298672
C       -4.88754346      -1.33622860      -0.27460925      -0.44586648       0.10312095       0.03166932
H       -3.13900655      -2.11885414      -1.33116557      -0.40596298       0.53850349       0.70424607
C       -5.55019129      -0.21879384       0.18007284       1.24675586       2.91914720      -0.32115097
H       -5.42181933      -2.24704318      -0.21478166      -0.27426895      -1.23256822      -0.09529167
C       -4.92492917       1.04608248       0.09036985       0.43412372      -0.10657364      -0.74609012
[truncated: 1,104,832 more chars]
